# Supplementary material for: Aging affects reprogramming of pulmonary capillary endothelial cells after lung injury in male mice
Source: Nat Commun. 2025 Aug 6;16:7234. doi: 10.1038/s41467-025-62431-4 (PMC12328796; doi:10.1038/s41467-025-62431-4)
Supplement: Supplementary file 3 — Supplementary Data 2 [file 41467_2025_62431_MOESM3_ESM.xlsx]

## Sheet: Sheet 1
Supplementary table S2: Differential expression analysis (Seurat) between annotated subpopulations of single cell RNA-seq data.
p_val	avg_log2FC	pct.1	pct.2	p_val_adj	cluster	gene
0	2.97959	0.966	0.034	0	Prolif. AM	Mki67
0	2.89461	0.938	0.036	0	Prolif. AM	Pclaf
0	2.82239	0.875	0.038	0	Prolif. AM	Top2a
0	2.82122	0.909	0.017	0	Prolif. AM	Ube2c
0	2.817	0.981	0.018	0	Prolif. AM	Birc5
0	2.52263	0.889	0.015	0	Prolif. AM	Cenpf
0	2.16043	0.827	0.023	0	Prolif. AM	Prc1
0	2.0728	0.837	0.081	0	Prolif. AM	Ctsk
0	2.06635	0.87	0.015	0	Prolif. AM	Cenpe
0	2.05947	0.611	0.036	0	Prolif. AM	Hist1h1b
0	2.03331	0.942	0.105	0	Prolif. AM	Smc2
0	1.98973	0.861	0.013	0	Prolif. AM	Ccnb2
0	1.92727	0.952	0.107	0	Prolif. AM	Hebp1
0	1.91681	0.894	0.019	0	Prolif. AM	Tpx2
0	1.86621	0.942	0.099	0	Prolif. AM	Atp6v0d2
0	1.85698	0.803	0.011	0	Prolif. AM	Nusap1
0	1.84551	0.933	0.061	0	Prolif. AM	Cks1b
0	1.83514	0.889	0.013	0	Prolif. AM	Cdca3
0	1.81938	0.861	0.008	0	Prolif. AM	Hmmr
0	1.79758	0.788	0.017	0	Prolif. AM	Cdk1
0	1.78462	0.885	0.059	0	Prolif. AM	Kif23
0	1.70953	0.841	0.021	0	Prolif. AM	Cdca8
0	1.63875	0.889	0.084	0	Prolif. AM	F7
0	1.63604	0.812	0.01	0	Prolif. AM	Ccna2
0	1.6294	0.899	0.088	0	Prolif. AM	Ccdc34
0	1.53634	0.769	0.013	0	Prolif. AM	Kif11
0	1.4736	0.635	0.013	0	Prolif. AM	Rrm2
0	1.45455	0.803	0.036	0	Prolif. AM	Kif20b
0	1.4335	0.837	0.088	0	Prolif. AM	Racgap1
0	1.43246	0.812	0.016	0	Prolif. AM	Knl1
0	1.39649	0.731	0.009	0	Prolif. AM	Aspm
0	1.39541	0.803	0.02	0	Prolif. AM	Anln
0	1.37866	0.755	0.053	0	Prolif. AM	Incenp
0	1.35363	0.755	0.015	0	Prolif. AM	Ckap2l
0	1.29481	0.798	0.014	0	Prolif. AM	Kif15
0	1.2773	0.769	0.024	0	Prolif. AM	Tacc3
0	1.20522	0.731	0.008	0	Prolif. AM	Ccnb1
0	1.19712	0.625	0.014	0	Prolif. AM	Cdc20
0	1.18787	0.702	0.016	0	Prolif. AM	Spc25
0	1.17619	0.644	0.011	0	Prolif. AM	Cdkn3
0	1.16647	0.582	0.007	0	Prolif. AM	Esco2
0	1.15734	0.74	0.015	0	Prolif. AM	Spc24
0	1.14209	0.74	0.025	0	Prolif. AM	Bub1b
0	1.13594	0.668	0.007	0	Prolif. AM	Plk1
0	1.1286	0.692	0.016	0	Prolif. AM	Tk1
0	1.10458	0.668	0.014	0	Prolif. AM	Mis18bp1
0	1.09642	0.755	0.064	0	Prolif. AM	Arhgap11a
0	1.07869	0.721	0.006	0	Prolif. AM	Bub1
0	1.04275	0.712	0.039	0	Prolif. AM	Lockd
0	1.00991	0.673	0.009	0	Prolif. AM	Cep55
0	0.998889	0.649	0.017	0	Prolif. AM	Diaph3
0	0.987526	0.697	0.054	0	Prolif. AM	Perp
0	0.975411	0.447	0.016	0	Prolif. AM	Hist1h2ap
0	0.972863	0.649	0.043	0	Prolif. AM	Tyms
0	0.967845	0.668	0.044	0	Prolif. AM	Gas2l3
0	0.965359	0.596	0.008	0	Prolif. AM	Kif20a
0	0.960537	0.63	0.019	0	Prolif. AM	Ndc80
0	0.957457	0.654	0.009	0	Prolif. AM	Ncapg
0	0.955799	0.635	0.015	0	Prolif. AM	Aurkb
0	0.924255	0.688	0.033	0	Prolif. AM	Ncapd2
0	0.919974	0.548	0.006	0	Prolif. AM	Pbk
0	0.911913	0.606	0.018	0	Prolif. AM	Asf1b
0	0.90893	0.62	0.01	0	Prolif. AM	Ckap2
0	0.907842	0.611	0.024	0	Prolif. AM	Knstrn
0	0.897097	0.553	0.037	0	Prolif. AM	Clspn
0	0.879781	0.707	0.041	0	Prolif. AM	Cenpw
0	0.870658	0.625	0.03	0	Prolif. AM	Cit
0	0.868534	0.611	0.01	0	Prolif. AM	Sgo2a
0	0.848665	0.582	0.029	0	Prolif. AM	Ncapg2
0	0.809051	0.514	0.021	0	Prolif. AM	Fbxo5
0	0.806642	0.538	0.01	0	Prolif. AM	Rad51ap1
0	0.802434	0.572	0.007	0	Prolif. AM	Nuf2
0	0.781187	0.567	0.01	0	Prolif. AM	Kif4
0	0.773598	0.486	0.018	0	Prolif. AM	Uhrf1
0	0.772972	0.524	0.029	0	Prolif. AM	Ube2t
0	0.767344	0.543	0.005	0	Prolif. AM	Kif2c
0	0.765575	0.582	0.011	0	Prolif. AM	Ect2
0	0.764117	0.514	0.008	0	Prolif. AM	Neil3
0	0.755332	0.635	0.031	0	Prolif. AM	Mad2l1
0	0.752918	0.577	0.015	0	Prolif. AM	Dlgap5
0	0.746975	0.572	0.009	0	Prolif. AM	Cenph
0	0.732658	0.553	0.01	0	Prolif. AM	Kif22
0	0.700134	0.572	0.009	0	Prolif. AM	Shcbp1
0	0.649999	0.418	0.005	0	Prolif. AM	Iqgap3
0	0.632643	0.476	0.008	0	Prolif. AM	Sgo1
0	0.62563	0.466	0.011	0	Prolif. AM	Aurka
0	0.625137	0.505	0.006	0	Prolif. AM	Melk
0	0.624166	0.5	0.005	0	Prolif. AM	Prr11
0	0.615257	0.5	0.005	0	Prolif. AM	Ska1
0	0.603069	0.505	0.005	0	Prolif. AM	Depdc1a
0	0.596602	0.519	0.011	0	Prolif. AM	Cenpm
0	0.595876	0.476	0.022	0	Prolif. AM	Cenpk
0	0.592246	0.476	0.009	0	Prolif. AM	Rad51
0	0.585997	0.457	0.005	0	Prolif. AM	Nek2
0	0.582121	0.51	0.016	0	Prolif. AM	Ncaph
0	0.574083	0.457	0.024	0	Prolif. AM	Brca2
0	0.565285	0.418	0.012	0	Prolif. AM	E2f8
0	0.561393	0.413	0.005	0	Prolif. AM	Pimreg
0	0.54761	0.486	0.008	0	Prolif. AM	Foxm1
0	0.547338	0.442	0.007	0	Prolif. AM	Mxd3
0	0.538344	0.409	0.008	0	Prolif. AM	Dnph1
0	0.501479	0.413	0.008	0	Prolif. AM	Cdca2
1.72025e-304	1.89118	0.957	0.112	4.15044e-300	Prolif. AM	Mrc1
1.09972e-303	1.72282	0.909	0.105	2.6533e-299	Prolif. AM	Il18
4.51965e-302	1.55607	0.769	0.073	1.09046e-297	Prolif. AM	Ear1
5.33789e-300	1.63037	0.894	0.1	1.28787e-295	Prolif. AM	Ltc4s
1.5628e-295	0.740344	0.611	0.047	3.77058e-291	Prolif. AM	Plk4
2.30786e-295	1.78638	0.865	0.092	5.56817e-291	Prolif. AM	Plet1
5.87755e-289	0.813386	0.591	0.046	1.41808e-284	Prolif. AM	Nxt2
9.10347e-287	1.46807	0.803	0.09	2.1964e-282	Prolif. AM	Rrm1
2.53154e-286	1.39009	0.788	0.087	6.10786e-282	Prolif. AM	Gmnn
5.45914e-284	1.63118	0.5	0.034	1.31713e-279	Prolif. AM	Hist1h2ae
4.43462e-275	1.02994	0.788	0.082	1.06994e-270	Prolif. AM	Slc7a2
3.56775e-273	0.585823	0.543	0.04	8.6079e-269	Prolif. AM	Ulbp1
9.49005e-271	0.896376	0.707	0.069	2.28966e-266	Prolif. AM	Tfec
2.42709e-262	1.11278	0.625	0.058	5.85583e-258	Prolif. AM	Cox6b2
8.42896e-260	1.4539	0.625	0.056	2.03365e-255	Prolif. AM	Fabp1
2.50143e-259	0.545072	0.481	0.034	6.03519e-255	Prolif. AM	Matn2
2.1768e-257	1.08041	0.817	0.097	5.25196e-253	Prolif. AM	Sh2d1b1
2.09189e-256	0.60096	0.519	0.04	5.04709e-252	Prolif. AM	Syce2
5.23946e-255	1.45649	0.596	0.052	1.26412e-250	Prolif. AM	Krt79
6.41534e-245	0.793029	0.591	0.053	1.54783e-240	Prolif. AM	Siglecf
8.82003e-245	0.908224	0.769	0.087	2.12801e-240	Prolif. AM	Cib2
1.31454e-239	0.734099	0.452	0.032	3.17158e-235	Prolif. AM	Slfn9
1.92591e-239	1.45248	0.885	0.117	4.64663e-235	Prolif. AM	Axl
1.74868e-237	2.95259	1	0.215	4.21903e-233	Prolif. AM	Stmn1
3.63463e-235	1.92869	0.962	0.155	8.76927e-231	Prolif. AM	Mt1
6.06474e-235	1.27402	0.625	0.062	1.46324e-230	Prolif. AM	Krt19
3.37727e-234	1.46833	0.889	0.126	8.14834e-230	Prolif. AM	Dab2
2.82324e-233	1.24674	0.851	0.115	6.81163e-229	Prolif. AM	Shtn1
4.04553e-233	1.12274	0.774	0.094	9.76066e-229	Prolif. AM	Ms4a8a
6.08764e-233	1.10251	0.76	0.092	1.46877e-228	Prolif. AM	Abcd2
3.60285e-227	1.21497	0.75	0.093	8.6926e-223	Prolif. AM	Ezh2
1.52883e-225	1.84589	0.966	0.165	3.68862e-221	Prolif. AM	Cd302
1.43788e-222	0.560614	0.51	0.043	3.46917e-218	Prolif. AM	Slc9a4
6.57741e-220	0.750227	0.74	0.086	1.58693e-215	Prolif. AM	Cenpq
3.7517e-217	1.82171	0.942	0.147	9.05172e-213	Prolif. AM	Ear2
1.9076e-216	0.777672	0.668	0.074	4.60248e-212	Prolif. AM	Pparg
3.18466e-216	0.913992	0.712	0.086	7.68362e-212	Prolif. AM	Slamf9
4.12615e-215	0.627321	0.543	0.05	9.95516e-211	Prolif. AM	Rfc4
4.45607e-214	0.580523	0.486	0.042	1.07512e-209	Prolif. AM	Ptgr1
1.76515e-210	1.55832	0.918	0.159	4.25878e-206	Prolif. AM	Cks2
5.32834e-210	0.752514	0.601	0.063	1.28557e-205	Prolif. AM	Clec4b1
5.97484e-210	1.12909	0.837	0.12	1.44155e-205	Prolif. AM	Sort1
7.04409e-210	0.658751	0.572	0.057	1.69953e-205	Prolif. AM	Clmn
4.0761e-207	0.888951	0.707	0.084	9.83441e-203	Prolif. AM	Olr1
1.60699e-202	0.871892	0.524	0.05	3.87718e-198	Prolif. AM	Cidec
2.75838e-202	1.09552	0.808	0.113	6.65514e-198	Prolif. AM	Bcl2a1a
5.5788e-202	0.578704	0.587	0.062	1.346e-197	Prolif. AM	Cryl1
7.85472e-202	3.07215	0.957	0.196	1.89511e-197	Prolif. AM	Chil3
8.02919e-201	1.16247	0.841	0.126	1.9372e-196	Prolif. AM	Clec4a2
6.42682e-200	1.3806	0.827	0.117	1.5506e-195	Prolif. AM	Clec4n
1.44231e-199	1.69661	0.904	0.16	3.47985e-195	Prolif. AM	Cenpa
1.4701e-199	0.869985	0.716	0.094	3.5469e-195	Prolif. AM	Rnaseh2b
1.28524e-198	0.740334	0.601	0.066	3.10091e-194	Prolif. AM	Reep4
2.13457e-196	1.63009	0.889	0.139	5.15008e-192	Prolif. AM	Wfdc21
8.7685e-192	0.855382	0.712	0.092	2.11558e-187	Prolif. AM	Cd200r4
1.92445e-191	1.46405	0.918	0.158	4.64313e-187	Prolif. AM	Tcf7l2
1.01375e-190	0.622065	0.567	0.061	2.44587e-186	Prolif. AM	Fcor
2.32335e-189	2.40814	0.957	0.194	5.60554e-185	Prolif. AM	Spp1
3.96959e-188	1.10118	0.837	0.13	9.57744e-184	Prolif. AM	Myof
4.35138e-188	0.500651	0.505	0.049	1.04986e-183	Prolif. AM	Jpt2
5.7398e-188	1.10753	0.832	0.136	1.38484e-183	Prolif. AM	Cmc2
1.18812e-187	0.516898	0.442	0.039	2.86657e-183	Prolif. AM	Snx24
4.41139e-187	1.20665	0.822	0.135	1.06434e-182	Prolif. AM	Ckap5
1.50135e-186	1.27542	0.75	0.114	3.62231e-182	Prolif. AM	H2afx
1.35821e-183	1.11421	0.837	0.14	3.27696e-179	Prolif. AM	Prdx4
2.01874e-182	0.934493	0.404	0.033	4.87062e-178	Prolif. AM	Gdf15
2.77122e-182	0.552573	0.562	0.061	6.68613e-178	Prolif. AM	Cntln
2.27979e-181	1.18902	0.75	0.114	5.50045e-177	Prolif. AM	Phgdh
3.67628e-180	0.676171	0.63	0.076	8.86975e-176	Prolif. AM	Fpr1
5.64189e-180	0.972717	0.736	0.109	1.36122e-175	Prolif. AM	Tuba1c
3.2428e-179	0.525082	0.495	0.05	7.82391e-175	Prolif. AM	Prune2
5.63716e-179	0.761886	0.519	0.055	1.36008e-174	Prolif. AM	Lig1
2.15538e-178	0.626809	0.538	0.059	5.20029e-174	Prolif. AM	Kazald1
2.34344e-178	0.95513	0.548	0.061	5.65403e-174	Prolif. AM	Gpnmb
2.42199e-177	0.600801	0.615	0.075	5.84354e-173	Prolif. AM	Sh3pxd2b
1.16178e-174	0.685569	0.611	0.077	2.80302e-170	Prolif. AM	Fuom
7.636e-172	1.01026	0.793	0.128	1.84234e-167	Prolif. AM	Sulf2
2.26475e-171	0.809076	0.678	0.093	5.46417e-167	Prolif. AM	Prkar2b
2.51948e-171	1.93327	0.966	0.205	6.07875e-167	Prolif. AM	Lpl
1.44047e-170	0.6749	0.582	0.07	3.47542e-166	Prolif. AM	Lilra5
1.45266e-170	0.571874	0.418	0.038	3.50484e-166	Prolif. AM	Pola1
2.37725e-169	1.63761	0.909	0.186	5.73559e-165	Prolif. AM	Nceh1
6.44962e-169	1.10467	0.692	0.103	1.5561e-164	Prolif. AM	Pcyox1
1.14895e-168	0.585021	0.428	0.04	2.77208e-164	Prolif. AM	Mcoln3
8.72269e-168	0.707401	0.572	0.069	2.10452e-163	Prolif. AM	Lrp12
2.33336e-167	0.667316	0.553	0.065	5.6297e-163	Prolif. AM	P2ry14
7.69167e-167	1.59438	0.952	0.219	1.85577e-162	Prolif. AM	Hmgn2
8.27585e-166	0.726804	0.625	0.083	1.99671e-161	Prolif. AM	Arl11
8.79491e-166	1.2884	0.904	0.169	2.12195e-161	Prolif. AM	Trf
3.75103e-165	1.20704	0.812	0.141	9.0501e-161	Prolif. AM	Klhdc4
2.229e-164	1.15546	0.649	0.09	5.37792e-160	Prolif. AM	Trem2
7.2927e-164	0.540903	0.529	0.061	1.75951e-159	Prolif. AM	Pla2g4a
8.45234e-164	0.912128	0.774	0.122	2.0393e-159	Prolif. AM	Net1
5.15732e-160	1.53737	0.933	0.218	1.24431e-155	Prolif. AM	Selenoh
3.04755e-158	0.54991	0.409	0.039	7.35283e-154	Prolif. AM	Acot1
4.93853e-157	0.789476	0.697	0.106	1.19152e-152	Prolif. AM	Dapk1
8.07397e-156	0.693083	0.572	0.074	1.94801e-151	Prolif. AM	Lsr
1.78584e-154	1.6446	0.885	0.174	4.3087e-150	Prolif. AM	Fabp5
6.1944e-154	1.39775	0.904	0.185	1.49452e-149	Prolif. AM	Cd68
7.1348e-154	2.48133	0.976	0.358	1.72141e-149	Prolif. AM	Tuba1b
1.97596e-153	0.632964	0.62	0.085	4.7674e-149	Prolif. AM	Alox5
4.03803e-153	0.700347	0.582	0.079	9.74256e-149	Prolif. AM	Tubb6
8.73742e-153	0.543556	0.582	0.077	2.10808e-148	Prolif. AM	Pon3
5.75007e-151	1.09792	0.798	0.139	1.38732e-146	Prolif. AM	Itgax
3.0364e-150	0.590625	0.413	0.041	7.32591e-146	Prolif. AM	Cpne5
5.95726e-150	1.25354	0.817	0.157	1.43731e-145	Prolif. AM	Mgst3
6.42421e-150	1.04561	0.832	0.15	1.54997e-145	Prolif. AM	Tlr2
4.74473e-147	0.878392	0.793	0.136	1.14476e-142	Prolif. AM	Dmxl2
1.78316e-145	1.28353	0.899	0.208	4.30223e-141	Prolif. AM	Cisd1
4.35966e-145	1.07369	0.851	0.173	1.05186e-140	Prolif. AM	Blvra
1.5296e-144	1.21137	0.851	0.174	3.69046e-140	Prolif. AM	Abhd12
5.23561e-144	1.27291	0.918	0.19	1.2632e-139	Prolif. AM	Mcemp1
2.55471e-143	0.792174	0.683	0.109	6.16376e-139	Prolif. AM	Dbf4
7.33493e-143	0.539695	0.582	0.08	1.7697e-138	Prolif. AM	Havcr2
6.31612e-142	0.96769	0.712	0.124	1.52389e-137	Prolif. AM	Hat1
8.11408e-142	0.790178	0.75	0.131	1.95768e-137	Prolif. AM	Rab32
2.51369e-141	0.913422	0.803	0.149	6.06479e-137	Prolif. AM	Anxa4
1.00485e-140	2.11249	1	0.306	2.42441e-136	Prolif. AM	Lgals3
4.98762e-140	0.895572	0.692	0.117	1.20336e-135	Prolif. AM	Dhrs7b
1.73747e-139	1.43236	0.942	0.211	4.19199e-135	Prolif. AM	Tgfbi
4.45045e-139	1.59372	0.933	0.234	1.07376e-134	Prolif. AM	Plin2
7.40127e-139	1.08089	0.87	0.178	1.78571e-134	Prolif. AM	Naaa
2.7132e-137	0.58344	0.606	0.09	6.54614e-133	Prolif. AM	Renbp
3.06795e-135	1.24757	0.947	0.228	7.40204e-131	Prolif. AM	Ramp1
3.33513e-135	0.856127	0.745	0.133	8.04668e-131	Prolif. AM	Bcl2a1d
4.66259e-135	0.665206	0.606	0.091	1.12494e-130	Prolif. AM	Pla2g15
3.00943e-133	0.743638	0.635	0.102	7.26085e-129	Prolif. AM	Rbl1
5.25228e-132	1.08873	0.938	0.206	1.26722e-127	Prolif. AM	Bcl2a1b
9.5996e-131	0.801869	0.553	0.081	2.3161e-126	Prolif. AM	Mcm7
1.10435e-130	0.712763	0.644	0.107	2.66446e-126	Prolif. AM	Nln
1.50339e-130	1.7938	0.933	0.267	3.62722e-126	Prolif. AM	Abcg1
1.69337e-129	0.707511	0.476	0.061	4.0856e-125	Prolif. AM	Serpine1
3.32238e-129	0.732625	0.635	0.103	8.0159e-125	Prolif. AM	Tbc1d9
6.65944e-129	0.656399	0.572	0.085	1.60672e-124	Prolif. AM	Cd200r1
4.68941e-128	1.33292	0.942	0.225	1.13141e-123	Prolif. AM	Sirpa
2.66304e-127	0.85091	0.812	0.161	6.42511e-123	Prolif. AM	Idh1
2.96459e-127	1.43959	0.923	0.239	7.15266e-123	Prolif. AM	Lmna
2.29322e-126	0.562758	0.601	0.094	5.53284e-122	Prolif. AM	Milr1
3.30126e-126	0.611442	0.572	0.085	7.96495e-122	Prolif. AM	Bhlhe41
4.64593e-126	0.833923	0.668	0.116	1.12092e-121	Prolif. AM	Ms4a6d
6.28358e-126	0.898393	0.812	0.163	1.51604e-121	Prolif. AM	Camk1
7.83793e-126	0.563449	0.51	0.07	1.89106e-121	Prolif. AM	Adarb1
1.47674e-125	0.563133	0.587	0.09	3.56292e-121	Prolif. AM	Tbxas1
3.98786e-125	0.888295	0.788	0.155	9.6215e-121	Prolif. AM	Dhrs3
8.94844e-125	0.628096	0.596	0.094	2.15899e-120	Prolif. AM	Rdm1
4.23126e-124	1.19303	0.938	0.24	1.02088e-119	Prolif. AM	Snx10
4.11815e-123	0.974022	0.827	0.168	9.93586e-119	Prolif. AM	Lrp1
1.22174e-121	2.24923	1	0.604	2.9477e-117	Prolif. AM	Tubb5
1.46542e-121	1.7824	0.918	0.293	3.53562e-117	Prolif. AM	Tubb4b
2.1986e-121	0.537153	0.745	0.136	5.30456e-117	Prolif. AM	Cd300lf
1.70663e-120	1.0022	0.928	0.205	4.11758e-116	Prolif. AM	Mgst1
1.43975e-119	0.855205	0.904	0.193	3.47369e-115	Prolif. AM	Cd300c2
2.07388e-119	1.13691	0.87	0.202	5.00364e-115	Prolif. AM	S100a1
9.79429e-119	0.808551	0.649	0.119	2.36307e-114	Prolif. AM	Dctpp1
1.19771e-118	0.716877	0.712	0.13	2.88971e-114	Prolif. AM	Mertk
2.60818e-118	0.575065	0.707	0.129	6.29276e-114	Prolif. AM	Hmgn5
1.41803e-117	2.26661	1	0.727	3.42127e-113	Prolif. AM	H2afz
1.98785e-116	1.66975	0.962	0.388	4.79609e-112	Prolif. AM	Ube2s
4.51317e-116	0.506929	0.524	0.079	1.08889e-111	Prolif. AM	Slc16a10
5.98068e-116	0.62416	0.635	0.112	1.44296e-111	Prolif. AM	Abhd5
1.02825e-115	0.58747	0.697	0.129	2.48086e-111	Prolif. AM	Asph
3.133e-115	1.07744	0.788	0.173	7.55898e-111	Prolif. AM	AI504432
4.49761e-115	0.634265	0.663	0.121	1.08514e-110	Prolif. AM	Nagk
2.61845e-114	0.51975	0.615	0.102	6.31752e-110	Prolif. AM	Nrm
1.53647e-113	0.542708	0.673	0.124	3.70703e-109	Prolif. AM	Pih1d1
1.94437e-113	0.515378	0.538	0.083	4.69118e-109	Prolif. AM	Bcar3
3.18123e-113	0.947081	0.832	0.199	7.67536e-109	Prolif. AM	Lsm2
3.31122e-113	1.74228	0.995	0.31	7.98899e-109	Prolif. AM	Ccl6
1.28019e-112	0.572189	0.51	0.077	3.0887e-108	Prolif. AM	Zfand2a
1.77729e-112	1.66962	0.99	0.412	4.28807e-108	Prolif. AM	H2afv
3.13891e-112	0.81497	0.817	0.177	7.57326e-108	Prolif. AM	Slc15a3
4.78526e-112	1.75752	0.952	0.349	1.15454e-107	Prolif. AM	Smc4
5.97825e-111	1.11675	0.697	0.148	1.44237e-106	Prolif. AM	Pcna
2.37897e-110	0.935769	0.851	0.193	5.73975e-106	Prolif. AM	Rassf4
3.10672e-110	0.583382	0.591	0.101	7.49558e-106	Prolif. AM	Ncapd3
5.36749e-110	0.998588	0.841	0.212	1.29501e-105	Prolif. AM	Usp1
7.30251e-110	1.23027	0.938	0.282	1.76188e-105	Prolif. AM	Etfb
1.11099e-109	0.588668	0.62	0.111	2.68047e-105	Prolif. AM	Rxra
3.08624e-109	0.572085	0.524	0.082	7.44618e-105	Prolif. AM	Orc6
5.44117e-109	1.26829	0.904	0.256	1.31279e-104	Prolif. AM	Hexa
4.25377e-108	0.651846	0.707	0.14	1.02631e-103	Prolif. AM	Frrs1
4.46049e-108	1.23202	0.88	0.242	1.07618e-103	Prolif. AM	Lipa
4.89573e-108	1.05635	0.832	0.202	1.18119e-103	Prolif. AM	Pld3
1.20379e-107	2.15553	0.99	0.517	2.90439e-103	Prolif. AM	Cd9
2.68935e-107	0.507987	0.534	0.085	6.4886e-103	Prolif. AM	Tipin
8.16851e-107	0.670135	0.731	0.149	1.97082e-102	Prolif. AM	Gpr137b
1.45332e-106	1.22042	0.928	0.23	3.50642e-102	Prolif. AM	Mpeg1
4.09641e-106	0.976709	0.899	0.228	9.8834e-102	Prolif. AM	Ccdc88a
6.36243e-106	1.40409	0.947	0.325	1.53506e-101	Prolif. AM	Fam96a
8.58487e-106	0.922992	0.841	0.21	2.07127e-101	Prolif. AM	Mpp1
1.92771e-105	0.515512	0.543	0.092	4.65099e-101	Prolif. AM	Igsf8
4.76005e-105	1.56734	0.952	0.373	1.14846e-100	Prolif. AM	Aprt
6.16983e-105	0.523745	0.577	0.099	1.48859e-100	Prolif. AM	Dynlt1f
1.39589e-104	0.628638	0.538	0.09	3.36787e-100	Prolif. AM	F10
4.75847e-104	1.57031	0.986	0.531	1.14808e-99	Prolif. AM	Ran
1.02025e-103	1.20527	0.745	0.161	2.46156e-99	Prolif. AM	Cd63
1.66551e-103	1.0776	0.894	0.259	4.01837e-99	Prolif. AM	Fkbp2
2.65043e-103	0.994566	0.913	0.258	6.39469e-99	Prolif. AM	Alyref
6.24766e-103	0.636027	0.644	0.126	1.50737e-98	Prolif. AM	Mgat4b
1.02209e-102	1.31084	0.803	0.212	2.46599e-98	Prolif. AM	Atad2
1.38506e-102	0.573154	0.697	0.135	3.34174e-98	Prolif. AM	Bst1
1.48032e-102	1.29737	0.952	0.312	3.57157e-98	Prolif. AM	Cstb
2.23579e-102	0.649717	0.678	0.137	5.39429e-98	Prolif. AM	Acox1
2.40322e-102	1.31126	0.942	0.298	5.79825e-98	Prolif. AM	Grn
2.98542e-102	0.537142	0.596	0.107	7.20291e-98	Prolif. AM	Nrp2
3.96198e-102	0.598411	0.856	0.197	9.55906e-98	Prolif. AM	Tnfaip2
4.20771e-102	0.526244	0.529	0.088	1.01519e-97	Prolif. AM	Noct
1.58783e-101	0.893741	0.731	0.17	3.83096e-97	Prolif. AM	Rangap1
2.71607e-101	1.29398	0.712	0.152	6.55307e-97	Prolif. AM	Fn1
4.17882e-101	0.531694	0.51	0.083	1.00822e-96	Prolif. AM	G2e3
1.95567e-100	0.673808	0.76	0.167	4.71844e-96	Prolif. AM	Hacd4
3.27969e-100	1.51862	0.981	0.483	7.91291e-96	Prolif. AM	Nucks1
3.68952e-100	1.57953	0.957	0.342	8.90171e-96	Prolif. AM	Ptms
1.36411e-99	0.666231	0.784	0.179	3.29119e-95	Prolif. AM	Plp2
1.379e-99	1.26082	0.99	0.29	3.32711e-95	Prolif. AM	Cybb
1.3776e-98	0.784182	0.837	0.197	3.32374e-94	Prolif. AM	Csf2rb
1.59934e-98	0.511056	0.639	0.123	3.85872e-94	Prolif. AM	Pkib
3.32625e-98	0.687294	0.707	0.155	8.02524e-94	Prolif. AM	Dtnbp1
7.94074e-98	0.555761	0.625	0.122	1.91586e-93	Prolif. AM	Daglb
8.15571e-98	0.904587	0.678	0.143	1.96773e-93	Prolif. AM	Tppp3
8.17083e-98	0.63787	0.726	0.16	1.97138e-93	Prolif. AM	Ddx39
1.02389e-97	0.574617	0.798	0.18	2.47034e-93	Prolif. AM	Pygl
3.9159e-97	0.70756	0.577	0.107	9.44788e-93	Prolif. AM	Ly75
6.2494e-97	0.501059	0.548	0.097	1.50779e-92	Prolif. AM	Sowahc
6.74756e-97	0.736257	0.837	0.192	1.62798e-92	Prolif. AM	Fcgr3
1.50512e-96	0.618133	0.582	0.11	3.6314e-92	Prolif. AM	Itgb5
2.07433e-96	1.46697	0.957	0.351	5.00474e-92	Prolif. AM	Ctsc
2.40887e-96	1.92486	0.995	0.553	5.81188e-92	Prolif. AM	Ctsd
2.34279e-95	1.21325	0.952	0.313	5.65245e-91	Prolif. AM	Creg1
2.35289e-95	1.38091	0.99	0.437	5.67681e-91	Prolif. AM	Atpif1
2.64548e-95	1.99332	1	0.47	6.38275e-91	Prolif. AM	Lyz2
3.02673e-95	0.901807	0.827	0.22	7.30259e-91	Prolif. AM	Hpf1
1.15242e-94	1.73779	0.99	0.43	2.78045e-90	Prolif. AM	Ctss
1.71797e-94	1.40782	0.99	0.423	4.14495e-90	Prolif. AM	Anxa5
1.75373e-94	0.558691	0.683	0.146	4.23123e-90	Prolif. AM	Ubl4a
1.94928e-94	1.48329	0.981	0.517	4.70303e-90	Prolif. AM	Anp32b
1.11065e-93	0.557579	0.558	0.102	2.67968e-89	Prolif. AM	Cdc25b
1.45297e-93	0.699323	0.774	0.181	3.50558e-89	Prolif. AM	Gsap
9.03788e-93	0.93515	0.875	0.234	2.18057e-88	Prolif. AM	Serpinb6a
1.18371e-92	0.936779	0.904	0.254	2.85595e-88	Prolif. AM	Soat1
1.58918e-92	1.85254	0.99	0.607	3.83423e-88	Prolif. AM	Hmgb2
2.24499e-92	1.56345	0.99	0.611	5.41649e-88	Prolif. AM	Prdx1
2.45859e-92	0.728383	0.779	0.19	5.93184e-88	Prolif. AM	Atp6v1c1
6.05866e-92	0.918923	0.841	0.219	1.46177e-87	Prolif. AM	Lgmn
2.04183e-91	0.71241	0.712	0.161	4.92633e-87	Prolif. AM	Topbp1
4.29003e-91	0.549989	0.611	0.122	1.03505e-86	Prolif. AM	Zfp703
5.0235e-91	0.530806	0.639	0.134	1.21202e-86	Prolif. AM	Fuca2
5.35847e-91	0.948682	0.846	0.24	1.29284e-86	Prolif. AM	Kmt5a
6.36633e-91	0.708065	0.678	0.153	1.536e-86	Prolif. AM	Dtymk
1.07444e-90	0.833771	0.486	0.083	2.59231e-86	Prolif. AM	Fabp4
1.35762e-90	0.714218	0.76	0.187	3.27552e-86	Prolif. AM	Gyg
2.72216e-90	0.785455	0.726	0.175	6.56775e-86	Prolif. AM	Cndp2
3.46906e-90	1.00057	0.861	0.255	8.3698e-86	Prolif. AM	Naa50
4.30467e-89	0.529831	0.567	0.108	1.03859e-84	Prolif. AM	Cebpa
4.65142e-89	1.33652	0.952	0.381	1.12225e-84	Prolif. AM	Snrpd1
1.60007e-88	1.1734	0.923	0.325	3.86049e-84	Prolif. AM	M6pr
3.88715e-88	0.779239	0.808	0.21	9.37852e-84	Prolif. AM	Gusb
5.62e-88	0.575124	0.654	0.143	1.35594e-83	Prolif. AM	Dnase2a
1.72312e-87	1.6407	1	0.722	4.15737e-83	Prolif. AM	Vim
2.2313e-87	1.37661	0.99	0.562	5.38345e-83	Prolif. AM	Reep5
1.73183e-86	0.774551	0.793	0.211	4.1784e-82	Prolif. AM	Snx1
3.99135e-86	0.976458	0.87	0.266	9.62993e-82	Prolif. AM	Atp13a3
6.8142e-86	0.810966	0.764	0.193	1.64406e-81	Prolif. AM	Ncoa4
7.94926e-86	0.573305	0.721	0.168	1.91792e-81	Prolif. AM	Pbdc1
1.68587e-85	1.4178	0.933	0.374	4.06751e-81	Prolif. AM	Cd164
4.86325e-85	1.07244	0.928	0.309	1.17336e-80	Prolif. AM	Dstn
1.19185e-84	0.592429	0.688	0.16	2.87559e-80	Prolif. AM	Ncaph2
1.28463e-84	0.653471	0.779	0.2	3.09944e-80	Prolif. AM	Vrk1
1.52145e-84	1.13654	0.923	0.323	3.67081e-80	Prolif. AM	Rad21
1.6016e-84	0.585298	0.702	0.162	3.86417e-80	Prolif. AM	Cbx5
1.7111e-84	0.780395	0.798	0.212	4.12838e-80	Prolif. AM	Ddhd1
1.80419e-84	0.871701	0.899	0.261	4.35296e-80	Prolif. AM	Asah1
2.87731e-84	0.538595	0.702	0.162	6.94208e-80	Prolif. AM	Sae1
3.10172e-84	1.20843	1	0.905	7.48353e-80	Prolif. AM	Ptma
3.43676e-84	0.562211	0.899	0.24	8.29186e-80	Prolif. AM	Gda
5.50884e-84	1.16467	0.88	0.27	1.32912e-79	Prolif. AM	Cdkn1a
1.01719e-83	0.631001	0.755	0.183	2.45418e-79	Prolif. AM	Hvcn1
2.89379e-83	0.802033	0.832	0.238	6.98186e-79	Prolif. AM	Etfa
3.46908e-83	0.608092	0.688	0.161	8.36984e-79	Prolif. AM	Tep1
3.56566e-83	1.41399	0.995	0.672	8.60287e-79	Prolif. AM	Txn1
4.46532e-83	1.21311	0.899	0.331	1.07735e-78	Prolif. AM	Tmpo
8.49802e-83	0.871529	0.596	0.133	2.05032e-78	Prolif. AM	Dut
8.88871e-83	1.09476	0.933	0.336	2.14458e-78	Prolif. AM	Sh3bgrl
1.01239e-82	0.532379	0.654	0.146	2.44258e-78	Prolif. AM	Gsto1
1.92856e-82	1.25129	0.933	0.356	4.65304e-78	Prolif. AM	Baz1a
2.05305e-82	0.623536	0.755	0.185	4.95339e-78	Prolif. AM	Tmbim1
1.63879e-81	0.516536	0.615	0.132	3.9539e-77	Prolif. AM	Rpa3
2.16267e-81	1.29332	0.995	0.534	5.21788e-77	Prolif. AM	Jpt1
1.65862e-80	1.03646	0.87	0.281	4.00174e-76	Prolif. AM	Ptpn12
2.17943e-80	1.71863	0.995	0.826	5.25831e-76	Prolif. AM	Ftl1
2.51381e-80	1.57185	1	0.967	6.06507e-76	Prolif. AM	Fth1
3.98574e-80	0.532147	0.678	0.159	9.61639e-76	Prolif. AM	Emc8
7.40229e-80	0.620196	0.803	0.206	1.78595e-75	Prolif. AM	Unc119
1.21435e-79	0.593617	0.625	0.141	2.92986e-75	Prolif. AM	Dck
2.10102e-79	0.942381	0.875	0.276	5.06914e-75	Prolif. AM	Rnh1
2.88866e-79	0.986577	0.909	0.282	6.96946e-75	Prolif. AM	Capg
6.16159e-79	0.928449	0.861	0.274	1.48661e-74	Prolif. AM	Colgalt1
8.86351e-79	0.647321	0.716	0.178	2.1385e-74	Prolif. AM	Blvrb
1.13784e-78	0.681007	0.688	0.171	2.74526e-74	Prolif. AM	Tuba4a
1.93179e-78	0.988947	0.962	0.351	4.66083e-74	Prolif. AM	Tmem256
4.91577e-78	1.16141	0.909	0.334	1.18603e-73	Prolif. AM	Adipor2
8.51139e-78	0.623637	0.75	0.193	2.05354e-73	Prolif. AM	Tgfbr1
8.79525e-78	1.39115	0.986	0.451	2.12203e-73	Prolif. AM	Dbi
1.31733e-77	0.578993	0.697	0.171	3.17832e-73	Prolif. AM	Slc29a1
1.69911e-77	0.627076	0.764	0.202	4.09944e-73	Prolif. AM	Nampt
2.40433e-77	1.04246	0.889	0.301	5.80094e-73	Prolif. AM	Lmo4
2.6553e-77	1.34057	0.99	0.53	6.40644e-73	Prolif. AM	Gpx1
5.5218e-77	1.26562	0.986	0.443	1.33224e-72	Prolif. AM	Cd44
1.05941e-76	0.585605	0.688	0.169	2.55604e-72	Prolif. AM	Hsd17b4
1.48994e-76	0.895933	0.846	0.271	3.59477e-72	Prolif. AM	Pnp
1.52933e-76	0.772142	0.851	0.259	3.68981e-72	Prolif. AM	Atp6v0d1
2.06428e-76	0.530187	0.697	0.174	4.98049e-72	Prolif. AM	Nsmce2
3.2275e-76	0.744252	0.798	0.236	7.78699e-72	Prolif. AM	Atxn10
3.35388e-76	1.18696	0.947	0.375	8.0919e-72	Prolif. AM	Ctsz
3.70919e-76	0.589338	0.769	0.197	8.94916e-72	Prolif. AM	Serpinb1a
4.0418e-76	0.55628	0.769	0.208	9.75165e-72	Prolif. AM	Pcbd2
1.06228e-75	0.556617	0.688	0.166	2.56297e-71	Prolif. AM	Pros1
1.23675e-75	1.15553	0.957	0.443	2.98392e-71	Prolif. AM	Calm3
1.69277e-75	1.32124	0.957	0.464	4.08414e-71	Prolif. AM	Dek
2.35499e-75	0.727407	0.812	0.235	5.6819e-71	Prolif. AM	Ggh
4.26115e-75	0.841094	0.861	0.277	1.02809e-70	Prolif. AM	Atp6ap2
4.78367e-75	0.768095	0.721	0.196	1.15416e-70	Prolif. AM	Nasp
5.60345e-75	0.945305	0.909	0.31	1.35195e-70	Prolif. AM	Lsm5
7.18228e-75	0.765027	0.904	0.276	1.73287e-70	Prolif. AM	Anxa1
9.96796e-75	1.59647	0.986	0.641	2.40497e-70	Prolif. AM	Arl6ip1
2.26472e-74	1.03504	0.942	0.385	5.46408e-70	Prolif. AM	Rexo2
9.83376e-74	0.578439	0.606	0.142	2.37259e-69	Prolif. AM	Mxi1
2.29974e-73	0.832477	0.798	0.232	5.54859e-69	Prolif. AM	Fam129a
3.78378e-73	0.693741	0.639	0.159	9.12912e-69	Prolif. AM	Nsd2
6.16207e-73	1.11756	0.952	0.415	1.48672e-68	Prolif. AM	Tmem14c
8.96666e-73	0.713593	0.861	0.267	2.16338e-68	Prolif. AM	Trappc2l
1.99504e-72	1.25672	0.99	0.62	4.81343e-68	Prolif. AM	Cox5a
8.27408e-72	0.572304	0.51	0.104	1.99629e-67	Prolif. AM	Hmox1
1.09614e-71	0.896609	0.889	0.321	2.64466e-67	Prolif. AM	Plgrkt
1.49619e-71	1.02608	0.889	0.348	3.60987e-67	Prolif. AM	Hdgf
4.30136e-71	0.657162	0.692	0.186	1.03779e-66	Prolif. AM	Oxct1
4.84249e-71	0.754883	0.822	0.258	1.16835e-66	Prolif. AM	Cbfb
2.55773e-70	0.500836	0.731	0.195	6.17104e-66	Prolif. AM	Commd1
1.22524e-69	0.848764	0.875	0.3	2.95613e-65	Prolif. AM	Cenpx
1.33616e-69	1.07976	0.995	0.688	3.22375e-65	Prolif. AM	Hint1
1.47968e-69	0.638148	0.798	0.231	3.57002e-65	Prolif. AM	Chp1
1.75102e-69	1.21976	0.981	0.529	4.2247e-65	Prolif. AM	Nap1l1
3.72563e-69	0.577892	0.764	0.217	8.98882e-65	Prolif. AM	Ugp2
5.16756e-69	0.735827	0.875	0.277	1.24678e-64	Prolif. AM	Atp6v1b2
1.2689e-68	0.549441	0.76	0.212	3.06146e-64	Prolif. AM	Exosc8
2.50117e-68	0.813568	0.885	0.313	6.03458e-64	Prolif. AM	Cnih4
3.63512e-68	0.846678	0.885	0.32	8.77046e-64	Prolif. AM	Anp32e
9.56802e-68	0.67707	0.822	0.258	2.30848e-63	Prolif. AM	Commd3
1.0233e-67	0.701173	0.673	0.175	2.46892e-63	Prolif. AM	Fcgr2b
1.12984e-67	0.770829	0.865	0.284	2.72596e-63	Prolif. AM	Pnpla8
1.51803e-67	1.11692	0.995	0.551	3.66255e-63	Prolif. AM	Lamp1
7.02686e-67	0.952947	0.904	0.33	1.69537e-62	Prolif. AM	AU020206
1.2277e-66	0.675416	0.87	0.287	2.96206e-62	Prolif. AM	Yeats4
1.37973e-66	1.33314	0.995	0.629	3.32888e-62	Prolif. AM	Psap
2.49344e-66	0.762748	0.899	0.308	6.01592e-62	Prolif. AM	Pon2
3.4903e-66	0.808913	0.875	0.266	8.42106e-62	Prolif. AM	Ctsh
6.12395e-66	0.563325	0.495	0.109	1.47753e-61	Prolif. AM	Mcm3
9.77082e-66	0.509062	0.668	0.173	2.35741e-61	Prolif. AM	Fcgrt
1.07634e-65	0.526113	0.712	0.198	2.59688e-61	Prolif. AM	Agps
2.91855e-65	0.987153	0.952	0.4	7.0416e-61	Prolif. AM	Ctsb
3.02242e-65	0.532191	0.745	0.209	7.2922e-61	Prolif. AM	Cpt1a
3.05994e-65	1.05732	0.981	0.626	7.38271e-61	Prolif. AM	Clta
3.32762e-65	0.78954	0.851	0.302	8.02856e-61	Prolif. AM	Hprt
4.44642e-65	0.600011	0.702	0.202	1.07279e-60	Prolif. AM	Osgep
1.21229e-64	0.619531	0.87	0.279	2.9249e-60	Prolif. AM	Svil
2.39571e-64	1.11162	0.995	0.533	5.78014e-60	Prolif. AM	Anxa2
3.43472e-64	0.621085	0.678	0.189	8.28695e-60	Prolif. AM	Bzw2
7.76188e-64	0.721898	0.736	0.227	1.87271e-59	Prolif. AM	Cenpb
1.40357e-63	0.732091	0.837	0.273	3.38639e-59	Prolif. AM	Nipa2
2.10643e-63	0.608003	0.678	0.191	5.08218e-59	Prolif. AM	Siva1
2.39168e-63	0.682758	0.875	0.295	5.7704e-59	Prolif. AM	Hcfc1r1
2.71076e-63	0.759989	0.817	0.281	6.54025e-59	Prolif. AM	Pa2g4
4.29669e-63	1.03381	0.875	0.32	1.03666e-58	Prolif. AM	Sgk1
5.16142e-63	0.571954	0.885	0.269	1.24529e-58	Prolif. AM	Spi1
8.62035e-63	0.687929	0.846	0.28	2.07983e-58	Prolif. AM	Fam111a
9.53335e-63	0.520986	0.75	0.22	2.30011e-58	Prolif. AM	Arl8b
1.20929e-62	0.516807	0.712	0.198	2.91767e-58	Prolif. AM	Qdpr
1.68619e-62	0.627404	0.663	0.184	4.06827e-58	Prolif. AM	Hjurp
2.17535e-62	0.87278	0.976	0.384	5.24847e-58	Prolif. AM	App
2.7678e-62	0.661009	0.808	0.258	6.67788e-58	Prolif. AM	Ech1
3.37303e-62	0.6214	0.774	0.238	8.13812e-58	Prolif. AM	Nhp2
4.12106e-62	0.689222	0.822	0.27	9.94287e-58	Prolif. AM	Scarb2
5.55786e-62	0.55844	0.697	0.199	1.34094e-57	Prolif. AM	Mfsd1
7.87472e-62	1.0352	0.909	0.394	1.89993e-57	Prolif. AM	Ranbp1
1.39885e-61	0.715839	0.803	0.254	3.37501e-57	Prolif. AM	Cdc42ep3
2.54144e-61	0.984345	0.976	0.542	6.13173e-57	Prolif. AM	Atp6v0b
2.68312e-61	0.744007	0.894	0.324	6.47356e-57	Prolif. AM	Banf1
3.04213e-61	0.51881	0.76	0.224	7.33975e-57	Prolif. AM	Cnpy2
4.23562e-61	0.86708	0.909	0.371	1.02193e-56	Prolif. AM	Ptp4a1
4.63396e-61	1.01801	0.976	0.478	1.11804e-56	Prolif. AM	Akr1a1
1.92884e-60	0.578145	0.736	0.224	4.65372e-56	Prolif. AM	Txnrd1
2.38976e-60	0.622608	0.582	0.151	5.76576e-56	Prolif. AM	Pmepa1
4.23784e-60	0.630528	0.769	0.241	1.02246e-55	Prolif. AM	Cyb5r3
4.25995e-60	0.515654	0.784	0.237	1.0278e-55	Prolif. AM	Lsm3
6.14995e-60	0.771243	0.986	0.415	1.4838e-55	Prolif. AM	Lgals1
6.66584e-60	0.538994	0.779	0.24	1.60827e-55	Prolif. AM	Psmd14
6.97352e-60	0.704507	0.88	0.318	1.6825e-55	Prolif. AM	Vps35
7.38197e-60	0.57623	0.971	0.308	1.78105e-55	Prolif. AM	Alox5ap
1.44782e-59	0.756732	0.923	0.361	3.49316e-55	Prolif. AM	Comt
1.52403e-59	0.558632	0.837	0.273	3.67702e-55	Prolif. AM	Nudt21
4.54241e-59	0.59585	0.995	0.42	1.09595e-54	Prolif. AM	Cebpb
6.27621e-59	0.539053	0.688	0.194	1.51426e-54	Prolif. AM	Syne2
7.00665e-59	0.591879	0.5	0.117	1.69049e-54	Prolif. AM	Car4
1.25901e-58	0.574114	0.409	0.085	3.03761e-54	Prolif. AM	Hist1h4d
1.39026e-58	0.539378	0.649	0.187	3.35429e-54	Prolif. AM	Pgp
8.00535e-58	0.642451	0.798	0.261	1.93145e-53	Prolif. AM	Atp6v1a
1.20749e-57	0.612516	0.837	0.281	2.9133e-53	Prolif. AM	Fundc2
1.53725e-57	0.583984	0.764	0.236	3.70892e-53	Prolif. AM	Gns
1.95536e-57	0.701684	0.904	0.339	4.71769e-53	Prolif. AM	Ndufb6
2.98921e-57	0.571955	0.75	0.239	7.21206e-53	Prolif. AM	Slirp
5.07638e-57	0.574554	0.62	0.173	1.22478e-52	Prolif. AM	Dnmt1
5.55517e-57	1.00732	0.986	0.681	1.34029e-52	Prolif. AM	Tagln2
1.01039e-56	0.658001	0.861	0.32	2.43777e-52	Prolif. AM	Anapc11
1.4728e-56	0.603868	0.808	0.273	3.55342e-52	Prolif. AM	Vdac1
2.03336e-56	0.535832	0.76	0.24	4.90589e-52	Prolif. AM	Lamtor3
1.11846e-55	0.790924	0.885	0.348	2.69851e-51	Prolif. AM	Sept9
1.14289e-55	0.559058	0.827	0.269	2.75745e-51	Prolif. AM	Ctsl
6.66247e-55	0.756165	0.865	0.321	1.60745e-50	Prolif. AM	Ctsa
6.91087e-55	0.964202	0.976	0.575	1.66739e-50	Prolif. AM	Slc25a5
8.44955e-55	1.0409	0.995	0.76	2.03862e-50	Prolif. AM	Cyba
1.76221e-54	0.966942	0.99	0.699	4.2517e-50	Prolif. AM	S100a10
3.34967e-54	0.529073	0.74	0.234	8.08176e-50	Prolif. AM	Erh
1.00654e-53	0.572937	0.644	0.192	2.42847e-49	Prolif. AM	Eri1
1.55091e-53	0.887677	0.87	0.358	3.74187e-49	Prolif. AM	Runx1
2.83076e-53	0.755771	0.99	0.558	6.82978e-49	Prolif. AM	Taldo1
3.45973e-53	0.85897	0.981	0.566	8.34729e-49	Prolif. AM	Capza2
1.77677e-52	0.882353	0.99	0.637	4.28682e-48	Prolif. AM	Atp6v0e
2.76103e-52	0.511963	0.74	0.236	6.66154e-48	Prolif. AM	Tpp1
3.36211e-52	0.877176	0.986	0.575	8.11177e-48	Prolif. AM	Gpx4
3.79568e-52	0.832605	0.889	0.379	9.15784e-48	Prolif. AM	Tkt
5.29155e-52	0.885447	0.99	0.584	1.27669e-47	Prolif. AM	Atp6v1g1
7.21713e-52	0.907589	0.957	0.481	1.74128e-47	Prolif. AM	Atp5g3
4.00019e-51	0.699707	0.913	0.381	9.65125e-47	Prolif. AM	Mdh1
8.42037e-51	0.516727	0.726	0.233	2.03158e-46	Prolif. AM	Tmed3
1.00437e-50	0.520138	0.793	0.274	2.42324e-46	Prolif. AM	Acadl
1.19851e-50	1.02668	0.966	0.595	2.89164e-46	Prolif. AM	Hmgb1
1.21844e-50	0.504417	0.615	0.178	2.93973e-46	Prolif. AM	Sdc3
2.23261e-50	0.515838	0.851	0.3	5.38661e-46	Prolif. AM	Magt1
3.12648e-50	0.526574	0.635	0.189	7.54326e-46	Prolif. AM	Plekhb2
1.39987e-49	0.675197	0.861	0.329	3.37748e-45	Prolif. AM	Pgam1
2.53069e-49	0.763185	0.957	0.446	6.10579e-45	Prolif. AM	Vdac2
3.07049e-49	0.781932	1	0.904	7.40817e-45	Prolif. AM	Ppia
5.98943e-49	0.504221	0.841	0.305	1.44507e-44	Prolif. AM	Txnl1
1.10469e-48	0.540219	0.779	0.274	2.66529e-44	Prolif. AM	Snrpb2
2.23217e-48	0.944251	0.981	0.625	5.38556e-44	Prolif. AM	Ucp2
4.41046e-48	0.555761	0.822	0.301	1.06411e-43	Prolif. AM	Srsf7
5.41869e-48	0.51935	0.894	0.334	1.30737e-43	Prolif. AM	Polr2f
7.70157e-48	0.662933	0.909	0.379	1.85816e-43	Prolif. AM	Cmpk1
9.72264e-48	0.790192	0.986	0.503	2.34578e-43	Prolif. AM	Vamp8
1.99287e-47	0.92971	0.942	0.47	4.80819e-43	Prolif. AM	Gapdh
4.07067e-47	0.511366	0.745	0.255	9.82131e-43	Prolif. AM	Sdhd
4.38786e-47	0.937338	1	0.662	1.05866e-42	Prolif. AM	Laptm5
4.99454e-47	0.732748	0.947	0.47	1.20503e-42	Prolif. AM	Cbx3
5.73055e-47	0.765308	0.952	0.482	1.38261e-42	Prolif. AM	Lamtor2
9.76717e-47	0.536581	0.812	0.298	2.35653e-42	Prolif. AM	Ndufb2
1.1244e-46	0.504208	0.697	0.232	2.71283e-42	Prolif. AM	Tpi1
1.4481e-46	0.709245	0.938	0.408	3.49383e-42	Prolif. AM	Ndufc1
1.74124e-46	0.782483	0.99	0.709	4.20109e-42	Prolif. AM	Cox6b1
1.86025e-46	0.632789	0.784	0.293	4.48822e-42	Prolif. AM	Fuca1
2.95462e-46	0.800235	1	0.404	7.12862e-42	Prolif. AM	Fcer1g
4.605e-46	0.854375	0.976	0.674	1.11105e-41	Prolif. AM	Calm2
1.09464e-45	0.798908	0.99	0.815	2.64104e-41	Prolif. AM	Gng5
1.10944e-45	0.505558	0.774	0.27	2.67674e-41	Prolif. AM	Cycs
1.19412e-45	0.619577	0.938	0.419	2.88106e-41	Prolif. AM	Mpc2
1.76817e-45	0.674808	0.894	0.386	4.26605e-41	Prolif. AM	Ndufa5
2.49948e-45	0.516894	0.774	0.278	6.03049e-41	Prolif. AM	Glul
2.93306e-45	0.714089	0.995	0.839	7.0766e-41	Prolif. AM	Cox4i1
5.34652e-45	0.769928	0.918	0.438	1.28995e-40	Prolif. AM	Nme1
9.20388e-45	0.634535	0.889	0.381	2.22062e-40	Prolif. AM	Ndufab1
1.00136e-44	0.580175	0.812	0.314	2.41598e-40	Prolif. AM	Lamtor1
1.60552e-44	0.774176	1	0.775	3.87365e-40	Prolif. AM	Ybx1
1.78506e-44	0.781802	0.923	0.469	4.3068e-40	Prolif. AM	Hnrnpab
1.88338e-44	0.640785	0.928	0.426	4.54404e-40	Prolif. AM	Mapre1
2.68495e-44	0.732331	0.962	0.525	6.47799e-40	Prolif. AM	Uqcr10
2.99161e-44	0.684618	0.99	0.704	7.21787e-40	Prolif. AM	Gabarap
5.01703e-44	0.550073	0.716	0.241	1.21046e-39	Prolif. AM	Hexb
6.60709e-44	0.575766	0.851	0.344	1.59409e-39	Prolif. AM	Ap2s1
9.1104e-44	0.509147	0.731	0.26	2.19807e-39	Prolif. AM	Ivns1abp
1.70752e-43	0.61317	0.938	0.429	4.11972e-39	Prolif. AM	Sf3b5
3.46163e-43	0.561665	0.899	0.363	8.35188e-39	Prolif. AM	Emc7
4.01961e-43	0.707482	0.899	0.39	9.69812e-39	Prolif. AM	Esd
6.13216e-43	0.632128	0.923	0.414	1.47951e-38	Prolif. AM	Ndufb8
6.17893e-43	0.501618	0.784	0.287	1.49079e-38	Prolif. AM	Ifrd1
7.51366e-43	0.775456	0.99	0.73	1.81282e-38	Prolif. AM	Rbm3
2.6059e-42	0.579216	0.846	0.345	6.28726e-38	Prolif. AM	Gltp
2.62043e-42	0.516225	0.885	0.348	6.32232e-38	Prolif. AM	Xbp1
5.03932e-42	0.731449	0.904	0.472	1.21584e-37	Prolif. AM	Smarca5
5.06811e-42	0.836223	0.981	0.602	1.22278e-37	Prolif. AM	Uqcrb
5.43376e-42	0.549437	0.769	0.299	1.311e-37	Prolif. AM	Ssrp1
9.29841e-42	0.576922	0.875	0.359	2.24343e-37	Prolif. AM	Selenos
1.75181e-41	0.539344	0.721	0.265	4.22659e-37	Prolif. AM	Rbbp7
3.70136e-41	0.630528	0.861	0.387	8.93028e-37	Prolif. AM	Smc1a
7.37522e-41	0.525042	0.894	0.362	1.77942e-36	Prolif. AM	Aurkaip1
7.74667e-41	0.629938	0.923	0.429	1.86904e-36	Prolif. AM	Ndufa11
1.07457e-40	0.626808	0.803	0.327	2.59262e-36	Prolif. AM	Mapk3
1.17287e-40	0.591589	0.88	0.39	2.82977e-36	Prolif. AM	Metap2
1.24647e-40	0.558661	0.75	0.294	3.00736e-36	Prolif. AM	Bub3
3.32384e-40	0.626039	0.875	0.396	8.01944e-36	Prolif. AM	Rtn3
4.10223e-40	0.503317	0.841	0.34	9.89746e-36	Prolif. AM	U2af1
5.67166e-40	0.658867	0.976	0.58	1.3684e-35	Prolif. AM	Gdi2
7.88931e-40	0.749869	0.99	0.693	1.90345e-35	Prolif. AM	Cox7a2
1.22352e-39	0.512078	0.851	0.344	2.95199e-35	Prolif. AM	Ndufv2
1.61156e-39	0.537372	0.841	0.342	3.88822e-35	Prolif. AM	Usf2
2.95669e-39	0.509049	0.841	0.336	7.1336e-35	Prolif. AM	Atp6v1e1
2.98293e-39	0.639344	0.923	0.446	7.19692e-35	Prolif. AM	Tmed5
1.04472e-38	0.621329	0.918	0.469	2.52059e-34	Prolif. AM	Ywhah
1.10687e-38	0.655242	0.841	0.379	2.67055e-34	Prolif. AM	Akr1b3
1.45143e-38	0.652082	0.933	0.456	3.50187e-34	Prolif. AM	Psmb5
2.56726e-38	0.746073	0.976	0.649	6.19403e-34	Prolif. AM	Snrpe
2.86845e-38	0.518979	0.899	0.384	6.9207e-34	Prolif. AM	Rab5c
6.02786e-38	0.717208	0.913	0.507	1.45434e-33	Prolif. AM	Canx
6.75796e-38	0.556339	0.865	0.387	1.63049e-33	Prolif. AM	Psma6
7.45668e-38	0.677324	0.947	0.564	1.79907e-33	Prolif. AM	Uqcrq
9.09721e-38	0.758112	0.933	0.494	2.19488e-33	Prolif. AM	Bri3
9.81357e-38	0.523304	0.913	0.412	2.36772e-33	Prolif. AM	Mpc1
1.4345e-37	0.724562	0.971	0.604	3.46102e-33	Prolif. AM	Atp5f1
1.65878e-37	0.664131	0.966	0.555	4.00213e-33	Prolif. AM	Tbca
2.45026e-37	0.554256	0.837	0.356	5.91173e-33	Prolif. AM	Larp4b
2.55956e-37	0.526287	0.779	0.322	6.17546e-33	Prolif. AM	Psmc3
2.66931e-37	0.590081	0.889	0.407	6.44024e-33	Prolif. AM	Psma4
4.57469e-37	0.690507	0.981	0.683	1.10374e-32	Prolif. AM	Hsp90b1
7.36213e-37	0.666688	0.981	0.653	1.77626e-32	Prolif. AM	Rac1
1.16594e-36	0.655851	1	0.996	2.81306e-32	Prolif. AM	Tmsb4x
1.21808e-36	0.644709	0.947	0.523	2.93885e-32	Prolif. AM	Sdcbp
2.69133e-36	0.559895	0.817	0.354	6.49336e-32	Prolif. AM	Hmgn1
3.3991e-36	0.682581	0.909	0.486	8.20102e-32	Prolif. AM	Atp5o.1
1.33956e-35	0.519568	0.904	0.428	3.23196e-31	Prolif. AM	Lsm4
2.24286e-35	0.595605	0.962	0.543	5.41136e-31	Prolif. AM	Snrpb
2.74746e-35	0.536227	0.875	0.378	6.62881e-31	Prolif. AM	Lamtor4
6.90367e-35	0.567633	0.933	0.455	1.66565e-30	Prolif. AM	Timm13
9.434e-35	0.633351	0.875	0.427	2.27614e-30	Prolif. AM	Smc6
1.11124e-34	0.721792	0.976	0.702	2.68109e-30	Prolif. AM	Atp5g2
3.34012e-34	0.677697	0.923	0.49	8.0587e-30	Prolif. AM	Scp2
8.64343e-34	0.543237	0.861	0.401	2.0854e-29	Prolif. AM	Zfp91
1.01664e-33	0.641073	0.976	0.568	2.45284e-29	Prolif. AM	Abracl
2.14595e-33	0.575895	0.933	0.509	5.17754e-29	Prolif. AM	Brk1
2.59123e-33	0.583849	0.981	0.525	6.25185e-29	Prolif. AM	Uqcr11
3.94662e-33	0.551762	0.933	0.453	9.522e-29	Prolif. AM	Ndufc2
4.4866e-33	0.669745	0.957	0.6	1.08248e-28	Prolif. AM	Cox5b
1.05508e-32	0.595203	0.947	0.507	2.54558e-28	Prolif. AM	Pitpna
3.91942e-32	0.569779	0.957	0.552	9.45639e-28	Prolif. AM	Rab14
3.2055e-31	0.674357	0.99	0.7	7.7339e-27	Prolif. AM	Pcbp2
3.23958e-31	0.554302	0.904	0.462	7.81614e-27	Prolif. AM	Mrfap1
1.28258e-30	0.608505	0.918	0.5	3.09449e-26	Prolif. AM	Atp5g1
1.64272e-30	0.55415	0.99	0.598	3.96339e-26	Prolif. AM	Npc2
2.19505e-30	0.504668	0.923	0.486	5.296e-26	Prolif. AM	Minos1
6.10422e-30	0.50069	0.923	0.47	1.47276e-25	Prolif. AM	Sec11c
6.26041e-30	0.527594	0.923	0.475	1.51045e-25	Prolif. AM	Rtraf
6.48271e-30	0.600241	0.635	0.254	1.56408e-25	Prolif. AM	Acp5
1.0667e-29	0.595023	0.995	0.753	2.57362e-25	Prolif. AM	Cox6c
5.11472e-29	0.501516	0.962	0.557	1.23403e-24	Prolif. AM	Tmed10
6.03405e-29	0.591466	0.986	0.736	1.45583e-24	Prolif. AM	Clic1
8.88726e-29	0.568675	0.981	0.788	2.14423e-24	Prolif. AM	Iqgap1
1.34382e-28	0.527636	0.938	0.544	3.24224e-24	Prolif. AM	Ywhae
2.09736e-28	0.508812	0.947	0.485	5.06031e-24	Prolif. AM	Irf2bp2
1.50678e-27	0.529227	0.913	0.544	3.63541e-23	Prolif. AM	Arpp19
6.86101e-27	0.539366	0.995	0.802	1.65535e-22	Prolif. AM	Cox7c
9.29092e-26	0.554564	0.971	0.586	2.24162e-21	Prolif. AM	Atp5c1
1.36056e-25	0.506193	0.957	0.565	3.28263e-21	Prolif. AM	Ywhab
1.60006e-25	0.511957	0.957	0.599	3.86047e-21	Prolif. AM	Eif4a1
5.00496e-24	0.511498	0.962	0.648	1.20755e-19	Prolif. AM	Atp5j2
5.26706e-24	0.513354	0.986	0.784	1.27078e-19	Prolif. AM	Cd47
0	4.41079	0.999	0.152	0	AM1	Chil3
0	3.58871	0.988	0.102	0	AM1	Ear2
0	3.39166	0.921	0.026	0	AM1	Ear1
0	3.31361	0.993	0.163	0	AM1	Lpl
0	3.19471	0.99	0.228	0	AM1	Abcg1
0	3.17197	0.984	0.043	0	AM1	Plet1
0	3.01062	0.977	0.066	0	AM1	Mrc1
0	3.0042	0.787	0.016	0	AM1	Fabp1
0	2.91725	1	0.491	0	AM1	Cd9
0	2.76246	0.962	0.053	0	AM1	Atp6v0d2
0	2.56978	0.996	0.274	0	AM1	Ccl6
0	2.54955	0.948	0.054	0	AM1	Ltc4s
0	2.53497	0.996	0.529	0	AM1	Ctsd
0	2.51103	0.933	0.113	0	AM1	Mt1
0	2.49817	0.969	0.114	0	AM1	Tcf7l2
0	2.46292	0.955	0.144	0	AM1	Nceh1
0	2.44396	0.951	0.062	0	AM1	Hebp1
0	2.4354	0.935	0.06	0	AM1	Il18
0	2.40145	0.957	0.195	0	AM1	Plin2
0	2.39366	0.971	0.185	0	AM1	Sirpa
0	2.36995	0.769	0.013	0	AM1	Krt79
0	2.33041	0.936	0.073	0	AM1	Axl
0	2.31416	0.99	0.269	0	AM1	Lgals3
0	2.30468	1	0.442	0	AM1	Lyz2
0	2.27183	0.974	0.189	0	AM1	Mpeg1
0	2.21454	0.799	0.021	0	AM1	Krt19
0	2.20139	0.969	0.285	0	AM1	Sgk1
0	2.16758	0.999	0.817	0	AM1	Ftl1
0	2.08809	0.991	0.413	0	AM1	Cd44
0	2.07818	0.927	0.125	0	AM1	Cd302
0	2.03669	0.768	0.044	0	AM1	Ctsk
0	2.01408	0.998	0.399	0	AM1	Ctss
0	1.96965	0.877	0.102	0	AM1	Klhdc4
0	1.94867	1	0.965	0	AM1	Fth1
0	1.90251	0.881	0.099	0	AM1	Wfdc21
0	1.89854	0.893	0.164	0	AM1	S100a1
0	1.8525	0.953	0.343	0	AM1	Cd164
0	1.83571	0.878	0.076	0	AM1	Clec4n
0	1.83201	0.959	0.274	0	AM1	Dstn
0	1.83036	0.89	0.13	0	AM1	Trf
0	1.82388	0.986	0.252	0	AM1	Cybb
0	1.81118	0.822	0.044	0	AM1	Olr1
0	1.80788	0.992	0.509	0	AM1	Anxa2
0	1.78073	0.848	0.087	0	AM1	Dab2
0	1.7802	0.974	0.394	0	AM1	Anxa5
0	1.77966	0.967	0.341	0	AM1	Aprt
0	1.77934	0.989	0.539	0	AM1	Reep5
0	1.77819	0.848	0.112	0	AM1	Tlr2
0	1.77342	0.81	0.042	0	AM1	Slc7a2
0	1.75188	0.834	0.084	0	AM1	Net1
0	1.74678	0.993	0.59	0	AM1	Prdx1
0	1.73321	0.908	0.304	0	AM1	Adipor2
0	1.73159	0.748	0.011	0	AM1	Cidec
0	1.72658	0.949	0.279	0	AM1	Creg1
0	1.72503	0.998	0.644	0	AM1	Laptm5
0	1.7145	0.801	0.046	0	AM1	F7
0	1.71396	0.843	0.076	0	AM1	Shtn1
0	1.71156	0.933	0.279	0	AM1	Cstb
0	1.70951	0.853	0.136	0	AM1	AI504432
0	1.70725	0.892	0.14	0	AM1	Naaa
0	1.70284	0.876	0.096	0	AM1	Dmxl2
0	1.70106	0.996	0.61	0	AM1	Psap
0	1.64878	0.932	0.157	0	AM1	Tnfaip2
0	1.63679	0.843	0.101	0	AM1	Itgax
0	1.63549	0.819	0.075	0	AM1	Bcl2a1a
0	1.62833	0.944	0.324	0	AM1	Baz1a
0	1.62745	0.883	0.205	0	AM1	Lmna
0	1.61411	0.913	0.151	0	AM1	Mcemp1
0	1.61035	0.837	0.091	0	AM1	Mertk
0	1.60429	0.873	0.208	0	AM1	Lipa
0	1.60092	0.907	0.247	0	AM1	Ptpn12
0	1.59863	0.564	0.056	0	AM1	Fabp4
0	1.59503	0.92	0.191	0	AM1	Ramp1
0	1.59452	0.933	0.316	0	AM1	Sept9
0	1.59405	0.921	0.311	0	AM1	Ptms
0	1.58614	0.908	0.168	0	AM1	Mgst1
0	1.5826	0.891	0.206	0	AM1	Snx10
0	1.56403	0.777	0.058	0	AM1	Ms4a8a
0	1.55666	0.822	0.169	0	AM1	Pld3
0	1.54114	0.818	0.14	0	AM1	Abhd12
0	1.54084	0.797	0.083	0	AM1	Sort1
0	1.53631	0.927	0.327	0	AM1	Runx1
0	1.51821	0.877	0.223	0	AM1	Hexa
0	1.51348	0.799	0.094	0	AM1	Myof
0	1.50335	0.781	0.124	0	AM1	Mgst3
0	1.49667	0.89	0.169	0	AM1	Bcl2a1b
0	1.48945	0.783	0.141	0	AM1	Fabp5
0	1.4888	0.943	0.345	0	AM1	Ctsz
0	1.4864	0.997	0.707	0	AM1	Vim
0	1.47405	0.828	0.132	0	AM1	Lrp1
0	1.46139	0.861	0.221	0	AM1	Cdc42ep3
0	1.45495	0.688	0.133	0	AM1	Cd63
0	1.45295	0.932	0.304	0	AM1	Sh3bgrl
0	1.44753	0.734	0.053	0	AM1	Cib2
0	1.44571	0.95	0.318	0	AM1	Ctsc
0	1.43997	0.952	0.453	0	AM1	Akr1a1
0	1.43373	0.766	0.057	0	AM1	Prkar2b
0	1.41782	0.801	0.16	0	AM1	Ncoa4
0	1.41318	0.751	0.068	0	AM1	Tbc1d9
0	1.38234	0.802	0.114	0	AM1	Anxa4
0	1.37024	0.853	0.162	0	AM1	Csf2rb
0	1.36816	0.961	0.424	0	AM1	Dbi
0	1.36305	0.847	0.247	0	AM1	Glul
0	1.36181	0.814	0.152	0	AM1	Cd68
0	1.35951	0.885	0.27	0	AM1	Lmo4
0	1.35901	0.84	0.158	0	AM1	Rassf4
0	1.35771	0.79	0.121	0	AM1	Dhrs3
0	1.35363	0.89	0.25	0	AM1	Capg
0	1.35316	0.792	0.1	0	AM1	Bst1
0	1.34844	0.995	0.655	0	AM1	Txn1
0	1.32519	0.969	0.607	0	AM1	Ucp2
0	1.32516	0.81	0.16	0	AM1	Lpin1
0	1.3193	0.792	0.127	0	AM1	Idh1
0	1.31769	0.852	0.243	0	AM1	Colgalt1
0	1.31475	0.993	0.777	0	AM1	Iqgap1
0	1.29958	0.872	0.234	0	AM1	Atp13a3
0	1.29498	0.773	0.13	0	AM1	Camk1
0	1.28174	0.663	0.044	0	AM1	Fpr1
0	1.27707	0.866	0.246	0	AM1	Atp6v1b2
0	1.27654	0.977	0.601	0	AM1	Cox5a
0	1.26907	0.99	0.527	0	AM1	Lamp1
0	1.26871	0.71	0.074	0	AM1	Ly75
0	1.25801	0.867	0.251	0	AM1	Etfb
0	1.25591	0.822	0.203	0	AM1	Serpinb6a
0	1.25378	0.775	0.141	0	AM1	Blvra
0	1.24171	0.688	0.086	0	AM1	Dhrs7b
0	1.23943	0.644	0.021	0	AM1	Siglecf
0	1.23826	0.691	0.06	0	AM1	Cd200r4
0	1.23644	0.845	0.199	0	AM1	Fam129a
0	1.23369	0.603	0.01	0	AM1	Cpne5
0	1.22734	0.865	0.252	0	AM1	Pnpla8
0	1.22155	0.722	0.097	0	AM1	Sulf2
0	1.21994	0.712	0.073	0	AM1	Dapk1
0	1.21666	0.891	0.3	0	AM1	AU020206
0	1.21397	0.965	0.353	0	AM1	App
0	1.21204	0.986	0.505	0	AM1	Gpx1
0	1.21182	0.822	0.199	0	AM1	Chp1
0	1.20859	0.562	0.035	0	AM1	Egr2
0	1.20266	0.797	0.144	0	AM1	Slc15a3
0	1.19939	0.91	0.357	0	AM1	Rexo2
0	1.19877	0.645	0.038	0	AM1	Tfec
0	1.19453	0.853	0.177	0	AM1	Tgfbi
0	1.18759	0.976	0.519	0	AM1	Atp6v0b
0	1.18199	0.667	0.06	0	AM1	Pla2g15
0	1.18173	0.708	0.065	0	AM1	Sh2d1b1
0	1.17746	0.796	0.206	0	AM1	Gns
0	1.17358	0.669	0.062	0	AM1	Abcd2
0	1.17003	0.958	0.5	0	AM1	Sdcbp
0	1.16959	0.711	0.102	0	AM1	Bcl2a1d
0	1.16715	0.855	0.158	0	AM1	Cd300c2
0	1.16665	0.955	0.483	0	AM1	Canx
0	1.16239	0.632	0.026	0	AM1	Clmn
0	1.16218	0.806	0.174	0	AM1	Unc119
0	1.1586	0.853	0.292	0	AM1	Ctsa
0	1.15537	0.48	0.008	0	AM1	Gal
0	1.15412	0.616	0.09	0	AM1	Car4
0	1.15321	0.84	0.223	0	AM1	Soat1
0	1.15127	0.739	0.142	0	AM1	Fcgrt
0	1.1422	0.662	0.078	0	AM1	Cebpa
0	1.13845	0.973	0.563	0	AM1	Atp6v1g1
0	1.13191	0.618	0.056	0	AM1	Bhlhe41
0	1.13056	0.871	0.352	0	AM1	Akr1b3
0	1.1272	0.622	0.024	0	AM1	Perp
0	1.12153	0.667	0.093	0	AM1	Zfp703
0	1.11827	0.833	0.197	0	AM1	Dst
0	1.11401	0.963	0.437	0	AM1	Aplp2
0	1.10734	0.85	0.23	0	AM1	Asah1
0	1.10554	0.906	0.343	0	AM1	Ptp4a1
0	1.10233	0.836	0.27	0	AM1	Grn
0	1.09822	0.764	0.15	0	AM1	Gsap
0	1.09555	0.728	0.136	0	AM1	Pros1
0	1.08826	0.97	0.544	0	AM1	Capza2
0	1.08738	0.74	0.152	0	AM1	Tob1
0	1.0827	0.755	0.183	0	AM1	Ddhd1
0	1.08247	0.754	0.163	0	AM1	Tgfbr1
0	1.08189	0.458	0.026	0	AM1	Epcam
0	1.08079	0.991	0.748	0	AM1	Cyba
0	1.07956	0.758	0.157	0	AM1	Plekhb2
0	1.07536	0.5	0.037	0	AM1	Serpine1
0	1.07402	0.624	0.045	0	AM1	Pparg
0	1.073	0.725	0.145	0	AM1	Cndp2
0	1.07118	0.631	0.039	0	AM1	Lilra5
0	1.07038	0.792	0.198	0	AM1	Ccdc88a
0	1.06826	0.937	0.484	0	AM1	Pitpna
0	1.06681	0.589	0.052	0	AM1	Adcy3
0	1.06644	0.901	0.328	0	AM1	Gpcpd1
0	1.06448	0.598	0.02	0	AM1	Kcnn3
0	1.06204	0.636	0.057	0	AM1	Slamf9
0	1.05773	0.706	0.086	0	AM1	Mgll
0	1.0565	0.609	0.045	0	AM1	Lsr
0	1.05535	0.628	0.04	0	AM1	Adarb1
0	1.05525	0.93	0.411	0	AM1	Atpif1
0	1.052	0.898	0.39	0	AM1	Tmem14c
0	1.04548	0.97	0.619	0	AM1	Atp6v0e
0	1.04515	0.89	0.319	0	AM1	Xbp1
0	1.04169	0.921	0.311	0	AM1	Plek
0	1.03983	0.947	0.371	0	AM1	Ctsb
0	1.03885	0.811	0.239	0	AM1	Bhlhe40
0	1.02989	0.587	0.041	0	AM1	Lrp12
0	1.02959	0.773	0.249	0	AM1	Rnh1
0	1.02931	0.873	0.176	0	AM1	Slpi
0	1.02628	0.782	0.171	0	AM1	Lima1
0	1.02578	0.575	0.078	0	AM1	Pcyox1
0	1.02462	0.697	0.116	0	AM1	Gsto1
0	1.01868	0.953	0.533	0	AM1	Tbca
0	1.017	0.847	0.221	0	AM1	Plaur
0	1.01597	0.495	0.038	0	AM1	Gpnmb
0	1.01267	0.899	0.393	0	AM1	Mpc2
0	1.01137	0.992	0.389	0	AM1	Cebpb
0	1.00875	0.937	0.458	0	AM1	Lamtor2
0	1.00395	0.996	0.372	0	AM1	Fcer1g
0	1.00367	0.741	0.155	0	AM1	Tmbim1
0	1.0015	0.912	0.357	0	AM1	Slc6a6
0	1.00098	0.982	0.689	0	AM1	Gabarap
0	0.999155	0.688	0.101	0	AM1	Rab32
0	0.996961	0.949	0.479	0	AM1	Vamp8
0	0.996008	0.967	0.607	0	AM1	Clta
0	0.994334	0.7	0.14	0	AM1	Hsd17b4
0	0.993797	0.945	0.555	0	AM1	Slc25a5
0	0.992545	0.727	0.159	0	AM1	Abcc5
0	0.99194	0.894	0.322	0	AM1	Tmem256
0	0.989399	0.596	0.119	0	AM1	Tppp3
0	0.989046	0.753	0.213	0	AM1	Cyb5r3
0	0.988578	0.696	0.12	0	AM1	Gpr137b
0	0.987561	0.588	0.056	0	AM1	Fpr2
0	0.984799	0.667	0.108	0	AM1	Acox1
0	0.983834	0.85	0.232	0	AM1	Itpripl2
0	0.983524	0.817	0.301	0	AM1	Mapk3
0	0.980625	0.791	0.243	0	AM1	Scarb2
0	0.979075	0.978	0.335	0	AM1	Msrb1
0	0.977945	0.908	0.468	0	AM1	Scp2
0	0.976615	0.638	0.055	0	AM1	Alox5
0	0.976518	0.908	0.421	0	AM1	Tmed5
0	0.972771	0.464	0.006	0	AM1	Acaa1b
0	0.968258	0.905	0.428	0	AM1	Lrrfip1
0	0.967526	0.725	0.184	0	AM1	Snx1
0	0.963002	0.976	0.272	0	AM1	Alox5ap
0	0.960517	0.821	0.334	0	AM1	Tuba1b
0	0.95819	0.824	0.299	0	AM1	M6pr
0	0.95358	0.845	0.354	0	AM1	Tkt
0	0.952695	0.727	0.154	0	AM1	Hvcn1
0	0.949516	0.792	0.147	0	AM1	Pygl
0	0.948517	0.828	0.298	0	AM1	Fam96a
0	0.943863	0.778	0.232	0	AM1	Atp6v0d1
0	0.939702	0.516	0.05	0	AM1	Lepr
0	0.938854	0.699	0.163	0	AM1	Diaph2
0	0.933715	0.734	0.183	0	AM1	Gusb
0	0.928054	0.919	0.521	0	AM1	Aldoa
0	0.924939	0.814	0.31	0	AM1	Atp6v1e1
0	0.923232	0.78	0.243	0	AM1	Cdkn1a
0	0.918744	0.816	0.332	0	AM1	Kcnq1ot1
0	0.917913	0.806	0.268	0	AM1	Hcfc1r1
0	0.916123	0.734	0.169	0	AM1	Qdpr
0	0.915557	0.887	0.383	0	AM1	Romo1
0	0.912572	0.646	0.102	0	AM1	Asph
0	0.91234	0.914	0.462	0	AM1	Irf2bp2
0	0.908781	0.691	0.163	0	AM1	Atp6v1c1
0	0.902145	0.756	0.241	0	AM1	Trim25
0	0.899593	0.926	0.457	0	AM1	Atp5g3
0	0.898937	0.508	0.037	0	AM1	Fcor
0	0.897795	0.972	0.651	0	AM1	Arpc5
0	0.888422	0.964	0.536	0	AM1	Taldo1
0	0.887094	0.732	0.182	0	AM1	Mpp1
0	0.886162	0.812	0.281	0	AM1	Pon2
0	0.884011	0.874	0.244	0	AM1	Anxa1
0	0.883671	0.47	0.044	0	AM1	Mmp19
0	0.881745	0.518	0.034	0	AM1	Kazald1
0	0.881365	0.786	0.25	0	AM1	Atp6ap2
0	0.879981	0.599	0.085	0	AM1	Rxra
0	0.875748	0.71	0.13	0	AM1	Clec4a3
0	0.874263	0.577	0.064	0	AM1	Tbxas1
0	0.871062	0.904	0.447	0	AM1	Gapdh
0	0.866724	0.509	0.018	0	AM1	Slc9a4
0	0.86537	0.763	0.234	0	AM1	Atp6v1a
0	0.86254	0.568	0.064	0	AM1	Renbp
0	0.862331	0.783	0.24	0	AM1	Trappc2l
0	0.857599	0.765	0.247	0	AM1	Nipa2
0	0.857463	0.546	0.063	0	AM1	Noct
0	0.857106	0.537	0.059	0	AM1	Nav2
0	0.855342	0.943	0.555	0	AM1	Gpx4
0	0.853629	0.589	0.07	0	AM1	Afap1
0	0.853469	0.675	0.153	0	AM1	Ubash3b
0	0.85234	0.735	0.107	0	AM1	C5ar1
0	0.85212	0.576	0.061	0	AM1	Amz1
0	0.850157	0.564	0.062	0	AM1	Creb5
0	0.848603	0.472	0.017	0	AM1	Mcoln3
0	0.843319	0.737	0.229	0	AM1	Naa50
0	0.841246	0.527	0.031	0	AM1	Gmpr
0	0.839255	0.867	0.364	0	AM1	Tgfb1
0	0.836825	0.848	0.372	0	AM1	Rtn3
0	0.832828	0.557	0.091	0	AM1	Phgdh
0	0.832076	0.494	0.025	0	AM1	Ffar4
0	0.830951	0.729	0.192	0	AM1	Lgmn
0	0.83067	0.717	0.182	0	AM1	Cpt1a
0	0.830548	0.98	0.667	0	AM1	Hsp90b1
0	0.830033	0.904	0.441	0	AM1	Dock10
0	0.828975	0.975	0.694	0	AM1	Cox6b1
0	0.827499	0.614	0.113	0	AM1	Pqlc3
0	0.826803	0.618	0.101	0	AM1	Clec4a2
0	0.826539	0.714	0.21	0	AM1	Atxn10
0	0.823473	0.691	0.106	0	AM1	Cd300lf
0	0.822418	0.833	0.448	0	AM1	Cotl1
0	0.821619	0.884	0.248	0	AM1	Ncf2
0	0.820508	0.481	0.115	0	AM1	Abca1
0	0.819732	0.694	0.191	0	AM1	Klhl9
0	0.817081	0.756	0.209	0	AM1	Ncf1
0	0.813863	0.714	0.216	0	AM1	Nus1
0	0.812965	0.634	0.131	0	AM1	Samd8
0	0.812449	0.977	0.652	0	AM1	Lcp1
0	0.812428	0.601	0.061	0	AM1	Il1rn
0	0.806386	0.764	0.265	0	AM1	Sla
0	0.803901	0.809	0.311	0	AM1	Atp6ap1
0	0.801962	0.923	0.504	0	AM1	Uqcr11
0	0.801121	0.532	0.059	0	AM1	Bcar3
0	0.800376	0.594	0.093	0	AM1	Adgre1
0	0.798618	0.53	0.061	0	AM1	Cd200r1
0	0.794942	0.987	0.806	0	AM1	Gng5
0	0.794911	0.843	0.335	0	AM1	Comt
0	0.793637	0.878	0.415	0	AM1	Nme1
0	0.788517	0.738	0.163	0	AM1	Fcgr3
0	0.786161	0.736	0.263	0	AM1	Ifrd1
0	0.785922	0.744	0.221	0	AM1	Gstm1
0	0.785047	0.573	0.082	0	AM1	Nln
0	0.784689	0.801	0.323	0	AM1	Ppp1r14b
0	0.784605	0.853	0.354	0	AM1	Cmpk1
0	0.784338	0.938	0.545	0	AM1	Ywhab
0	0.782112	0.44	0.017	0	AM1	Acot1
0	0.780894	0.652	0.145	0	AM1	Alas1
0	0.776181	0.954	0.614	0	AM1	Actr2
0	0.774816	0.603	0.118	0	AM1	Dnase2a
0	0.770205	0.737	0.205	0	AM1	Atxn1
0	0.768703	0.854	0.393	0	AM1	Camk2d
0	0.768488	0.827	0.24	0	AM1	Spi1
0	0.765403	0.522	0.06	0	AM1	Arl11
0	0.763922	1	0.996	0	AM1	Tmsb4x
0	0.761705	0.658	0.205	0	AM1	Cenpb
0	0.759056	0.409	0.04	0	AM1	Cox6b2
0	0.756677	0.876	0.206	0	AM1	Gda
0	0.756491	0.626	0.154	0	AM1	Npc1
0	0.755625	0.595	0.155	0	AM1	Sdc3
0	0.75286	0.911	0.499	0	AM1	Bnip3l
0	0.751355	0.489	0.078	0	AM1	Phlda1
0	0.745366	0.71	0.214	0	AM1	Pgd
0	0.743685	0.652	0.129	0	AM1	Rab11fip1
0	0.74237	0.937	0.435	0	AM1	Prdx5
0	0.741551	0.816	0.236	0	AM1	Ctsh
0	0.740795	0.942	0.548	0	AM1	Abracl
0	0.740395	0.95	0.583	0	AM1	Uqcrb
0	0.738895	0.573	0.087	0	AM1	Klra2
0	0.73876	0.513	0.05	0	AM1	Myo7a
0	0.737013	0.785	0.37	0	AM1	Ccnd2
0	0.733514	0.699	0.176	0	AM1	Hist1h2bc
0	0.733014	0.652	0.175	0	AM1	Vat1
0	0.731011	0.554	0.103	0	AM1	Mgat4b
0	0.730785	0.636	0.135	0	AM1	Cttnbp2nl
0	0.729943	0.485	0.046	0	AM1	Kctd12b
0	0.72927	0.706	0.234	0	AM1	Ech1
0	0.727105	0.705	0.17	0	AM1	Serpinb1a
0	0.726415	0.969	0.688	0	AM1	Tmbim6
0	0.72612	0.568	0.107	0	AM1	Cd274
0	0.723168	0.989	0.831	0	AM1	Cox4i1
0	0.72212	0.603	0.167	0	AM1	Bzw2
0	0.72028	0.456	0.024	0	AM1	Clec1b
0	0.717941	0.41	0.008	0	AM1	Kcnip4
0	0.715555	0.68	0.195	0	AM1	Fam69a
0	0.715498	0.677	0.199	0	AM1	Txnrd1
0	0.715257	0.841	0.321	0	AM1	Gngt2
0	0.715103	0.896	0.45	0	AM1	Ctnnb1
0	0.714502	0.557	0.088	0	AM1	Abhd5
0	0.711799	0.665	0.124	0	AM1	Sirpb1c
0	0.711543	0.705	0.171	0	AM1	Tns1
0	0.708125	0.906	0.47	0	AM1	Prr13
0	0.707012	0.772	0.298	0	AM1	Plgrkt
0	0.705581	0.586	0.129	0	AM1	Fn1
0	0.703529	0.613	0.147	0	AM1	Hnrnpll
0	0.703108	0.994	0.896	0	AM1	Calm1
0	0.702939	0.634	0.127	0	AM1	Csf2ra
0	0.702861	0.932	0.584	0	AM1	Calr
0	0.702258	0.493	0.103	0	AM1	Hivep3
0	0.701765	0.777	0.242	0	AM1	Ctsl
0	0.70049	0.501	0.078	0	AM1	Nucb2
0	0.699286	0.551	0.09	0	AM1	Aldh3b1
0	0.69889	0.708	0.198	0	AM1	Cdk6
0	0.697406	0.73	0.2	0	AM1	Rhoc
0	0.696745	0.744	0.244	0	AM1	Prcp
0	0.696399	0.981	0.804	0	AM1	Arpc2
0	0.696282	0.689	0.217	0	AM1	Kmt5a
0	0.695453	0.901	0.37	0	AM1	Lamp2
0	0.69478	0.718	0.235	0	AM1	Fkbp2
0	0.692981	0.583	0.117	0	AM1	Frrs1
0	0.692609	0.902	0.423	0	AM1	Cyb5a
0	0.691598	0.635	0.168	0	AM1	Sgpl1
0	0.690226	0.847	0.405	0	AM1	Wdr1
0	0.689875	0.528	0.086	0	AM1	Ftl1-ps1
0	0.689126	0.864	0.424	0	AM1	Vdac2
0	0.685912	0.456	0.045	0	AM1	P2ry14
0	0.685336	0.783	0.282	0	AM1	Rassf3
0	0.683717	0.735	0.269	0	AM1	Fuca1
0	0.683307	0.657	0.151	0	AM1	Frmd4a
0	0.681777	0.982	0.684	0	AM1	S100a10
0	0.680715	0.656	0.206	0	AM1	Capn1
0	0.680423	0.469	0.055	0	AM1	Sh3pxd2b
0	0.679604	0.995	0.909	0	AM1	Serf2
0	0.677321	0.78	0.333	0	AM1	Larp4b
0	0.675063	0.51	0.077	0	AM1	Tmem106a
0	0.674609	1	0.997	0	AM1	Actb
0	0.674418	0.566	0.099	0	AM1	Pkib
0	0.674051	0.42	0.044	0	AM1	Clec4b1
0	0.673895	0.75	0.285	0	AM1	Krcc1
0	0.673815	0.849	0.363	0	AM1	Itgb2
0	0.673726	0.738	0.296	0	AM1	Sqstm1
0	0.673226	0.486	0.059	0	AM1	Havcr2
0	0.672302	0.658	0.197	0	AM1	H2-DMb1
0	0.671843	0.526	0.077	0	AM1	Tnfrsf21
0	0.669576	0.937	0.575	0	AM1	Atp6v1f
0	0.668711	0.86	0.421	0	AM1	Calm3
0	0.667702	0.751	0.262	0	AM1	Rab8b
0	0.665214	0.828	0.339	0	AM1	Reep3
0	0.665009	0.492	0.062	0	AM1	Dram1
0	0.664595	0.474	0.07	0	AM1	F10
0	0.664438	0.88	0.459	0	AM1	Glud1
0	0.6635	0.618	0.12	0	AM1	Plk3
0	0.663103	0.837	0.317	0	AM1	H2-DMa
0	0.661905	0.853	0.391	0	AM1	Chic2
0	0.661843	0.64	0.179	0	AM1	Nampt
0	0.661393	0.703	0.237	0	AM1	Ivns1abp
0	0.659704	0.559	0.129	0	AM1	Myo9a
0	0.6579	0.51	0.095	0	AM1	Plekhm2
0	0.655817	0.431	0.033	0	AM1	B3gnt7
0	0.654457	0.902	0.533	0	AM1	Rab14
0	0.65254	0.911	0.403	0	AM1	Selenop
0	0.651374	0.472	0.058	0	AM1	Slc16a10
0	0.651038	0.584	0.139	0	AM1	Trpv2
0	0.649935	0.709	0.204	0	AM1	Tgm2
0	0.649917	0.632	0.164	0	AM1	Gyg
0	0.648642	0.578	0.135	0	AM1	Nfil3
0	0.648522	0.673	0.215	0	AM1	Etfa
0	0.647613	0.524	0.097	0	AM1	Abhd17c
0	0.646887	0.969	0.638	0	AM1	Sh3glb1
0	0.645578	0.933	0.544	0	AM1	Uqcrq
0	0.645454	0.76	0.263	0	AM1	Actn1
0	0.64542	0.886	0.447	0	AM1	Ywhah
0	0.644264	0.986	0.774	0	AM1	Cd47
0	0.643896	0.885	0.446	0	AM1	Cops9
0	0.641298	0.898	0.473	0	AM1	Bri3
0	0.638934	0.673	0.196	0	AM1	Hmgn2
0	0.635817	0.548	0.094	0	AM1	Tmem154
0	0.635661	0.5	0.086	0	AM1	Nrp2
0	0.635481	0.596	0.155	0	AM1	Mapk6
0	0.634527	0.722	0.28	0	AM1	Hprt
0	0.634336	0.649	0.183	0	AM1	Psen2
0	0.632815	0.697	0.232	0	AM1	Furin
0	0.629302	0.671	0.213	0	AM1	Tpp1
0	0.629202	0.648	0.198	0	AM1	Arl8b
0	0.628632	0.473	0.084	0	AM1	Hmox1
0	0.628546	0.697	0.217	0	AM1	Iqsec1
0	0.628535	0.659	0.194	0	AM1	Ugp2
0	0.628043	0.606	0.162	0	AM1	Acaa1a
0	0.627698	0.463	0.135	0	AM1	Pmepa1
0	0.62751	0.423	0.03	0	AM1	Prune2
0	0.626336	0.431	0.036	0	AM1	Eepd1
0	0.624557	0.783	0.333	0	AM1	Evl
0	0.623246	0.988	0.787	0	AM1	Sem1
0	0.622543	0.802	0.336	0	AM1	Selenos
0	0.622359	0.843	0.436	0	AM1	Psmb5
0	0.620791	0.52	0.085	0	AM1	Gab2
0	0.618837	0.784	0.341	0	AM1	Nrip1
0	0.616578	0.895	0.377	0	AM1	Zeb2
0	0.614183	0.754	0.292	0	AM1	Tbcb
0	0.612861	0.853	0.389	0	AM1	Mpc1
0	0.611592	0.771	0.319	0	AM1	Vps29
0	0.611243	0.531	0.1	0	AM1	Nagk
0	0.611033	0.489	0.073	0	AM1	Pald1
0	0.609695	0.718	0.194	0	AM1	Trib1
0	0.606831	0.783	0.363	0	AM1	Rab5c
0	0.606271	0.681	0.131	0	AM1	Pilra
0	0.605187	0.679	0.211	0	AM1	Ggh
0	0.604529	0.742	0.324	0	AM1	Gltp
0	0.604157	0.441	0.077	0	AM1	Maff
0	0.604056	0.642	0.186	0	AM1	Cisd1
0	0.603817	0.531	0.123	0	AM1	Card11
0	0.603552	0.559	0.118	0	AM1	Wdfy3
0	0.603223	0.679	0.237	0	AM1	Ywhag
0	0.603095	0.591	0.148	0	AM1	Slc29a1
0	0.602783	0.609	0.171	0	AM1	Klf10
0	0.600111	0.916	0.508	0	AM1	Nap1l1
0	0.598851	0.99	0.389	0	AM1	Tyrobp
0	0.598746	0.622	0.178	0	AM1	Abr
0	0.598602	0.575	0.152	0	AM1	Tor1aip2
0	0.597643	0.776	0.333	0	AM1	Nedd9
0	0.596921	0.434	0.08	0	AM1	Rasgef1b
0	0.595897	0.718	0.255	0	AM1	Rnf13
0	0.594754	0.681	0.249	0	AM1	Hspa9
0	0.594459	0.733	0.288	0	AM1	Ski
0	0.593016	0.677	0.234	0	AM1	Fam105a
0	0.592878	0.455	0.078	0	AM1	Sowahc
0	0.592424	0.409	0.032	0	AM1	Ttyh2
0	0.588916	0.589	0.173	0	AM1	Rragc
0	0.588848	0.589	0.157	0	AM1	Neu1
0	0.587753	0.601	0.172	0	AM1	Dnajb14
0	0.585443	0.465	0.061	0	AM1	Scimp
0	0.582965	0.456	0.074	0	AM1	Mob3b
0	0.582732	0.774	0.342	0	AM1	Emc7
0	0.582083	0.735	0.256	0	AM1	Mtss1
0	0.578087	0.772	0.315	0	AM1	Degs1
0	0.577774	0.587	0.157	0	AM1	Blvrb
0	0.576872	0.559	0.14	0	AM1	Tep1
0	0.576095	0.472	0.071	0	AM1	Slc36a4
0	0.576092	0.511	0.106	0	AM1	Tmem238
0	0.574093	0.994	0.898	0	AM1	Myl6
0	0.57301	0.744	0.296	0	AM1	Vps35
0	0.572985	0.436	0.058	0	AM1	Zfand2a
0	0.572718	0.706	0.28	0	AM1	Itm2c
0	0.570927	0.41	0.027	0	AM1	Sh3bgrl2
0	0.565785	0.591	0.145	0	AM1	Fndc3b
0	0.56549	0.781	0.352	0	AM1	Pdia6
0	0.565252	0.61	0.19	0	AM1	Acadm
0	0.565038	0.509	0.093	0	AM1	Plekhg1
0	0.559792	0.812	0.355	0	AM1	Lamtor4
0	0.559064	0.925	0.524	0	AM1	Picalm
0	0.557177	0.816	0.405	0	AM1	Cap1
0	0.554405	0.829	0.161	0	AM1	Spp1
0	0.554312	0.723	0.271	0	AM1	Hpcal1
0	0.552882	0.493	0.094	0	AM1	Ifi207
0	0.549209	0.495	0.096	0	AM1	Ms4a6d
0	0.547432	0.736	0.312	0	AM1	Nabp1
0	0.547264	0.409	0.027	0	AM1	Rab44
0	0.547103	0.933	0.503	0	AM1	Sat1
0	0.546686	0.525	0.126	0	AM1	Eci2
0	0.546524	0.542	0.132	0	AM1	Pnpla7
0	0.546321	0.494	0.089	0	AM1	Itgb5
0	0.546251	0.486	0.081	0	AM1	Pfkfb4
0	0.545085	0.491	0.092	0	AM1	Mmd
0	0.544075	0.442	0.067	0	AM1	C2cd2l
0	0.541471	0.71	0.3	0	AM1	P4hb
0	0.541249	0.496	0.122	0	AM1	Plin3
0	0.540047	0.703	0.257	0	AM1	Svil
0	0.539695	0.755	0.321	0	AM1	Arpc4
0	0.538015	0.663	0.22	0	AM1	Ppt1
0	0.537806	0.46	0.084	0	AM1	Sh3tc1
0	0.537489	0.483	0.105	0	AM1	Gba
0	0.537165	0.988	0.813	0	AM1	Cdc42
0	0.537062	0.517	0.135	0	AM1	Vwa5a
0	0.535352	0.713	0.282	0	AM1	Riok3
0	0.533652	0.509	0.137	0	AM1	Acox3
0	0.532583	0.559	0.15	0	AM1	Plod3
0	0.531453	0.706	0.282	0	AM1	Far1
0	0.530852	0.681	0.269	0	AM1	Ndufs2
0	0.530837	0.699	0.263	0	AM1	Cebpg
0	0.530441	0.588	0.179	0	AM1	Mfsd1
0	0.530011	0.411	0.053	0	AM1	Tlr4
0	0.529602	0.527	0.136	0	AM1	Dtnbp1
0	0.529283	0.473	0.139	0	AM1	Kat6b
0	0.528874	0.763	0.318	0	AM1	Pdlim1
0	0.524955	0.435	0.082	0	AM1	Ralgds
0	0.524891	0.501	0.122	0	AM1	Slc48a1
0	0.52442	0.712	0.205	0	AM1	Cd81
0	0.524305	0.695	0.275	0	AM1	Hadhb
0	0.523933	0.732	0.321	0	AM1	Usf2
0	0.523849	0.525	0.14	0	AM1	Emc8
0	0.522616	0.728	0.302	0	AM1	Rassf5
0	0.521447	0.411	0.059	0	AM1	Pon3
0	0.521092	0.694	0.277	0	AM1	Ndufb2
0	0.520632	0.501	0.115	0	AM1	Fuca2
0	0.519259	0.705	0.291	0	AM1	Ccni
0	0.518032	0.785	0.351	0	AM1	Rab1a
0	0.516857	0.428	0.073	0	AM1	Ppp1r12b
0	0.516131	0.72	0.293	0	AM1	Mien1
0	0.51487	0.699	0.285	0	AM1	Rpn1
0	0.512474	0.663	0.246	0	AM1	Casp8
0	0.512032	0.463	0.09	0	AM1	Pira2
0	0.512021	0.505	0.127	0	AM1	Ppt2
0	0.511123	0.462	0.109	0	AM1	Ccdc86
0	0.509398	0.562	0.138	0	AM1	Rin2
0	0.509296	0.534	0.161	0	AM1	Sfxn3
0	0.508625	0.44	0.073	0	AM1	Trem2
0	0.507568	0.407	0.055	0	AM1	Atp10a
0	0.507316	0.476	0.126	0	AM1	Tcirg1
0	0.505871	0.528	0.121	0	AM1	Agap1
0	0.504428	0.521	0.151	0	AM1	Man2a2
0	0.504221	0.796	0.369	0	AM1	Metap2
0	0.502864	0.49	0.113	0	AM1	Ipmk
0	0.502129	0.572	0.193	0	AM1	Dnajb9
0	0.502024	0.435	0.09	0	AM1	Spns1
0	0.501662	0.606	0.196	0	AM1	Atg5
0	0.500929	0.752	0.331	0	AM1	Wdr83os
1.23486e-305	0.576898	0.949	0.638	2.97935e-301	AM1	Rac1
6.3229e-303	0.509629	0.816	0.387	1.52553e-298	AM1	Ndufc1
3.81415e-302	0.629315	0.982	0.741	9.20239e-298	AM1	Cox6c
1.35391e-299	0.628616	0.846	0.476	3.26658e-295	AM1	Flna
1.21208e-298	0.517612	0.948	0.564	2.92438e-294	AM1	Lsp1
3.99997e-297	0.536948	0.855	0.433	9.65073e-293	AM1	Timm13
1.40718e-286	0.513043	0.933	0.532	3.39509e-282	AM1	Atox1
1.55416e-285	0.50957	0.809	0.398	3.74972e-281	AM1	Pgls
4.84661e-284	0.518415	0.976	0.765	1.16934e-279	AM1	Ybx1
6.71994e-280	0.55834	0.867	0.49	1.62132e-275	AM1	Brk1
1.83876e-279	0.583859	0.89	0.516	4.43639e-275	AM1	Jpt1
6.82215e-279	0.575159	0.988	0.809	1.64598e-274	AM1	Atp5l
8.2116e-278	0.55469	0.862	0.485	1.98121e-273	AM1	Diaph1
2.7807e-274	0.538018	0.902	0.524	6.70899e-270	AM1	Ywhae
1.79574e-273	0.506865	0.818	0.419	4.33258e-269	AM1	Mtpn
5.39816e-273	0.544148	0.828	0.439	1.30242e-268	AM1	Cltc
9.43821e-273	0.514882	0.787	0.395	2.27716e-268	AM1	Eif5b
7.76292e-270	0.584384	0.879	0.504	1.87296e-265	AM1	BC005537
1.26887e-265	0.502278	0.871	0.476	3.06139e-261	AM1	Ezr
3.11042e-262	0.584728	0.913	0.588	7.50452e-258	AM1	Eif3a
3.53207e-259	0.536831	0.898	0.539	8.52181e-255	AM1	Pdia3
6.87808e-254	0.551093	0.855	0.481	1.65948e-249	AM1	Atp5g1
4.60019e-236	0.541917	0.951	0.666	1.10989e-231	AM1	Tagln2
4.92768e-234	0.502206	0.959	0.715	1.1889e-229	AM1	Arpc1b
3.70248e-215	0.534772	0.895	0.542	8.93298e-211	AM1	Cytip
4.47003e-213	0.632705	0.914	0.601	1.07849e-208	AM1	Hspa5
3.07431e-204	0.514997	0.851	0.544	7.4174e-200	AM1	Arhgdia
2.17663e-107	0.560634	0.711	0.486	5.25155e-103	AM1	AY036118
0	5.00554	0.982	0.177	0	AM2	Spp1
0	3.31811	0.947	0.179	0	AM2	Chil3
0	3.22466	1	0.459	0	AM2	Lyz2
0	3.15761	0.999	0.543	0	AM2	Ctsd
0	3.12859	0.941	0.156	0	AM2	Fabp5
0	3.02864	0.999	0.417	0	AM2	Ctss
0	2.90705	0.977	0.098	0	AM2	Clec4n
0	2.79356	1	0.822	0	AM2	Ftl1
0	2.75159	1	0.966	0	AM2	Fth1
0	2.73836	0.979	0.142	0	AM2	Cd63
0	2.72663	0.99	0.188	0	AM2	Lpl
0	2.68101	0.918	0.134	0	AM2	Fn1
0	2.63415	0.801	0.065	0	AM2	Ctsk
0	2.53457	0.969	0.08	0	AM2	Atp6v0d2
0	2.52192	1	0.507	0	AM2	Cd9
0	2.4908	0.992	0.295	0	AM2	Ccl6
0	2.45292	0.968	0.137	0	AM2	Mt1
0	2.43157	0.973	0.129	0	AM2	Ear2
0	2.4187	0.999	0.621	0	AM2	Psap
0	2.37748	0.895	0.074	0	AM2	Plet1
0	2.34948	0.886	0.122	0	AM2	Wfdc21
0	2.26682	0.978	0.088	0	AM2	Hebp1
0	2.2584	0.968	0.093	0	AM2	Mrc1
0	2.24999	0.991	0.297	0	AM2	Cstb
0	2.13175	0.903	0.066	0	AM2	F7
0	2.11486	0.995	0.439	0	AM2	Dbi
0	2.06132	0.987	0.213	0	AM2	Mpeg1
0	2.01288	0.992	0.291	0	AM2	Lgals3
0	2.01275	0.985	0.298	0	AM2	Creg1
0	2.00758	0.999	0.602	0	AM2	Prdx1
0	2.00497	0.969	0.148	0	AM2	Cd302
0	1.99688	0.941	0.099	0	AM2	Axl
0	1.93631	0.986	0.337	0	AM2	Ctsc
0	1.88502	0.99	0.361	0	AM2	Ctsz
0	1.87584	0.992	0.387	0	AM2	Ctsb
0	1.84524	0.95	0.168	0	AM2	Cd68
0	1.84127	0.957	0.185	0	AM2	S100a1
0	1.83214	0.944	0.152	0	AM2	Trf
0	1.8191	0.849	0.073	0	AM2	Trem2
0	1.80968	0.552	0.072	0	AM2	Fabp4
0	1.80425	0.927	0.082	0	AM2	Ltc4s
0	1.79739	0.952	0.253	0	AM2	Ctsl
0	1.79365	0.932	0.186	0	AM2	Pld3
0	1.78619	0.967	0.209	0	AM2	Sirpa
0	1.77379	0.952	0.226	0	AM2	Lipa
0	1.73749	0.956	0.14	0	AM2	Tcf7l2
0	1.70448	0.868	0.088	0	AM2	Il18
0	1.69796	0.92	0.196	0	AM2	Tgfbi
0	1.69712	0.986	0.359	0	AM2	Aprt
0	1.68952	0.937	0.219	0	AM2	Plin2
0	1.68715	0.923	0.238	0	AM2	Acp5
0	1.6762	0.892	0.065	0	AM2	Olr1
0	1.66969	0.857	0.064	0	AM2	Slc7a2
0	1.64191	0.926	0.169	0	AM2	Nceh1
0	1.63747	0.991	0.274	0	AM2	Cybb
0	1.62324	0.937	0.241	0	AM2	Hexa
0	1.61443	0.899	0.122	0	AM2	Itgax
0	1.60511	0.997	0.755	0	AM2	Cyba
0	1.60397	0.945	0.252	0	AM2	Abcg1
0	1.59043	0.576	0.049	0	AM2	Gpnmb
0	1.57802	0.879	0.109	0	AM2	Dab2
0	1.57124	0.878	0.113	0	AM2	Myof
0	1.55097	0.951	0.306	0	AM2	Sgk1
0	1.54667	0.934	0.203	0	AM2	Lgmn
0	1.51856	0.884	0.125	0	AM2	Klhdc4
0	1.51359	0.998	0.665	0	AM2	Txn1
0	1.51321	0.916	0.162	0	AM2	Naaa
0	1.48845	0.927	0.174	0	AM2	Mcemp1
0	1.46147	0.985	0.617	0	AM2	Ucp2
0	1.44918	0.953	0.267	0	AM2	Capg
0	1.44727	0.877	0.134	0	AM2	Tlr2
0	1.44422	0.494	0.109	0	AM2	Car4
0	1.42804	0.947	0.209	0	AM2	Wfdc17
0	1.42432	0.989	0.411	0	AM2	Anxa5
0	1.42068	0.984	0.467	0	AM2	Akr1a1
0	1.41569	0.893	0.133	0	AM2	Anxa4
0	1.41053	0.994	0.612	0	AM2	Cox5a
0	1.39566	0.989	0.425	0	AM2	Atpif1
0	1.3907	0.93	0.251	0	AM2	Ctsh
0	1.38281	1	0.391	0	AM2	Fcer1g
0	1.37957	0.949	0.176	0	AM2	Cd300c2
0	1.37543	0.936	0.284	0	AM2	Grn
0	1.37406	0.992	0.523	0	AM2	Anxa2
0	1.36329	0.995	0.541	0	AM2	Lamp1
0	1.35849	0.89	0.118	0	AM2	Bst1
0	1.35458	0.627	0.053	0	AM2	Mmp19
0	1.34042	0.928	0.307	0	AM2	Ctsa
0	1.33993	0.937	0.19	0	AM2	Bcl2a1b
0	1.33222	0.962	0.189	0	AM2	Mgst1
0	1.33092	0.934	0.239	0	AM2	Soat1
0	1.33057	0.83	0.075	0	AM2	Cd200r4
0	1.3135	0.874	0.147	0	AM2	Camk1
0	1.30901	0.719	0.07	0	AM2	Bhlhe41
0	1.30495	0.941	0.268	0	AM2	Etfb
0	1.30286	0.855	0.142	0	AM2	Mgst3
0	1.29165	0.889	0.182	0	AM2	Csf2rb
0	1.28465	0.993	0.552	0	AM2	Reep5
0	1.27966	0.896	0.262	0	AM2	Rnh1
0	1.2747	0.874	0.145	0	AM2	Idh1
0	1.26616	0.979	0.431	0	AM2	Cd44
0	1.26015	0.597	0.039	0	AM2	Igf1
0	1.25719	0.853	0.099	0	AM2	Shtn1
0	1.25425	0.87	0.152	0	AM2	Lrp1
0	1.24547	0.817	0.09	0	AM2	Nrp2
0	1.22704	0.856	0.159	0	AM2	Abhd12
0	1.2138	0.997	0.654	0	AM2	Laptm5
0	1.20957	0.964	0.403	0	AM2	Tmem14c
0	1.20177	0.838	0.113	0	AM2	Mertk
0	1.18376	0.963	0.323	0	AM2	Sh3bgrl
0	1.17616	0.919	0.226	0	AM2	Snx10
0	1.17261	0.964	0.338	0	AM2	Tmem256
0	1.17171	0.851	0.206	0	AM2	H2-DMb1
0	1.1658	0.789	0.068	0	AM2	Cd200r1
0	1.16495	0.927	0.213	0	AM2	Ramp1
0	1.15798	0.941	0.378	0	AM2	Esd
0	1.1479	0.808	0.097	0	AM2	Bcl2a1a
0	1.13888	0.958	0.375	0	AM2	Itgb2
0	1.13754	0.8	0.112	0	AM2	Clec4a2
0	1.13389	0.857	0.12	0	AM2	Dmxl2
0	1.13221	0.993	0.532	0	AM2	Atp6v0b
0	1.12494	0.934	0.311	0	AM2	Fam96a
0	1.12448	0.802	0.105	0	AM2	Sort1
0	1.12261	0.92	0.247	0	AM2	Asah1
0	1.11819	0.857	0.177	0	AM2	Fcgr3
0	1.11414	0.695	0.082	0	AM2	Ms4a8a
0	1.10714	0.909	0.323	0	AM2	Atp6v1e1
0	1.10609	0.975	0.449	0	AM2	Prdx5
0	1.10536	0.928	0.366	0	AM2	Tkt
0	1.10282	0.858	0.158	0	AM2	Blvra
0	1.10146	0.983	0.513	0	AM2	Sdcbp
0	1.09295	0.721	0.152	0	AM2	Hmgcs1
0	1.09239	0.41	0.036	0	AM2	C1qb
0	1.08813	0.787	0.087	0	AM2	Tbc1d9
0	1.08499	0.827	0.134	0	AM2	Gpr137b
0	1.08324	0.787	0.1	0	AM2	Ms4a6d
0	1.08243	0.992	0.629	0	AM2	Atp6v0e
0	1.07676	0.99	0.589	0	AM2	Npc2
0	1.07268	0.882	0.323	0	AM2	Adipor2
0	1.06603	0.578	0.093	0	AM2	Hmox1
0	1.05455	0.943	0.295	0	AM2	Dstn
0	1.04371	0.914	0.33	0	AM2	Ptms
0	1.04068	0.733	0.054	0	AM2	Tfec
0	1.03987	0.857	0.221	0	AM2	Serpinb6a
0	1.03754	0.885	0.261	0	AM2	Colgalt1
0	1.03571	0.99	0.354	0	AM2	Msrb1
0	1.03086	0.789	0.114	0	AM2	Sulf2
0	1.0299	0.699	0.163	0	AM2	Fcgr2b
0	1.02732	0.84	0.227	0	AM2	Lmna
0	1.02395	0.989	0.52	0	AM2	Gpx1
0	1.02388	0.997	0.697	0	AM2	Gabarap
0	1.01784	0.867	0.214	0	AM2	Ccdc88a
0	1.01783	0.804	0.164	0	AM2	Blvrb
0	1.01487	0.75	0.093	0	AM2	Ftl1-ps1
0	1.01448	0.987	0.545	0	AM2	Tbca
0	1.01353	0.999	0.407	0	AM2	Tyrobp
0	1.00672	0.726	0.075	0	AM2	Tbxas1
0	0.998344	0.842	0.12	0	AM2	Cd300lf
0	0.997754	0.99	0.293	0	AM2	Alox5ap
0	0.985151	0.836	0.178	0	AM2	Rassf4
0	0.978659	0.732	0.095	0	AM2	Itgb5
0	0.976875	0.678	0.047	0	AM2	Fcor
0	0.976237	0.889	0.264	0	AM2	Atp6v1b2
0	0.975926	0.84	0.227	0	AM2	Hexb
0	0.968876	0.961	0.426	0	AM2	Nme1
0	0.964793	0.822	0.179	0	AM2	Tgfbr1
0	0.963906	0.688	0.051	0	AM2	Msr1
0	0.959707	0.791	0.161	0	AM2	Cndp2
0	0.956886	0.911	0.346	0	AM2	Runx1
0	0.956682	0.605	0.081	0	AM2	Cyp51
0	0.954034	0.604	0.087	0	AM2	Idi1
0	0.953793	0.947	0.261	0	AM2	Anxa1
0	0.951037	0.893	0.336	0	AM2	Sept9
0	0.946182	0.802	0.199	0	AM2	Ddhd1
0	0.939859	0.987	0.618	0	AM2	Clta
0	0.937702	0.794	0.157	0	AM2	Alas1
0	0.935866	0.82	0.137	0	AM2	Csf2ra
0	0.932783	0.842	0.223	0	AM2	Gns
0	0.931868	0.94	0.366	0	AM2	Lamtor4
0	0.928577	0.781	0.142	0	AM2	Dhrs3
0	0.927255	0.975	0.471	0	AM2	Lamtor2
0	0.924883	0.783	0.18	0	AM2	Ncoa4
0	0.921685	0.694	0.077	0	AM2	Pla2g15
0	0.911475	0.979	0.493	0	AM2	Vamp8
0	0.90935	0.936	0.373	0	AM2	Rexo2
0	0.903573	0.868	0.247	0	AM2	Atp6v1a
0	0.903159	0.812	0.197	0	AM2	Gusb
0	0.902869	0.902	0.282	0	AM2	Hcfc1r1
0	0.899032	0.907	0.295	0	AM2	Pon2
0	0.898479	0.97	0.371	0	AM2	App
0	0.896066	0.904	0.344	0	AM2	Baz1a
0	0.895104	0.812	0.167	0	AM2	Gsap
0	0.894085	0.508	0.036	0	AM2	Ccdc80
0	0.888527	0.677	0.073	0	AM2	Slamf9
0	0.882356	0.887	0.253	0	AM2	Trappc2l
0	0.882142	0.901	0.309	0	AM2	Plgrkt
0	0.882001	0.787	0.176	0	AM2	Atp6v1c1
0	0.881401	0.733	0.084	0	AM2	Sh2d1b1
0	0.880726	0.851	0.192	0	AM2	Unc119
0	0.87998	0.846	0.221	0	AM2	Ggh
0	0.872037	0.667	0.075	0	AM2	Cib2
0	0.870873	0.812	0.169	0	AM2	Hvcn1
0	0.868703	0.807	0.189	0	AM2	Hist1h2bc
0	0.86747	0.642	0.056	0	AM2	Lrp12
0	0.866229	0.882	0.317	0	AM2	Pgam1
0	0.86568	0.833	0.226	0	AM2	Pgd
0	0.86556	0.567	0.063	0	AM2	Ear1
0	0.864377	0.937	0.334	0	AM2	Gngt2
0	0.863689	0.98	0.549	0	AM2	Taldo1
0	0.849906	0.997	0.836	0	AM2	Cox4i1
0	0.841741	0.849	0.28	0	AM2	Fuca1
0	0.830989	0.63	0.078	0	AM2	F10
0	0.824902	0.895	0.318	0	AM2	AU020206
0	0.824401	0.575	0.033	0	AM2	Aldoc
0	0.822553	0.638	0.043	0	AM2	Gmpr
0	0.819939	0.855	0.268	0	AM2	Ptpn12
0	0.814975	0.864	0.182	0	AM2	Tnfaip2
0	0.81464	0.87	0.264	0	AM2	Atp6ap2
0	0.814579	0.581	0.065	0	AM2	Fpr1
0	0.814252	0.755	0.132	0	AM2	Gsto1
0	0.812197	0.767	0.153	0	AM2	Pros1
0	0.811923	0.677	0.077	0	AM2	Renbp
0	0.811691	0.854	0.246	0	AM2	Atp6v0d1
0	0.808461	0.829	0.224	0	AM2	Ncf1
0	0.803976	0.975	0.403	0	AM2	Lgals1
0	0.80384	0.791	0.164	0	AM2	Slc15a3
0	0.802267	0.689	0.093	0	AM2	Dapk1
0	0.793643	0.67	0.096	0	AM2	Cebpa
0	0.792786	0.596	0.059	0	AM2	Mvd
0	0.790318	0.727	0.165	0	AM2	Sdc3
0	0.788798	0.764	0.138	0	AM2	Sirpb1c
0	0.787402	0.649	0.111	0	AM2	Zfp703
0	0.784578	0.806	0.184	0	AM2	Qdpr
0	0.783973	0.728	0.118	0	AM2	Rab32
0	0.781334	0.742	0.187	0	AM2	Vat1
0	0.780906	0.626	0.062	0	AM2	Pparg
0	0.777753	0.823	0.259	0	AM2	Pnp
0	0.774231	0.648	0.071	0	AM2	Arl11
0	0.773575	0.721	0.12	0	AM2	Bcl2a1d
0	0.757273	0.552	0.084	0	AM2	Fdps
0	0.755885	0.646	0.081	0	AM2	Prkar2b
0	0.747378	0.879	0.313	0	AM2	M6pr
0	0.743257	0.674	0.095	0	AM2	Pira2
0	0.741549	0.94	0.373	0	AM2	Slc6a6
0	0.738929	0.817	0.206	0	AM2	Tnfrsf1b
0	0.733216	0.955	0.384	0	AM2	Lamp2
0	0.730277	0.768	0.19	0	AM2	Nampt
0	0.729666	0.576	0.097	0	AM2	Ly75
0	0.721719	0.492	0.038	0	AM2	Ahnak2
0	0.721603	0.694	0.13	0	AM2	Tcirg1
0	0.720944	0.747	0.176	0	AM2	Abcc5
0	0.71903	0.65	0.111	0	AM2	Net1
0	0.71655	0.602	0.064	0	AM2	Sh3pxd2b
0	0.710654	0.778	0.153	0	AM2	Hacd4
0	0.709363	0.788	0.197	0	AM2	Mpp1
0	0.707439	0.604	0.107	0	AM2	Msmo1
0	0.703589	0.839	0.227	0	AM2	Slc39a1
0	0.702914	0.643	0.104	0	AM2	Plekhm2
0	0.700642	0.632	0.107	0	AM2	Mgll
0	0.700446	0.598	0.101	0	AM2	Ldlr
0	0.700428	0.59	0.054	0	AM2	P2ry14
0	0.700137	0.7	0.13	0	AM2	Dnase2a
0	0.696203	0.807	0.214	0	AM2	Rhoc
0	0.695819	0.524	0.039	0	AM2	Kcnn3
0	0.684308	0.406	0.017	0	AM2	Syngr1
0	0.68171	0.546	0.046	0	AM2	Clmn
0	0.680592	0.759	0.199	0	AM2	Snx1
0	0.676801	0.827	0.246	0	AM2	Fkbp2
0	0.675513	0.812	0.223	0	AM2	Tpp1
0	0.673837	0.75	0.176	0	AM2	Plekhb2
0	0.672673	0.521	0.039	0	AM2	Lhfpl2
0	0.672273	0.654	0.127	0	AM2	Myo5a
0	0.671289	0.651	0.154	0	AM2	Pld4
0	0.670812	0.674	0.162	0	AM2	AI504432
0	0.669755	0.889	0.256	0	AM2	Spi1
0	0.668195	0.887	0.231	0	AM2	Anxa3
0	0.667602	0.823	0.258	0	AM2	Scarb2
0	0.66611	0.594	0.066	0	AM2	Fuom
0	0.663099	0.667	0.109	0	AM2	Nagk
0	0.659022	0.528	0.053	0	AM2	Clec4b1
0	0.657263	0.643	0.119	0	AM2	Cd274
0	0.656041	0.737	0.18	0	AM2	Sgpl1
0	0.655475	0.523	0.048	0	AM2	Kazald1
0	0.654988	0.824	0.254	0	AM2	Atp13a3
0	0.654462	0.721	0.166	0	AM2	Npc1
0	0.654103	0.744	0.146	0	AM2	Pilra
0	0.653479	0.553	0.039	0	AM2	Prune2
0	0.65328	0.712	0.217	0	AM2	Cenpb
0	0.650535	0.651	0.13	0	AM2	Slc48a1
0	0.645815	0.706	0.144	0	AM2	Samd8
0	0.644708	0.641	0.102	0	AM2	Aldh3b1
0	0.644171	0.793	0.219	0	AM2	Chp1
0	0.643567	0.665	0.125	0	AM2	Acox1
0	0.641985	0.617	0.072	0	AM2	Dram1
0	0.64086	0.843	0.24	0	AM2	Plaur
0	0.640161	0.767	0.229	0	AM2	Cyb5r3
0	0.63942	0.627	0.1	0	AM2	Rxra
0	0.633594	0.66	0.107	0	AM2	Adgre1
0	0.629692	0.517	0.065	0	AM2	Lsr
0	0.627353	0.847	0.266	0	AM2	Rnf13
0	0.619625	0.488	0.035	0	AM2	Spint1
0	0.619144	0.514	0.06	0	AM2	Lilra5
0	0.616297	0.475	0.028	0	AM2	Pdpn
0	0.612342	0.756	0.181	0	AM2	Dnajb14
0	0.612053	0.926	0.33	0	AM2	Plek
0	0.609888	0.682	0.144	0	AM2	Dtnbp1
0	0.608836	0.766	0.23	0	AM2	Nus1
0	0.606036	0.612	0.088	0	AM2	Tnfrsf21
0	0.601758	0.603	0.101	0	AM2	Cfp
0	0.599918	0.676	0.149	0	AM2	Tep1
0	0.598348	0.717	0.167	0	AM2	Neu1
0	0.597207	0.459	0.055	0	AM2	Fdft1
0	0.596152	0.846	0.274	0	AM2	Rab8b
0	0.595673	0.719	0.176	0	AM2	Gyg
0	0.591418	0.436	0.05	0	AM2	Cox6b2
0	0.591304	0.587	0.088	0	AM2	Tmem106a
0	0.590029	0.785	0.167	0	AM2	Pygl
0	0.586785	0.438	0.041	0	AM2	Sqle
0	0.584088	0.743	0.147	0	AM2	Clec4a3
0	0.583879	0.66	0.118	0	AM2	Asph
0	0.583361	0.902	0.267	0	AM2	Ncf2
0	0.577305	0.556	0.116	0	AM2	Insig1
0	0.576521	0.765	0.221	0	AM2	Tmed3
0	0.574484	0.763	0.224	0	AM2	Atxn10
0	0.572815	0.604	0.096	0	AM2	Nln
0	0.57204	0.995	0.408	0	AM2	Cebpb
0	0.571744	0.555	0.077	0	AM2	Amz1
0	0.570439	0.565	0.083	0	AM2	Abcd2
0	0.565938	0.789	0.185	0	AM2	Pirb
0	0.565517	0.589	0.103	0	AM2	Ifi207
0	0.564168	0.549	0.097	0	AM2	Pmvk
0	0.563259	0.654	0.111	0	AM2	Pkib
0	0.562645	0.676	0.162	0	AM2	Fcgrt
0	0.562576	0.745	0.209	0	AM2	Arl8b
0	0.559818	0.402	0.024	0	AM2	Zranb3
0	0.556411	0.466	0.054	0	AM2	Egr2
0	0.55432	0.488	0.044	0	AM2	B3gnt7
0	0.554112	0.728	0.195	0	AM2	Psen2
0	0.548574	0.715	0.178	0	AM2	Rap2b
0	0.54772	0.697	0.182	0	AM2	Rragc
0	0.545455	0.754	0.213	0	AM2	Cnpy2
0	0.545281	0.63	0.13	0	AM2	Frrs1
0	0.544934	0.656	0.166	0	AM2	Mapk6
0	0.543612	0.597	0.141	0	AM2	Pmepa1
0	0.543311	0.541	0.07	0	AM2	Havcr2
0	0.542752	0.509	0.056	0	AM2	Mitf
0	0.542535	0.726	0.205	0	AM2	Klhl9
0	0.540279	0.693	0.18	0	AM2	Diaph2
0	0.535767	0.548	0.078	0	AM2	Uap1l1
0	0.535111	0.576	0.096	0	AM2	Amdhd2
0	0.534561	0.528	0.067	0	AM2	Pon3
0	0.533977	0.71	0.201	0	AM2	Hmox2
0	0.533816	0.687	0.174	0	AM2	Tmbim1
0	0.532408	0.771	0.23	0	AM2	Ap3s1
0	0.52904	0.597	0.116	0	AM2	Mgat4b
0	0.526887	0.649	0.141	0	AM2	Ebpl
0	0.526677	0.407	0.027	0	AM2	Fam20c
0	0.52427	0.687	0.182	0	AM2	Atp13a2
0	0.523979	0.48	0.06	0	AM2	Fcgr1
0	0.520098	0.475	0.045	0	AM2	Clec5a
0	0.518979	0.721	0.198	0	AM2	Cisd1
0	0.517761	0.516	0.064	0	AM2	Myo7a
0	0.516055	0.441	0.072	0	AM2	Adcy3
0	0.513709	0.612	0.133	0	AM2	Sdf2l1
0	0.512292	0.469	0.042	0	AM2	Ttyh2
0	0.508913	0.57	0.084	0	AM2	Fcgr4
0	0.508129	0.862	0.227	0	AM2	Gda
0	0.508045	0.679	0.174	0	AM2	Acaa1a
0	0.507696	0.695	0.171	0	AM2	Iah1
0	0.506269	0.621	0.128	0	AM2	Pqlc3
0	0.502198	0.593	0.113	0	AM2	Gba
1.46977e-307	0.74011	0.901	0.345	3.54611e-303	AM2	Gpcpd1
3.28722e-307	0.939904	0.992	0.703	7.93109e-303	AM2	Cox6b1
4.87193e-304	0.700092	0.896	0.327	1.17545e-299	AM2	Cd84
6.97619e-304	0.94171	0.965	0.497	1.68315e-299	AM2	Canx
9.39801e-301	0.681577	0.805	0.266	2.26746e-296	AM2	Glul
1.52398e-300	0.601565	0.809	0.256	3.67691e-296	AM2	Bhlhe40
6.97161e-299	0.921222	0.964	0.532	1.68204e-294	AM2	Aldoa
2.8244e-298	0.680905	0.914	0.348	6.81442e-294	AM2	Comt
1.06469e-297	0.821275	0.941	0.401	2.56877e-293	AM2	Mpc1
9.05375e-297	0.510504	0.783	0.243	2.1844e-292	AM2	Sdhd
9.5013e-296	0.57624	0.767	0.244	2.29238e-291	AM2	Furin
1.59261e-295	0.616329	0.774	0.243	3.8425e-291	AM2	Cdc42ep3
2.75003e-293	0.541673	0.832	0.272	6.635e-289	AM2	Timp2
1.20387e-292	0.533804	0.778	0.247	2.90457e-288	AM2	Ech1
2.27497e-290	0.78708	0.9	0.331	5.48882e-286	AM2	H2-DMa
2.14458e-289	0.655664	0.885	0.324	5.17422e-285	AM2	Atp6ap1
1.65426e-287	0.786133	0.896	0.367	3.99122e-283	AM2	Akr1b3
8.01551e-287	0.555975	0.737	0.23	1.9339e-282	AM2	Kmt5a
2.46377e-284	0.59841	0.834	0.286	5.94434e-280	AM2	Ndufb2
7.46467e-284	0.620947	0.829	0.279	1.801e-279	AM2	Sla
1.01483e-282	0.574081	0.819	0.272	2.44847e-278	AM2	Pnpla8
1.19264e-282	0.549019	0.699	0.213	2.87748e-278	AM2	Txnrd1
2.1965e-281	0.908763	0.878	0.364	5.2995e-277	AM2	Cd164
1.02784e-279	0.828493	0.979	0.515	2.47986e-275	AM2	Sat1
3.72383e-279	0.843416	1	0.996	8.98448e-275	AM2	Tmsb4x
1.46446e-276	0.814068	0.949	0.426	3.53331e-272	AM2	Prdx2
3.53334e-276	0.556378	0.794	0.262	8.52488e-272	AM2	Nipa2
5.35813e-275	0.50381	0.778	0.245	1.29276e-270	AM2	Fam105a
7.72891e-272	0.587052	0.846	0.304	1.86475e-267	AM2	Tbcb
5.26938e-270	0.833397	0.985	0.557	1.27134e-265	AM2	Capza2
8.75968e-269	0.591277	0.882	0.33	2.11345e-264	AM2	Vps29
3.22229e-268	0.727928	0.89	0.36	7.77443e-264	AM2	Ptp4a1
1.0466e-267	1.11367	0.993	0.716	2.52513e-263	AM2	Vim
1.73974e-267	0.713343	0.941	0.397	4.19747e-263	AM2	Romo1
5.4553e-265	0.504359	0.753	0.244	1.3162e-260	AM2	Naa50
1.1493e-263	0.805897	0.942	0.445	2.77292e-259	AM2	Psmb5
1.7716e-263	0.933979	0.989	0.593	4.27434e-259	AM2	Uqcrb
2.06944e-263	0.859806	0.968	0.566	4.99293e-259	AM2	Gpx4
3.08683e-263	0.787745	0.974	0.515	7.44759e-259	AM2	Uqcr11
3.05539e-259	0.695851	0.941	0.396	7.37173e-255	AM2	Ndufc1
5.78528e-259	0.650104	0.868	0.336	1.39582e-254	AM2	Ppp1r14b
3.97143e-256	0.864736	0.974	0.566	9.58188e-252	AM2	Slc25a5
4.96294e-254	0.857024	0.946	0.459	1.19741e-249	AM2	Gapdh
6.99783e-254	0.730108	0.816	0.32	1.68837e-249	AM2	Man2b1
1.50174e-252	0.704567	0.95	0.392	3.62324e-248	AM2	Zeb2
2.61487e-252	0.674133	0.94	0.402	6.3089e-248	AM2	Ndufb8
7.16088e-251	0.78834	0.98	0.554	1.72771e-246	AM2	Uqcrq
4.61154e-250	0.573838	0.867	0.328	1.11263e-245	AM2	Ndufb6
6.33891e-250	0.539682	0.823	0.298	1.52939e-245	AM2	B4galt1
4.0069e-249	0.750284	0.958	0.457	9.66745e-245	AM2	Cops9
7.05628e-247	0.776563	0.983	0.543	1.70247e-242	AM2	Atox1
3.89998e-243	0.718106	0.935	0.435	9.40948e-239	AM2	Vdac2
2.52833e-242	0.714323	0.997	0.911	6.1001e-238	AM2	Serf2
3.72682e-240	0.600658	0.908	0.368	8.99171e-236	AM2	Cmpk1
5.67629e-240	0.781583	0.945	0.471	1.36952e-235	AM2	Atp5g3
2.06221e-237	0.540557	0.868	0.332	4.97549e-233	AM2	Arpc4
3.69392e-236	0.586681	0.854	0.334	8.91233e-232	AM2	Gltp
2.52484e-235	0.572389	0.836	0.316	6.09169e-231	AM2	Mapk3
3.39362e-234	0.513056	0.781	0.282	8.18778e-230	AM2	Sod2
4.79056e-234	0.512405	0.806	0.291	1.15582e-229	AM2	Hprt
1.03027e-233	0.747421	0.986	0.575	2.48573e-229	AM2	Atp6v1g1
8.32651e-232	0.806731	0.941	0.498	2.00894e-227	AM2	Pitpna
1.47086e-227	0.747781	0.952	0.489	3.54874e-223	AM2	Atp5g1
9.39145e-224	0.673835	0.949	0.453	2.26587e-219	AM2	Aplp2
2.32444e-223	0.513515	0.871	0.337	5.60817e-219	AM2	Xbp1
3.30447e-219	0.564888	0.93	0.407	7.97269e-215	AM2	Mpc2
1.58719e-218	0.521827	0.851	0.333	3.82941e-214	AM2	Ap2s1
4.90258e-214	0.720328	0.945	0.487	1.18285e-209	AM2	Ssr4
6.30323e-214	0.678706	0.963	0.484	1.52078e-209	AM2	Bri3
4.76501e-213	0.61221	0.692	0.239	1.14965e-208	AM2	Gstm1
5.54358e-210	0.785186	0.972	0.594	1.3375e-205	AM2	Calr
1.05464e-209	0.770236	0.98	0.722	2.54452e-205	AM2	Arpc1b
1.15007e-209	0.640638	0.924	0.438	2.77478e-205	AM2	Erp29
4.27288e-208	0.578534	0.941	0.437	1.03092e-203	AM2	Cyb5a
4.42333e-208	0.56363	0.885	0.385	1.06722e-203	AM2	Rtn3
1.09893e-205	0.659363	0.836	0.346	2.65139e-201	AM2	Kcnq1ot1
6.31629e-202	0.731181	0.986	0.676	1.52393e-197	AM2	Hsp90b1
1.3308e-200	0.737226	0.966	0.569	3.21081e-196	AM2	Cox7b
1.44217e-200	0.707553	0.995	0.748	3.47951e-196	AM2	Cox6c
1.73411e-200	0.653099	0.986	0.729	4.1839e-196	AM2	Fxyd5
6.42569e-200	0.569505	0.928	0.426	1.55033e-195	AM2	Ndufv3
6.56972e-198	0.609016	0.937	0.462	1.58508e-193	AM2	Ctnnb1
3.07224e-194	0.522401	0.862	0.363	7.4124e-190	AM2	Pdia6
1.97227e-192	0.673631	0.93	0.494	4.75849e-188	AM2	Ldha
2.29423e-190	0.701066	1	0.997	5.53529e-186	AM2	Actb
8.06162e-190	0.565249	0.945	0.482	1.94503e-185	AM2	Prr13
9.42455e-189	0.665399	0.996	0.814	2.27386e-184	AM2	Atp5l
1.34475e-188	0.529086	0.875	0.378	3.24449e-184	AM2	Tgfb1
1.95142e-183	0.61286	0.979	0.584	4.70818e-179	AM2	Atp6v1f
2.12391e-183	0.53788	0.91	0.433	5.12435e-179	AM2	Calm3
5.3192e-182	0.514636	0.864	0.377	1.28336e-177	AM2	Psma6
2.07846e-179	0.681329	0.987	0.784	5.0147e-175	AM2	Iqgap1
9.99704e-177	0.505362	0.882	0.395	2.41199e-172	AM2	Tmem160
5.72674e-174	0.542281	0.876	0.413	1.38169e-169	AM2	Psmb6
1.12216e-172	0.637053	0.997	0.824	2.70743e-168	AM2	Atp5e
4.89846e-168	0.513864	0.812	0.349	1.18185e-163	AM2	Tuba1b
6.36831e-168	0.570061	0.996	0.811	1.53648e-163	AM2	Gng5
1.41059e-166	0.591967	0.985	0.641	3.40333e-162	AM2	Atp5j2
2.74044e-164	0.5231	0.94	0.476	6.61187e-160	AM2	Ndufb5
1.64307e-162	0.511598	0.995	0.899	3.96424e-158	AM2	Calm1
2.71018e-161	0.565275	0.987	0.693	6.53886e-157	AM2	S100a10
1.55306e-154	0.513167	0.98	0.662	3.74708e-150	AM2	Lcp1
1.16312e-150	0.559799	0.971	0.559	2.80626e-146	AM2	Abracl
6.16917e-150	0.51679	0.954	0.513	1.48844e-145	AM2	Smdt1
2.62404e-149	0.549577	0.949	0.548	6.33102e-145	AM2	Pdia3
1.55699e-144	0.555576	0.997	0.793	3.75656e-140	AM2	Sem1
7.03334e-139	0.517541	0.98	0.66	1.69693e-134	AM2	Arpc5
2.30089e-131	0.514635	0.99	0.687	5.55137e-127	AM2	Cox7a2
5.10655e-131	0.515653	0.928	0.521	1.23206e-126	AM2	Rrbp1
7.16212e-130	0.569829	0.975	0.685	1.72801e-125	AM2	Tspo
1.05789e-95	0.506285	0.934	0.61	2.55237e-91	AM2	Hspa5
6.93057e-59	0.539046	0.764	0.491	1.67214e-54	AM2	AY036118
0	5.00917	0.929	0.215	0	AM3	Apoe
0	4.59357	0.97	0.034	0	AM3	C1qb
0	4.5849	0.955	0.026	0	AM3	C1qa
0	4.54924	0.931	0.188	0	AM3	Spp1
0	3.96645	0.949	0.022	0	AM3	C1qc
0	3.77993	0.614	0.013	0	AM3	Mmp12
0	3.57607	0.998	0.424	0	AM3	Ctss
0	3.29024	0.886	0.167	0	AM3	Fabp5
0	3.28618	0.96	0.153	0	AM3	Cd63
0	3.26792	0.998	0.466	0	AM3	Lyz2
0	3.1496	0.993	0.395	0	AM3	Ctsb
0	3.08402	0.952	0.262	0	AM3	Ctsl
0	3.06421	0.916	0.144	0	AM3	Fn1
0	3.03441	0.939	0.081	0	AM3	Trem2
0	3.02156	0.997	0.3	0	AM3	Lgals3
0	2.80502	0.998	0.825	0	AM3	Ftl1
0	2.65359	0.601	0.056	0	AM3	Gpnmb
0	2.57283	0.998	0.626	0	AM3	Psap
0	2.55766	0.906	0.11	0	AM3	Clec4n
0	2.51594	0.998	0.369	0	AM3	Ctsz
0	2.3353	0.967	0.212	0	AM3	Lgmn
0	2.28695	0.964	0.178	0	AM3	Cd68
0	2.26699	0.987	0.306	0	AM3	Cstb
0	2.22454	0.858	0.117	0	AM3	Ccl9
0	2.22093	0.993	0.218	0	AM3	Wfdc17
0	2.02306	0.909	0.199	0	AM3	Lpl
0	1.94146	0.957	0.233	0	AM3	Hexb
0	1.91984	0.977	0.276	0	AM3	Capg
0	1.8989	0.97	0.307	0	AM3	Creg1
0	1.88972	0.969	0.25	0	AM3	Hexa
0	1.86184	0.979	0.259	0	AM3	Ctsh
0	1.8235	0.965	0.184	0	AM3	Fcgr3
0	1.81934	0.965	0.292	0	AM3	Grn
0	1.79997	0.62	0.027	0	AM3	Ms4a7
0	1.74961	0.899	0.06	0	AM3	Cxcl16
0	1.7333	0.685	0.043	0	AM3	AA467197
0	1.72022	0.965	0.277	0	AM3	Timp2
0	1.68423	0.931	0.167	0	AM3	Fcgr2b
0	1.67899	0.96	0.186	0	AM3	Cd300c2
0	1.67705	0.982	0.345	0	AM3	Ctsc
0	1.6758	0.903	0.196	0	AM3	Pld3
0	1.66705	0.845	0.08	0	AM3	Mafb
0	1.65848	0.939	0.236	0	AM3	Lipa
0	1.65466	0.922	0.205	0	AM3	Tgfbi
0	1.64133	0.63	0.045	0	AM3	Igf1
0	1.58493	0.881	0.132	0	AM3	Itgax
0	1.57905	0.964	0.199	0	AM3	Bcl2a1b
0	1.57367	0.946	0.228	0	AM3	Plin2
0	1.55831	0.881	0.248	0	AM3	Acp5
0	1.53677	0.781	0.107	0	AM3	Ecm1
0	1.50281	0.947	0.315	0	AM3	Ctsa
0	1.49681	0.944	0.148	0	AM3	Mt1
0	1.47759	0.962	0.27	0	AM3	Anxa1
0	1.4521	0.904	0.122	0	AM3	Myof
0	1.44759	0.658	0.019	0	AM3	Syngr1
0	1.44391	0.959	0.223	0	AM3	Mpeg1
0	1.4301	0.586	0.061	0	AM3	Mmp19
0	1.42254	0.924	0.142	0	AM3	Anxa4
0	1.42113	0.868	0.171	0	AM3	Blvrb
0	1.41819	0.695	0.095	0	AM3	Atp6v0d2
0	1.39493	0.771	0.018	0	AM3	C3ar1
0	1.39002	0.886	0.108	0	AM3	Ms4a6d
0	1.38333	0.677	0.08	0	AM3	F7
0	1.36801	0.817	0.102	0	AM3	Itgb5
0	1.3648	0.929	0.27	0	AM3	Rnh1
0	1.33913	0.599	0.034	0	AM3	Lyz1
0	1.33262	0.873	0.111	0	AM3	Axl
0	1.30128	0.866	0.119	0	AM3	Dab2
0	1.28589	0.853	0.163	0	AM3	Trf
0	1.26745	0.871	0.153	0	AM3	Cd14
0	1.24049	0.931	0.155	0	AM3	Csf1r
0	1.23431	0.909	0.204	0	AM3	Gusb
0	1.20131	0.427	0.027	0	AM3	Tnip3
0	1.20059	0.792	0.057	0	AM3	Msr1
0	1.17466	0.96	0.238	0	AM3	Anxa3
0	1.16455	0.888	0.161	0	AM3	Lrp1
0	1.16206	0.812	0.066	0	AM3	Basp1
0	1.15999	0.673	0.031	0	AM3	Pdpn
0	1.14468	0.723	0.06	0	AM3	Aif1
0	1.14334	0.871	0.149	0	AM3	Dhrs3
0	1.12004	0.823	0.082	0	AM3	Tbxas1
0	1.11174	0.82	0.12	0	AM3	Clec4a2
0	1.10137	0.886	0.145	0	AM3	Csf2ra
0	1.09035	0.853	0.185	0	AM3	Lrpap1
0	1.07893	0.946	0.255	0	AM3	Rgs10
0	1.07478	0.678	0.098	0	AM3	Hmox1
0	1.06837	0.855	0.168	0	AM3	Abhd12
0	1.06352	0.825	0.112	0	AM3	Ccr5
0	1.06075	0.738	0.048	0	AM3	Mmp14
0	1.03284	0.921	0.159	0	AM3	Cd302
0	1.02823	0.865	0.106	0	AM3	Mrc1
0	1.01874	0.817	0.099	0	AM3	Nrp2
0	1.01671	0.683	0.028	0	AM3	Fam20c
0	1.01477	0.69	0.04	0	AM3	Tmem37
0	1.00562	0.843	0.168	0	AM3	Cndp2
0	0.999864	0.784	0.158	0	AM3	Pld4
0	0.999045	0.797	0.102	0	AM3	Hebp1
0	0.996446	0.784	0.144	0	AM3	Pmepa1
0	0.987926	0.937	0.219	0	AM3	Sirpa
0	0.955595	0.711	0.062	0	AM3	Fcgr1
0	0.94526	0.762	0.087	0	AM3	Slamf7
0	0.94392	0.766	0.145	0	AM3	Tlr2
0	0.943388	0.759	0.078	0	AM3	Cd200r1
0	0.942137	0.587	0.085	0	AM3	F10
0	0.941872	0.695	0.128	0	AM3	Abca1
0	0.924035	0.837	0.113	0	AM3	Clec12a
0	0.920193	0.772	0.112	0	AM3	Adgre1
0	0.885452	0.754	0.102	0	AM3	Ftl1-ps1
0	0.875831	0.744	0.108	0	AM3	Pid1
0	0.873465	0.561	0.043	0	AM3	Ahnak2
0	0.872776	0.756	0.107	0	AM3	Bcl2a1a
0	0.87131	0.413	0.004	0	AM3	Fcrls
0	0.861158	0.785	0.132	0	AM3	Myo5a
0	0.836152	0.807	0.157	0	AM3	Camk1
0	0.832961	0.701	0.106	0	AM3	Cfp
0	0.825543	0.868	0.186	0	AM3	Rassf4
0	0.823681	0.771	0.115	0	AM3	Mcub
0	0.81218	0.647	0.043	0	AM3	Lhfpl2
0	0.804196	0.609	0.046	0	AM3	Rab7b
0	0.802071	0.767	0.116	0	AM3	Daglb
0	0.798413	0.764	0.144	0	AM3	Gpr137b
0	0.786508	0.696	0.131	0	AM3	Olfm1
0	0.771967	0.762	0.115	0	AM3	Apobec1
0	0.769562	0.738	0.102	0	AM3	Cebpa
0	0.765226	0.559	0.084	0	AM3	Il1rn
0	0.764326	0.79	0.109	0	AM3	Shtn1
0	0.754356	0.785	0.114	0	AM3	Lat2
0	0.748059	0.776	0.112	0	AM3	Scpep1
0	0.746749	0.696	0.066	0	AM3	P2ry6
0	0.746355	0.691	0.069	0	AM3	Sh3pxd2b
0	0.744529	0.701	0.11	0	AM3	Pla2g7
0	0.736788	0.721	0.093	0	AM3	Tmem106a
0	0.73595	0.812	0.149	0	AM3	Dtnbp1
0	0.735289	0.843	0.18	0	AM3	Nceh1
0	0.733095	0.693	0.082	0	AM3	Uap1l1
0	0.719607	0.655	0.086	0	AM3	Eps8
0	0.715481	0.818	0.171	0	AM3	Slc15a3
0	0.715346	0.723	0.084	0	AM3	Renbp
0	0.700514	0.749	0.137	0	AM3	Sdf2l1
0	0.69845	0.733	0.137	0	AM3	Tcirg1
0	0.691528	0.602	0.065	0	AM3	Il11ra1
0	0.691045	0.718	0.128	0	AM3	Bcl2a1d
0	0.689833	0.535	0.026	0	AM3	Rnf128
0	0.686105	0.837	0.16	0	AM3	Hacd4
0	0.685475	0.738	0.124	0	AM3	Mertk
0	0.683776	0.743	0.108	0	AM3	Ifi207
0	0.681063	0.718	0.135	0	AM3	Slc48a1
0	0.670058	0.644	0.088	0	AM3	Cd200r4
0	0.663173	0.764	0.112	0	AM3	Alcam
0	0.657088	0.688	0.078	0	AM3	Arl11
0	0.655449	0.573	0.013	0	AM3	Anpep
0	0.655198	0.739	0.117	0	AM3	Pkib
0	0.654544	0.67	0.101	0	AM3	Slc29a3
0	0.651219	0.667	0.119	0	AM3	Myo1e
0	0.650064	0.899	0.181	0	AM3	Lilr4b
0	0.645469	0.611	0.082	0	AM3	Slamf9
0	0.629468	0.502	0.04	0	AM3	Plxdc2
0	0.616167	0.536	0.043	0	AM3	Ldhb
0	0.60751	0.693	0.131	0	AM3	Gde1
0	0.595946	0.698	0.123	0	AM3	Tnfsf12
0	0.588642	0.587	0.049	0	AM3	Clec5a
0	0.583089	0.596	0.061	0	AM3	Mitf
0	0.58192	0.711	0.123	0	AM3	Sulf2
0	0.558409	0.619	0.086	0	AM3	Pla2g15
0	0.55299	0.591	0.064	0	AM3	Lrp12
0	0.551965	0.526	0.028	0	AM3	Slc27a1
0	0.539612	0.457	0.019	0	AM3	Olfml3
0	0.539268	0.409	0.04	0	AM3	Srxn1
0	0.538295	0.46	0.011	0	AM3	Slc36a2
0	0.533244	0.518	0.033	0	AM3	Rab3il1
0	0.530368	0.611	0.072	0	AM3	Fuom
0	0.530019	0.686	0.126	0	AM3	Lap3
0	0.52199	0.723	0.137	0	AM3	Dnase2a
0	0.518192	0.655	0.111	0	AM3	Plekhm2
0	0.511525	0.479	0.059	0	AM3	Egr2
0	0.506612	0.46	0.028	0	AM3	Hpgds
0	0.505288	0.673	0.087	0	AM3	Comtd1
0	0.504124	0.5	0.041	0	AM3	Gas2l3
0	0.500437	0.561	0.055	0	AM3	Dpp7
2.84835e-306	0.879131	0.838	0.187	6.87222e-302	AM3	Tgfbr1
3.68401e-306	0.944051	0.914	0.211	8.88841e-302	AM3	Ly86
6.71698e-306	1.25192	0.875	0.214	1.62061e-301	AM3	H2-DMb1
1.23481e-304	0.849826	0.87	0.196	2.97923e-300	AM3	S100a1
1.17055e-300	1.82219	0.998	0.758	2.82418e-296	AM3	Cyba
1.24694e-300	1.73888	0.998	0.594	3.00849e-296	AM3	Npc2
3.46821e-298	0.608891	0.695	0.13	8.36774e-294	AM3	Bst1
1.01427e-294	2.46286	1	0.967	2.44712e-290	AM3	Fth1
1.96359e-290	0.563083	0.52	0.081	4.73756e-286	AM3	Bhlhe41
8.26304e-288	3.14428	0.987	0.549	1.99362e-283	AM3	Ctsd
1.54046e-286	1.04423	0.909	0.248	3.71667e-282	AM3	Soat1
6.91755e-285	0.970945	0.932	0.255	1.669e-280	AM3	Asah1
1.67591e-284	0.564158	0.814	0.177	4.04346e-280	AM3	Metrnl
2.14771e-282	0.81151	0.906	0.228	5.18178e-278	AM3	Ggh
4.4153e-282	0.590077	0.79	0.168	1.06528e-277	AM3	Blvra
8.40324e-281	0.512756	0.777	0.164	2.02745e-276	AM3	Evi2a
1.3046e-280	0.635344	0.8	0.18	3.14761e-276	AM3	Oxct1
1.69573e-279	0.711368	0.842	0.191	4.09129e-275	AM3	Csf2rb
2.50029e-277	1.30908	0.977	0.284	6.03245e-273	AM3	Cybb
2.48511e-276	0.544514	0.639	0.12	5.99583e-272	AM3	Dok2
3.97853e-274	0.770935	0.784	0.173	9.59899e-270	AM3	Naaa
1.11092e-271	1.551	0.975	0.305	2.68031e-267	AM3	Ccl6
1.46261e-270	0.51804	0.797	0.178	3.52883e-266	AM3	Ms4a6c
9.20834e-270	0.817987	0.865	0.227	2.2217e-265	AM3	Tmed3
2.15022e-269	0.828477	0.744	0.166	5.18783e-265	AM3	Alas1
1.31779e-267	0.655416	0.417	0.06	3.17942e-263	AM3	Clec4b1
8.58938e-267	0.597111	0.672	0.136	2.07236e-262	AM3	Ninj1
6.60591e-265	1.4608	0.992	0.418	1.59381e-260	AM3	Anxa5
8.04385e-264	0.535432	0.784	0.176	1.94074e-259	AM3	Iah1
2.70506e-262	0.573638	0.828	0.192	6.5265e-258	AM3	Pirb
1.0754e-258	1.53952	0.98	0.474	2.59461e-254	AM3	Akr1a1
4.12542e-257	0.680911	0.517	0.088	9.9534e-253	AM3	Cx3cr1
2.53796e-254	2.5432	0.993	0.607	6.12334e-250	AM3	Prdx1
1.01829e-253	0.60085	0.789	0.186	2.45682e-249	AM3	Sgpl1
1.66626e-253	0.797832	0.876	0.233	4.0202e-249	AM3	Pgd
1.97769e-253	0.778801	0.799	0.197	4.77157e-249	AM3	Hist1h2bc
5.55212e-252	0.944191	0.812	0.201	1.33956e-247	AM3	Mgst1
8.71738e-252	0.523215	0.726	0.156	2.10324e-247	AM3	Idh1
1.00397e-249	0.765443	0.861	0.23	2.42227e-245	AM3	Tpp1
4.8262e-241	0.525813	0.79	0.188	1.16442e-236	AM3	Dnajb14
4.86028e-241	1.03634	0.861	0.234	1.17264e-236	AM3	Lmna
1.27931e-239	1.45696	0.993	0.547	3.0866e-235	AM3	Lamp1
1.49485e-238	0.900594	0.932	0.282	3.60662e-234	AM3	Unc93b1
1.69416e-237	0.717255	0.853	0.234	4.0875e-233	AM3	P2rx4
4.59479e-235	0.773049	0.853	0.23	1.10859e-230	AM3	Gns
1.79882e-234	1.17314	0.919	0.325	4.34001e-230	AM3	Man2b1
5.30389e-230	1.51051	0.947	0.385	1.27967e-225	AM3	Esd
8.81018e-230	1.0203	0.921	0.324	2.12563e-225	AM3	Pgam1
4.56914e-229	0.754255	0.843	0.22	1.1024e-224	AM3	S100a4
6.94463e-228	0.514428	0.733	0.172	1.67553e-223	AM3	Npc1
6.97527e-228	0.720573	0.886	0.253	1.68292e-223	AM3	Fkbp2
2.30276e-227	1.26759	0.81	0.246	5.55587e-223	AM3	Rgs1
2.07323e-224	0.624333	0.779	0.194	5.00209e-220	AM3	Vat1
6.56536e-224	0.657574	0.769	0.194	1.58403e-219	AM3	Rbpj
7.53315e-221	1.12627	0.983	0.433	1.81752e-216	AM3	Atpif1
3.29945e-218	1.36956	0.983	0.622	7.96059e-214	AM3	Ucp2
4.23636e-217	0.658836	0.845	0.231	1.02211e-212	AM3	Ncf1
4.51731e-216	0.918905	0.452	0.079	1.08989e-211	AM3	Ctsk
6.60914e-216	0.531045	0.739	0.178	1.59459e-211	AM3	Hvcn1
[truncated: 17,066 more rows]
