# Supplementary material for: Aging affects reprogramming of pulmonary capillary endothelial cells after lung injury in male mice
Source: Nat Commun. 2025 Aug 6;16:7234. doi: 10.1038/s41467-025-62431-4 (PMC12328796; doi:10.1038/s41467-025-62431-4)
Supplement: Supplementary file 4 — Supplementary Data 3 [file 41467_2025_62431_MOESM4_ESM.xlsx]

## Sheet: Lrg1+ aCap
baseMean	log2FoldChange	lfcSE	stat	pvalue	padj	gene	test
18.0771	2.93214	0.356813	8.21759	2.07629e-16	6.02956e-13	Lrg1	condition_Bleo_vs_PBS
103.145	0.962974	0.137779	6.98927	2.76311e-12	4.01203e-09	Tmem176a	condition_Bleo_vs_PBS
11.3353	3.5287	0.579406	6.0902	1.12767e-09	1.09158e-06	Ankrd37	condition_Bleo_vs_PBS
69.772	1.04395	0.175347	5.95361	2.62286e-09	1.90419e-06	Tmem176b	condition_Bleo_vs_PBS
23.9215	-0.992964	0.172725	-5.74882	8.98688e-09	5.21958e-06	Ankrd44	condition_Bleo_vs_PBS
13.3346	1.39574	0.257003	5.43085	5.60848e-08	2.7145e-05	Ldha	condition_Bleo_vs_PBS
151.606	-0.821282	0.153168	-5.36198	8.23155e-08	3.41492e-05	Klf2	condition_Bleo_vs_PBS
21.0155	1.04044	0.195061	5.3339	9.61243e-08	3.48931e-05	Pdlim1	condition_Bleo_vs_PBS
92.097	-0.803378	0.157635	-5.09644	3.46109e-07	0.00010051	Fibin	condition_Bleo_vs_PBS
32.7586	1.00354	0.196368	5.11052	3.21269e-07	0.00010051	Emp1	condition_Bleo_vs_PBS
8.30201	1.84511	0.369245	4.99699	5.82315e-07	0.000153731	Bnip3	condition_Bleo_vs_PBS
577.82	0.591719	0.11931	4.9595	7.06746e-07	0.000171033	Ly6a	condition_Bleo_vs_PBS
36.8121	-0.607137	0.126508	-4.79919	1.59307e-06	0.0002894	Tspan18	condition_Bleo_vs_PBS
23.3007	1.72028	0.358466	4.79901	1.59449e-06	0.0002894	Fxyd5	condition_Bleo_vs_PBS
24.8822	-0.824973	0.171644	-4.80632	1.53737e-06	0.0002894	Rhob	condition_Bleo_vs_PBS
39.2579	0.825831	0.170982	4.82993	1.36584e-06	0.0002894	Ppp1r2	condition_Bleo_vs_PBS
30.0103	0.717036	0.149891	4.78371	1.72092e-06	0.000293974	Aldoa	condition_Bleo_vs_PBS
11.1437	1.37751	0.291646	4.72322	2.32142e-06	0.000374522	Slc12a2	condition_Bleo_vs_PBS
100.292	0.782957	0.166945	4.68992	2.73318e-06	0.000417745	Cd34	condition_Bleo_vs_PBS
18.6183	0.691495	0.150403	4.59762	4.27338e-06	0.000620495	Pls3	condition_Bleo_vs_PBS
144.903	-0.716324	0.157459	-4.54927	5.38325e-06	0.000744426	Klf4	condition_Bleo_vs_PBS
33.9706	0.895973	0.197386	4.5392	5.64676e-06	0.000745373	Sdcbp	condition_Bleo_vs_PBS
164.071	0.429088	0.0948055	4.52598	6.01157e-06	0.000759026	Myl6	condition_Bleo_vs_PBS
63.5172	0.658202	0.146186	4.5025	6.71582e-06	0.000812614	Clic1	condition_Bleo_vs_PBS
16.1531	-0.909064	0.20368	-4.46319	8.07483e-06	0.000937973	Rnf141	condition_Bleo_vs_PBS
7.46929	1.14606	0.257854	4.4446	8.80539e-06	0.000983494	Hif1a	condition_Bleo_vs_PBS
22.8635	0.66617	0.150583	4.42393	9.692e-06	0.00101538	Ddah1	condition_Bleo_vs_PBS
6.3728	1.29094	0.291953	4.42176	9.79015e-06	0.00101538	Bpgm	condition_Bleo_vs_PBS
8.05161	1.13561	0.262681	4.32317	1.53805e-05	0.00154018	Litaf	condition_Bleo_vs_PBS
82.1862	0.980908	0.228134	4.2997	1.71031e-05	0.00165558	Ifitm3	condition_Bleo_vs_PBS
27.5451	0.624781	0.145614	4.29067	1.78132e-05	0.00166869	Tpm4	condition_Bleo_vs_PBS
166.676	-0.830429	0.194551	-4.26844	1.96845e-05	0.00178637	Cyp4b1	condition_Bleo_vs_PBS
147.881	0.366873	0.0864003	4.2462	2.17424e-05	0.00185705	Fkbp1a	condition_Bleo_vs_PBS
20.9117	0.632645	0.148983	4.24643	2.17205e-05	0.00185705	Ddah2	condition_Bleo_vs_PBS
104.622	0.972907	0.230378	4.22309	2.40975e-05	0.0019994	Col4a1	condition_Bleo_vs_PBS
23.4141	-0.697685	0.165932	-4.20465	2.6149e-05	0.00210936	Pllp	condition_Bleo_vs_PBS
50.0395	-0.647779	0.15659	-4.13679	3.52203e-05	0.00276432	Sema6a	condition_Bleo_vs_PBS
23.257	-0.760296	0.184062	-4.13066	3.61725e-05	0.00276434	Meis1	condition_Bleo_vs_PBS
14.1453	-0.948119	0.230573	-4.11201	3.9223e-05	0.0029206	Tsc22d3	condition_Bleo_vs_PBS
21.281	-0.578428	0.143791	-4.0227	5.75341e-05	0.00417697	Stxbp6	condition_Bleo_vs_PBS
144.536	0.93666	0.234239	3.99874	6.36797e-05	0.00451039	Timp3	condition_Bleo_vs_PBS
14.8617	0.814256	0.204809	3.97568	7.01776e-05	0.00485228	Jpt1	condition_Bleo_vs_PBS
19.2501	0.710069	0.179245	3.96145	7.44947e-05	0.00503099	Arl6ip5	condition_Bleo_vs_PBS
38.3947	-0.623624	0.157685	-3.95487	7.65752e-05	0.00505396	Klf6	condition_Bleo_vs_PBS
7.27068	1.92788	0.488464	3.94682	7.91959e-05	0.00511077	Sox17	condition_Bleo_vs_PBS
30.22	0.582448	0.149169	3.90462	9.43743e-05	0.00595789	Rbm3	condition_Bleo_vs_PBS
13.7424	1.30166	0.333847	3.89896	9.66074e-05	0.00596911	F2r	condition_Bleo_vs_PBS
37.8008	-0.776831	0.201232	-3.86038	0.000113209	0.00684913	Dusp1	condition_Bleo_vs_PBS
42.6629	0.828767	0.215286	3.84961	0.000118304	0.00687112	Atox1	condition_Bleo_vs_PBS
323.852	0.508735	0.132049	3.85263	0.000116855	0.00687112	Ly6c1	condition_Bleo_vs_PBS
44.9783	-0.644769	0.167745	-3.84374	0.000121172	0.00689967	Msi2	condition_Bleo_vs_PBS
33.5417	0.790614	0.20645	3.82957	0.000128366	0.00716876	Anxa2	condition_Bleo_vs_PBS
8.06959	2.61387	0.683701	3.82312	0.000131772	0.00722013	Mest	condition_Bleo_vs_PBS
48.1111	0.982635	0.258741	3.79776	0.000146009	0.00785205	Ier3	condition_Bleo_vs_PBS
62.7283	-0.398938	0.105303	-3.78849	0.000151565	0.00800265	Vcl	condition_Bleo_vs_PBS
57.3589	1.03988	0.275943	3.76845	0.000164267	0.00851841	Col4a2	condition_Bleo_vs_PBS
26.2638	-0.591082	0.157439	-3.75436	0.000173782	0.00885375	Ttc28	condition_Bleo_vs_PBS
58.463	-0.535653	0.144359	-3.71057	0.000206792	0.0101784	Atp8a1	condition_Bleo_vs_PBS
12.5691	-0.70053	0.188579	-3.71479	0.000203376	0.0101784	Carmil1	condition_Bleo_vs_PBS
14.0867	-0.660253	0.178742	-3.69389	0.000220853	0.0106893	Tgfbr3	condition_Bleo_vs_PBS
14.4732	2.01907	0.55093	3.66484	0.000247498	0.0117825	Cxcl12	condition_Bleo_vs_PBS
20.5305	0.631256	0.174328	3.62107	0.000293383	0.0137417	Lrrc8c	condition_Bleo_vs_PBS
21.4019	-0.565894	0.156599	-3.61365	0.000301917	0.0139169	Trim8	condition_Bleo_vs_PBS
38.7058	1.70086	0.472826	3.59723	0.000321629	0.0145254	Sparc	condition_Bleo_vs_PBS
52.0364	-0.450034	0.125204	-3.59442	0.000325121	0.0145254	Tmem204	condition_Bleo_vs_PBS
32.5119	-0.485655	0.135412	-3.58651	0.000335127	0.0147456	Mtus1	condition_Bleo_vs_PBS
14.0127	-0.720776	0.201365	-3.57945	0.000344314	0.0149237	Tmtc1	condition_Bleo_vs_PBS
14.9469	0.702735	0.197937	3.5503	0.000384797	0.0164331	Picalm	condition_Bleo_vs_PBS
25.6191	-0.642989	0.181633	-3.54005	0.000400044	0.0168367	Rasgrp2	condition_Bleo_vs_PBS
41.2001	0.549733	0.15582	3.52799	0.000418721	0.0172779	Emcn	condition_Bleo_vs_PBS
10.3014	-0.749033	0.212452	-3.52566	0.000422428	0.0172779	Rps6ka1	condition_Bleo_vs_PBS
15.116	-0.596052	0.170099	-3.50414	0.000458078	0.0184758	Rprml	condition_Bleo_vs_PBS
70.8838	-0.794593	0.227762	-3.48869	0.000485392	0.0187562	Txnip	condition_Bleo_vs_PBS
31.9926	-0.640897	0.183329	-3.49588	0.000472501	0.0187562	Tmcc3	condition_Bleo_vs_PBS
24.6441	-0.820209	0.235063	-3.48932	0.000484258	0.0187562	Tppp3	condition_Bleo_vs_PBS
10.3131	-0.812668	0.233144	-3.48569	0.000490865	0.0187562	Arl4d	condition_Bleo_vs_PBS
15.2448	-0.840618	0.242737	-3.46308	0.000534032	0.0196307	Dhrs3	condition_Bleo_vs_PBS
11.3658	0.761809	0.21981	3.46575	0.00052875	0.0196307	Dcbld1	condition_Bleo_vs_PBS
29.7169	-0.482354	0.139257	-3.46377	0.000532661	0.0196307	Arap3	condition_Bleo_vs_PBS
53.6881	0.495417	0.143237	3.45872	0.000542743	0.0197016	Rhoc	condition_Bleo_vs_PBS
23.2527	0.95354	0.276101	3.45359	0.00055317	0.0198322	Serpine1	condition_Bleo_vs_PBS
9.1554	-1.02404	0.299776	-3.416	0.000635488	0.0225056	Fmo2	condition_Bleo_vs_PBS
74.0436	0.387281	0.113708	3.40594	0.000659364	0.0230698	Itgb1	condition_Bleo_vs_PBS
20.0063	-0.756749	0.224489	-3.37098	0.000749005	0.0253156	Plxna1	condition_Bleo_vs_PBS
27.43	-0.807461	0.239452	-3.37212	0.000745908	0.0253156	Slc16a9	condition_Bleo_vs_PBS
12.6435	0.755551	0.224151	3.37073	0.000749703	0.0253156	Enpp2	condition_Bleo_vs_PBS
185.625	0.325589	0.0968695	3.3611	0.000776313	0.0259128	Ybx1	condition_Bleo_vs_PBS
28.8558	-0.554039	0.165851	-3.34058	0.000836038	0.0275893	Smurf2	condition_Bleo_vs_PBS
26.8834	-0.66351	0.19922	-3.33053	0.000866802	0.0282831	Efnb1	condition_Bleo_vs_PBS
117.376	-0.529855	0.159388	-3.3243	0.000886412	0.0283469	Fmo1	condition_Bleo_vs_PBS
20.3406	0.448311	0.134883	3.32371	0.00088828	0.0283469	Ostf1	condition_Bleo_vs_PBS
99.6928	-0.397758	0.119845	-3.31893	0.00090364	0.0285236	Klf7	condition_Bleo_vs_PBS
25.543	-0.574322	0.17344	-3.31136	0.000928443	0.0286161	Tmbim1	condition_Bleo_vs_PBS
8.38989	-0.853437	0.25791	-3.30905	0.000936134	0.0286161	Ppp1r15a	condition_Bleo_vs_PBS
17.9046	-0.560003	0.169056	-3.31253	0.000924549	0.0286161	Shank3	condition_Bleo_vs_PBS
6.44268	-0.978767	0.297158	-3.29376	0.000988578	0.0296824	Phldb1	condition_Bleo_vs_PBS
189.004	-0.357346	0.108519	-3.29294	0.000991458	0.0296824	Cd47	condition_Bleo_vs_PBS
39.0649	-0.554112	0.168623	-3.2861	0.00101587	0.0301028	Nfkbia	condition_Bleo_vs_PBS
48.9179	0.345615	0.105508	3.27573	0.00105388	0.0309139	Tmed10	condition_Bleo_vs_PBS
13.5986	2.00722	0.613938	3.26942	0.0010777	0.0312964	Sparcl1	condition_Bleo_vs_PBS
23.4762	-0.582743	0.178438	-3.2658	0.00109157	0.0313853	Sash1	condition_Bleo_vs_PBS
24.3471	0.433052	0.134436	3.22125	0.00127633	0.0356391	Atp5f1	condition_Bleo_vs_PBS
12.3732	1.13308	0.351511	3.22346	0.0012665	0.0356391	Gadd45g	condition_Bleo_vs_PBS
66.8499	-0.314346	0.0975205	-3.22339	0.00126684	0.0356391	Tmbim6	condition_Bleo_vs_PBS
39.3669	-0.55007	0.17094	-3.21791	0.00129129	0.0357134	Ppp2r5a	condition_Bleo_vs_PBS
13.7985	-0.679099	0.211672	-3.20825	0.00133543	0.0364599	Zfp697	condition_Bleo_vs_PBS
12.3919	-0.536647	0.1675	-3.20387	0.00135595	0.0364599	Ryk	condition_Bleo_vs_PBS
19.7652	-0.530988	0.165725	-3.20402	0.00135521	0.0364599	BC005537	condition_Bleo_vs_PBS
62.1749	-0.331114	0.10355	-3.19761	0.00138571	0.0369184	Arhgap31	condition_Bleo_vs_PBS
44.6085	0.438809	0.138157	3.17616	0.00149239	0.039399	Calm2	condition_Bleo_vs_PBS
40.6941	-0.575072	0.18139	-3.17036	0.0015225	0.0398318	Smad6	condition_Bleo_vs_PBS
12.9761	0.508941	0.161828	3.14494	0.00166121	0.042812	Cnih4	condition_Bleo_vs_PBS
15.4253	-0.514916	0.163771	-3.14412	0.00166589	0.042812	Taldo1	condition_Bleo_vs_PBS
28.0774	-0.553982	0.176393	-3.14061	0.00168596	0.0429477	Stard8	condition_Bleo_vs_PBS
8.48067	-0.732544	0.233569	-3.13631	0.00171087	0.0432032	Pnpla2	condition_Bleo_vs_PBS
6.81249	-0.755478	0.242622	-3.1138	0.00184693	0.0462369	Gnb4	condition_Bleo_vs_PBS
25.1025	-0.452679	0.146256	-3.09512	0.00196731	0.0488296	Frmd6	condition_Bleo_vs_PBS
50.6989	-0.580356	0.18939	-3.06435	0.00218144	0.051088	Tmcc2	condition_Bleo_vs_PBS
20.1528	-0.4182	0.13616	-3.07139	0.00213063	0.051088	Pitpnm2	condition_Bleo_vs_PBS
65.9813	-0.342771	0.111738	-3.06764	0.00215753	0.051088	Foxf1	condition_Bleo_vs_PBS
12.9531	-0.512981	0.167378	-3.06481	0.00217811	0.051088	Phip	condition_Bleo_vs_PBS
17.2169	-0.684605	0.222542	-3.07629	0.00209595	0.051088	Ctdspl	condition_Bleo_vs_PBS
27.2773	-0.695286	0.226134	-3.07467	0.00210738	0.051088	Tcn2	condition_Bleo_vs_PBS
25.8933	0.844511	0.274967	3.07131	0.0021312	0.051088	Cebpd	condition_Bleo_vs_PBS
25.5725	-0.494177	0.161962	-3.05118	0.00227942	0.0529555	Ptbp3	condition_Bleo_vs_PBS
9.37806	-0.737065	0.242187	-3.04337	0.00233944	0.0539185	Paqr7	condition_Bleo_vs_PBS
17.6624	-0.508165	0.167243	-3.03848	0.00237776	0.0543703	Scarb2	condition_Bleo_vs_PBS
17.0491	0.570889	0.188277	3.03218	0.00242795	0.0546572	Gatad1	condition_Bleo_vs_PBS
12.9026	-0.624576	0.205893	-3.0335	0.00241733	0.0546572	Slc48a1	condition_Bleo_vs_PBS
11.6332	-0.606752	0.200327	-3.02881	0.0024552	0.0548455	Rin2	condition_Bleo_vs_PBS
19.5722	0.517187	0.170927	3.02577	0.00248001	0.0549766	Cpne8	condition_Bleo_vs_PBS
23.2985	0.443465	0.147388	3.00882	0.00262261	0.0576974	Tpm1	condition_Bleo_vs_PBS
156.807	-0.30407	0.101301	-3.00166	0.00268515	0.0585124	Tmem100	condition_Bleo_vs_PBS
46.2189	-0.460022	0.153342	-2.99998	0.00269995	0.0585124	Clec14a	condition_Bleo_vs_PBS
8.72815	0.568132	0.189857	2.99241	0.0027678	0.059214	Ube2m	condition_Bleo_vs_PBS
9.9673	-0.616121	0.205935	-2.99183	0.00277311	0.059214	Abcc3	condition_Bleo_vs_PBS
38.4227	-0.47242	0.158469	-2.98116	0.0028716	0.0599962	Slc43a3	condition_Bleo_vs_PBS
21.6728	-0.492326	0.164911	-2.9854	0.00283205	0.0599962	Prickle2	condition_Bleo_vs_PBS
28.5576	-0.554088	0.185864	-2.98115	0.00287172	0.0599962	Nectin3	condition_Bleo_vs_PBS
14.5133	-0.500715	0.168525	-2.97116	0.00296681	0.0611037	Dpp4	condition_Bleo_vs_PBS
21.1978	-0.550145	0.185027	-2.97332	0.00294598	0.0611037	Pard6g	condition_Bleo_vs_PBS
287.095	-0.478364	0.161135	-2.96872	0.00299047	0.0611351	Emp2	condition_Bleo_vs_PBS
9.75984	0.852811	0.287464	2.96667	0.00301044	0.0611351	Ppic	condition_Bleo_vs_PBS
10.8441	0.694422	0.234676	2.95907	0.00308572	0.0622287	Higd1a	condition_Bleo_vs_PBS
35.8202	-0.497499	0.168327	-2.95555	0.00312114	0.0625089	Apln	condition_Bleo_vs_PBS
175.898	-0.409271	0.138982	-2.94477	0.00323199	0.0641821	Jun	condition_Bleo_vs_PBS
103.618	0.336677	0.114393	2.94315	0.00324889	0.0641821	Tcf4	condition_Bleo_vs_PBS
184.16	-0.464233	0.158435	-2.93012	0.00338832	0.066107	Cavin2	condition_Bleo_vs_PBS
8.86069	-0.854294	0.291588	-2.9298	0.00339186	0.066107	Olfml2a	condition_Bleo_vs_PBS
76.3898	0.310622	0.106543	2.91546	0.00355162	0.0678546	Tagln2	condition_Bleo_vs_PBS
10.8386	-0.832945	0.285561	-2.91687	0.00353565	0.0678546	Cx3cl1	condition_Bleo_vs_PBS
13.9958	0.448869	0.153819	2.91816	0.00352106	0.0678546	Ube2i	condition_Bleo_vs_PBS
13.975	0.561398	0.192877	2.91066	0.00360668	0.0684563	Fam3c	condition_Bleo_vs_PBS
17.7323	-0.56162	0.193775	-2.8983	0.00375187	0.0707496	Cep85l	condition_Bleo_vs_PBS
6.35805	-1.09469	0.378075	-2.89543	0.00378645	0.0709409	Dpysl5	condition_Bleo_vs_PBS
70.7526	-0.457482	0.158202	-2.89176	0.00383087	0.0713131	Arhgef12	condition_Bleo_vs_PBS
14.1981	-0.640615	0.221863	-2.88743	0.00388397	0.0713864	Phldb2	condition_Bleo_vs_PBS
8.15378	1.0568	0.365894	2.88828	0.00387361	0.0713864	Gda	condition_Bleo_vs_PBS
7.48082	-1.10479	0.384636	-2.87229	0.00407515	0.0740638	Col12a1	condition_Bleo_vs_PBS
26.9685	0.754289	0.262648	2.87186	0.00408065	0.0740638	Galnt1	condition_Bleo_vs_PBS
115.666	-0.362367	0.126372	-2.86746	0.00413781	0.0746348	Tspan7	condition_Bleo_vs_PBS
8.46159	-0.560003	0.195876	-2.85898	0.00425012	0.0761873	Csk	condition_Bleo_vs_PBS
17.2616	0.45254	0.158535	2.85452	0.00431023	0.0767909	BC031181	condition_Bleo_vs_PBS
9.99986	-0.619911	0.217567	-2.84929	0.00438174	0.0775889	Cpt1a	condition_Bleo_vs_PBS
7.96521	-0.679615	0.239228	-2.84086	0.00449915	0.079185	Atxn2	condition_Bleo_vs_PBS
34.2434	-0.440879	0.155748	-2.83071	0.00464445	0.0812499	Arhgef3	condition_Bleo_vs_PBS
17.1013	-0.577823	0.204578	-2.82446	0.00473597	0.0818646	Kmt2a	condition_Bleo_vs_PBS
40.5761	-0.432561	0.153056	-2.82617	0.00471086	0.0818646	Jup	condition_Bleo_vs_PBS
105.511	-0.259368	0.0919039	-2.82217	0.00477006	0.0819659	Lamp1	condition_Bleo_vs_PBS
154.522	-0.460746	0.16366	-2.81526	0.00487379	0.0832558	Selenop	condition_Bleo_vs_PBS
8.16118	0.649357	0.231397	2.80624	0.00501227	0.0851206	Ufc1	condition_Bleo_vs_PBS
14.3097	0.513872	0.183996	2.79285	0.00522457	0.0877676	Ifngr1	condition_Bleo_vs_PBS
9.0996	0.556394	0.199238	2.7926	0.00522858	0.0877676	Dph3	condition_Bleo_vs_PBS
10.9047	-0.503773	0.180878	-2.78515	0.00535029	0.0892945	Csnk1e	condition_Bleo_vs_PBS
132.759	-0.394385	0.142043	-2.77651	0.00549452	0.0906595	Tbx3	condition_Bleo_vs_PBS
182.76	-0.243641	0.087739	-2.77689	0.00548819	0.0906595	Adgrf5	condition_Bleo_vs_PBS
23.4278	0.370563	0.133652	2.77259	0.00556118	0.0912411	Eif4a1	condition_Bleo_vs_PBS
7.65641	-0.716704	0.259049	-2.76667	0.00566321	0.0923931	Klf11	condition_Bleo_vs_PBS
26.8038	-0.819881	0.296858	-2.76186	0.00574728	0.0932408	Abi3bp	condition_Bleo_vs_PBS
18.7257	0.404375	0.146942	2.75194	0.00592431	0.0950509	Bnip2	condition_Bleo_vs_PBS
232.737	-0.299171	0.108655	-2.75341	0.00589772	0.0950509	Car4	condition_Bleo_vs_PBS
25.115	0.583648	0.212688	2.74415	0.00606686	0.0968031	Pde4b	condition_Bleo_vs_PBS
6.87498	-0.662807	0.241766	-2.74152	0.00611554	0.0970466	Por	condition_Bleo_vs_PBS
18.4902	-0.459824	0.16808	-2.73574	0.00622401	0.0978626	Ar	condition_Bleo_vs_PBS
11.9446	0.455952	0.166698	2.73519	0.00623436	0.0978626	Vps28	condition_Bleo_vs_PBS
14.3628	-0.45101	0.1655	-2.72513	0.00642758	0.0983036	Aff3	condition_Bleo_vs_PBS
178.929	-0.394767	0.144753	-2.72719	0.00638768	0.0983036	Serinc3	condition_Bleo_vs_PBS
11.2044	-0.501199	0.184049	-2.72319	0.00646556	0.0983036	Hipk1	condition_Bleo_vs_PBS
26.2772	-0.380639	0.139531	-2.72799	0.00637218	0.0983036	Dock4	condition_Bleo_vs_PBS
28.5961	-0.420671	0.154476	-2.72321	0.00646512	0.0983036	Nr3c1	condition_Bleo_vs_PBS
30.8347	-0.466345	0.171095	-2.72565	0.00641753	0.0983036	Mcc	condition_Bleo_vs_PBS
19.4489	-0.413713	0.152029	-2.72127	0.00650309	0.0983593	Pphln1	condition_Bleo_vs_PBS
7.11466	0.764152	0.281482	2.71475	0.00663266	0.0990036	Ralgapa2	condition_Bleo_vs_PBS
11.2744	-0.621681	0.229209	-2.71229	0.00668206	0.0990036	Pde8b	condition_Bleo_vs_PBS
26.9378	0.852187	0.314068	2.71338	0.00666008	0.0990036	Gpihbp1	condition_Bleo_vs_PBS
13.6033	-0.430169	0.158437	-2.71508	0.00662598	0.0990036	Ifngr2	condition_Bleo_vs_PBS
8.41388	-0.611605	0.225907	-2.70733	0.00678274	0.0999851	Trim12a	condition_Bleo_vs_PBS
154.469	-0.4014	0.14871	-2.69922	0.00695022	0.101937	Thbd	condition_Bleo_vs_PBS
7.03537	0.575104	0.213257	2.69677	0.00700158	0.102174	Tlnrd1	condition_Bleo_vs_PBS
18.2871	-0.531973	0.19771	-2.69067	0.00713077	0.103539	Cracr2b	condition_Bleo_vs_PBS
22.3971	0.377778	0.14086	2.68194	0.00731955	0.103721	Ptgfrn	condition_Bleo_vs_PBS
9.40165	-0.60333	0.224885	-2.68284	0.00729991	0.103721	Pak4	condition_Bleo_vs_PBS
23.7628	-0.36568	0.136354	-2.68184	0.00732187	0.103721	Pttg1ip	condition_Bleo_vs_PBS
14.0213	0.644094	0.239866	2.68522	0.00724812	0.103721	Mrpl52	condition_Bleo_vs_PBS
21.1944	-0.50996	0.189766	-2.68732	0.00720285	0.103721	Tuba1b	condition_Bleo_vs_PBS
10.8663	-0.525063	0.196404	-2.67338	0.00750918	0.105858	Mid2	condition_Bleo_vs_PBS
7.14699	-0.557388	0.209103	-2.66561	0.0076848	0.10781	Atrn	condition_Bleo_vs_PBS
7.11805	-0.632434	0.237908	-2.65831	0.00785326	0.109644	Sp100	condition_Bleo_vs_PBS
8.75374	-0.64225	0.241801	-2.65611	0.00790485	0.109836	Gm12216	condition_Bleo_vs_PBS
11.9784	0.484111	0.182509	2.65253	0.0079891	0.110478	Psenen	condition_Bleo_vs_PBS
25.2433	0.425252	0.160836	2.644	0.00819327	0.111838	Krtcap2	condition_Bleo_vs_PBS
16.4437	0.371763	0.14064	2.64337	0.00820858	0.111838	Wasl	condition_Bleo_vs_PBS
14.4422	0.452913	0.171427	2.64201	0.0082415	0.111838	Dock1	condition_Bleo_vs_PBS
48.8005	-0.45271	0.171325	-2.64241	0.00823189	0.111838	Psap	condition_Bleo_vs_PBS
47.1115	-0.305471	0.116019	-2.63295	0.00846458	0.113691	Arhgap29	condition_Bleo_vs_PBS
166.991	-0.499247	0.189704	-2.63171	0.00849551	0.113691	Ednrb	condition_Bleo_vs_PBS
14.736	0.436663	0.16577	2.63416	0.0084346	0.113691	Gtf2h5	condition_Bleo_vs_PBS
98.0524	-0.314093	0.119531	-2.6277	0.00859642	0.114514	Slc9a3r2	condition_Bleo_vs_PBS
6.28307	-0.60549	0.230608	-2.62563	0.00864886	0.114686	Hspa4l	condition_Bleo_vs_PBS
14.7844	0.500266	0.191107	2.61773	0.00885157	0.116841	Tubb2a	condition_Bleo_vs_PBS
6.59132	0.861963	0.329782	2.61374	0.00895572	0.117681	Plekho1	condition_Bleo_vs_PBS
12.2618	0.682542	0.262164	2.6035	0.00922785	0.120169	Dusp6	condition_Bleo_vs_PBS
72.3734	-0.473709	0.181845	-2.60501	0.00918725	0.120169	Adgre5	condition_Bleo_vs_PBS
6.77445	-0.644547	0.247806	-2.60101	0.00929496	0.120503	M6pr	condition_Bleo_vs_PBS
134.557	0.290976	0.111984	2.59837	0.00936682	0.120894	Gnai2	condition_Bleo_vs_PBS
9.60744	-0.573546	0.221048	-2.59467	0.0094681	0.121661	Kdm6b	condition_Bleo_vs_PBS
26.6474	-0.545438	0.210719	-2.58846	0.00964055	0.12311	Ssh2	condition_Bleo_vs_PBS
7.5715	-0.73118	0.282574	-2.58757	0.00966568	0.12311	Map4k2	condition_Bleo_vs_PBS
45.5152	-0.41824	0.161801	-2.58491	0.00974057	0.123522	Cbfa2t3	condition_Bleo_vs_PBS
43.1731	0.4299	0.166927	2.57537	0.0100132	0.125338	Ccnd1	condition_Bleo_vs_PBS
9.04361	0.570765	0.221566	2.57605	0.00999371	0.125338	Cisd1	condition_Bleo_vs_PBS
9.19048	0.51811	0.201022	2.57737	0.00995542	0.125338	Fam162a	condition_Bleo_vs_PBS
34.5262	0.333626	0.129983	2.56669	0.0102675	0.127969	Atp5j	condition_Bleo_vs_PBS
35.1124	0.368331	0.143717	2.56289	0.0103804	0.128823	Rtn4	condition_Bleo_vs_PBS
22.8899	-0.354292	0.138561	-2.55694	0.0105598	0.130492	Dock9	condition_Bleo_vs_PBS
17.9084	-0.594835	0.232781	-2.55534	0.0106085	0.130539	Capn2	condition_Bleo_vs_PBS
21.0187	0.354567	0.138959	2.55159	0.0107233	0.131394	Park7	condition_Bleo_vs_PBS
11.8392	0.469616	0.184383	2.54695	0.0108668	0.132039	Pgls	condition_Bleo_vs_PBS
8.67435	-0.525209	0.206145	-2.54776	0.0108417	0.132039	Prpf8	condition_Bleo_vs_PBS
14.6335	-1.43039	0.563156	-2.53995	0.0110868	0.13415	Lyz2	condition_Bleo_vs_PBS
22.8464	0.445177	0.175379	2.53837	0.0111371	0.134199	Lmna	condition_Bleo_vs_PBS
17.9874	-0.550177	0.217168	-2.53342	0.0112957	0.135548	Tjp2	condition_Bleo_vs_PBS
11.9187	-0.534071	0.211451	-2.52575	0.0115453	0.137974	Mknk2	condition_Bleo_vs_PBS
18.5957	-0.369253	0.146316	-2.52366	0.011614	0.138226	Mndal	condition_Bleo_vs_PBS
10.0486	0.617793	0.245236	2.51917	0.011763	0.139345	Wwtr1	condition_Bleo_vs_PBS
31.3876	0.363937	0.144537	2.51795	0.0118041	0.139345	Mbd2	condition_Bleo_vs_PBS
10.3542	-0.597988	0.238051	-2.51202	0.0120042	0.141134	Sgms1	condition_Bleo_vs_PBS
12.9716	0.433319	0.172806	2.50755	0.012157	0.142354	Xbp1	condition_Bleo_vs_PBS
35.4253	0.337789	0.134792	2.506	0.0122107	0.142409	Dad1	condition_Bleo_vs_PBS
15.7148	0.508635	0.203118	2.50413	0.0122752	0.142588	Ndufb5	condition_Bleo_vs_PBS
33.0269	0.42231	0.169042	2.49825	0.0124809	0.144103	Mgst3	condition_Bleo_vs_PBS
9.73487	0.543539	0.217627	2.49757	0.0125048	0.144103	Gem	condition_Bleo_vs_PBS
18.0438	0.665027	0.266452	2.49586	0.0125653	0.144228	Scarb1	condition_Bleo_vs_PBS
52.6389	0.540912	0.216973	2.493	0.012667	0.144715	Sema3c	condition_Bleo_vs_PBS
20.7243	0.483063	0.193856	2.49187	0.0127074	0.144715	Rnf7	condition_Bleo_vs_PBS
23.6232	-0.441152	0.177358	-2.48735	0.0128698	0.145992	Ctnnd1	condition_Bleo_vs_PBS
6.84429	0.576545	0.232084	2.48421	0.0129839	0.146713	Ppfibp1	condition_Bleo_vs_PBS
7.45814	-0.651182	0.262545	-2.48027	0.0131282	0.147769	AU020206	condition_Bleo_vs_PBS
19.3422	-0.456485	0.184316	-2.47664	0.0132626	0.148133	Tspan9	condition_Bleo_vs_PBS
6.40374	-0.712827	0.287791	-2.47689	0.0132533	0.148133	Fndc1	condition_Bleo_vs_PBS
42.9153	0.422115	0.170901	2.46993	0.0135138	0.150361	Sumo2	condition_Bleo_vs_PBS
11.0942	-0.520182	0.211033	-2.46493	0.013704	0.151895	Prrc2b	condition_Bleo_vs_PBS
23.9551	-0.350513	0.14236	-2.46215	0.0138106	0.152494	Tmtc2	condition_Bleo_vs_PBS
18.2412	-0.380291	0.155456	-2.4463	0.0144332	0.156981	Lmo2	condition_Bleo_vs_PBS
7.47423	-0.681043	0.278307	-2.4471	0.0144012	0.156981	Pdzd2	condition_Bleo_vs_PBS
14.3887	-0.37937	0.155048	-2.44679	0.0144135	0.156981	Prkd3	condition_Bleo_vs_PBS
51.1486	-0.345512	0.141071	-2.44921	0.0143169	0.156981	Nhlrc2	condition_Bleo_vs_PBS
22.6302	-0.401954	0.16442	-2.44467	0.0144983	0.157101	Hnrnph1	condition_Bleo_vs_PBS
56.3011	0.357801	0.146552	2.44146	0.0146282	0.157919	Bst2	condition_Bleo_vs_PBS
26.8016	-0.459874	0.188806	-2.4357	0.014863	0.158685	Rsrp1	condition_Bleo_vs_PBS
17.5086	0.411123	0.168747	2.43632	0.0148375	0.158685	Vps29	condition_Bleo_vs_PBS
22.613	0.423754	0.173967	2.43582	0.0148579	0.158685	Dennd5b	condition_Bleo_vs_PBS
13.4149	-0.491858	0.202182	-2.43275	0.0149848	0.159399	Clk1	condition_Bleo_vs_PBS
8.13672	-0.594825	0.244805	-2.42979	0.0151078	0.16012	Rarg	condition_Bleo_vs_PBS
15.2293	-0.393611	0.16222	-2.4264	0.0152496	0.161036	Tgoln1	condition_Bleo_vs_PBS
8.78494	-0.490667	0.202824	-2.41918	0.0155557	0.163519	Plekha2	condition_Bleo_vs_PBS
15.8934	0.37948	0.156927	2.4182	0.0155974	0.163519	Cltb	condition_Bleo_vs_PBS
37.9528	-0.417949	0.173034	-2.41541	0.0157174	0.164184	Gata2	condition_Bleo_vs_PBS
9.35609	-0.601046	0.249209	-2.41182	0.0158732	0.164992	Ankrd50	condition_Bleo_vs_PBS
17.7294	-0.437491	0.181455	-2.41101	0.0159084	0.164992	Hmbox1	condition_Bleo_vs_PBS
34.0615	-0.298578	0.124559	-2.39709	0.0165261	0.167803	Tspan12	condition_Bleo_vs_PBS
37.4059	-0.414809	0.172852	-2.39979	0.0164044	0.167803	Hilpda	condition_Bleo_vs_PBS
10.1532	-0.562942	0.234381	-2.40183	0.0163135	0.167803	Gabarapl1	condition_Bleo_vs_PBS
169.694	-0.413591	0.172466	-2.39811	0.0164801	0.167803	Nrp1	condition_Bleo_vs_PBS
20.4212	0.5114	0.213183	2.39888	0.0164454	0.167803	Ccdc184	condition_Bleo_vs_PBS
6.60309	-0.507818	0.211815	-2.39746	0.0165093	0.167803	Zfp871	condition_Bleo_vs_PBS
9.99693	-0.432159	0.180583	-2.39314	0.016705	0.169029	Crebrf	condition_Bleo_vs_PBS
126.913	-0.321244	0.134353	-2.39105	0.0168002	0.169402	Pmp22	condition_Bleo_vs_PBS
211.477	-0.252483	0.105666	-2.38944	0.0168743	0.16956	Tspan13	condition_Bleo_vs_PBS
13.474	-0.435667	0.182529	-2.38684	0.0169941	0.170175	Foxn3	condition_Bleo_vs_PBS
7.85831	-0.525086	0.220992	-2.37604	0.0174995	0.173168	Znrf1	condition_Bleo_vs_PBS
12.6113	0.465551	0.195822	2.37742	0.0174343	0.173168	Tgfbr2	condition_Bleo_vs_PBS
15.0324	-0.486504	0.204581	-2.37805	0.0174044	0.173168	Lifr	condition_Bleo_vs_PBS
12.9268	-0.484063	0.203784	-2.37537	0.0175314	0.173168	Prrc2a	condition_Bleo_vs_PBS
33.9123	-0.597378	0.251926	-2.37125	0.0177282	0.173928	Ece1	condition_Bleo_vs_PBS
11.1422	-0.460332	0.194117	-2.37142	0.0177199	0.173928	Gcnt2	condition_Bleo_vs_PBS
19.9998	0.420448	0.17742	2.36979	0.0177984	0.174029	Cavin3	condition_Bleo_vs_PBS
12.8735	-0.468441	0.198108	-2.36457	0.0180511	0.175319	Pkd1	condition_Bleo_vs_PBS
6.46404	0.509217	0.215296	2.36519	0.0180207	0.175319	Eif1a	condition_Bleo_vs_PBS
18.1236	-0.491232	0.20831	-2.35818	0.018365	0.176596	Fmnl2	condition_Bleo_vs_PBS
17.2923	-0.367486	0.155674	-2.36061	0.018245	0.176596	Ncoa3	condition_Bleo_vs_PBS
8.87535	0.517971	0.219637	2.35831	0.0183585	0.176596	Lrp10	condition_Bleo_vs_PBS
13.8619	0.401682	0.170482	2.35616	0.0184649	0.176971	Nenf	condition_Bleo_vs_PBS
10.2342	-0.474379	0.201593	-2.35315	0.0186152	0.177352	Eps15	condition_Bleo_vs_PBS
47.7606	-0.432283	0.183722	-2.35292	0.0186269	0.177352	Snrk	condition_Bleo_vs_PBS
35.1875	0.276128	0.117687	2.3463	0.0189609	0.177876	Selenof	condition_Bleo_vs_PBS
9.55249	-0.634274	0.270123	-2.34809	0.0188697	0.177876	S1pr4	condition_Bleo_vs_PBS
32.2677	0.291916	0.124279	2.34888	0.0188301	0.177876	Anp32a	condition_Bleo_vs_PBS
35.0873	-0.402432	0.171557	-2.34576	0.0189881	0.177876	Trib2	condition_Bleo_vs_PBS
135.973	-0.251093	0.106957	-2.34761	0.0188945	0.177876	Clic5	condition_Bleo_vs_PBS
10.2328	-0.621793	0.265475	-2.34219	0.0191707	0.179009	Ccnd2	condition_Bleo_vs_PBS
37.2476	-0.309344	0.132207	-2.33984	0.0192918	0.179532	Map1lc3a	condition_Bleo_vs_PBS
18.4174	0.314852	0.134686	2.33767	0.0194041	0.179532	Eif3f	condition_Bleo_vs_PBS
8.71832	-0.464028	0.198513	-2.33752	0.0194122	0.179532	Ggnbp2	condition_Bleo_vs_PBS
11.1056	-0.67225	0.288716	-2.32841	0.0198903	0.182789	Cdkn2b	condition_Bleo_vs_PBS
9.10143	-0.454579	0.195174	-2.32909	0.0198542	0.182789	Foxn2	condition_Bleo_vs_PBS
12.4726	-0.449215	0.193947	-2.31617	0.0205489	0.1859	Glul	condition_Bleo_vs_PBS
19.7532	0.512574	0.220959	2.31977	0.0203531	0.1859	Chmp4b	condition_Bleo_vs_PBS
8.27046	-0.558055	0.240738	-2.3181	0.0204439	0.1859	Stk4	condition_Bleo_vs_PBS
9.30893	0.664713	0.286812	2.31759	0.0204717	0.1859	Mrpl34	condition_Bleo_vs_PBS
19.552	-0.483472	0.208697	-2.31662	0.0205243	0.1859	Klf9	condition_Bleo_vs_PBS
8.31141	0.461797	0.199538	2.31433	0.0206496	0.186148	Jtb	condition_Bleo_vs_PBS
22.7967	0.40196	0.173758	2.31333	0.0207045	0.186148	Ctnnb1	condition_Bleo_vs_PBS
12.6177	-0.381162	0.164875	-2.31182	0.0207874	0.186316	Tor1aip1	condition_Bleo_vs_PBS
55.8828	0.243049	0.105263	2.30897	0.0209455	0.187156	Cox4i1	condition_Bleo_vs_PBS
9.06843	-0.484506	0.210819	-2.29821	0.0215501	0.191968	Cep350	condition_Bleo_vs_PBS
10.1258	-0.583459	0.254369	-2.29375	0.0218047	0.193642	Sgip1	condition_Bleo_vs_PBS
7.50981	-0.687696	0.300457	-2.28883	0.0220891	0.195558	Hdac5	condition_Bleo_vs_PBS
129.938	-0.381573	0.166793	-2.2877	0.0221552	0.195558	Acvrl1	condition_Bleo_vs_PBS
19.9787	-0.498629	0.21823	-2.28488	0.0223201	0.195571	Nipal3	condition_Bleo_vs_PBS
84.921	-0.374578	0.163838	-2.28626	0.0222389	0.195571	Cyth3	condition_Bleo_vs_PBS
20.4991	0.293722	0.128623	2.28359	0.0223956	0.195571	Ccdc12	condition_Bleo_vs_PBS
80.5057	-0.480906	0.21064	-2.28307	0.0224261	0.195571	Pcdh1	condition_Bleo_vs_PBS
21.901	0.347599	0.152327	2.28193	0.0224934	0.195572	Pitpna	condition_Bleo_vs_PBS
21.3539	-0.426472	0.187189	-2.2783	0.022709	0.196857	Gnao1	condition_Bleo_vs_PBS
19.0998	-0.45997	0.202211	-2.27471	0.0229235	0.197971	Ceacam1	condition_Bleo_vs_PBS
6.48201	-0.538295	0.236731	-2.27387	0.0229739	0.197971	Mfge8	condition_Bleo_vs_PBS
12.5464	0.698646	0.307613	2.27119	0.0231357	0.198471	Gapdh	condition_Bleo_vs_PBS
21.0891	0.28321	0.124727	2.27064	0.0231686	0.198471	Ywhaq	condition_Bleo_vs_PBS
45.1287	0.243605	0.107446	2.26723	0.0233762	0.198496	Clec2d	condition_Bleo_vs_PBS
6.54326	0.734167	0.323818	2.26722	0.0233766	0.198496	Timm10b	condition_Bleo_vs_PBS
16.9622	-0.378847	0.167016	-2.26833	0.0233094	0.198496	Gm9917	condition_Bleo_vs_PBS
36.9609	-0.363577	0.161603	-2.24982	0.0244604	0.206603	Myzap	condition_Bleo_vs_PBS
20.1979	-0.530537	0.235835	-2.24961	0.0244736	0.206603	Itgb5	condition_Bleo_vs_PBS
17.7046	0.35737	0.158946	2.24837	0.0245529	0.206671	Phf20l1	condition_Bleo_vs_PBS
9.74957	-0.767442	0.341596	-2.24664	0.0246631	0.206999	Btg1	condition_Bleo_vs_PBS
10.1583	0.483268	0.215301	2.24461	0.024793	0.207489	Samd9l	condition_Bleo_vs_PBS
40.6536	0.328953	0.146979	2.2381	0.0252143	0.209571	Rrbp1	condition_Bleo_vs_PBS
10.0584	0.433308	0.19357	2.23851	0.0251879	0.209571	Aebp2	condition_Bleo_vs_PBS
23.2935	0.554185	0.247688	2.23743	0.0252582	0.209571	Ablim1	condition_Bleo_vs_PBS
23.0413	0.535967	0.239908	2.23405	0.0254796	0.210805	Selenow	condition_Bleo_vs_PBS
18.956	0.363731	0.163086	2.2303	0.0257275	0.21165	Vdac3	condition_Bleo_vs_PBS
9.16212	-0.558906	0.250574	-2.2305	0.0257141	0.21165	Tln2	condition_Bleo_vs_PBS
21.2018	-0.359277	0.16124	-2.22821	0.0258664	0.212192	Arl2bp	condition_Bleo_vs_PBS
14.0763	0.453287	0.203904	2.22304	0.0262129	0.214429	Wdr83os	condition_Bleo_vs_PBS
30.1686	0.519023	0.233794	2.22	0.0264186	0.215505	H2afz	condition_Bleo_vs_PBS
65.9618	-0.315267	0.142272	-2.21595	0.0266948	0.215938	Rbms1	condition_Bleo_vs_PBS
17.5222	0.36189	0.163253	2.21674	0.0266409	0.215938	Glrx5	condition_Bleo_vs_PBS
173.817	-0.33923	0.153014	-2.21698	0.0266242	0.215938	Hsp90ab1	condition_Bleo_vs_PBS
19.8731	0.432354	0.195245	2.21442	0.0268	0.216187	Prr13	condition_Bleo_vs_PBS
65.6213	0.23948	0.108289	2.21148	0.0270024	0.217216	Gnas	condition_Bleo_vs_PBS
6.44977	-0.540333	0.24489	-2.20643	0.0273538	0.219435	Washc4	condition_Bleo_vs_PBS
8.51729	-0.438573	0.198927	-2.20469	0.0274756	0.219805	Esyt2	condition_Bleo_vs_PBS
10.5463	-0.406047	0.184303	-2.20315	0.0275845	0.22007	Stag1	condition_Bleo_vs_PBS
116.702	-0.299695	0.136302	-2.19876	0.0278949	0.22133	Cst3	condition_Bleo_vs_PBS
9.06278	-0.419037	0.190534	-2.19928	0.0278581	0.22133	Zwint	condition_Bleo_vs_PBS
7.50209	-0.522298	0.238643	-2.18861	0.028625	0.225889	Xpo1	condition_Bleo_vs_PBS
26.0239	-0.372393	0.170127	-2.18891	0.0286037	0.225889	Dazap2	condition_Bleo_vs_PBS
20.0423	0.532735	0.244124	2.18223	0.0290927	0.228635	2010107E04Rik	condition_Bleo_vs_PBS
10.6332	-0.651699	0.298709	-2.18172	0.0291304	0.228635	Tns2	condition_Bleo_vs_PBS
19.9081	-0.46162	0.212181	-2.17559	0.0295858	0.229112	Cds2	condition_Bleo_vs_PBS
14.517	0.360118	0.16536	2.17778	0.0294223	0.229112	Il2rg	condition_Bleo_vs_PBS
15.3689	-0.450188	0.206884	-2.17604	0.0295522	0.229112	Inpp5a	condition_Bleo_vs_PBS
12.2139	-0.420738	0.193218	-2.17753	0.0294413	0.229112	Kat6a	condition_Bleo_vs_PBS
9.48057	-0.430902	0.198033	-2.17591	0.0295623	0.229112	Smchd1	condition_Bleo_vs_PBS
20.4136	-0.315424	0.145134	-2.17333	0.0297556	0.229205	Pnkd	condition_Bleo_vs_PBS
6.66243	-0.464502	0.213655	-2.17408	0.0296993	0.229205	Mkrn1	condition_Bleo_vs_PBS
21.4572	-0.331431	0.152628	-2.1715	0.0298934	0.229657	Mfap2	condition_Bleo_vs_PBS
19.2474	-0.439206	0.202527	-2.16863	0.0301107	0.230289	Grb14	condition_Bleo_vs_PBS
30.7859	0.456234	0.210409	2.16832	0.0301342	0.230289	Atp6v0e	condition_Bleo_vs_PBS
97.5686	-0.242159	0.111769	-2.1666	0.0302652	0.230683	Cav1	condition_Bleo_vs_PBS
8.71123	-0.584286	0.270312	-2.16152	0.030655	0.232039	Dll4	condition_Bleo_vs_PBS
10.0005	-0.438055	0.202678	-2.16133	0.0306695	0.232039	Spred2	condition_Bleo_vs_PBS
18.7928	-1.77157	0.819729	-2.16116	0.0306828	0.232039	Hspa1b	condition_Bleo_vs_PBS
8.31123	0.517351	0.239847	2.15701	0.0310052	0.232319	Arpc5l	condition_Bleo_vs_PBS
10.8107	-0.483218	0.224069	-2.15656	0.0310399	0.232319	Vav3	condition_Bleo_vs_PBS
9.4845	0.828547	0.383862	2.15845	0.0308928	0.232319	Sbno2	condition_Bleo_vs_PBS
18.2338	-0.497032	0.230168	-2.15943	0.030817	0.232319	Irf1	condition_Bleo_vs_PBS
36.9022	0.327981	0.152388	2.15227	0.0313758	0.233629	Akap13	condition_Bleo_vs_PBS
7.62655	-0.49098	0.22804	-2.15304	0.0313157	0.233629	Chd8	condition_Bleo_vs_PBS
8.02028	-0.513342	0.238645	-2.15107	0.0314706	0.233735	Ctdsp1	condition_Bleo_vs_PBS
13.1721	0.538878	0.250851	2.1482	0.0316979	0.234823	Slc39a1	condition_Bleo_vs_PBS
28.3699	0.42291	0.197082	2.14586	0.0318841	0.235602	Uqcrq	condition_Bleo_vs_PBS
7.59002	-0.422868	0.197388	-2.14232	0.032168	0.236496	Etnk1	condition_Bleo_vs_PBS
20.3159	0.354053	0.165241	2.14265	0.0321412	0.236496	Csgalnact1	condition_Bleo_vs_PBS
17.1763	0.276792	0.129387	2.13927	0.032414	0.236508	Atp5o.1	condition_Bleo_vs_PBS
11.7678	0.362258	0.169184	2.1412	0.0322576	0.236508	Ppp1r11	condition_Bleo_vs_PBS
39.5089	0.371703	0.173676	2.14021	0.0323378	0.236508	Cyb5a	condition_Bleo_vs_PBS
10.3118	-0.415862	0.194953	-2.13314	0.0329133	0.237325	Hsd17b11	condition_Bleo_vs_PBS
11.1289	-0.395669	0.185503	-2.13295	0.0329292	0.237325	Med13l	condition_Bleo_vs_PBS
11.1315	0.400457	0.187669	2.13385	0.0328551	0.237325	Slc35b1	condition_Bleo_vs_PBS
62.7614	-0.255295	0.119695	-2.13288	0.0329346	0.237325	Rock2	condition_Bleo_vs_PBS
25.1527	-0.310905	0.145685	-2.13409	0.0328354	0.237325	Ripply3	condition_Bleo_vs_PBS
10.4318	0.380865	0.179495	2.12187	0.0338486	0.238614	Ptpn12	condition_Bleo_vs_PBS
9.49186	-0.46976	0.220913	-2.12645	0.033466	0.238614	Dhx15	condition_Bleo_vs_PBS
17.0036	-0.443504	0.2085	-2.12712	0.0334098	0.238614	Dyrk2	condition_Bleo_vs_PBS
16.4233	0.563605	0.264992	2.12687	0.0334306	0.238614	Pkm	condition_Bleo_vs_PBS
24.7768	-0.287025	0.134956	-2.12681	0.0334356	0.238614	Sqstm1	condition_Bleo_vs_PBS
7.91759	0.4841	0.227756	2.12552	0.0335432	0.238614	Naa38	condition_Bleo_vs_PBS
19.9034	-0.307185	0.144654	-2.12358	0.0337057	0.238614	Eif4a2	condition_Bleo_vs_PBS
10.5823	-0.421755	0.198687	-2.12271	0.0337781	0.238614	Rab31	condition_Bleo_vs_PBS
6.79893	0.905601	0.426804	2.12182	0.0338529	0.238614	mt-Nd6	condition_Bleo_vs_PBS
10.996	-0.390841	0.184437	-2.1191	0.0340821	0.239647	Atf7	condition_Bleo_vs_PBS
35.3457	-0.438522	0.207271	-2.11569	0.0343709	0.240123	Gstm1	condition_Bleo_vs_PBS
14.0656	-0.46281	0.218784	-2.11538	0.0343978	0.240123	Psd3	condition_Bleo_vs_PBS
11.5379	-0.440644	0.20828	-2.11563	0.0343766	0.240123	Cish	condition_Bleo_vs_PBS
7.7524	-0.474915	0.225085	-2.10994	0.0348639	0.242656	Numa1	condition_Bleo_vs_PBS
10.7717	-0.426525	0.202222	-2.10919	0.0349278	0.242656	Tmpo	condition_Bleo_vs_PBS
12.1183	-0.420746	0.199948	-2.10428	0.0353539	0.243675	Btbd3	condition_Bleo_vs_PBS
30.0783	-0.593338	0.282054	-2.10364	0.0354101	0.243675	Aldh2	condition_Bleo_vs_PBS
6.56001	-0.449929	0.213784	-2.1046	0.0353264	0.243675	Prpf39	condition_Bleo_vs_PBS
11.6561	-0.563711	0.267623	-2.10637	0.0351727	0.243675	Syne2	condition_Bleo_vs_PBS
18.719	-0.347981	0.165615	-2.10115	0.0356279	0.244594	Ktn1	condition_Bleo_vs_PBS
16.822	0.456465	0.217809	2.09571	0.0361076	0.247303	Alkbh5	condition_Bleo_vs_PBS
60.427	-0.52707	0.251843	-2.09285	0.0363622	0.248003	Dnaja1	condition_Bleo_vs_PBS
7.17846	-0.452028	0.216112	-2.09164	0.036471	0.248003	Psip1	condition_Bleo_vs_PBS
10.474	-0.455098	0.217673	-2.09074	0.0365514	0.248003	Mafg	condition_Bleo_vs_PBS
23.838	0.345435	0.165166	2.09144	0.0364886	0.248003	Ndufa11	condition_Bleo_vs_PBS
83.0442	0.205198	0.0983361	2.0867	0.0369151	0.249306	H3f3a	condition_Bleo_vs_PBS
12.0311	-0.484757	0.232304	-2.08673	0.0369123	0.249306	Thra	condition_Bleo_vs_PBS
10.7691	0.403886	0.193661	2.08553	0.0370209	0.24944	Ptprm	condition_Bleo_vs_PBS
28.5507	0.263767	0.126617	2.0832	0.0372334	0.250291	Cd151	condition_Bleo_vs_PBS
10.7209	0.368916	0.17721	2.08181	0.0373601	0.250563	Nme1	condition_Bleo_vs_PBS
6.40349	-0.751332	0.361565	-2.078	0.0377097	0.252325	Pde5a	condition_Bleo_vs_PBS
123.58	-0.534333	0.257705	-2.07343	0.0381325	0.253343	Hspb1	condition_Bleo_vs_PBS
34.9478	-0.307883	0.148417	-2.07445	0.0380377	0.253343	Tmem140	condition_Bleo_vs_PBS
6.47033	0.470603	0.227163	2.07165	0.038298	0.253343	Tusc3	condition_Bleo_vs_PBS
15.7105	0.516551	0.249209	2.07276	0.0381946	0.253343	Mcam	condition_Bleo_vs_PBS
10.3065	0.429533	0.207311	2.07192	0.0382727	0.253343	Spop	condition_Bleo_vs_PBS
27.4777	-0.29723	0.144112	-2.0625	0.0391602	0.258458	Ubl3	condition_Bleo_vs_PBS
19.0361	-0.363678	0.177146	-2.05299	0.0400739	0.260346	Slc30a1	condition_Bleo_vs_PBS
9.17202	0.494541	0.240408	2.05709	0.0396775	0.260346	Ecm1	condition_Bleo_vs_PBS
13.0483	-0.340142	0.165491	-2.05535	0.0398449	0.260346	Rsbn1l	condition_Bleo_vs_PBS
77.3349	-0.32772	0.159576	-2.05369	0.0400057	0.260346	Cav2	condition_Bleo_vs_PBS
13.8453	0.359836	0.175221	2.05362	0.0400126	0.260346	Guk1	condition_Bleo_vs_PBS
21.5329	0.366874	0.178574	2.05446	0.0399312	0.260346	Txndc17	condition_Bleo_vs_PBS
91.0888	-0.325066	0.157963	-2.05787	0.0396028	0.260346	Ddx5	condition_Bleo_vs_PBS
162.819	-0.264259	0.129322	-2.04341	0.0410116	0.265843	Bmpr2	condition_Bleo_vs_PBS
9.38412	-0.426881	0.209187	-2.04067	0.041284	0.26642	Ctbp1	condition_Bleo_vs_PBS
11.6831	0.480629	0.235456	2.04127	0.0412239	0.26642	Tcim	condition_Bleo_vs_PBS
8.1277	0.426629	0.209496	2.03646	0.0417043	0.267274	Mrpl51	condition_Bleo_vs_PBS
10.2609	0.388436	0.190822	2.03559	0.0417914	0.267274	Ndufa12	condition_Bleo_vs_PBS
9.12708	-0.477898	0.234746	-2.03581	0.0417698	0.267274	Msrb3	condition_Bleo_vs_PBS
7.12872	0.551072	0.270831	2.03474	0.0418766	0.267274	Ero1l	condition_Bleo_vs_PBS
19.0774	0.370039	0.181693	2.03661	0.0416887	0.267274	Mef2c	condition_Bleo_vs_PBS
9.94056	-0.434135	0.213868	-2.02992	0.0423645	0.269795	March6	condition_Bleo_vs_PBS
87.5525	-0.265446	0.130962	-2.0269	0.0426725	0.27057	Srgn	condition_Bleo_vs_PBS
20.764	0.323696	0.159699	2.02691	0.0426716	0.27057	Jcad	condition_Bleo_vs_PBS
95.0343	-0.358289	0.176897	-2.02541	0.042825	0.270796	Hspa8	condition_Bleo_vs_PBS
15.7901	-0.370473	0.182974	-2.02473	0.0428947	0.270796	St13	condition_Bleo_vs_PBS
32.1655	0.242838	0.120247	2.01948	0.0434369	0.271812	Anxa5	condition_Bleo_vs_PBS
14.3012	0.363113	0.179565	2.02218	0.0431583	0.271812	Rwdd1	condition_Bleo_vs_PBS
6.64423	-0.541637	0.268556	-2.01685	0.0437108	0.271812	Bcl9l	condition_Bleo_vs_PBS
18.3424	-0.420801	0.208548	-2.01777	0.0436157	0.271812	Slc22a23	condition_Bleo_vs_PBS
12.5836	0.332638	0.164823	2.01815	0.0435755	0.271812	Higd2a	condition_Bleo_vs_PBS
25.2362	-0.422556	0.209254	-2.01934	0.043452	0.271812	Prickle1	condition_Bleo_vs_PBS
8.48629	-0.534356	0.264873	-2.0174	0.0436533	0.271812	Glis2	condition_Bleo_vs_PBS
17.2322	-0.360524	0.179007	-2.01402	0.044007	0.273069	Vezf1	condition_Bleo_vs_PBS
15.8143	0.461019	0.22916	2.01178	0.0442433	0.27395	Pdcd5	condition_Bleo_vs_PBS
33.1382	0.327089	0.163138	2.00498	0.0449651	0.277827	Arid5b	condition_Bleo_vs_PBS
10.9542	-0.456287	0.227882	-2.0023	0.0452526	0.278419	Inpp5k	condition_Bleo_vs_PBS
12.1838	-0.379474	0.189505	-2.00244	0.0452371	0.278419	Egflam	condition_Bleo_vs_PBS
10.6042	-0.644746	0.323337	-1.99404	0.046148	0.278419	Sh2d3c	condition_Bleo_vs_PBS
47.9128	-0.326943	0.163795	-1.99605	0.0459287	0.278419	Pltp	condition_Bleo_vs_PBS
17.3122	0.413141	0.20702	1.99566	0.0459708	0.278419	Nsg1	condition_Bleo_vs_PBS
20.7343	0.334833	0.167597	1.99784	0.0457338	0.278419	Arf5	condition_Bleo_vs_PBS
8.05736	0.631223	0.316787	1.99258	0.0463074	0.278419	Unc5b	condition_Bleo_vs_PBS
8.80476	-0.449125	0.224656	-1.99916	0.0455906	0.278419	Ptbp1	condition_Bleo_vs_PBS
42.779	-0.374123	0.187544	-1.99486	0.0460583	0.278419	Nfic	condition_Bleo_vs_PBS
86.0671	0.337166	0.168959	1.99555	0.0459829	0.278419	Rpl15	condition_Bleo_vs_PBS
31.2658	0.217223	0.108816	1.99624	0.0459075	0.278419	Bnip3l	condition_Bleo_vs_PBS
53.277	-0.198811	0.0995627	-1.99684	0.0458421	0.278419	Mbnl2	condition_Bleo_vs_PBS
8.8275	-0.495314	0.248501	-1.99321	0.0462386	0.278419	Git1	condition_Bleo_vs_PBS
26.0657	0.296903	0.149299	1.98864	0.0467405	0.280443	Reep5	condition_Bleo_vs_PBS
8.56238	0.491535	0.247647	1.98482	0.0471645	0.282403	Tmed3	condition_Bleo_vs_PBS
28.7583	-0.409379	0.206362	-1.98379	0.0472788	0.282506	Clstn1	condition_Bleo_vs_PBS
10.4752	0.383372	0.193467	1.98159	0.0475246	0.283391	Cfl2	condition_Bleo_vs_PBS
37.3987	0.242679	0.122876	1.975	0.0482686	0.286065	Pomp	condition_Bleo_vs_PBS
17.7335	0.321534	0.162686	1.9764	0.0481091	0.286065	Rap2a	condition_Bleo_vs_PBS
9.1368	0.61608	0.311936	1.97502	0.0482658	0.286065	Gm26917	condition_Bleo_vs_PBS
9.5826	-0.505191	0.256253	-1.97145	0.0486721	0.28709	Hs3st1	condition_Bleo_vs_PBS
255.239	-0.264623	0.134156	-1.97251	0.0485518	0.28709	Kdr	condition_Bleo_vs_PBS
12.8556	-0.394733	0.200283	-1.97088	0.0487381	0.28709	Rbm5	condition_Bleo_vs_PBS
10.6375	0.391848	0.19906	1.9685	0.0490108	0.287094	Zranb2	condition_Bleo_vs_PBS
15.4917	0.311992	0.158441	1.96914	0.0489367	0.287094	Ybx3	condition_Bleo_vs_PBS
39.8437	-0.206204	0.104763	-1.96828	0.0490353	0.287094	Gngt2	condition_Bleo_vs_PBS
33.3535	0.318111	0.1617	1.9673	0.0491492	0.287181	Rpl29	condition_Bleo_vs_PBS
18.0702	0.344173	0.175047	1.96617	0.0492786	0.287224	Ggh	condition_Bleo_vs_PBS
15.8417	0.421055	0.214221	1.96552	0.0493542	0.287224	Apobec3	condition_Bleo_vs_PBS
12.4836	0.514274	0.261804	1.96435	0.0494893	0.287434	H2afj	condition_Bleo_vs_PBS
12.3986	-0.367543	0.187205	-1.96332	0.0496094	0.287556	Brd2	condition_Bleo_vs_PBS
6.75941	-0.427292	0.217849	-1.96141	0.0498307	0.288264	Rnf145	condition_Bleo_vs_PBS
78.1859	0.291185	0.148687	1.95838	0.050186	0.289167	Rpl28	condition_Bleo_vs_PBS
39.7998	-0.210359	0.107395	-1.95873	0.0501444	0.289167	Gnaq	condition_Bleo_vs_PBS
8.54098	-0.73842	0.377701	-1.95504	0.0505786	0.290852	Ces2g	condition_Bleo_vs_PBS
7.30386	0.479591	0.245454	1.95389	0.050714	0.291054	C1d	condition_Bleo_vs_PBS
18.4737	-0.344978	0.177074	-1.94821	0.0513893	0.293375	Cdc42bpa	condition_Bleo_vs_PBS
8.38878	0.378616	0.194431	1.9473	0.051499	0.293375	Tceal9	condition_Bleo_vs_PBS
7.79867	0.432331	0.221879	1.9485	0.0513552	0.293375	Thoc7	condition_Bleo_vs_PBS
8.95363	0.401669	0.206291	1.9471	0.0515224	0.293375	Ccny	condition_Bleo_vs_PBS
7.01698	0.469038	0.241067	1.94567	0.051694	0.293776	Mrpl30	condition_Bleo_vs_PBS
16.1024	0.307683	0.158284	1.94387	0.0519117	0.294437	Atp1b3	condition_Bleo_vs_PBS
10.3569	-0.395917	0.203795	-1.94272	0.0520501	0.294646	Smpdl3a	condition_Bleo_vs_PBS
23.3325	-0.273514	0.14117	-1.93747	0.0526873	0.297673	Xiap	condition_Bleo_vs_PBS
13.0417	-0.335467	0.17328	-1.93598	0.0528706	0.298128	Igf1r	condition_Bleo_vs_PBS
13.4639	-0.322405	0.16664	-1.93475	0.0530216	0.2984	Ubn2	condition_Bleo_vs_PBS
255.599	0.234252	0.121198	1.9328	0.0532607	0.299166	Cd36	condition_Bleo_vs_PBS
12.6051	-0.34137	0.176724	-1.93166	0.0534015	0.299378	Arid4a	condition_Bleo_vs_PBS
91.1267	0.256844	0.133104	1.92965	0.0536501	0.299615	Ifitm2	condition_Bleo_vs_PBS
8.06604	-0.40225	0.208406	-1.93013	0.0535906	0.299615	Gclc	condition_Bleo_vs_PBS
7.2875	-0.452111	0.234508	-1.92791	0.0538661	0.300244	Epha2	condition_Bleo_vs_PBS
8.78272	0.384724	0.199757	1.92596	0.0541098	0.301025	Mettl9	condition_Bleo_vs_PBS
9.40026	0.446466	0.232239	1.92244	0.0545507	0.302319	Lcp1	condition_Bleo_vs_PBS
14.0883	-0.34231	0.177997	-1.92312	0.0544644	0.302319	Ptk2	condition_Bleo_vs_PBS
6.55633	-0.428474	0.223358	-1.91833	0.055069	0.304497	Mindy3	condition_Bleo_vs_PBS
7.13809	-0.523001	0.272728	-1.91767	0.0551533	0.304497	Arhgef10	condition_Bleo_vs_PBS
8.31755	0.35321	0.184331	1.91617	0.0553439	0.304969	Ifi27	condition_Bleo_vs_PBS
47.1742	-0.221218	0.115543	-1.9146	0.055544	0.305081	Morf4l1	condition_Bleo_vs_PBS
14.522	-0.410008	0.214175	-1.91436	0.0555744	0.305081	Tmem109	condition_Bleo_vs_PBS
7.35488	-1.33196	0.697054	-1.91084	0.0560248	0.305246	Ptprc	condition_Bleo_vs_PBS
7.92022	-0.401586	0.210134	-1.9111	0.0559923	0.305246	Tspan31	condition_Bleo_vs_PBS
9.0025	0.396471	0.207469	1.91099	0.0560062	0.305246	Sptlc2	condition_Bleo_vs_PBS
28.1533	0.373728	0.195521	1.91145	0.0559469	0.305246	Atp5g2	condition_Bleo_vs_PBS
22.7893	-0.295109	0.154655	-1.90817	0.0563692	0.306547	Kank3	condition_Bleo_vs_PBS
10.0735	0.40495	0.212492	1.90572	0.0566868	0.307698	Fam174a	condition_Bleo_vs_PBS
8.49208	0.377325	0.19812	1.90453	0.0568418	0.307964	Ralgapa1	condition_Bleo_vs_PBS
9.7406	0.374109	0.197195	1.89715	0.057808	0.312616	Osbpl9	condition_Bleo_vs_PBS
6.64092	-0.464407	0.245345	-1.89287	0.058375	0.314884	Itch	condition_Bleo_vs_PBS
8.58317	0.511804	0.270459	1.89235	0.0584443	0.314884	Polr2i	condition_Bleo_vs_PBS
39.7098	0.21972	0.116711	1.88261	0.0597536	0.321342	Rab11a	condition_Bleo_vs_PBS
73.9113	0.248976	0.132933	1.87295	0.0610755	0.327238	Msn	condition_Bleo_vs_PBS
12.4037	-0.384824	0.205451	-1.87307	0.0610586	0.327238	Epn2	condition_Bleo_vs_PBS
7.23462	-0.528061	0.282248	-1.87091	0.0613577	0.328145	Wdfy3	condition_Bleo_vs_PBS
6.45104	-0.452778	0.242252	-1.86904	0.0616172	0.328927	Dmxl1	condition_Bleo_vs_PBS
7.8953	-0.381674	0.204444	-1.86689	0.0619176	0.329924	Lfng	condition_Bleo_vs_PBS
520.248	0.272375	0.146004	1.86553	0.0621065	0.330325	mt-Co1	condition_Bleo_vs_PBS
11.1201	0.316623	0.169911	1.86346	0.0623981	0.331269	Eif3m	condition_Bleo_vs_PBS
10.4003	-0.487105	0.263359	-1.84959	0.0643726	0.331764	Ifi208	condition_Bleo_vs_PBS
17.4296	-0.461447	0.24918	-1.85187	0.064045	0.331764	Sirpa	condition_Bleo_vs_PBS
15.0009	0.345854	0.186529	1.85416	0.0637166	0.331764	Ssr4	condition_Bleo_vs_PBS
14.1697	-0.385157	0.207998	-1.85173	0.0640641	0.331764	Frrs1	condition_Bleo_vs_PBS
24.8674	-0.292102	0.157544	-1.8541	0.0637256	0.331764	Lyn	condition_Bleo_vs_PBS
14.1893	0.32553	0.17504	1.85974	0.0629217	0.331764	Chmp5	condition_Bleo_vs_PBS
7.12084	0.375657	0.202954	1.85094	0.064178	0.331764	Bud31	condition_Bleo_vs_PBS
22.4233	0.438812	0.236251	1.8574	0.063254	0.331764	Myadm	condition_Bleo_vs_PBS
9.51687	-0.431555	0.233101	-1.85136	0.0641171	0.331764	Nufip2	condition_Bleo_vs_PBS
36.3286	-0.506642	0.272616	-1.85845	0.0631056	0.331764	Mapt	condition_Bleo_vs_PBS
19.7058	0.357593	0.192511	1.85752	0.0632372	0.331764	Rala	condition_Bleo_vs_PBS
22.7362	0.264703	0.14232	1.85992	0.0628975	0.331764	Nol7	condition_Bleo_vs_PBS
12.5098	-0.320555	0.172643	-1.85675	0.0633471	0.331764	Oxr1	condition_Bleo_vs_PBS
17.8533	-0.284562	0.153887	-1.84917	0.0644335	0.331764	Parvb	condition_Bleo_vs_PBS
7.69507	0.557267	0.301066	1.85098	0.0641721	0.331764	Svil	condition_Bleo_vs_PBS
104.685	0.194586	0.104912	1.85476	0.0636312	0.331764	Ecscr	condition_Bleo_vs_PBS
6.84894	0.635789	0.343738	1.84963	0.0643667	0.331764	Tmem2	condition_Bleo_vs_PBS
8.85237	-0.42207	0.228368	-1.8482	0.0645734	0.331896	Tmem128	condition_Bleo_vs_PBS
7.43925	-0.463329	0.250833	-1.84716	0.0647235	0.33208	Coro2b	condition_Bleo_vs_PBS
43.5477	0.29924	0.16219	1.84499	0.0650385	0.333045	Raph1	condition_Bleo_vs_PBS
8.18496	0.483528	0.262176	1.84429	0.065141	0.333045	1500011K16Rik	condition_Bleo_vs_PBS
188.684	0.181488	0.0986113	1.84044	0.0657042	0.334842	Ptma	condition_Bleo_vs_PBS
40.0102	-0.412996	0.224417	-1.84031	0.065723	0.334842	Mxd4	condition_Bleo_vs_PBS
9.08714	-0.35556	0.193424	-1.83824	0.0660268	0.335293	Cpne3	condition_Bleo_vs_PBS
33.4396	-0.333988	0.181699	-1.83813	0.0660426	0.335293	Piezo2	condition_Bleo_vs_PBS
6.84977	-0.514974	0.281163	-1.83158	0.0670138	0.335734	Sun1	condition_Bleo_vs_PBS
9.04186	0.390328	0.21321	1.83072	0.0671423	0.335734	Krcc1	condition_Bleo_vs_PBS
16.7937	-0.291758	0.159202	-1.83263	0.0668577	0.335734	Herpud1	condition_Bleo_vs_PBS
8.95155	0.346058	0.189109	1.82994	0.0672589	0.335734	Psmd6	condition_Bleo_vs_PBS
14.8611	-0.400991	0.218919	-1.83169	0.066998	0.335734	Dnm2	condition_Bleo_vs_PBS
6.34442	-0.436775	0.238165	-1.83391	0.066667	0.335734	Dync1li1	condition_Bleo_vs_PBS
17.7892	0.275682	0.150238	1.83497	0.0665097	0.335734	Ddx24	condition_Bleo_vs_PBS
9.44088	-0.422354	0.22996	-1.83664	0.0662626	0.335734	Puf60	condition_Bleo_vs_PBS
13.4362	-0.324562	0.17738	-1.82976	0.0672855	0.335734	Adrb2	condition_Bleo_vs_PBS
11.8109	0.37062	0.201948	1.83523	0.0664722	0.335734	Cdc37l1	condition_Bleo_vs_PBS
11.6369	0.340723	0.186412	1.8278	0.06758	0.335885	Kdelr2	condition_Bleo_vs_PBS
23.5964	0.266722	0.145942	1.82759	0.0676109	0.335885	Prdx2	condition_Bleo_vs_PBS
26.4684	-0.293114	0.160413	-1.82725	0.0676628	0.335885	Prkce	condition_Bleo_vs_PBS
7.10014	0.381092	0.208873	1.82451	0.0680745	0.337352	Rraga	condition_Bleo_vs_PBS
17.7208	0.278191	0.152562	1.82346	0.0682338	0.337566	Eif3k	condition_Bleo_vs_PBS
9.08456	-0.436166	0.240154	-1.81619	0.0693411	0.341299	Plcg1	condition_Bleo_vs_PBS
8.22003	-0.432826	0.238282	-1.81644	0.0693024	0.341299	Rbm42	condition_Bleo_vs_PBS
14.4758	-0.357439	0.196774	-1.8165	0.0692941	0.341299	Zcchc6	condition_Bleo_vs_PBS
186.826	-0.384605	0.212224	-1.81226	0.0699464	0.343116	Ehd4	condition_Bleo_vs_PBS
7.14425	-0.363437	0.200503	-1.81262	0.0698901	0.343116	Nr2f6	condition_Bleo_vs_PBS
7.56322	-0.416802	0.23043	-1.8088	0.0704823	0.345161	Frg1	condition_Bleo_vs_PBS
7.17355	-0.450001	0.248985	-1.80734	0.0707091	0.345689	Zcchc11	condition_Bleo_vs_PBS
502.058	0.168111	0.0931408	1.80491	0.0710887	0.346961	Igfbp7	condition_Bleo_vs_PBS
6.37642	0.801256	0.444346	1.80323	0.0713525	0.347081	Socs3	condition_Bleo_vs_PBS
12.9295	0.350246	0.194181	1.80371	0.0712771	0.347081	Sfr1	condition_Bleo_vs_PBS
15.6074	-0.320522	0.177843	-1.80227	0.0715023	0.347228	Synm	condition_Bleo_vs_PBS
185.381	-0.349254	0.194374	-1.79681	0.0723652	0.350832	Hpgd	condition_Bleo_vs_PBS
24.4626	0.365216	0.203717	1.79276	0.0730105	0.351942	Spcs1	condition_Bleo_vs_PBS
19.8775	-0.286057	0.1595	-1.79346	0.072899	0.351942	Nipbl	condition_Bleo_vs_PBS
13.5887	-0.274525	0.15299	-1.7944	0.0727491	0.351942	Enpp4	condition_Bleo_vs_PBS
218.856	-0.273912	0.152824	-1.79234	0.0730788	0.351942	Epas1	condition_Bleo_vs_PBS
69.2621	0.164886	0.092106	1.79018	0.0734249	0.35244	Arpc2	condition_Bleo_vs_PBS
6.64062	0.396975	0.221676	1.79079	0.0733272	0.35244	Taf10	condition_Bleo_vs_PBS
19.5392	-0.267149	0.149312	-1.78919	0.0735838	0.352619	Pum2	condition_Bleo_vs_PBS
6.94834	-0.430906	0.241006	-1.78795	0.0737848	0.353	Zcchc14	condition_Bleo_vs_PBS
10.9497	0.308691	0.172847	1.78592	0.0741128	0.353405	Aurkaip1	condition_Bleo_vs_PBS
10.8262	0.341831	0.191323	1.78667	0.0739913	0.353405	Lamtor4	condition_Bleo_vs_PBS
13.2438	-0.290336	0.162643	-1.78512	0.0742422	0.353441	Stag2	condition_Bleo_vs_PBS
22.5002	0.268354	0.150522	1.78282	0.0746152	0.354497	Smap1	condition_Bleo_vs_PBS
76.8024	0.278879	0.156476	1.78225	0.074708	0.354497	Tspo	condition_Bleo_vs_PBS
9.16273	0.643459	0.361341	1.78075	0.0749531	0.354501	1810022K09Rik	condition_Bleo_vs_PBS
36.9544	0.248085	0.139259	1.78147	0.0748362	0.354501	Rdx	condition_Bleo_vs_PBS
9.12671	-1.45174	0.816205	-1.77865	0.0752973	0.35555	Hspa1a	condition_Bleo_vs_PBS
10.5786	-0.387755	0.218404	-1.7754	0.0758319	0.357114	Exoc4	condition_Bleo_vs_PBS
49.1482	-0.291043	0.163955	-1.77514	0.0758744	0.357114	Ctnna1	condition_Bleo_vs_PBS
6.36098	0.392469	0.221483	1.77201	0.0763937	0.35866	Tmem9b	condition_Bleo_vs_PBS
6.60833	0.414955	0.234256	1.77138	0.0764978	0.35866	Polr2e	condition_Bleo_vs_PBS
10.5039	0.383747	0.216693	1.77092	0.0765735	0.35866	2410015M20Rik	condition_Bleo_vs_PBS
7.3012	-0.480809	0.271813	-1.7689	0.0769108	0.359082	Bdp1	condition_Bleo_vs_PBS
6.85042	0.395479	0.223532	1.76923	0.0768553	0.359082	Lgmn	condition_Bleo_vs_PBS
8.5722	0.373637	0.211336	1.76798	0.0770647	0.359223	Rrp1	condition_Bleo_vs_PBS
17.2596	0.304344	0.172452	1.7648	0.0775966	0.361123	Timm13	condition_Bleo_vs_PBS
14.771	0.463525	0.262923	1.76297	0.0779061	0.361304	Gpi1	condition_Bleo_vs_PBS
9.34308	0.361184	0.204943	1.76236	0.0780088	0.361304	Ddx50	condition_Bleo_vs_PBS
8.88077	0.358674	0.203516	1.76239	0.0780037	0.361304	Cnpy2	condition_Bleo_vs_PBS
7.02317	0.433106	0.246063	1.76014	0.0783834	0.362461	Ift43	condition_Bleo_vs_PBS
20.7499	0.398329	0.226408	1.75934	0.0785199	0.362515	Snrpe	condition_Bleo_vs_PBS
41.592	-0.377972	0.215311	-1.75547	0.0791785	0.364272	Nkd1	condition_Bleo_vs_PBS
15.7885	0.323191	0.184165	1.7549	0.0792768	0.364272	Card19	condition_Bleo_vs_PBS
8.67468	0.383247	0.218378	1.75497	0.0792643	0.364272	Uqcc3	condition_Bleo_vs_PBS
90.7037	-0.239205	0.136418	-1.75347	0.0795211	0.364817	Marcks	condition_Bleo_vs_PBS
25.2796	0.374194	0.213658	1.75137	0.0798821	0.365895	Mrpl33	condition_Bleo_vs_PBS
45.2582	0.261084	0.14974	1.74358	0.0812324	0.370328	Rps6	condition_Bleo_vs_PBS
19.3065	-0.305161	0.174975	-1.74403	0.0811544	0.370328	Bag5	condition_Bleo_vs_PBS
8.90299	0.392338	0.224839	1.74497	0.0809897	0.370328	Bach1	condition_Bleo_vs_PBS
6.68121	-0.417431	0.239867	-1.74026	0.081814	0.371231	Spred1	condition_Bleo_vs_PBS
7.94753	-0.407331	0.233992	-1.74079	0.0817197	0.371231	Tet3	condition_Bleo_vs_PBS
16.6213	-0.245368	0.140923	-1.74115	0.081658	0.371231	Nrip1	condition_Bleo_vs_PBS
151.449	0.226931	0.13056	1.73814	0.0821867	0.372341	Ctla2a	condition_Bleo_vs_PBS
10.0215	-0.387121	0.223886	-1.7291	0.0837915	0.373266	Fnbp1	condition_Bleo_vs_PBS
13.8131	0.321539	0.18612	1.72759	0.0840619	0.373266	Kpna4	condition_Bleo_vs_PBS
12.4269	-0.368926	0.212876	-1.73305	0.0830861	0.373266	Zdhhc18	condition_Bleo_vs_PBS
19.9576	-0.565907	0.326889	-1.73119	0.083418	0.373266	Lyve1	condition_Bleo_vs_PBS
27.5228	-0.31496	0.182009	-1.73047	0.083547	0.373266	Epb41l2	condition_Bleo_vs_PBS
6.9531	-0.539014	0.310788	-1.73435	0.0828563	0.373266	Rspo3	condition_Bleo_vs_PBS
14.574	-0.313266	0.181279	-1.72808	0.0839735	0.373266	Smarca5	condition_Bleo_vs_PBS
12.8022	0.29297	0.169146	1.73205	0.0832644	0.373266	Dag1	condition_Bleo_vs_PBS
6.77116	-0.399823	0.230613	-1.73374	0.0829637	0.373266	Aftph	condition_Bleo_vs_PBS
25.2358	0.32122	0.185877	1.72813	0.0839654	0.373266	Tmem256	condition_Bleo_vs_PBS
7.4296	0.422564	0.243792	1.7333	0.0830429	0.373266	Acp1	condition_Bleo_vs_PBS
71.6061	-0.270749	0.156098	-1.73448	0.0828331	0.373266	Smarca2	condition_Bleo_vs_PBS
65.6622	0.365193	0.211096	1.72999	0.0836324	0.373266	mt-Nd5	condition_Bleo_vs_PBS
29.2459	0.269595	0.156191	1.72606	0.0843372	0.373917	Psmb1	condition_Bleo_vs_PBS
124.894	-0.183503	0.106544	-1.72232	0.0850107	0.376328	S1pr1	condition_Bleo_vs_PBS
12.7278	-0.302722	0.176022	-1.7198	0.0854683	0.377778	Zc3hav1	condition_Bleo_vs_PBS
15.6948	-0.308748	0.179618	-1.71891	0.0856303	0.377918	Wac	condition_Bleo_vs_PBS
15.255	-0.2845	0.165613	-1.71787	0.0858211	0.378186	Pros1	condition_Bleo_vs_PBS
27.832	0.221582	0.129271	1.71409	0.0865127	0.380575	Mxra7	condition_Bleo_vs_PBS
12.2507	0.307985	0.179743	1.71347	0.0866253	0.380575	Tmem167	condition_Bleo_vs_PBS
8.64274	0.348312	0.203489	1.7117	0.0869522	0.381434	Fkbp2	condition_Bleo_vs_PBS
7.67211	-0.462327	0.270326	-1.71026	0.0872186	0.381692	Spen	condition_Bleo_vs_PBS
10.101	-0.383077	0.22404	-1.70986	0.0872922	0.381692	Irf2bp2	condition_Bleo_vs_PBS
40.1061	0.273597	0.160069	1.70925	0.0874054	0.381692	Smad7	condition_Bleo_vs_PBS
21.887	0.33593	0.196751	1.70738	0.0877505	0.38205	Luzp1	condition_Bleo_vs_PBS
7.35301	0.388885	0.227674	1.70808	0.0876223	0.38205	Mrps16	condition_Bleo_vs_PBS
27.2651	-0.363893	0.21337	-1.70545	0.0881106	0.382349	Fgfr3	condition_Bleo_vs_PBS
14.7873	-0.373383	0.219097	-1.70419	0.0883458	0.382349	Ptpre	condition_Bleo_vs_PBS
6.47824	-0.392183	0.230057	-1.70472	0.0882468	0.382349	Trappc5	condition_Bleo_vs_PBS
12.5465	-0.356317	0.208886	-1.7058	0.0880453	0.382349	Sipa1	condition_Bleo_vs_PBS
21.9159	-0.266311	0.156508	-1.70158	0.088834	0.383743	Rb1cc1	condition_Bleo_vs_PBS
14.5644	0.35386	0.208024	1.70106	0.0889323	0.383743	Eid1	condition_Bleo_vs_PBS
27.6648	-0.259164	0.152448	-1.70002	0.0891279	0.384017	Itpripl2	condition_Bleo_vs_PBS
13.1018	-0.289923	0.170625	-1.69918	0.0892849	0.384124	Usp9x	condition_Bleo_vs_PBS
29.2493	-0.255064	0.150715	-1.69236	0.0905774	0.387295	Enho	condition_Bleo_vs_PBS
59.6719	0.14281	0.0843005	1.69406	0.0902539	0.387295	Cdc42	condition_Bleo_vs_PBS
8.02099	0.322661	0.190749	1.69155	0.0907323	0.387295	Ikbkb	condition_Bleo_vs_PBS
26.0387	0.207113	0.122524	1.69038	0.0909556	0.387295	Vdac2	condition_Bleo_vs_PBS
14.5466	-0.328875	0.194462	-1.6912	0.0907989	0.387295	Elovl5	condition_Bleo_vs_PBS
9.71016	-0.417194	0.246301	-1.69384	0.0902956	0.387295	Amotl2	condition_Bleo_vs_PBS
9.19477	-0.494669	0.292614	-1.69052	0.0909285	0.387295	Akt1	condition_Bleo_vs_PBS
6.53135	0.385651	0.228258	1.68954	0.0911163	0.387411	Uba5	condition_Bleo_vs_PBS
6.71977	0.384928	0.228243	1.68648	0.0917027	0.389334	Vti1b	condition_Bleo_vs_PBS
7.38093	-0.428759	0.254576	-1.6842	0.0921421	0.39041	Pgk1	condition_Bleo_vs_PBS
13.7668	-0.354274	0.210405	-1.68378	0.0922251	0.39041	Bptf	condition_Bleo_vs_PBS
7.62944	0.347642	0.206949	1.67984	0.0929885	0.393069	Lsm4	condition_Bleo_vs_PBS
14.932	-0.391905	0.233493	-1.67844	0.0932604	0.393646	Rela	condition_Bleo_vs_PBS
12.5001	-0.360843	0.215257	-1.67633	0.0936728	0.39424	Cab39	condition_Bleo_vs_PBS
23.8101	0.520738	0.310517	1.67701	0.0935412	0.39424	Abhd2	condition_Bleo_vs_PBS
49.2195	0.251153	0.149961	1.67479	0.0939748	0.394939	Pdgfb	condition_Bleo_vs_PBS
15.5467	-0.339351	0.202733	-1.67388	0.0941535	0.395118	Fzd4	condition_Bleo_vs_PBS
11.7224	-0.299574	0.179352	-1.67032	0.0948569	0.397496	Ssr1	condition_Bleo_vs_PBS
26.4311	-0.332444	0.199432	-1.66695	0.0955235	0.399712	Notch1	condition_Bleo_vs_PBS
6.47329	-0.391905	0.235339	-1.66527	0.0958579	0.400535	Mgea5	condition_Bleo_vs_PBS
18.4525	-0.317775	0.191339	-1.6608	0.0967536	0.403696	Nisch	condition_Bleo_vs_PBS
18.6533	0.293563	0.176884	1.65964	0.0969876	0.404092	Dusp11	condition_Bleo_vs_PBS
11.6483	-0.27709	0.167103	-1.6582	0.0972768	0.404716	Atp6v1e1	condition_Bleo_vs_PBS
45.9207	0.202521	0.122294	1.65601	0.0977189	0.405974	Atp5h	condition_Bleo_vs_PBS
27.2099	-0.217532	0.131445	-1.65493	0.0979384	0.406304	Ppp1ca	condition_Bleo_vs_PBS
6.51517	-0.424915	0.25696	-1.65363	0.0982032	0.406323	Fam110a	condition_Bleo_vs_PBS
12.8821	0.363275	0.219696	1.65353	0.0982227	0.406323	Ncam1	condition_Bleo_vs_PBS
13.6415	-0.362782	0.219531	-1.65253	0.0984263	0.406335	Ampd3	condition_Bleo_vs_PBS
11.5333	-0.402648	0.243713	-1.65214	0.0985056	0.406335	Hes1	condition_Bleo_vs_PBS
66.7486	0.202998	0.122925	1.65139	0.0986587	0.40639	Rpl7	condition_Bleo_vs_PBS
6.27434	0.725295	0.43954	1.65012	0.0989175	0.406879	Sema5a	condition_Bleo_vs_PBS
7.75566	-0.37673	0.229394	-1.64228	0.100532	0.409647	Nek7	condition_Bleo_vs_PBS
21.2754	-0.285167	0.17388	-1.64002	0.101001	0.409647	Pea15a	condition_Bleo_vs_PBS
65.4566	-0.234575	0.143019	-1.64017	0.10097	0.409647	Id1	condition_Bleo_vs_PBS
6.44961	0.361661	0.220026	1.64372	0.100234	0.409647	Cops4	condition_Bleo_vs_PBS
20.7828	-0.488624	0.29785	-1.6405	0.1009	0.409647	Tecpr1	condition_Bleo_vs_PBS
23.1491	-0.296047	0.180434	-1.64075	0.10085	0.409647	Dgkh	condition_Bleo_vs_PBS
14.9753	-0.384943	0.234513	-1.64146	0.100703	0.409647	Sec14l1	condition_Bleo_vs_PBS
49.8801	0.199606	0.121699	1.64016	0.100971	0.409647	Ctsl	condition_Bleo_vs_PBS
11.2058	-0.376637	0.229339	-1.64227	0.100533	0.409647	Susd6	condition_Bleo_vs_PBS
12.4401	-0.308518	0.188032	-1.64077	0.100844	0.409647	Zfp148	condition_Bleo_vs_PBS
21.089	-0.304679	0.186017	-1.63791	0.101441	0.410286	Eif4ebp2	condition_Bleo_vs_PBS
7.9148	0.574101	0.350423	1.63831	0.101358	0.410286	Mif	condition_Bleo_vs_PBS
21.5989	-0.363933	0.222466	-1.63591	0.101859	0.411403	Arhgef15	condition_Bleo_vs_PBS
7.25347	-0.39212	0.239847	-1.63487	0.102075	0.411704	Ell2	condition_Bleo_vs_PBS
17.8332	-0.359354	0.219943	-1.63385	0.10229	0.41179	Dgkz	condition_Bleo_vs_PBS
6.97085	0.351485	0.215183	1.63342	0.10238	0.41179	Ate1	condition_Bleo_vs_PBS
32.7635	0.238901	0.146405	1.63179	0.102724	0.412603	Pfdn5	condition_Bleo_vs_PBS
7.37971	-0.419167	0.257785	-1.62603	0.103943	0.414629	Chd6	condition_Bleo_vs_PBS
11.8261	-0.358239	0.220167	-1.62712	0.103711	0.414629	Tbx3os1	condition_Bleo_vs_PBS
8.21182	-0.349846	0.215022	-1.62702	0.103732	0.414629	Zfp503	condition_Bleo_vs_PBS
25.5701	0.258875	0.159179	1.62632	0.103882	0.414629	Nedd8	condition_Bleo_vs_PBS
9.93814	0.327932	0.201398	1.62828	0.103466	0.414629	Hnrnpa1	condition_Bleo_vs_PBS
12.5085	-0.375146	0.23091	-1.62464	0.104239	0.415241	Plscr4	condition_Bleo_vs_PBS
30.8038	-0.202953	0.125058	-1.62287	0.104617	0.416176	Add3	condition_Bleo_vs_PBS
107.044	0.275936	0.170263	1.62065	0.105093	0.416441	Rps11	condition_Bleo_vs_PBS
11.3497	-0.368909	0.227473	-1.62177	0.104852	0.416441	Phactr1	condition_Bleo_vs_PBS
17.9216	0.249422	0.153912	1.62055	0.105114	0.416441	Asap1	condition_Bleo_vs_PBS
38.229	-0.207541	0.128278	-1.6179	0.105685	0.417887	Hnrnpa2b1	condition_Bleo_vs_PBS
46.7392	0.422257	0.261052	1.61752	0.105767	0.417887	Uqcrb	condition_Bleo_vs_PBS
35.4599	-0.198195	0.1227	-1.61528	0.10625	0.41874	Casz1	condition_Bleo_vs_PBS
7.77407	-0.467143	0.28922	-1.61518	0.106271	0.41874	Anapc5	condition_Bleo_vs_PBS
91.1303	-0.565017	0.350271	-1.61308	0.106726	0.419964	Rps29	condition_Bleo_vs_PBS
27.2886	0.268623	0.166778	1.61066	0.107253	0.421039	Clta	condition_Bleo_vs_PBS
318.086	0.274185	0.170249	1.6105	0.10729	0.421039	mt-Nd2	condition_Bleo_vs_PBS
44.2192	0.171826	0.106852	1.60807	0.107819	0.422093	Nostrin	condition_Bleo_vs_PBS
17.9541	-0.229122	0.142666	-1.60601	0.108272	0.422093	Mertk	condition_Bleo_vs_PBS
11.8771	0.31586	0.196575	1.60682	0.108095	0.422093	Cmpk1	condition_Bleo_vs_PBS
11.6449	0.292275	0.181863	1.60712	0.108029	0.422093	Vamp3	condition_Bleo_vs_PBS
16.5719	0.29059	0.180946	1.60595	0.108285	0.422093	Plscr3	condition_Bleo_vs_PBS
35.1631	-0.319277	0.199006	-1.60436	0.108635	0.422891	Syne1	condition_Bleo_vs_PBS
13.3059	-0.279596	0.174346	-1.60369	0.108782	0.422896	Rc3h1	condition_Bleo_vs_PBS
181.331	-0.172371	0.107545	-1.60278	0.108983	0.423111	App	condition_Bleo_vs_PBS
46.2894	-0.367568	0.229438	-1.60204	0.109148	0.423184	AY036118	condition_Bleo_vs_PBS
18.7335	-0.381251	0.238222	-1.6004	0.10951	0.423546	Lims2	condition_Bleo_vs_PBS
14.8233	-0.256008	0.159975	-1.6003	0.109533	0.423546	Stx3	condition_Bleo_vs_PBS
14.3672	0.269086	0.168341	1.59846	0.109942	0.423725	Ghitm	condition_Bleo_vs_PBS
7.61872	-0.342104	0.213894	-1.59941	0.10973	0.423725	Derl1	condition_Bleo_vs_PBS
25.1871	-0.337431	0.211143	-1.59812	0.110017	0.423725	Tapbp	condition_Bleo_vs_PBS
12.6223	-0.284425	0.178161	-1.59646	0.110387	0.424589	Nf1	condition_Bleo_vs_PBS
6.34618	-0.355619	0.223306	-1.59252	0.111268	0.425371	Tmem245	condition_Bleo_vs_PBS
11.8435	0.286928	0.180274	1.59162	0.111469	0.425371	Snrpd2	condition_Bleo_vs_PBS
8.37998	-0.35302	0.221604	-1.59302	0.111156	0.425371	Nudcd3	condition_Bleo_vs_PBS
8.16638	-0.371366	0.233168	-1.5927	0.111228	0.425371	Zfp366	condition_Bleo_vs_PBS
6.68183	-0.39302	0.246643	-1.59348	0.111053	0.425371	Golph3	condition_Bleo_vs_PBS
80.0012	0.208642	0.131053	1.59203	0.111377	0.425371	Myl12a	condition_Bleo_vs_PBS
49.1956	-0.169648	0.106722	-1.58962	0.11192	0.425969	Dusp3	condition_Bleo_vs_PBS
16.2727	-0.395545	0.248763	-1.59005	0.111824	0.425969	Eif4g1	condition_Bleo_vs_PBS
6.80209	0.344741	0.216975	1.58885	0.112094	0.426073	Ppp3cb	condition_Bleo_vs_PBS
16.7571	-0.266412	0.167889	-1.58684	0.11255	0.427247	Arid1a	condition_Bleo_vs_PBS
12.664	-0.278477	0.175627	-1.58562	0.112826	0.427736	Gatad2b	condition_Bleo_vs_PBS
10.1074	0.284063	0.179227	1.58494	0.112981	0.427766	Pkig	condition_Bleo_vs_PBS
11.8853	0.342278	0.216166	1.5834	0.11333	0.42797	Fundc2	condition_Bleo_vs_PBS
11.9725	0.291114	0.183798	1.58388	0.11322	0.42797	Psma5	condition_Bleo_vs_PBS
8.91739	0.387231	0.244867	1.58139	0.113788	0.429144	Bcl6b	condition_Bleo_vs_PBS
7.47075	-0.370748	0.234615	-1.58024	0.114052	0.429579	Strn4	condition_Bleo_vs_PBS
34.4948	0.228135	0.144529	1.57848	0.114456	0.430543	Atp6v1g1	condition_Bleo_vs_PBS
45.2455	-0.196481	0.124861	-1.5736	0.11558	0.433473	Ppp1r16b	condition_Bleo_vs_PBS
34.3045	0.218037	0.138989	1.56873	0.11671	0.433473	Atp6v0b	condition_Bleo_vs_PBS
10.3831	-0.49238	0.313342	-1.57138	0.116094	0.433473	Atp5k	condition_Bleo_vs_PBS
7.6155	0.355186	0.226307	1.56949	0.116534	0.433473	Emg1	condition_Bleo_vs_PBS
103.183	0.128285	0.0817943	1.56839	0.116791	0.433473	Rhoa	condition_Bleo_vs_PBS
36.7453	-0.292044	0.18625	-1.56802	0.116877	0.433473	Shisa5	condition_Bleo_vs_PBS
8.85167	-0.40726	0.259415	-1.56992	0.116434	0.433473	Grap	condition_Bleo_vs_PBS
30.8242	-0.229817	0.146157	-1.5724	0.115858	0.433473	Ahr	condition_Bleo_vs_PBS
29.4744	-0.361863	0.230402	-1.57057	0.116283	0.433473	Hsp90aa1	condition_Bleo_vs_PBS
13.8931	-0.269788	0.171702	-1.57125	0.116124	0.433473	Tulp4	condition_Bleo_vs_PBS
25.4282	-0.245247	0.156075	-1.57134	0.116103	0.433473	Adrb1	condition_Bleo_vs_PBS
30.1744	-0.352467	0.224883	-1.56733	0.117037	0.433513	Map7d1	condition_Bleo_vs_PBS
8.5058	0.330341	0.211094	1.5649	0.117607	0.435071	Glrx3	condition_Bleo_vs_PBS
11.7003	-0.305398	0.195591	-1.56141	0.118427	0.437548	Pcnx	condition_Bleo_vs_PBS
10.0708	-0.297572	0.190952	-1.55836	0.119149	0.439654	Nampt	condition_Bleo_vs_PBS
8.21677	0.389885	0.250861	1.55419	0.12014	0.441627	Map4k4	condition_Bleo_vs_PBS
43.7385	-0.274412	0.176481	-1.55491	0.119968	0.441627	Ctsd	condition_Bleo_vs_PBS
10.444	-0.339745	0.218551	-1.55453	0.120057	0.441627	Ppp6r3	condition_Bleo_vs_PBS
16.685	0.261606	0.168407	1.55342	0.120323	0.441743	Cwc15	condition_Bleo_vs_PBS
8.71496	0.342584	0.221479	1.5468	0.121911	0.444008	Glrx2	condition_Bleo_vs_PBS
14.5595	0.30367	0.19661	1.54453	0.122459	0.444008	Mrps14	condition_Bleo_vs_PBS
99.4671	0.207005	0.133961	1.54526	0.122282	0.444008	Adgrl2	condition_Bleo_vs_PBS
10.0883	0.42214	0.273319	1.54449	0.122469	0.444008	Ube2s	condition_Bleo_vs_PBS
8.22083	-0.51074	0.330078	-1.54733	0.121784	0.444008	Chst15	condition_Bleo_vs_PBS
8.79515	0.310326	0.200902	1.54467	0.122427	0.444008	Srgap1	condition_Bleo_vs_PBS
9.53969	-0.35263	0.228021	-1.54648	0.121988	0.444008	St3gal2	condition_Bleo_vs_PBS
7.76565	-0.338151	0.21848	-1.54774	0.121684	0.444008	Stt3a	condition_Bleo_vs_PBS
7.01568	-0.344721	0.222441	-1.54972	0.121208	0.444008	Cul5	condition_Bleo_vs_PBS
6.43557	0.430347	0.278586	1.54476	0.122405	0.444008	Tex264	condition_Bleo_vs_PBS
12.4021	-0.306116	0.198376	-1.54311	0.122805	0.444671	Phlda1	condition_Bleo_vs_PBS
8.52326	-0.393245	0.255185	-1.54102	0.123312	0.445105	Csnk2a1	condition_Bleo_vs_PBS
15.9521	0.233057	0.151512	1.53821	0.123998	0.445105	Srrm1	condition_Bleo_vs_PBS
8.80425	-0.291051	0.189168	-1.53859	0.123905	0.445105	Snx17	condition_Bleo_vs_PBS
11.9138	0.254554	0.165125	1.54159	0.123174	0.445105	Tmem160	condition_Bleo_vs_PBS
30.0027	-0.267203	0.173683	-1.53845	0.123939	0.445105	Kctd12	condition_Bleo_vs_PBS
21.1969	0.214188	0.139142	1.53935	0.12372	0.445105	Tmed9	condition_Bleo_vs_PBS
9.6386	0.315705	0.205156	1.53885	0.123841	0.445105	Nsa2	condition_Bleo_vs_PBS
7.3483	0.376366	0.245233	1.53473	0.12485	0.44761	Dapk3	condition_Bleo_vs_PBS
18.1031	0.209983	0.137258	1.52984	0.126055	0.451374	Plekha1	condition_Bleo_vs_PBS
38.8654	0.192373	0.126027	1.52643	0.126902	0.451683	Rtl8a	condition_Bleo_vs_PBS
15.9674	-0.286833	0.187698	-1.52816	0.126472	0.451683	Endod1	condition_Bleo_vs_PBS
9.65947	-0.378862	0.248286	-1.52591	0.127032	0.451683	Sertad2	condition_Bleo_vs_PBS
9.57026	0.277001	0.181372	1.52725	0.126698	0.451683	Lpp	condition_Bleo_vs_PBS
51.2437	0.273469	0.179237	1.52574	0.127075	0.451683	Elob	condition_Bleo_vs_PBS
8.05393	0.32372	0.211844	1.52811	0.126485	0.451683	Sra1	condition_Bleo_vs_PBS
7.1518	0.31164	0.204553	1.52352	0.127628	0.452893	Braf	condition_Bleo_vs_PBS
12.03	-0.274845	0.18053	-1.52243	0.127901	0.452893	Emc3	condition_Bleo_vs_PBS
7.94655	-0.469668	0.308401	-1.52291	0.12778	0.452893	Fam53b	condition_Bleo_vs_PBS
21.8582	0.293702	0.192986	1.52188	0.128039	0.452893	Heg1	condition_Bleo_vs_PBS
10.422	-0.315166	0.207316	-1.52022	0.128456	0.453816	Ifrd1	condition_Bleo_vs_PBS
7.8585	-0.314922	0.207253	-1.5195	0.128636	0.453899	Ccnt2	condition_Bleo_vs_PBS
9.54962	0.446188	0.293794	1.51871	0.128836	0.454052	Abracl	condition_Bleo_vs_PBS
180.586	0.174577	0.115164	1.5159	0.129545	0.455432	Vim	condition_Bleo_vs_PBS
17.9696	-0.33748	0.222636	-1.51584	0.12956	0.455432	Glg1	condition_Bleo_vs_PBS
14.9778	0.285712	0.188619	1.51475	0.129835	0.455432	Esd	condition_Bleo_vs_PBS
8.14174	-0.380496	0.251206	-1.51468	0.129855	0.455432	Unc45b	condition_Bleo_vs_PBS
7.23991	-0.331223	0.218857	-1.51342	0.130172	0.455686	Mga	condition_Bleo_vs_PBS
6.89316	-0.463072	0.306031	-1.51315	0.130241	0.455686	Bmp6	condition_Bleo_vs_PBS
8.21212	-0.33757	0.223508	-1.51032	0.130961	0.456742	Zbtb46	condition_Bleo_vs_PBS
16.7441	0.221073	0.146395	1.51012	0.131013	0.456742	Arhgap6	condition_Bleo_vs_PBS
13.1881	0.259537	0.171866	1.51011	0.131014	0.456742	Prelid1	condition_Bleo_vs_PBS
18.9917	-0.316688	0.210067	-1.50756	0.131668	0.4583	Atp13a2	condition_Bleo_vs_PBS
8.82924	-0.419574	0.278392	-1.50713	0.131777	0.4583	Rnf144a	condition_Bleo_vs_PBS
6.6161	-0.333378	0.221397	-1.50579	0.132121	0.458946	Ddx18	condition_Bleo_vs_PBS
18.1861	-0.31821	0.211557	-1.50413	0.132548	0.459331	Myo6	condition_Bleo_vs_PBS
14.6266	-0.28025	0.186266	-1.50457	0.132436	0.459331	Crebbp	condition_Bleo_vs_PBS
10.6967	-0.311172	0.207603	-1.49888	0.133905	0.46019	Phf3	condition_Bleo_vs_PBS
6.5802	-0.343887	0.229215	-1.50028	0.133542	0.46019	Cop1	condition_Bleo_vs_PBS
13.3682	0.274843	0.183239	1.49992	0.133635	0.46019	Npdc1	condition_Bleo_vs_PBS
14.9791	0.291872	0.194724	1.4989	0.133899	0.46019	Dctn3	condition_Bleo_vs_PBS
55.449	-0.347424	0.231508	-1.5007	0.133434	0.46019	Ubc	condition_Bleo_vs_PBS
9.37441	-0.328872	0.218997	-1.50172	0.13317	0.46019	Fam104a	condition_Bleo_vs_PBS
7.15994	-0.345892	0.230687	-1.4994	0.133769	0.46019	Rnf44	condition_Bleo_vs_PBS
10.2678	-0.296022	0.198241	-1.49325	0.135373	0.464685	Sdha	condition_Bleo_vs_PBS
30.5871	0.246809	0.165353	1.49261	0.135538	0.464702	Dst	condition_Bleo_vs_PBS
14.4936	-0.35556	0.238358	-1.49171	0.135776	0.46473	Hspa12b	condition_Bleo_vs_PBS
12.1627	-0.296694	0.199104	-1.49014	0.136186	0.46473	Prkd2	condition_Bleo_vs_PBS
48.0499	0.214533	0.143932	1.49051	0.136089	0.46473	Oaz1	condition_Bleo_vs_PBS
20.9584	0.264538	0.177385	1.49132	0.135877	0.46473	Tomm20	condition_Bleo_vs_PBS
6.35903	-0.354271	0.237862	-1.48939	0.136384	0.464857	Chchd3	condition_Bleo_vs_PBS
19.0962	0.21018	0.141284	1.48764	0.136846	0.464896	Scand1	condition_Bleo_vs_PBS
6.51907	0.323304	0.21726	1.48809	0.136726	0.464896	Mrps17	condition_Bleo_vs_PBS
9.50723	-0.315314	0.211972	-1.48753	0.136875	0.464896	D630045J12Rik	condition_Bleo_vs_PBS
7.51283	-0.360887	0.242975	-1.48528	0.13747	0.466369	Rbbp7	condition_Bleo_vs_PBS
22.9656	0.21693	0.14619	1.48389	0.137837	0.46707	Pdcd10	condition_Bleo_vs_PBS
21.6873	0.228058	0.153916	1.48171	0.138419	0.467405	Pon2	condition_Bleo_vs_PBS
32.9806	-0.180952	0.122045	-1.48266	0.138165	0.467405	Canx	condition_Bleo_vs_PBS
34.5889	-0.315509	0.212919	-1.48182	0.138387	0.467405	Vat1	condition_Bleo_vs_PBS
10.0997	-0.27012	0.182418	-1.48077	0.138667	0.467699	Med13	condition_Bleo_vs_PBS
16.6996	-0.280441	0.189649	-1.47874	0.13921	0.468986	Ankrd12	condition_Bleo_vs_PBS
8.64214	-0.377635	0.255605	-1.47742	0.139564	0.469422	Creb1	condition_Bleo_vs_PBS
25.8313	-0.202913	0.137399	-1.47682	0.139724	0.469422	Git2	condition_Bleo_vs_PBS
15.1976	-0.265388	0.179748	-1.47645	0.139824	0.469422	Mkln1	condition_Bleo_vs_PBS
8.98551	-0.287982	0.195177	-1.4755	0.140079	0.469734	Tmem33	condition_Bleo_vs_PBS
39.8915	0.204164	0.138588	1.47317	0.140705	0.470018	Sh3bgrl3	condition_Bleo_vs_PBS
24.0211	-0.195168	0.132571	-1.47218	0.140973	0.470018	Cpd	condition_Bleo_vs_PBS
11.8177	0.247892	0.168199	1.4738	0.140534	0.470018	Sav1	condition_Bleo_vs_PBS
43.1706	-0.272679	0.185179	-1.47252	0.140881	0.470018	Afap1l1	condition_Bleo_vs_PBS
10.4059	-0.336916	0.228837	-1.4723	0.140941	0.470018	Ddb1	condition_Bleo_vs_PBS
15.1262	-0.273997	0.186573	-1.46858	0.141947	0.470616	Cdkn1b	condition_Bleo_vs_PBS
23.5082	0.218168	0.148684	1.46733	0.142287	0.470616	Bsg	condition_Bleo_vs_PBS
6.65701	0.3162	0.214998	1.47071	0.141369	0.470616	Mrpl54	condition_Bleo_vs_PBS
7.68834	0.327043	0.222878	1.46736	0.142278	0.470616	Atp11a	condition_Bleo_vs_PBS
8.58879	-0.300908	0.205037	-1.46758	0.142218	0.470616	Csnk2a2	condition_Bleo_vs_PBS
6.30268	-0.371633	0.253068	-1.46851	0.141965	0.470616	Gtf2a1	condition_Bleo_vs_PBS
6.46027	0.335355	0.228454	1.46793	0.142123	0.470616	Txn2	condition_Bleo_vs_PBS
8.33909	-0.321275	0.219354	-1.46464	0.14302	0.472501	Gtf2i	condition_Bleo_vs_PBS
20.3603	0.227075	0.155397	1.46126	0.143944	0.475016	Eef1g	condition_Bleo_vs_PBS
67.2181	0.333582	0.22865	1.45892	0.144587	0.476596	Rpl11	condition_Bleo_vs_PBS
20.5075	-0.262758	0.180543	-1.45538	0.145564	0.479272	Sf3b2	condition_Bleo_vs_PBS
16.2492	0.405257	0.278678	1.45421	0.145887	0.479792	Il4ra	condition_Bleo_vs_PBS
47.8017	-0.159255	0.109601	-1.45305	0.14621	0.480096	Arap2	condition_Bleo_vs_PBS
36.7379	0.250776	0.172629	1.45269	0.14631	0.480096	Cox6b1	condition_Bleo_vs_PBS
8.81171	0.474674	0.327147	1.45095	0.146794	0.481139	Pim3	condition_Bleo_vs_PBS
9.29367	-0.324949	0.224311	-1.44866	0.147434	0.482691	C1qtnf2	condition_Bleo_vs_PBS
6.94016	-0.425728	0.294595	-1.44513	0.148421	0.485377	Msrb1	condition_Bleo_vs_PBS
78.0565	0.212933	0.147647	1.44217	0.149253	0.48591	Clu	condition_Bleo_vs_PBS
8.28329	0.308355	0.21374	1.44266	0.149116	0.48591	Snapc5	condition_Bleo_vs_PBS
36.746	0.170502	0.118183	1.4427	0.149105	0.48591	Tmod3	condition_Bleo_vs_PBS
25.0668	0.269971	0.187031	1.44345	0.148893	0.48591	Ccdc85b	condition_Bleo_vs_PBS
9.74648	-0.352752	0.244719	-1.44146	0.149455	0.486022	Dlgap4	condition_Bleo_vs_PBS
14.1486	-0.352715	0.245303	-1.43787	0.150471	0.488231	Zfp36	condition_Bleo_vs_PBS
13.377	0.352022	0.244773	1.43816	0.15039	0.488231	Bvht	condition_Bleo_vs_PBS
8.58782	0.395457	0.275281	1.43656	0.150844	0.488898	Rps6ka3	condition_Bleo_vs_PBS
6.29305	0.320863	0.223894	1.4331	0.151829	0.491341	Zc3h15	condition_Bleo_vs_PBS
12.762	-0.271854	0.189746	-1.43272	0.151937	0.491341	Cd164	condition_Bleo_vs_PBS
19.022	0.265591	0.185683	1.43035	0.152617	0.491779	Acbd5	condition_Bleo_vs_PBS
9.66323	0.327202	0.228831	1.42989	0.15275	0.491779	Ggta1	condition_Bleo_vs_PBS
13.9598	-0.231597	0.161858	-1.43086	0.15247	0.491779	St5	condition_Bleo_vs_PBS
27.9906	0.239319	0.167338	1.43016	0.152672	0.491779	Smdt1	condition_Bleo_vs_PBS
8.45789	-0.317324	0.222566	-1.42575	0.15394	0.491819	Phlpp1	condition_Bleo_vs_PBS
9.84605	-0.303526	0.212736	-1.42678	0.153644	0.491819	Yme1l1	condition_Bleo_vs_PBS
153.42	-0.364565	0.255769	-1.42536	0.154052	0.491819	Hopx	condition_Bleo_vs_PBS
9.60017	-0.312722	0.218957	-1.42823	0.153224	0.491819	Plscr1	condition_Bleo_vs_PBS
8.05858	-0.280492	0.196407	-1.42811	0.153259	0.491819	Nemf	condition_Bleo_vs_PBS
21.9152	0.253792	0.177828	1.42718	0.153529	0.491819	Rhoj	condition_Bleo_vs_PBS
15.604	0.258296	0.181242	1.42514	0.154117	0.491819	Carhsp1	condition_Bleo_vs_PBS
8.0446	-0.318554	0.223387	-1.42601	0.153864	0.491819	Synj1	condition_Bleo_vs_PBS
7.45418	-0.332411	0.233601	-1.42299	0.15474	0.493265	Fam117b	condition_Bleo_vs_PBS
34.6546	-0.158661	0.111595	-1.42176	0.155097	0.493861	Mcl1	condition_Bleo_vs_PBS
260.26	0.210379	0.148134	1.42019	0.155552	0.494226	Tpt1	condition_Bleo_vs_PBS
18.5505	0.210759	0.148353	1.42067	0.155414	0.494226	Eif5	condition_Bleo_vs_PBS
13.1225	-0.292684	0.20661	-1.4166	0.156599	0.495162	Arhgef2	condition_Bleo_vs_PBS
6.9796	0.32228	0.227477	1.41676	0.156553	0.495162	Tm2d1	condition_Bleo_vs_PBS
18.6033	0.273614	0.193083	1.41708	0.15646	0.495162	Hsbp1	condition_Bleo_vs_PBS
68.5821	-0.168184	0.118602	-1.41805	0.156177	0.495162	Qk	condition_Bleo_vs_PBS
7.47952	0.330598	0.23343	1.41626	0.156699	0.495162	Pqlc1	condition_Bleo_vs_PBS
38.9727	0.185461	0.131148	1.41414	0.157321	0.496047	Tspan8	condition_Bleo_vs_PBS
189.449	-0.317983	0.224771	-1.41469	0.157158	0.496047	H2-D1	condition_Bleo_vs_PBS
22.9125	0.231965	0.164452	1.41053	0.158383	0.498856	Osbpl8	condition_Bleo_vs_PBS
12.2627	0.260763	0.185196	1.40803	0.159121	0.500636	Ndfip2	condition_Bleo_vs_PBS
747.413	0.292143	0.207692	1.40662	0.159541	0.500872	Actb	condition_Bleo_vs_PBS
7.18469	-0.303654	0.215874	-1.40663	0.159538	0.500872	Anxa11	condition_Bleo_vs_PBS
16.1838	-0.270787	0.192842	-1.40419	0.160261	0.50259	Gltp	condition_Bleo_vs_PBS
8.09327	0.378445	0.270191	1.40065	0.161317	0.505356	Meox1	condition_Bleo_vs_PBS
82.0415	0.217943	0.155917	1.39782	0.162168	0.507475	Rpl26	condition_Bleo_vs_PBS
274.28	0.190447	0.136598	1.39421	0.163253	0.510321	Ly6e	condition_Bleo_vs_PBS
46.435	0.205223	0.147315	1.39309	0.163593	0.510832	Selenok	condition_Bleo_vs_PBS
9.69045	-0.443074	0.318577	-1.39079	0.164288	0.511132	Pxn	condition_Bleo_vs_PBS
50.7912	0.164043	0.117979	1.39045	0.164393	0.511132	Arpc3	condition_Bleo_vs_PBS
9.36572	0.39383	0.283115	1.39106	0.164206	0.511132	Ssbp4	condition_Bleo_vs_PBS
128.586	-0.298453	0.214498	-1.3914	0.164104	0.511132	Crip1	condition_Bleo_vs_PBS
14.476	-0.286173	0.206039	-1.38893	0.164855	0.512021	Stab1	condition_Bleo_vs_PBS
14.6987	0.257713	0.185698	1.38781	0.165195	0.512527	Fgf1	condition_Bleo_vs_PBS
17.7267	0.28595	0.206306	1.38605	0.165732	0.512571	Kras	condition_Bleo_vs_PBS
117.598	0.266594	0.19233	1.38613	0.165708	0.512571	H3f3b	condition_Bleo_vs_PBS
52.4607	0.251542	0.181484	1.38603	0.165738	0.512571	Rpl3	condition_Bleo_vs_PBS
31.0358	-0.293945	0.212493	-1.38332	0.166568	0.512579	Sox18	condition_Bleo_vs_PBS
6.57567	-0.307043	0.221991	-1.38314	0.166623	0.512579	Mfsd14b	condition_Bleo_vs_PBS
8.95238	-0.271302	0.196102	-1.38348	0.166519	0.512579	Ep300	condition_Bleo_vs_PBS
11.9377	0.223154	0.161297	1.3835	0.166513	0.512579	Ndufv2	condition_Bleo_vs_PBS
682.026	0.236159	0.17052	1.38494	0.166071	0.512579	mt-Co3	condition_Bleo_vs_PBS
33.2956	0.164691	0.11921	1.38152	0.167119	0.513321	Serbp1	condition_Bleo_vs_PBS
11.0425	-0.286409	0.207363	-1.3812	0.167218	0.513321	Ppp2r5c	condition_Bleo_vs_PBS
17.8106	-0.203721	0.147622	-1.38001	0.167583	0.513896	Pdcd6ip	condition_Bleo_vs_PBS
6.74087	-0.297017	0.215454	-1.37857	0.168029	0.514179	Cdc42se2	condition_Bleo_vs_PBS
41.8066	-0.226147	0.164017	-1.3788	0.167956	0.514179	H2-T23	condition_Bleo_vs_PBS
19.0494	0.317131	0.230156	1.3779	0.168235	0.514269	Srp9	condition_Bleo_vs_PBS
12.1556	-0.282023	0.204891	-1.37646	0.168681	0.514824	Ccnl1	condition_Bleo_vs_PBS
21.119	0.263826	0.191711	1.37616	0.168772	0.514824	Bax	condition_Bleo_vs_PBS
11.847	-0.258833	0.188489	-1.3732	0.169691	0.516702	Cul3	condition_Bleo_vs_PBS
10.7306	0.29365	0.214033	1.37198	0.170069	0.516702	Ptpn1	condition_Bleo_vs_PBS
6.91192	0.287725	0.209964	1.37035	0.170577	0.516702	Prdx4	condition_Bleo_vs_PBS
20.8773	-0.186752	0.13613	-1.37187	0.170105	0.516702	Sbds	condition_Bleo_vs_PBS
14.555	0.218035	0.159028	1.37105	0.17036	0.516702	Ccser2	condition_Bleo_vs_PBS
7.93497	-0.28409	0.207268	-1.37064	0.170487	0.516702	Marf1	condition_Bleo_vs_PBS
8.68819	0.314938	0.229853	1.37017	0.170633	0.516702	Uqcc2	condition_Bleo_vs_PBS
23.0841	-0.204317	0.14931	-1.36841	0.171182	0.517827	Rbm25	condition_Bleo_vs_PBS
6.394	0.330135	0.241517	1.36693	0.171648	0.518696	Mrps12	condition_Bleo_vs_PBS
10.3772	-0.261115	0.191204	-1.36564	0.172053	0.519378	Ranbp2	condition_Bleo_vs_PBS
7.42414	-0.494442	0.362865	-1.3626	0.173007	0.520108	Ephx1	condition_Bleo_vs_PBS
8.49567	0.410305	0.300949	1.36337	0.172765	0.520108	Bola2	condition_Bleo_vs_PBS
23.2273	0.170574	0.125183	1.36259	0.173011	0.520108	Ndufa13	condition_Bleo_vs_PBS
341.637	0.233818	0.171575	1.36278	0.172953	0.520108	mt-Nd4	condition_Bleo_vs_PBS
7.33601	-0.307407	0.225758	-1.36166	0.173304	0.520449	Ocln	condition_Bleo_vs_PBS
46.4872	-0.117503	0.0863892	-1.36016	0.17378	0.52134	Ube2d3	condition_Bleo_vs_PBS
21.7506	0.168476	0.123921	1.35954	0.173977	0.521392	Tacc1	condition_Bleo_vs_PBS
7.4252	-0.284086	0.209598	-1.35538	0.175295	0.521576	Mysm1	condition_Bleo_vs_PBS
7.6901	0.308538	0.227327	1.35725	0.174703	0.521576	Cstb	condition_Bleo_vs_PBS
12.4279	-0.253925	0.186992	-1.35794	0.174482	0.521576	Mapk6	condition_Bleo_vs_PBS
20.2891	-0.244367	0.180086	-1.35695	0.174799	0.521576	Tns3	condition_Bleo_vs_PBS
28.4522	-0.346568	0.255395	-1.35699	0.174785	0.521576	Itga3	condition_Bleo_vs_PBS
50.2331	-0.1424	0.105059	-1.35543	0.175282	0.521576	Son	condition_Bleo_vs_PBS
23.3839	0.1656	0.122164	1.35556	0.175238	0.521576	Atp5a1	condition_Bleo_vs_PBS
12.8576	-0.244467	0.180688	-1.35298	0.176062	0.523321	Rbbp6	condition_Bleo_vs_PBS
9.8507	0.243585	0.180226	1.35155	0.17652	0.524145	Il10rb	condition_Bleo_vs_PBS
12.9278	0.256064	0.18977	1.34934	0.177228	0.52571	Tgfb1	condition_Bleo_vs_PBS
8.9176	-0.261137	0.193646	-1.34853	0.177489	0.525948	Arl8b	condition_Bleo_vs_PBS
16.5165	0.543331	0.405143	1.34108	0.179894	0.529292	Cd93	condition_Bleo_vs_PBS
12.6637	0.258156	0.192046	1.34424	0.17887	0.529292	Lamtor2	condition_Bleo_vs_PBS
20.441	0.193744	0.144438	1.34136	0.179805	0.529292	Tmbim4	condition_Bleo_vs_PBS
14.9583	-0.231623	0.172674	-1.34138	0.179796	0.529292	Gatad2a	condition_Bleo_vs_PBS
56.0571	-0.219423	0.163345	-1.34331	0.179173	0.529292	Aplp2	condition_Bleo_vs_PBS
29.2082	-0.152213	0.113496	-1.34113	0.179877	0.529292	Sypl	condition_Bleo_vs_PBS
14.8212	-0.275418	0.205106	-1.3428	0.179335	0.529292	Xdh	condition_Bleo_vs_PBS
6.30547	0.352639	0.263226	1.33968	0.180349	0.529558	Ugcg	condition_Bleo_vs_PBS
9.02332	-0.306254	0.228532	-1.34009	0.180215	0.529558	Ppm1a	condition_Bleo_vs_PBS
25.5781	-0.220186	0.164441	-1.339	0.180572	0.529677	Gcc2	condition_Bleo_vs_PBS
21.6103	-0.347207	0.259812	-1.33638	0.181425	0.530935	Tubb4b	condition_Bleo_vs_PBS
14.7321	0.305286	0.228393	1.33667	0.18133	0.530935	Ndufab1	condition_Bleo_vs_PBS
23.8511	0.292638	0.21904	1.336	0.181549	0.530935	Sgk1	condition_Bleo_vs_PBS
12.4416	-0.263304	0.197322	-1.33439	0.182077	0.531943	Klc1	condition_Bleo_vs_PBS
15.7543	0.248159	0.186246	1.33243	0.182719	0.532593	Ndufb3	condition_Bleo_vs_PBS
14.2879	0.204548	0.153486	1.33268	0.182636	0.532593	Rab6a	condition_Bleo_vs_PBS
9.25274	-0.261483	0.196303	-1.33203	0.18285	0.532593	Ppp4r3b	condition_Bleo_vs_PBS
11.8653	-0.271884	0.204383	-1.33027	0.18343	0.533749	Cebpg	condition_Bleo_vs_PBS
23.2213	-0.177007	0.133332	-1.32756	0.184322	0.534203	Csde1	condition_Bleo_vs_PBS
13.6636	0.261317	0.196793	1.32788	0.184217	0.534203	Pebp1	condition_Bleo_vs_PBS
11.0496	-0.300985	0.22669	-1.32774	0.184265	0.534203	Creb5	condition_Bleo_vs_PBS
28.6648	-0.236053	0.177786	-1.32774	0.184265	0.534203	Grina	condition_Bleo_vs_PBS
19.8079	-0.217609	0.164095	-1.32611	0.184802	0.53506	Hpcal1	condition_Bleo_vs_PBS
6.5454	-0.318854	0.240766	-1.32433	0.185393	0.536237	Tmem57	condition_Bleo_vs_PBS
32.3776	-0.192958	0.145773	-1.32369	0.185606	0.536318	Dlc1	condition_Bleo_vs_PBS
8.83071	-0.263729	0.199619	-1.32116	0.186447	0.536612	Ing1	condition_Bleo_vs_PBS
8.40408	0.279471	0.211416	1.3219	0.186201	0.536612	Fli1	condition_Bleo_vs_PBS
6.64922	0.286736	0.217001	1.32136	0.186382	0.536612	Ctdnep1	condition_Bleo_vs_PBS
23.3725	-0.201215	0.152163	-1.32237	0.186046	0.536612	Ralbp1	condition_Bleo_vs_PBS
9.44412	-0.335187	0.25424	-1.31839	0.187374	0.538748	Nckap5	condition_Bleo_vs_PBS
7.87186	-0.330422	0.251325	-1.31472	0.188605	0.539084	Gbp7	condition_Bleo_vs_PBS
7.64142	-0.376398	0.286121	-1.31552	0.188335	0.539084	Trim56	condition_Bleo_vs_PBS
6.75275	0.277481	0.210793	1.31637	0.188051	0.539084	Ergic2	condition_Bleo_vs_PBS
22.588	-0.186721	0.141991	-1.31502	0.188502	0.539084	Elmo1	condition_Bleo_vs_PBS
29.088	0.271924	0.206605	1.31615	0.188123	0.539084	Pxdn	condition_Bleo_vs_PBS
203.382	0.237985	0.180725	1.31683	0.187894	0.539084	mt-Nd1	condition_Bleo_vs_PBS
7.67472	-0.316037	0.240738	-1.31279	0.189255	0.539878	Ctbp2	condition_Bleo_vs_PBS
8.34068	0.284247	0.216453	1.31321	0.189113	0.539878	Mrpl18	condition_Bleo_vs_PBS
29.9728	0.275091	0.209662	1.31207	0.189496	0.540034	Cox5b	condition_Bleo_vs_PBS
8.74625	-0.300849	0.229421	-1.31134	0.189744	0.540212	Tmem106b	condition_Bleo_vs_PBS
6.54907	-0.354693	0.270853	-1.30954	0.190352	0.540355	Zfp319	condition_Bleo_vs_PBS
10.4278	-0.432969	0.330627	-1.30954	0.190351	0.540355	Amotl1	condition_Bleo_vs_PBS
9.82359	-0.278609	0.212603	-1.31046	0.190039	0.540355	Lnpep	condition_Bleo_vs_PBS
17.725	-0.238263	0.182101	-1.30841	0.190733	0.540908	Nktr	condition_Bleo_vs_PBS
36.8411	0.154005	0.1178	1.30734	0.191098	0.541414	Arf1	condition_Bleo_vs_PBS
28.4504	0.181746	0.139097	1.30661	0.191345	0.541586	Slc25a4	condition_Bleo_vs_PBS
9.02477	0.270732	0.207357	1.30563	0.191679	0.542002	Psmd13	condition_Bleo_vs_PBS
6.66603	-0.336851	0.258888	-1.30115	0.193208	0.545389	Dapk1	condition_Bleo_vs_PBS
31.6632	0.205882	0.158247	1.30102	0.193253	0.545389	Psma3	condition_Bleo_vs_PBS
14.3708	-0.242806	0.186799	-1.29983	0.193661	0.54601	Add1	condition_Bleo_vs_PBS
14.0954	0.402088	0.309533	1.29902	0.193938	0.546263	Scn3b	condition_Bleo_vs_PBS
7.66174	-0.27611	0.212763	-1.29773	0.19438	0.546976	Ttc3	condition_Bleo_vs_PBS
42.9866	0.146575	0.113054	1.2965	0.194803	0.547636	Tubb5	condition_Bleo_vs_PBS
7.90658	0.333055	0.257008	1.29589	0.195013	0.547695	Ifnar2	condition_Bleo_vs_PBS
7.89223	-0.265387	0.205444	-1.29177	0.196436	0.550952	Slain2	condition_Bleo_vs_PBS
8.91265	-0.315746	0.244492	-1.29144	0.196552	0.550952	Adamtsl5	condition_Bleo_vs_PBS
6.83728	-0.303226	0.23515	-1.2895	0.197224	0.552152	Mapk14	condition_Bleo_vs_PBS
9.2226	0.42782	0.331873	1.28911	0.19736	0.552152	Sec11c	condition_Bleo_vs_PBS
10.1582	0.223636	0.173741	1.28718	0.198032	0.553498	Tnks2	condition_Bleo_vs_PBS
8.21835	-0.333807	0.259622	-1.28574	0.198533	0.554365	Hnrnpul1	condition_Bleo_vs_PBS
8.53968	0.253748	0.197564	1.28439	0.199006	0.555153	Denr	condition_Bleo_vs_PBS
11.3499	-0.241281	0.188464	-1.28025	0.200458	0.558665	Aff4	condition_Bleo_vs_PBS
12.9664	-0.385819	0.302124	-1.27702	0.201595	0.560643	Btg2	condition_Bleo_vs_PBS
20.6163	0.234174	0.18357	1.27566	0.202074	0.560643	Ssr3	condition_Bleo_vs_PBS
6.46362	-0.313675	0.246029	-1.27495	0.202326	0.560643	Pds5b	condition_Bleo_vs_PBS
19.4232	-0.253531	0.198839	-1.27506	0.202288	0.560643	Ripor1	condition_Bleo_vs_PBS
21.5839	-0.201453	0.15771	-1.27736	0.201476	0.560643	Ddx17	condition_Bleo_vs_PBS
6.38966	-0.384517	0.301503	-1.27533	0.202191	0.560643	Map3k11	condition_Bleo_vs_PBS
12.7939	-0.230491	0.181112	-1.27264	0.203145	0.561752	Degs1	condition_Bleo_vs_PBS
6.72298	-0.301171	0.236702	-1.27236	0.203244	0.561752	Dusp16	condition_Bleo_vs_PBS
24.5639	0.258979	0.20357	1.27219	0.203306	0.561752	Ndufc2	condition_Bleo_vs_PBS
7.57936	-0.31853	0.251575	-1.26614	0.205462	0.567169	Rbm28	condition_Bleo_vs_PBS
13.1784	0.197933	0.156671	1.26337	0.206457	0.568294	Sdf4	condition_Bleo_vs_PBS
11.2906	-0.229173	0.181324	-1.26389	0.20627	0.568294	Mcmbp	condition_Bleo_vs_PBS
33.3643	-0.14494	0.114723	-1.2634	0.206446	0.568294	Hook3	condition_Bleo_vs_PBS
10.1404	-0.264747	0.209782	-1.26201	0.206945	0.569098	Copb1	condition_Bleo_vs_PBS
43.3942	-0.135455	0.107479	-1.26029	0.207565	0.569626	Tmem59	condition_Bleo_vs_PBS
16.5179	0.230342	0.182763	1.26033	0.207551	0.569626	Arpc1b	condition_Bleo_vs_PBS
6.52242	0.450984	0.358122	1.2593	0.207921	0.569626	Sept10	condition_Bleo_vs_PBS
6.29866	0.282969	0.224666	1.25951	0.207846	0.569626	Srpk1	condition_Bleo_vs_PBS
16.59	0.199574	0.15869	1.25763	0.208526	0.570743	9930111J21Rik2	condition_Bleo_vs_PBS
7.34322	-0.295133	0.234803	-1.25694	0.208776	0.57089	Far1	condition_Bleo_vs_PBS
13.1359	-0.226642	0.180428	-1.25613	0.209067	0.571149	Arpc1a	condition_Bleo_vs_PBS
8.77882	0.287008	0.22904	1.25309	0.210173	0.571483	Txndc9	condition_Bleo_vs_PBS
15.5181	0.220242	0.175629	1.25401	0.209837	0.571483	Bzw1	condition_Bleo_vs_PBS
34.7559	0.141749	0.113031	1.25408	0.209815	0.571483	Slc25a3	condition_Bleo_vs_PBS
16.4001	-0.246554	0.196699	-1.25346	0.210038	0.571483	Ctdsp2	condition_Bleo_vs_PBS
19.3374	0.252131	0.200957	1.25465	0.209606	0.571483	Trappc6b	condition_Bleo_vs_PBS
10.5997	-0.251138	0.200673	-1.25148	0.210759	0.572003	Gapvd1	condition_Bleo_vs_PBS
12.4152	-0.265511	0.212129	-1.25165	0.210699	0.572003	Ankrd17	condition_Bleo_vs_PBS
24.936	0.175026	0.139917	1.25093	0.210959	0.572013	Psma2	condition_Bleo_vs_PBS
6.9064	-1.07004	0.857653	-1.24764	0.212164	0.572133	Fcer1g	condition_Bleo_vs_PBS
19.99	-0.245589	0.196938	-1.24703	0.212385	0.572133	Rpn1	condition_Bleo_vs_PBS
6.81877	-0.320586	0.257254	-1.24618	0.212697	0.572133	Washc2	condition_Bleo_vs_PBS
8.53102	-0.290946	0.233485	-1.2461	0.212728	0.572133	Atp6v0d1	condition_Bleo_vs_PBS
6.44427	0.31581	0.252784	1.24933	0.211545	0.572133	Psmc1	condition_Bleo_vs_PBS
17.1701	0.235499	0.188554	1.24897	0.211675	0.572133	Ranbp1	condition_Bleo_vs_PBS
19.6913	-0.205755	0.164971	-1.24722	0.212315	0.572133	Crybg3	condition_Bleo_vs_PBS
1652.93	-0.541198	0.434211	-1.24639	0.212619	0.572133	Gm42418	condition_Bleo_vs_PBS
8.54659	-0.256389	0.205775	-1.24597	0.212777	0.572133	Banf1	condition_Bleo_vs_PBS
12.499	-0.245485	0.197424	-1.24344	0.213705	0.574096	Stard3nl	condition_Bleo_vs_PBS
15.3767	-0.210557	0.169564	-1.24175	0.214327	0.574705	Prkch	condition_Bleo_vs_PBS
28.584	0.225554	0.181566	1.24227	0.214136	0.574705	Ndufa2	condition_Bleo_vs_PBS
22.7751	0.187442	0.151032	1.24107	0.21458	0.574853	Fis1	condition_Bleo_vs_PBS
8.99946	0.238115	0.191969	1.24039	0.214833	0.574999	Ddost	condition_Bleo_vs_PBS
90.0057	0.2878	0.232181	1.23955	0.215142	0.575121	Gng5	condition_Bleo_vs_PBS
146.807	0.189378	0.152824	1.23919	0.215274	0.575121	Rpl13	condition_Bleo_vs_PBS
9.75082	-0.242414	0.195844	-1.23779	0.215794	0.575979	Cbl	condition_Bleo_vs_PBS
10.5428	-0.24599	0.199001	-1.23613	0.216411	0.576039	Pcmtd1	condition_Bleo_vs_PBS
8.63474	-0.293513	0.237342	-1.23667	0.21621	0.576039	Peli1	condition_Bleo_vs_PBS
55.9263	0.222324	0.179809	1.23645	0.216293	0.576039	Cox8a	condition_Bleo_vs_PBS
17.1572	-0.286264	0.231719	-1.23539	0.216684	0.576236	Chd4	condition_Bleo_vs_PBS
7.00298	-0.295116	0.2391	-1.23428	0.2171	0.576287	Rbm6	condition_Bleo_vs_PBS
7.19263	0.27083	0.219384	1.2345	0.217016	0.576287	Ubr5	condition_Bleo_vs_PBS
17.6565	-0.179245	0.145344	-1.23324	0.217485	0.576781	Ube3a	condition_Bleo_vs_PBS
7.3354	0.315663	0.256732	1.22954	0.218868	0.57992	Chrac1	condition_Bleo_vs_PBS
18.5921	0.208214	0.16964	1.22738	0.219678	0.579971	Rtl8b	condition_Bleo_vs_PBS
21.7257	0.212268	0.17288	1.22783	0.219509	0.579971	Cox7b	condition_Bleo_vs_PBS
7.22311	-0.328849	0.268019	-1.22696	0.219838	0.579971	Prdm2	condition_Bleo_vs_PBS
22.3977	-0.218767	0.178319	-1.22683	0.219886	0.579971	Atf4	condition_Bleo_vs_PBS
6.44047	-0.31613	0.25746	-1.22788	0.219492	0.579971	Iws1	condition_Bleo_vs_PBS
14.3791	-0.219442	0.179449	-1.22287	0.221378	0.581558	Samhd1	condition_Bleo_vs_PBS
6.64443	-0.261906	0.214224	-1.22258	0.221489	0.581558	Ep400	condition_Bleo_vs_PBS
6.51944	-0.264787	0.21633	-1.224	0.220953	0.581558	Tnpo3	condition_Bleo_vs_PBS
29.1227	-0.173893	0.142114	-1.22361	0.221099	0.581558	Arl6ip1	condition_Bleo_vs_PBS
17.4325	-0.198429	0.162133	-1.22387	0.221002	0.581558	Mocs2	condition_Bleo_vs_PBS
9.42919	-0.297192	0.24344	-1.2208	0.22216	0.581877	Itpr2	condition_Bleo_vs_PBS
15.201	0.273316	0.22382	1.22114	0.222033	0.581877	Coa3	condition_Bleo_vs_PBS
6.26947	-0.332994	0.272796	-1.22067	0.222211	0.581877	Dennd3	condition_Bleo_vs_PBS
74.1762	0.219771	0.180607	1.21685	0.223662	0.583952	Serf2	condition_Bleo_vs_PBS
22.2484	-0.196574	0.161472	-1.21739	0.223457	0.583952	Gimap4	condition_Bleo_vs_PBS
8.64155	-0.274364	0.225275	-1.2179	0.22326	0.583952	Pank3	condition_Bleo_vs_PBS
33.1441	0.140102	0.115171	1.21646	0.223808	0.583952	Mtdh	condition_Bleo_vs_PBS
15.3266	-0.208503	0.171725	-1.21417	0.224685	0.58414	Dram2	condition_Bleo_vs_PBS
27.3775	0.13629	0.112218	1.21451	0.224552	0.58414	Capzb	condition_Bleo_vs_PBS
20.4592	-0.179683	0.147876	-1.2151	0.224329	0.58414	Rab7	condition_Bleo_vs_PBS
25.8106	-0.246872	0.203146	-1.21524	0.224273	0.58414	Ankrd11	condition_Bleo_vs_PBS
7.42816	-0.299639	0.246975	-1.21324	0.225039	0.584539	Anapc1	condition_Bleo_vs_PBS
20.7337	0.182072	0.150468	1.21003	0.226266	0.587199	Ran	condition_Bleo_vs_PBS
9.93596	-0.312339	0.258293	-1.20924	0.226569	0.587462	Cdc42ep1	condition_Bleo_vs_PBS
10.6218	-0.344851	0.285393	-1.20834	0.226918	0.587464	Hlx	condition_Bleo_vs_PBS
9.81556	-0.22896	0.189507	-1.20819	0.226975	0.587464	Arid4b	condition_Bleo_vs_PBS
19.8758	-0.183652	0.152255	-1.20621	0.227736	0.588908	Cr1l	condition_Bleo_vs_PBS
8.29879	-0.226685	0.188421	-1.20308	0.228947	0.591513	Kmt5b	condition_Bleo_vs_PBS
14.5213	-0.228601	0.190615	-1.19928	0.230417	0.593729	Hecw2	condition_Bleo_vs_PBS
12.2423	0.29902	0.249236	1.19974	0.230239	0.593729	Trip11	condition_Bleo_vs_PBS
24.9758	-0.157275	0.13112	-1.19948	0.230342	0.593729	Bin1	condition_Bleo_vs_PBS
35.411	-0.270408	0.225907	-1.19699	0.231311	0.594448	Chst1	condition_Bleo_vs_PBS
14.1107	0.205126	0.171254	1.19779	0.231	0.594448	Ddi2	condition_Bleo_vs_PBS
639.166	0.286996	0.239755	1.19704	0.231292	0.594448	mt-Cytb	condition_Bleo_vs_PBS
45.1114	0.137099	0.11466	1.1957	0.231815	0.594613	Agfg1	condition_Bleo_vs_PBS
7.98898	0.28187	0.236135	1.19368	0.232603	0.594613	Rnf11	condition_Bleo_vs_PBS
7.722	-0.339241	0.28403	-1.19439	0.232327	0.594613	Lmntd1	condition_Bleo_vs_PBS
16.0644	0.21677	0.181583	1.19378	0.232563	0.594613	Leprotl1	condition_Bleo_vs_PBS
38.9334	-0.607312	0.508614	-1.19405	0.232458	0.594613	Lars2	condition_Bleo_vs_PBS
9.42941	-0.254293	0.212736	-1.19535	0.231951	0.594613	Pdzd8	condition_Bleo_vs_PBS
8.17628	-0.299648	0.251248	-1.19264	0.233011	0.595131	Clasp2	condition_Bleo_vs_PBS
12.3391	0.250707	0.210361	1.19179	0.233342	0.59527	Hnrnpdl	condition_Bleo_vs_PBS
8.71809	0.244382	0.205112	1.19145	0.233476	0.59527	Tm2d2	condition_Bleo_vs_PBS
22.0021	-0.247371	0.207977	-1.18942	0.234275	0.596784	Stard9	condition_Bleo_vs_PBS
7.1321	0.261998	0.220374	1.18888	0.234487	0.596801	Eny2	condition_Bleo_vs_PBS
11.4423	0.228272	0.192171	1.18786	0.234889	0.597301	Trim35	condition_Bleo_vs_PBS
34.4084	-0.124776	0.105217	-1.18589	0.235666	0.597836	Rab14	condition_Bleo_vs_PBS
16.9356	0.252103	0.212809	1.18464	0.236159	0.597836	Mrps21	condition_Bleo_vs_PBS
6.39967	-0.255042	0.215189	-1.1852	0.235938	0.597836	Rnf4	condition_Bleo_vs_PBS
8.30539	-0.287341	0.242244	-1.18616	0.235557	0.597836	Myo9a	condition_Bleo_vs_PBS
147.256	0.174495	0.147279	1.18479	0.236101	0.597836	Ppia	condition_Bleo_vs_PBS
23.906	0.180749	0.152634	1.1842	0.236335	0.597836	Actn1	condition_Bleo_vs_PBS
15.8644	-0.192562	0.163081	-1.18078	0.237692	0.600223	Elf1	condition_Bleo_vs_PBS
13.4132	-0.210696	0.17841	-1.18096	0.237618	0.600223	Rnf130	condition_Bleo_vs_PBS
6.6813	0.290903	0.246533	1.17998	0.23801	0.600505	Mapre2	condition_Bleo_vs_PBS
31.8526	-0.174136	0.14818	-1.17517	0.239928	0.603248	Fnbp1l	condition_Bleo_vs_PBS
10.4824	0.229271	0.19496	1.17599	0.239599	0.603248	Psmc5	condition_Bleo_vs_PBS
47.6315	-0.201518	0.171477	-1.17519	0.239919	0.603248	Itga1	condition_Bleo_vs_PBS
11.3311	0.216097	0.183816	1.17562	0.239747	0.603248	0610012G03Rik	condition_Bleo_vs_PBS
7.3615	-0.272662	0.23222	-1.17415	0.240335	0.603747	Cdc73	condition_Bleo_vs_PBS
7.04036	0.270301	0.230382	1.17327	0.240686	0.604108	Pnp	condition_Bleo_vs_PBS
8.01803	-0.254033	0.217337	-1.16884	0.242467	0.608051	Fam32a	condition_Bleo_vs_PBS
17.4311	-0.168487	0.144222	-1.16825	0.242707	0.608128	Tm9sf2	condition_Bleo_vs_PBS
7.20852	0.277743	0.23892	1.16249	0.245035	0.613433	Rara	condition_Bleo_vs_PBS
6.3118	0.293685	0.252961	1.16099	0.245647	0.614434	Phax	condition_Bleo_vs_PBS
22.6323	0.258351	0.222668	1.16025	0.245946	0.614653	Cyba	condition_Bleo_vs_PBS
12.6024	0.212326	0.183583	1.15657	0.247448	0.614705	Ppdpf	condition_Bleo_vs_PBS
13.3813	0.238951	0.206536	1.15695	0.247294	0.614705	Ostc	condition_Bleo_vs_PBS
6.61306	-0.286026	0.247149	-1.1573	0.247149	0.614705	Gcn1l1	condition_Bleo_vs_PBS
17.2428	0.254033	0.21943	1.15769	0.246989	0.614705	Mrps33	condition_Bleo_vs_PBS
12.9743	0.310816	0.268721	1.15665	0.247415	0.614705	Ptms	condition_Bleo_vs_PBS
6.88155	-0.342401	0.296018	-1.15669	0.247399	0.614705	Dnmt3a	condition_Bleo_vs_PBS
14.0471	-0.190616	0.16449	-1.15883	0.246526	0.614705	Matr3	condition_Bleo_vs_PBS
12.979	0.215989	0.187099	1.15441	0.248333	0.615848	Timm17a	condition_Bleo_vs_PBS
13.5992	0.180298	0.156128	1.15481	0.248168	0.615848	Psmd11	condition_Bleo_vs_PBS
16.1814	-0.178188	0.154863	-1.15062	0.249889	0.617597	Nfe2l2	condition_Bleo_vs_PBS
9.0696	-0.485075	0.42126	-1.15149	0.249533	0.617597	S100a6	condition_Bleo_vs_PBS
11.655	-0.233542	0.202826	-1.15144	0.249552	0.617597	Pum1	condition_Bleo_vs_PBS
6.89186	-0.237858	0.206644	-1.15105	0.249713	0.617597	Eml1	condition_Bleo_vs_PBS
6.96216	-0.246003	0.21405	-1.14928	0.250441	0.618435	Cers5	condition_Bleo_vs_PBS
16.1375	0.193442	0.168728	1.14647	0.251601	0.619136	Dbi	condition_Bleo_vs_PBS
9.36101	0.247291	0.215784	1.14601	0.25179	0.619136	Grpel1	condition_Bleo_vs_PBS
7.65975	-0.327059	0.284902	-1.14797	0.25098	0.619136	Rfc1	condition_Bleo_vs_PBS
10.1272	-0.244796	0.213554	-1.1463	0.251673	0.619136	Gimap8	condition_Bleo_vs_PBS
7.71533	-0.268923	0.234549	-1.14655	0.251566	0.619136	Fam114a2	condition_Bleo_vs_PBS
6.89144	0.240475	0.210147	1.14432	0.252493	0.619496	Cfdp1	condition_Bleo_vs_PBS
7.54087	-0.257209	0.224637	-1.145	0.252209	0.619496	Rapgef6	condition_Bleo_vs_PBS
7.87012	0.259038	0.226409	1.14411	0.252577	0.619496	Srsf7	condition_Bleo_vs_PBS
24.9964	-0.151551	0.132693	-1.14212	0.253403	0.619992	Rasal2	condition_Bleo_vs_PBS
6.85123	0.321343	0.281366	1.14208	0.253419	0.619992	Ifi47	condition_Bleo_vs_PBS
8.36425	-0.282111	0.246818	-1.14299	0.253042	0.619992	Ezr	condition_Bleo_vs_PBS
6.43517	-0.251142	0.220216	-1.14044	0.254104	0.620391	Rif1	condition_Bleo_vs_PBS
8.61852	-0.273293	0.240131	-1.1381	0.255078	0.620391	Necap2	condition_Bleo_vs_PBS
25.5009	-0.162079	0.142226	-1.13959	0.254457	0.620391	Ddx6	condition_Bleo_vs_PBS
13.4096	-0.207238	0.181631	-1.14098	0.253878	0.620391	Ick	condition_Bleo_vs_PBS
14.2005	0.21593	0.189617	1.13877	0.254799	0.620391	Sar1b	condition_Bleo_vs_PBS
6.9897	-0.241593	0.212239	-1.1383	0.254994	0.620391	Srsf1	condition_Bleo_vs_PBS
8.95192	0.204526	0.179671	1.13834	0.254979	0.620391	Jkamp	condition_Bleo_vs_PBS
6.37288	-0.287776	0.253327	-1.13599	0.255962	0.620463	Mpdz	condition_Bleo_vs_PBS
7.07125	-0.254047	0.223592	-1.13621	0.255869	0.620463	Setd1b	condition_Bleo_vs_PBS
29.2304	0.147379	0.129662	1.13664	0.255687	0.620463	Reep3	condition_Bleo_vs_PBS
11.0794	-0.22576	0.198698	-1.1362	0.255873	0.620463	Fam208a	condition_Bleo_vs_PBS
8.10994	-0.273248	0.241972	-1.12925	0.258791	0.620802	Ino80d	condition_Bleo_vs_PBS
15.0079	0.207249	0.183319	1.13054	0.258249	0.620802	Tmem47	condition_Bleo_vs_PBS
6.29386	0.278633	0.246479	1.13045	0.258285	0.620802	Mfsd1	condition_Bleo_vs_PBS
9.21781	0.211975	0.187591	1.12999	0.258481	0.620802	Fbxw7	condition_Bleo_vs_PBS
10.8416	-0.871198	0.769563	-1.13207	0.257606	0.620802	Cd52	condition_Bleo_vs_PBS
11.1154	-0.19068	0.168407	-1.13226	0.257525	0.620802	Mlf2	condition_Bleo_vs_PBS
10.4028	-0.283601	0.250287	-1.13311	0.257169	0.620802	Taok2	condition_Bleo_vs_PBS
33.7251	-0.234654	0.206974	-1.13374	0.256905	0.620802	Ier2	condition_Bleo_vs_PBS
8.10244	-0.225219	0.199211	-1.13056	0.258242	0.620802	Gpatch8	condition_Bleo_vs_PBS
12.8458	0.184361	0.16329	1.12904	0.258881	0.620802	Twf1	condition_Bleo_vs_PBS
11.4303	0.243942	0.215901	1.12988	0.258526	0.620802	Snrpd1	condition_Bleo_vs_PBS
7.89127	0.296425	0.261643	1.13293	0.257242	0.620802	Mrpl21	condition_Bleo_vs_PBS
16.5952	0.188894	0.167026	1.13092	0.258088	0.620802	Slk	condition_Bleo_vs_PBS
27.5255	-0.234746	0.208305	-1.12693	0.25977	0.621906	Efnb2	condition_Bleo_vs_PBS
7.29657	-0.556207	0.493351	-1.12741	0.259571	0.621906	Rps27rt	condition_Bleo_vs_PBS
7.33951	-0.325148	0.288757	-1.12603	0.260154	0.622311	Akap2	condition_Bleo_vs_PBS
25.62	-0.156349	0.139028	-1.12458	0.260766	0.623264	Ncor1	condition_Bleo_vs_PBS
54.0198	-0.294713	0.262366	-1.12329	0.261315	0.624061	Tbx2	condition_Bleo_vs_PBS
7.30095	0.26405	0.235653	1.12051	0.262498	0.624227	Hsd17b12	condition_Bleo_vs_PBS
7.36067	0.244814	0.218396	1.12096	0.262303	0.624227	Eif1ax	condition_Bleo_vs_PBS
95.2326	0.217576	0.194055	1.12121	0.262198	0.624227	Rpl32	condition_Bleo_vs_PBS
6.65034	-0.274967	0.245398	-1.12049	0.262504	0.624227	Atf7ip	condition_Bleo_vs_PBS
42.1634	-0.112195	0.100092	-1.12091	0.262325	0.624227	Ywhae	condition_Bleo_vs_PBS
6.81257	0.266564	0.237984	1.12009	0.262674	0.624227	Znrd1	condition_Bleo_vs_PBS
6.36528	-0.493389	0.441224	-1.11823	0.26347	0.625328	Tns1	condition_Bleo_vs_PBS
6.45635	0.246754	0.220711	1.118	0.263568	0.625328	Tmem147	condition_Bleo_vs_PBS
8.17212	-0.232908	0.208587	-1.1166	0.264164	0.62572	Stx7	condition_Bleo_vs_PBS
50.9931	-0.137922	0.123465	-1.11709	0.263954	0.62572	Atp2b1	condition_Bleo_vs_PBS
8.31821	0.223472	0.200287	1.11576	0.264526	0.626066	2010111I01Rik	condition_Bleo_vs_PBS
8.67521	-0.239268	0.214992	-1.11292	0.265744	0.628437	N4bp1	condition_Bleo_vs_PBS
9.87271	-0.223671	0.201329	-1.11097	0.266581	0.629903	Atp2c1	condition_Bleo_vs_PBS
9.27017	-0.235394	0.212367	-1.10843	0.267676	0.630439	Rictor	condition_Bleo_vs_PBS
9.33428	-0.246926	0.222682	-1.10888	0.267483	0.630439	Zc3h7a	condition_Bleo_vs_PBS
7.71893	-0.25179	0.226956	-1.10942	0.267248	0.630439	Cdc5l	condition_Bleo_vs_PBS
15.189	-0.206142	0.185831	-1.1093	0.267301	0.630439	Tmx3	condition_Bleo_vs_PBS
6.46332	0.229965	0.207666	1.10738	0.268129	0.630995	Insig2	condition_Bleo_vs_PBS
16.856	0.207339	0.187923	1.10332	0.269889	0.632155	Smc1a	condition_Bleo_vs_PBS
6.61681	0.299126	0.271417	1.10209	0.270422	0.632155	Bmp2k	condition_Bleo_vs_PBS
10.2326	-0.232773	0.211377	-1.10122	0.270799	0.632155	Cct7	condition_Bleo_vs_PBS
6.52243	-0.32264	0.292675	-1.10238	0.270296	0.632155	Baz2a	condition_Bleo_vs_PBS
14.1857	0.176504	0.159799	1.10453	0.269362	0.632155	Nsd3	condition_Bleo_vs_PBS
42.4694	0.124126	0.112415	1.10418	0.269513	0.632155	Sept7	condition_Bleo_vs_PBS
8.72705	-0.27412	0.24882	-1.10168	0.270601	0.632155	Serpinb9	condition_Bleo_vs_PBS
15.0723	-0.205614	0.186168	-1.10445	0.269397	0.632155	Strn3	condition_Bleo_vs_PBS
111.221	-0.29343	0.266094	-1.10273	0.270144	0.632155	Cdkn1a	condition_Bleo_vs_PBS
9.82872	-0.244064	0.221313	-1.1028	0.270114	0.632155	Tle4	condition_Bleo_vs_PBS
14.8733	-0.203902	0.185283	-1.10049	0.27112	0.632396	Irf2bpl	condition_Bleo_vs_PBS
25.5194	0.155132	0.141086	1.09956	0.271524	0.632831	Srpr	condition_Bleo_vs_PBS
6.38597	0.266617	0.242839	1.09792	0.272241	0.633993	Tfpi	condition_Bleo_vs_PBS
8.34147	-0.254914	0.232889	-1.09457	0.273705	0.634856	Wls	condition_Bleo_vs_PBS
11.6956	0.234245	0.213646	1.09641	0.272898	0.634856	Cope	condition_Bleo_vs_PBS
9.52669	0.23204	0.211796	1.09558	0.273262	0.634856	Gjc1	condition_Bleo_vs_PBS
15.7207	0.21532	0.196671	1.09482	0.273594	0.634856	Eef1d	condition_Bleo_vs_PBS
9.91754	-0.329033	0.30055	-1.09477	0.273618	0.634856	H2-Q6	condition_Bleo_vs_PBS
6.5412	-0.3036	0.27779	-1.09291	0.274432	0.636033	Tpcn1	condition_Bleo_vs_PBS
10.1253	-0.217727	0.199703	-1.09025	0.275602	0.638237	Emc10	condition_Bleo_vs_PBS
14.3947	-0.192178	0.176919	-1.08625	0.27737	0.639271	Selenot	condition_Bleo_vs_PBS
14.4136	0.162673	0.149665	1.08691	0.277075	0.639271	Atp2a2	condition_Bleo_vs_PBS
6.55145	0.307298	0.282822	1.08654	0.27724	0.639271	Nfu1	condition_Bleo_vs_PBS
65.05	-0.345352	0.317453	-1.08788	0.276647	0.639271	Prx	condition_Bleo_vs_PBS
20.3045	-0.193208	0.177526	-1.08834	0.276446	0.639271	Myo1c	condition_Bleo_vs_PBS
11.381	0.275296	0.253227	1.08715	0.27697	0.639271	Lgals3bp	condition_Bleo_vs_PBS
6.67393	-0.246751	0.22742	-1.085	0.277922	0.640036	Dpagt1	condition_Bleo_vs_PBS
6.63037	-0.27419	0.253415	-1.08198	0.279262	0.642612	Polr2m	condition_Bleo_vs_PBS
78.9534	-0.265062	0.245559	-1.07942	0.280399	0.642684	Eng	condition_Bleo_vs_PBS
23.1661	0.131934	0.122227	1.07942	0.2804	0.642684	Chmp2a	condition_Bleo_vs_PBS
7.79021	-0.21934	0.203046	-1.08025	0.280032	0.642684	Fndc3a	condition_Bleo_vs_PBS
20.4979	0.247477	0.229065	1.08038	0.279974	0.642684	Plk2	condition_Bleo_vs_PBS
21.2869	0.136266	0.126086	1.08073	0.279816	0.642684	Rab10	condition_Bleo_vs_PBS
7.60179	0.220436	0.204528	1.07778	0.281131	0.643852	Pdcl3	condition_Bleo_vs_PBS
6.32852	-0.264582	0.24576	-1.07659	0.281665	0.644442	Mecp2	condition_Bleo_vs_PBS
26.7539	0.123959	0.115181	1.07621	0.281832	0.644442	Eif3c	condition_Bleo_vs_PBS
13.4741	0.214551	0.199638	1.0747	0.28251	0.645482	Rexo2	condition_Bleo_vs_PBS
6.79673	0.235364	0.21915	1.07399	0.282829	0.645705	Map4k5	condition_Bleo_vs_PBS
11.3501	-0.183753	0.171185	-1.07342	0.283084	0.64578	Huwe1	condition_Bleo_vs_PBS
7.11437	-0.275111	0.256489	-1.0726	0.283449	0.646102	Xpnpep2	condition_Bleo_vs_PBS
14.8874	0.318521	0.300231	1.06092	0.288726	0.64672	Plxna2	condition_Bleo_vs_PBS
33.1106	-0.255912	0.240475	-1.06419	0.287241	0.64672	Sptan1	condition_Bleo_vs_PBS
63.433	-0.11731	0.110076	-1.06572	0.28655	0.64672	Rbm39	condition_Bleo_vs_PBS
9.96244	0.233244	0.219904	1.06067	0.288842	0.64672	Dnajc19	condition_Bleo_vs_PBS
40.2447	-0.152167	0.143262	-1.06216	0.288164	0.64672	Plpp3	condition_Bleo_vs_PBS
54.1443	0.152505	0.142926	1.06702	0.285961	0.64672	Prdx1	condition_Bleo_vs_PBS
11.1439	-0.224806	0.211345	-1.06369	0.287468	0.64672	Kmt2c	condition_Bleo_vs_PBS
11.4639	0.251851	0.236837	1.06339	0.287604	0.64672	Crlf2	condition_Bleo_vs_PBS
14.0463	-0.266219	0.249505	-1.06699	0.285978	0.64672	Sppl3	condition_Bleo_vs_PBS
39.782	-0.176901	0.166611	-1.06176	0.288344	0.64672	Gnb2	condition_Bleo_vs_PBS
13.9107	0.173079	0.162011	1.06831	0.28538	0.64672	Fry	condition_Bleo_vs_PBS
17.5853	0.263833	0.248732	1.06071	0.288821	0.64672	Cbx3	condition_Bleo_vs_PBS
11.6368	-0.207512	0.195493	-1.06148	0.288471	0.64672	Herc2	condition_Bleo_vs_PBS
14.0445	0.166653	0.1562	1.06692	0.286008	0.64672	Rab21	condition_Bleo_vs_PBS
13.8385	-0.303829	0.284697	-1.0672	0.28588	0.64672	Ushbp1	condition_Bleo_vs_PBS
10.1462	0.214959	0.202581	1.0611	0.288643	0.64672	Sltm	condition_Bleo_vs_PBS
22.2336	0.150882	0.141227	1.06836	0.285357	0.64672	Rab1a	condition_Bleo_vs_PBS
6.58662	-0.252944	0.237444	-1.06528	0.28675	0.64672	Spin1	condition_Bleo_vs_PBS
8.10044	0.260854	0.244584	1.06652	0.286188	0.64672	Srek1	condition_Bleo_vs_PBS
12.8501	0.244114	0.229231	1.06493	0.286908	0.64672	Cox14	condition_Bleo_vs_PBS
10.0721	0.232262	0.218936	1.06087	0.28875	0.64672	Golgb1	condition_Bleo_vs_PBS
7.66386	-0.215403	0.202802	-1.06213	0.288175	0.64672	Zfand3	condition_Bleo_vs_PBS
13.7086	0.210828	0.197325	1.06843	0.285327	0.64672	Rasgrp3	condition_Bleo_vs_PBS
11.2665	-0.192597	0.181864	-1.05902	0.289593	0.647902	Prpf40a	condition_Bleo_vs_PBS
13.1324	0.199406	0.188579	1.05741	0.290324	0.649038	Psmd12	condition_Bleo_vs_PBS
6.79102	-0.235287	0.223059	-1.05482	0.291509	0.649752	Lypla1	condition_Bleo_vs_PBS
7.80248	0.213231	0.201947	1.05587	0.291026	0.649752	Erp44	condition_Bleo_vs_PBS
8.77114	0.284283	0.269526	1.05475	0.291538	0.649752	Arpc4	condition_Bleo_vs_PBS
26.7601	-0.230655	0.218627	-1.05502	0.291418	0.649752	Ptges3	condition_Bleo_vs_PBS
7.23618	-0.348017	0.330373	-1.0534	0.292156	0.650629	Mau2	condition_Bleo_vs_PBS
25.0111	0.175312	0.166617	1.05218	0.292715	0.651376	Casc4	condition_Bleo_vs_PBS
48.8319	0.11837	0.112931	1.04817	0.294563	0.653483	Sh3glb1	condition_Bleo_vs_PBS
50.6395	-0.149568	0.142601	-1.04885	0.294246	0.653483	Klf13	condition_Bleo_vs_PBS
6.46134	-0.235676	0.224814	-1.04831	0.294494	0.653483	Usp4	condition_Bleo_vs_PBS
8.52076	-0.286248	0.272983	-1.04859	0.294366	0.653483	Id2	condition_Bleo_vs_PBS
18.7795	-0.161495	0.15419	-1.04738	0.294926	0.653791	Zmynd11	condition_Bleo_vs_PBS
14.584	0.18181	0.174349	1.04279	0.297046	0.657954	Slc25a5	condition_Bleo_vs_PBS
67.9104	0.11606	0.111347	1.04233	0.297257	0.657954	Myct1	condition_Bleo_vs_PBS
16.2984	-0.175706	0.168729	-1.04135	0.297712	0.658216	Stim2	condition_Bleo_vs_PBS
14.2238	0.175692	0.168756	1.0411	0.297829	0.658216	Psma4	condition_Bleo_vs_PBS
11.7203	0.185996	0.178958	1.03932	0.298654	0.658911	Imp3	condition_Bleo_vs_PBS
7.34535	-0.246728	0.237476	-1.03896	0.298824	0.658911	Ppp1r9b	condition_Bleo_vs_PBS
63.3899	-0.101671	0.0978491	-1.03906	0.298775	0.658911	Plpp1	condition_Bleo_vs_PBS
10.7903	-0.259517	0.249937	-1.03833	0.299116	0.659054	Bag3	condition_Bleo_vs_PBS
15.8315	0.216404	0.208692	1.03695	0.299757	0.659336	Mrps24	condition_Bleo_vs_PBS
13.2169	0.198049	0.191058	1.03659	0.299925	0.659336	H2afy	condition_Bleo_vs_PBS
24.0173	0.173017	0.1668	1.03728	0.299607	0.659336	Psmb8	condition_Bleo_vs_PBS
10.7299	0.181544	0.175406	1.03499	0.300675	0.659864	Stx12	condition_Bleo_vs_PBS
13.349	0.227121	0.21982	1.03321	0.301504	0.659864	Smim10l1	condition_Bleo_vs_PBS
13.8067	-0.206104	0.199489	-1.03316	0.301529	0.659864	Ppp1r13b	condition_Bleo_vs_PBS
19.6113	0.136607	0.132204	1.03331	0.301458	0.659864	Sub1	condition_Bleo_vs_PBS
10.1094	0.18082	0.174999	1.03326	0.301482	0.659864	Mtch1	condition_Bleo_vs_PBS
7.65016	0.468002	0.452685	1.03384	0.301213	0.659864	H2-Ab1	condition_Bleo_vs_PBS
15.058	0.233605	0.226244	1.03253	0.301823	0.659947	Stat3	condition_Bleo_vs_PBS
28.8364	-0.219413	0.212587	-1.03211	0.302021	0.659947	Bicd2	condition_Bleo_vs_PBS
10.1231	0.208605	0.202645	1.02941	0.303288	0.661718	Morf4l2	condition_Bleo_vs_PBS
106.62	0.202404	0.196571	1.02967	0.303163	0.661718	Ace	condition_Bleo_vs_PBS
10.3357	0.214028	0.20802	1.02888	0.303536	0.661762	Lamtor3	condition_Bleo_vs_PBS
28.6015	-0.170988	0.166268	-1.02839	0.303767	0.66177	Vcp	condition_Bleo_vs_PBS
22.3272	0.219595	0.213636	1.0279	0.303999	0.661779	Galnt18	condition_Bleo_vs_PBS
31.9029	0.154608	0.150743	1.02564	0.305062	0.663333	Spag9	condition_Bleo_vs_PBS
20.8639	-0.201904	0.196901	-1.02541	0.30517	0.663333	Hdac7	condition_Bleo_vs_PBS
18.3085	0.326918	0.319499	1.02322	0.306203	0.664088	Rpl7a	condition_Bleo_vs_PBS
9.93869	-0.198978	0.194369	-1.02372	0.30597	0.664088	Ogdh	condition_Bleo_vs_PBS
22.6972	0.177326	0.173226	1.02367	0.305993	0.664088	Ndufa6	condition_Bleo_vs_PBS
31.126	-0.339505	0.332456	-1.0212	0.307159	0.665552	Ptprb	condition_Bleo_vs_PBS
6.95462	-0.241054	0.236247	-1.02034	0.307566	0.665552	Tug1	condition_Bleo_vs_PBS
24.3541	-0.164583	0.161259	-1.02061	0.307438	0.665552	Ube2b	condition_Bleo_vs_PBS
9.37558	-0.204312	0.200391	-1.01957	0.307932	0.665849	Atp6v1d	condition_Bleo_vs_PBS
81.9538	-0.117613	0.115522	-1.0181	0.30863	0.666861	Nfib	condition_Bleo_vs_PBS
12.2695	-0.220902	0.217705	-1.01468	0.310257	0.669537	Plcb4	condition_Bleo_vs_PBS
17.5524	-0.154638	0.152423	-1.01453	0.310329	0.669537	Ppp1r12a	condition_Bleo_vs_PBS
241.505	-0.108422	0.107014	-1.01316	0.310985	0.669956	Kitl	condition_Bleo_vs_PBS
6.49893	-0.221054	0.218084	-1.01361	0.310767	0.669956	Ugp2	condition_Bleo_vs_PBS
27.0242	-0.137961	0.136788	-1.00857	0.313179	0.672686	Atrx	condition_Bleo_vs_PBS
10.8395	0.224244	0.222038	1.00994	0.312525	0.672686	1810058I24Rik	condition_Bleo_vs_PBS
51.7992	0.194115	0.192369	1.00908	0.312937	0.672686	Naca	condition_Bleo_vs_PBS
73.1934	0.181762	0.180151	1.00894	0.313004	0.672686	Rpl24	condition_Bleo_vs_PBS
9.22643	-0.208703	0.207842	-1.00414	0.315311	0.672787	Mia3	condition_Bleo_vs_PBS
7.70094	-0.242017	0.240591	-1.00593	0.314451	0.672787	Uba1	condition_Bleo_vs_PBS
10.1083	-0.202926	0.201663	-1.00626	0.31429	0.672787	Nono	condition_Bleo_vs_PBS
9.09982	-0.212847	0.211815	-1.00487	0.314959	0.672787	Smg1	condition_Bleo_vs_PBS
13.0339	0.16188	0.161038	1.00522	0.314789	0.672787	Psmc6	condition_Bleo_vs_PBS
7.5145	-0.294128	0.292257	-1.0064	0.314222	0.672787	Flii	condition_Bleo_vs_PBS
13.0382	-0.178186	0.177384	-1.00452	0.315128	0.672787	Zbtb4	condition_Bleo_vs_PBS
7.10457	-0.214653	0.213297	-1.00636	0.314242	0.672787	Dicer1	condition_Bleo_vs_PBS
25.6273	-0.131806	0.131117	-1.00525	0.314774	0.672787	Cd2ap	condition_Bleo_vs_PBS
35.1888	0.150813	0.150326	1.00324	0.315744	0.673217	Iqgap1	condition_Bleo_vs_PBS
10.3639	-0.202584	0.202055	-1.00262	0.316045	0.673331	Capza1	condition_Bleo_vs_PBS
18.4487	0.179566	0.179178	1.00217	0.316262	0.673331	Adam10	condition_Bleo_vs_PBS
22.2706	-0.151262	0.151704	-0.997087	0.318722	0.674643	Ifi203	condition_Bleo_vs_PBS
10.3468	0.197937	0.198347	0.997932	0.318312	0.674643	Naa20	condition_Bleo_vs_PBS
28.0079	0.174255	0.174769	0.997058	0.318736	0.674643	Ndufb11	condition_Bleo_vs_PBS
18.4841	0.166628	0.167098	0.997187	0.318674	0.674643	Sri	condition_Bleo_vs_PBS
135.476	0.212632	0.21286	0.998929	0.317829	0.674643	Rps16	condition_Bleo_vs_PBS
6.59706	0.243178	0.243859	0.997209	0.318663	0.674643	Tial1	condition_Bleo_vs_PBS
10.4014	-0.317872	0.318398	-0.998347	0.318111	0.674643	Rin3	condition_Bleo_vs_PBS
17.9494	0.156573	0.157024	0.99713	0.318701	0.674643	Zeb1	condition_Bleo_vs_PBS
13.0385	0.200153	0.201204	0.994775	0.319845	0.676005	Psmd8	condition_Bleo_vs_PBS
21.3348	0.183305	0.184266	0.99478	0.319843	0.676005	Ndufb4	condition_Bleo_vs_PBS
16.3928	0.141284	0.142447	0.991837	0.321277	0.678537	Rab18	condition_Bleo_vs_PBS
19.9893	-0.150369	0.151765	-0.9908	0.321783	0.679113	Rgl1	condition_Bleo_vs_PBS
6.94117	-0.224628	0.22689	-0.990033	0.322158	0.67941	Dctn1	condition_Bleo_vs_PBS
9.12619	0.192542	0.194591	0.989467	0.322435	0.6795	Rp9	condition_Bleo_vs_PBS
13.3292	-0.161034	0.163823	-0.982974	0.32562	0.684888	Copa	condition_Bleo_vs_PBS
13.1518	-0.166278	0.169268	-0.982335	0.325935	0.684888	Pgrmc1	condition_Bleo_vs_PBS
7.81392	0.205629	0.209277	0.98257	0.325819	0.684888	Mrpl57	condition_Bleo_vs_PBS
7.12064	0.245768	0.25015	0.982484	0.325862	0.684888	Abcf1	condition_Bleo_vs_PBS
11.7533	-0.183139	0.186568	-0.981623	0.326285	0.685129	Pcm1	condition_Bleo_vs_PBS
32.7458	-0.109184	0.111337	-0.980658	0.326761	0.685632	Afdn	condition_Bleo_vs_PBS
11.3338	-0.189785	0.193728	-0.97965	0.327259	0.686181	Prpf38b	condition_Bleo_vs_PBS
9.76314	-0.217567	0.222199	-0.979154	0.327504	0.686198	Trip12	condition_Bleo_vs_PBS
11.1825	0.170526	0.174348	0.978076	0.328037	0.68682	Fam120a	condition_Bleo_vs_PBS
8.09045	-0.255071	0.261021	-0.977206	0.328467	0.687225	Agtrap	condition_Bleo_vs_PBS
10.1139	-0.214969	0.2202	-0.976246	0.328943	0.687725	Nucb1	condition_Bleo_vs_PBS
8.81083	-0.228868	0.234671	-0.975272	0.329426	0.687744	Esf1	condition_Bleo_vs_PBS
86.5997	-0.142704	0.146314	-0.975328	0.329398	0.687744	Timp2	condition_Bleo_vs_PBS
25.224	0.178671	0.184312	0.969393	0.332349	0.688424	Edf1	condition_Bleo_vs_PBS
16.1355	0.17401	0.179838	0.967591	0.333248	0.688424	Swi5	condition_Bleo_vs_PBS
25.6601	0.115715	0.118889	0.973304	0.330402	0.688424	Dstn	condition_Bleo_vs_PBS
21.5112	-0.22434	0.231051	-0.970952	0.331572	0.688424	Tie1	condition_Bleo_vs_PBS
23.6594	-0.160538	0.165909	-0.967627	0.333231	0.688424	Cyfip1	condition_Bleo_vs_PBS
12.3255	0.163199	0.168501	0.968534	0.332778	0.688424	Cct2	condition_Bleo_vs_PBS
9.32918	-0.589654	0.609478	-0.967474	0.333307	0.688424	Plvap	condition_Bleo_vs_PBS
8.23483	-0.213834	0.220737	-0.968728	0.332681	0.688424	Egln1	condition_Bleo_vs_PBS
7.25202	-0.204898	0.211393	-0.969275	0.332408	0.688424	Tox4	condition_Bleo_vs_PBS
10.8596	-0.260464	0.26902	-0.968198	0.332946	0.688424	Pdlim2	condition_Bleo_vs_PBS
28.4073	0.215032	0.221508	0.970761	0.331667	0.688424	Ubl5	condition_Bleo_vs_PBS
31.3449	0.187891	0.193076	0.973147	0.33048	0.688424	Ppib	condition_Bleo_vs_PBS
22.8557	-0.185656	0.191473	-0.969619	0.332236	0.688424	Purb	condition_Bleo_vs_PBS
15.3703	-0.164767	0.169504	-0.972052	0.331025	0.688424	Ddx3y	condition_Bleo_vs_PBS
9.01004	-0.2009	0.206715	-0.971865	0.331118	0.688424	Gm16286	condition_Bleo_vs_PBS
13.3499	-0.153465	0.158773	-0.966565	0.333762	0.688555	Mob4	condition_Bleo_vs_PBS
12.7639	0.170135	0.176224	0.965451	0.334319	0.688555	Ndufb6	condition_Bleo_vs_PBS
36.424	-0.174727	0.180953	-0.965593	0.334248	0.688555	Tln1	condition_Bleo_vs_PBS
15.8554	0.19517	0.202115	0.96564	0.334224	0.688555	Il6st	condition_Bleo_vs_PBS
24.4244	0.123877	0.128389	0.964859	0.334616	0.688677	Ssb	condition_Bleo_vs_PBS
41.7823	0.118461	0.122897	0.96391	0.335091	0.689167	Snx3	condition_Bleo_vs_PBS
7.85854	0.296404	0.308536	0.960678	0.336714	0.689254	Prex2	condition_Bleo_vs_PBS
171.854	0.222374	0.231237	0.96167	0.336216	0.689254	Rps8	condition_Bleo_vs_PBS
14.8018	0.181958	0.189552	0.959938	0.337086	0.689254	Psmb2	condition_Bleo_vs_PBS
55.1959	-0.525714	0.548131	-0.959104	0.337507	0.689254	Tmsb10	condition_Bleo_vs_PBS
28.2437	0.183164	0.190838	0.959786	0.337163	0.689254	Npm1	condition_Bleo_vs_PBS
10.5403	-0.224513	0.233794	-0.960304	0.336902	0.689254	Grb2	condition_Bleo_vs_PBS
6.29113	-0.220954	0.229733	-0.961784	0.336158	0.689254	Ggps1	condition_Bleo_vs_PBS
50.2651	0.148311	0.154631	0.959131	0.337493	0.689254	Btf3	condition_Bleo_vs_PBS
9.35736	-0.186555	0.194396	-0.959663	0.337225	0.689254	Aco2	condition_Bleo_vs_PBS
14.6692	-0.183982	0.191196	-0.962272	0.335913	0.689254	Filip1l	condition_Bleo_vs_PBS
7.74236	-0.207781	0.216875	-0.958071	0.338027	0.689831	Kidins220	condition_Bleo_vs_PBS
80.1208	-0.257112	0.268687	-0.956919	0.338608	0.690532	Rplp2	condition_Bleo_vs_PBS
34.399	0.112139	0.117289	0.956093	0.339025	0.690898	Psma7	condition_Bleo_vs_PBS
13.6122	-0.175118	0.183354	-0.955085	0.339535	0.691451	Nfat5	condition_Bleo_vs_PBS
157.103	0.237287	0.248776	0.953819	0.340175	0.691635	Rps20	condition_Bleo_vs_PBS
11.7666	0.171704	0.179958	0.954134	0.340016	0.691635	Skap2	condition_Bleo_vs_PBS
7.98201	-0.200669	0.210456	-0.953494	0.34034	0.691635	Cnot1	condition_Bleo_vs_PBS
7.8118	-0.204028	0.214132	-0.952815	0.340684	0.691724	Arl5b	condition_Bleo_vs_PBS
8.12172	-0.204559	0.214768	-0.952468	0.34086	0.691724	Ube2h	condition_Bleo_vs_PBS
22.9559	0.173297	0.182362	0.950293	0.341963	0.692995	Atp6v1f	condition_Bleo_vs_PBS
14.3908	-0.155178	0.163289	-0.950322	0.341948	0.692995	Tra2b	condition_Bleo_vs_PBS
24.8941	0.143469	0.151112	0.949418	0.342408	0.693412	Npc2	condition_Bleo_vs_PBS
10.1991	-0.179384	0.18938	-0.947222	0.343526	0.694487	Jmjd1c	condition_Bleo_vs_PBS
204.822	-0.167299	0.176669	-0.946966	0.343656	0.694487	Sptbn1	condition_Bleo_vs_PBS
9.89705	0.202149	0.213347	0.94751	0.343379	0.694487	Riok3	condition_Bleo_vs_PBS
28.8887	-0.130407	0.138029	-0.944779	0.344772	0.696257	Ptprg	condition_Bleo_vs_PBS
313.843	-0.108967	0.11547	-0.94368	0.345333	0.696686	Calcrl	condition_Bleo_vs_PBS
10.4167	0.187987	0.199558	0.942017	0.346184	0.696686	Eif3i	condition_Bleo_vs_PBS
12.1398	0.218506	0.231882	0.942313	0.346033	0.696686	Snrpd3	condition_Bleo_vs_PBS
35.3162	-0.216976	0.230155	-0.942738	0.345815	0.696686	Icam1	condition_Bleo_vs_PBS
17.3205	0.182784	0.193889	0.942723	0.345823	0.696686	Rassf1	condition_Bleo_vs_PBS
17.4193	-0.148284	0.157568	-0.941074	0.346667	0.697176	Dync1i2	condition_Bleo_vs_PBS
12.1493	-0.164635	0.175297	-0.939174	0.347642	0.698168	Mob1a	condition_Bleo_vs_PBS
7.25751	0.206547	0.219855	0.939467	0.347491	0.698168	Dnajb11	condition_Bleo_vs_PBS
54.9799	0.133951	0.142706	0.938646	0.347913	0.69823	Hint1	condition_Bleo_vs_PBS
26.4684	0.202773	0.216869	0.935004	0.349786	0.701021	Sec61b	condition_Bleo_vs_PBS
9.67079	0.179043	0.191401	0.935435	0.349564	0.701021	Mrps18c	condition_Bleo_vs_PBS
8.28926	-0.338508	0.362223	-0.934531	0.35003	0.701026	Tek	condition_Bleo_vs_PBS
7.91763	-0.19336	0.207417	-0.932227	0.351219	0.702923	Fyttd1	condition_Bleo_vs_PBS
31.7598	0.101902	0.109617	0.929625	0.352565	0.703238	Rbpms	condition_Bleo_vs_PBS
20.9839	0.156803	0.168561	0.930248	0.352243	0.703238	Psmb5	condition_Bleo_vs_PBS
6.51704	0.228229	0.245518	0.929582	0.352588	0.703238	Tax1bp3	condition_Bleo_vs_PBS
9.32789	0.207418	0.223127	0.929593	0.352582	0.703238	Supt4a	condition_Bleo_vs_PBS
10.4038	0.166304	0.178598	0.931167	0.351767	0.703238	Cyc1	condition_Bleo_vs_PBS
18.8271	-0.209946	0.226105	-0.928536	0.35313	0.703836	Hyal2	condition_Bleo_vs_PBS
13.1613	0.239645	0.258283	0.927838	0.353492	0.704074	Polr2k	condition_Bleo_vs_PBS
71.4814	0.256245	0.276485	0.926795	0.354033	0.704669	Rps7	condition_Bleo_vs_PBS
7.65643	0.276907	0.299003	0.926102	0.354393	0.704902	Fdx1	condition_Bleo_vs_PBS
8.7127	-0.223337	0.241561	-0.924558	0.355196	0.70551	Lrpap1	condition_Bleo_vs_PBS
90.29	0.224128	0.242533	0.924113	0.355427	0.70551	Chchd2	condition_Bleo_vs_PBS
8.85343	-0.186087	0.201355	-0.924172	0.355397	0.70551	Gtf2a2	condition_Bleo_vs_PBS
6.30947	-0.234763	0.25424	-0.923389	0.355805	0.705777	Rab1b	condition_Bleo_vs_PBS
8.18061	-0.204211	0.221541	-0.921776	0.356645	0.706961	Ccm2l	condition_Bleo_vs_PBS
18.2982	0.130604	0.14182	0.920911	0.357097	0.707374	Tma7	condition_Bleo_vs_PBS
10.7407	-0.200518	0.218347	-0.918345	0.358438	0.709547	Anp32e	condition_Bleo_vs_PBS
16.0145	0.181594	0.197945	0.917395	0.358935	0.710047	Tmem14c	condition_Bleo_vs_PBS
10.8876	0.167944	0.183373	0.91586	0.35974	0.711155	Lbh	condition_Bleo_vs_PBS
7.73101	-0.224967	0.246294	-0.913406	0.361029	0.712248	Zmynd8	condition_Bleo_vs_PBS
8.96225	0.198712	0.217529	0.913497	0.360981	0.712248	Hnrnph2	condition_Bleo_vs_PBS
18.4944	-0.140333	0.153487	-0.9143	0.360559	0.712248	Numb	condition_Bleo_vs_PBS
15.4413	0.133464	0.146519	0.910894	0.362351	0.71437	Psma6	condition_Bleo_vs_PBS
6.51756	-0.234143	0.257703	-0.908577	0.363573	0.714839	Stx4a	condition_Bleo_vs_PBS
8.36152	-0.21528	0.236883	-0.908806	0.363452	0.714839	Exoc5	condition_Bleo_vs_PBS
12.9544	-0.203812	0.224027	-0.909766	0.362946	0.714839	Ctsb	condition_Bleo_vs_PBS
49.1382	0.170347	0.187321	0.909383	0.363148	0.714839	Cox7a2	condition_Bleo_vs_PBS
8.86425	0.41253	0.4543	0.908054	0.36385	0.714898	H2-Aa	condition_Bleo_vs_PBS
6.28829	-0.297915	0.328517	-0.906848	0.364487	0.715535	Rnpepl1	condition_Bleo_vs_PBS
11.1985	-0.168431	0.185855	-0.906247	0.364805	0.715535	Elf2	condition_Bleo_vs_PBS
11.0387	-0.165851	0.183076	-0.905911	0.364983	0.715535	Wbp4	condition_Bleo_vs_PBS
60.5478	-0.396376	0.437705	-0.905578	0.365159	0.715535	Rps28	condition_Bleo_vs_PBS
15.4083	-0.132429	0.146384	-0.904669	0.365641	0.715608	Mtpn	condition_Bleo_vs_PBS
13.3682	-0.178729	0.197787	-0.903648	0.366182	0.715608	Tpp1	condition_Bleo_vs_PBS
20.7829	0.157594	0.174294	0.904187	0.365896	0.715608	Serpinb6a	condition_Bleo_vs_PBS
14.5407	0.164438	0.18193	0.903851	0.366075	0.715608	Tomm22	condition_Bleo_vs_PBS
7.1811	-0.186788	0.206861	-0.902967	0.366543	0.715832	Slc44a1	condition_Bleo_vs_PBS
9.2322	0.18107	0.200933	0.901144	0.367511	0.716758	Rpl13a	condition_Bleo_vs_PBS
688.714	0.122049	0.135385	0.901496	0.367325	0.716758	mt-Atp6	condition_Bleo_vs_PBS
16.1915	0.168772	0.187389	0.90065	0.367775	0.716781	S100a11	condition_Bleo_vs_PBS
10.5415	0.15442	0.171541	0.900195	0.368017	0.716781	Actr10	condition_Bleo_vs_PBS
11.8345	0.168303	0.187124	0.899418	0.36843	0.717106	Anxa7	condition_Bleo_vs_PBS
23.2198	-0.136393	0.151881	-0.898024	0.369173	0.717109	Tmem234	condition_Bleo_vs_PBS
33.0767	0.143905	0.160163	0.898488	0.368926	0.717109	Luc7l2	condition_Bleo_vs_PBS
17.8804	0.139046	0.154762	0.898451	0.368945	0.717109	Vamp8	condition_Bleo_vs_PBS
21.3315	-0.14579	0.162523	-0.897044	0.369695	0.717644	Nucks1	condition_Bleo_vs_PBS
6.90088	-0.193128	0.215448	-0.8964	0.370039	0.717831	Rabgap1	condition_Bleo_vs_PBS
7.355	-0.276168	0.309225	-0.893098	0.371805	0.718856	Ubr4	condition_Bleo_vs_PBS
93.9046	0.126655	0.141633	0.894249	0.371189	0.718856	Rpl18a	condition_Bleo_vs_PBS
17.298	-0.157828	0.17658	-0.893805	0.371426	0.718856	Tcf25	condition_Bleo_vs_PBS
12.7409	-0.161197	0.180483	-0.893144	0.37178	0.718856	Npepps	condition_Bleo_vs_PBS
18.8128	0.22571	0.252703	0.893182	0.37176	0.718856	Ahnak	condition_Bleo_vs_PBS
7.52234	-0.192763	0.216124	-0.89191	0.372441	0.719607	Dgke	condition_Bleo_vs_PBS
26.9677	0.174942	0.196605	0.889814	0.373566	0.7213	Cox5a	condition_Bleo_vs_PBS
8.45216	-0.163885	0.184405	-0.888724	0.374151	0.721542	Appl1	condition_Bleo_vs_PBS
11.7984	-0.188528	0.21215	-0.888655	0.374188	0.721542	Anapc11	condition_Bleo_vs_PBS
6.45419	-0.244839	0.277418	-0.882561	0.377474	0.722514	Epha4	condition_Bleo_vs_PBS
8.89484	-0.172608	0.19583	-0.881419	0.378091	0.722514	R3hdm1	condition_Bleo_vs_PBS
10.4166	-0.205614	0.232376	-0.884831	0.376248	0.722514	Lrp4	condition_Bleo_vs_PBS
16.4884	0.125316	0.142275	0.880804	0.378424	0.722514	1700020I14Rik	condition_Bleo_vs_PBS
16.4725	-0.164031	0.185713	-0.883247	0.377103	0.722514	Gmfg	condition_Bleo_vs_PBS
8.5024	-0.185766	0.210452	-0.882701	0.377398	0.722514	1110004F10Rik	condition_Bleo_vs_PBS
39.1544	-0.101462	0.114644	-0.885014	0.376149	0.722514	Serinc1	condition_Bleo_vs_PBS
16.7513	0.156272	0.176304	0.886377	0.375415	0.722514	Ndufs7	condition_Bleo_vs_PBS
73.9951	-0.13575	0.15316	-0.886333	0.375438	0.722514	Dpysl2	condition_Bleo_vs_PBS
7.42588	-0.185367	0.20947	-0.884932	0.376193	0.722514	Kansl1	condition_Bleo_vs_PBS
22.5765	-0.128972	0.145926	-0.883817	0.376795	0.722514	Hnrnpa0	condition_Bleo_vs_PBS
9.3158	-0.196478	0.221839	-0.88568	0.37579	0.722514	Smim15	condition_Bleo_vs_PBS
31.0784	-0.110172	0.12503	-0.881167	0.378228	0.722514	Acap2	condition_Bleo_vs_PBS
18.0336	0.130216	0.147545	0.88255	0.37748	0.722514	Ndufb10	condition_Bleo_vs_PBS
12.925	0.221754	0.251549	0.881553	0.378019	0.722514	Srp19	condition_Bleo_vs_PBS
18.8075	0.203108	0.231755	0.876388	0.380819	0.72388	Csrp1	condition_Bleo_vs_PBS
9.76469	0.163304	0.186461	0.87581	0.381133	0.72388	Ssr2	condition_Bleo_vs_PBS
7.85857	-0.225034	0.256459	-0.877464	0.380235	0.72388	Sars	condition_Bleo_vs_PBS
18.4858	-0.128789	0.146592	-0.878549	0.379646	0.72388	Vps35	condition_Bleo_vs_PBS
6.59621	-0.206965	0.235618	-0.878392	0.379731	0.72388	Cdk13	condition_Bleo_vs_PBS
9.47565	0.181032	0.206864	0.875125	0.381506	0.72388	Uqcrfs1	condition_Bleo_vs_PBS
13.4236	-0.154895	0.176621	-0.876988	0.380493	0.72388	Nsd1	condition_Bleo_vs_PBS
7.83681	0.188146	0.214689	0.876364	0.380832	0.72388	Tnpo1	condition_Bleo_vs_PBS
22.5667	0.121392	0.138665	0.875437	0.381336	0.72388	Ndufb9	condition_Bleo_vs_PBS
9.4239	0.173607	0.198432	0.874892	0.381633	0.72388	Dctn4	condition_Bleo_vs_PBS
8.63189	0.192178	0.22047	0.871671	0.383388	0.726735	H13	condition_Bleo_vs_PBS
108.984	0.146455	0.168116	0.871156	0.383669	0.726794	Rps14	condition_Bleo_vs_PBS
10.4958	0.191231	0.219882	0.869695	0.384467	0.727551	Sox7	condition_Bleo_vs_PBS
8.31354	0.397087	0.456681	0.869507	0.38457	0.727551	Erh	condition_Bleo_vs_PBS
8.4205	-0.261532	0.301458	-0.867559	0.385636	0.729046	Otud7b	condition_Bleo_vs_PBS
9.65047	0.213349	0.246166	0.866687	0.386113	0.729046	Eea1	condition_Bleo_vs_PBS
15.5337	0.229568	0.264876	0.866699	0.386107	0.729046	Ackr2	condition_Bleo_vs_PBS
10.847	-0.161795	0.187181	-0.864379	0.38738	0.730488	2900097C17Rik	condition_Bleo_vs_PBS
11.0342	0.169751	0.196283	0.864826	0.387134	0.730488	Sec63	condition_Bleo_vs_PBS
11.0557	0.169628	0.196836	0.861773	0.388813	0.731764	Ginm1	condition_Bleo_vs_PBS
9.68122	-0.174504	0.202439	-0.862011	0.388681	0.731764	Snw1	condition_Bleo_vs_PBS
6.65112	0.217024	0.251701	0.862229	0.388562	0.731764	Rsl1d1	condition_Bleo_vs_PBS
9.51465	-0.175561	0.204627	-0.857959	0.390915	0.733754	Bcas2	condition_Bleo_vs_PBS
48.3667	-0.235826	0.27573	-0.855279	0.392397	0.733754	Rgs12	condition_Bleo_vs_PBS
75.1498	0.127823	0.14935	0.855859	0.392076	0.733754	Flt1	condition_Bleo_vs_PBS
7.69749	-0.186968	0.217956	-0.857824	0.390989	0.733754	Reep1	condition_Bleo_vs_PBS
8.66703	0.187783	0.219424	0.8558	0.392108	0.733754	Nap1l4	condition_Bleo_vs_PBS
8.48771	0.181204	0.211857	0.855309	0.39238	0.733754	Ube2e1	condition_Bleo_vs_PBS
7.37097	0.214355	0.249594	0.858816	0.390442	0.733754	Kif2a	condition_Bleo_vs_PBS
14.5422	0.136689	0.159467	0.857165	0.391354	0.733754	Atp6v1a	condition_Bleo_vs_PBS
22.4075	0.114624	0.133444	0.858968	0.390358	0.733754	Rock1	condition_Bleo_vs_PBS
8.13992	-0.267045	0.312075	-0.855707	0.39216	0.733754	Trmt112	condition_Bleo_vs_PBS
20.1245	0.120895	0.142009	0.851317	0.394593	0.737387	Lims1	condition_Bleo_vs_PBS
11.5136	-0.153328	0.180352	-0.85016	0.395236	0.737753	Tram1	condition_Bleo_vs_PBS
11.248	0.158618	0.186617	0.849968	0.395343	0.737753	Hdgf	condition_Bleo_vs_PBS
14.4448	0.155783	0.18346	0.849136	0.395805	0.737753	Scoc	condition_Bleo_vs_PBS
16.2534	-0.195166	0.229745	-0.849489	0.395609	0.737753	Aaed1	condition_Bleo_vs_PBS
6.50296	0.266437	0.314057	0.848369	0.396233	0.738075	Ltbr	condition_Bleo_vs_PBS
8.43796	-0.180968	0.213464	-0.847767	0.396568	0.738226	Aup1	condition_Bleo_vs_PBS
9.30293	0.204132	0.241683	0.844629	0.398318	0.740316	Baz1b	condition_Bleo_vs_PBS
29.7273	-0.132466	0.156923	-0.844146	0.398588	0.740316	Cltc	condition_Bleo_vs_PBS
13.9457	-0.147084	0.174285	-0.843927	0.39871	0.740316	Rad21	condition_Bleo_vs_PBS
2548.15	-0.0931053	0.110275	-0.844303	0.3985	0.740316	Malat1	condition_Bleo_vs_PBS
12.9498	-0.210325	0.24938	-0.843391	0.39901	0.740399	Cd38	condition_Bleo_vs_PBS
7.03008	-0.179977	0.21359	-0.842631	0.399435	0.740714	Pdgfd	condition_Bleo_vs_PBS
29.6147	-0.0917959	0.109002	-0.84215	0.399704	0.74074	Atxn7l3b	condition_Bleo_vs_PBS
6.8652	-0.224811	0.26765	-0.839941	0.400941	0.74256	Gpbp1	condition_Bleo_vs_PBS
6.74156	0.279652	0.333169	0.83937	0.401261	0.742679	Sdhaf4	condition_Bleo_vs_PBS
7.02214	-0.201258	0.240035	-0.838453	0.401776	0.743158	Yipf3	condition_Bleo_vs_PBS
34.4494	-0.0944075	0.113134	-0.834478	0.404012	0.746342	Prrc2c	condition_Bleo_vs_PBS
47.6003	0.0954594	0.114382	0.834564	0.403963	0.746342	Cyyr1	condition_Bleo_vs_PBS
97.7035	0.130125	0.156302	0.832525	0.405113	0.747277	Stmn2	condition_Bleo_vs_PBS
6.60384	-0.244866	0.294235	-0.832212	0.405289	0.747277	Fmc1	condition_Bleo_vs_PBS
20.577	-0.138887	0.166803	-0.832643	0.405046	0.747277	Psmb10	condition_Bleo_vs_PBS
10.6616	0.170177	0.204621	0.83167	0.405595	0.747366	Tomm5	condition_Bleo_vs_PBS
8.60407	0.172849	0.208241	0.83004	0.406516	0.747639	Siah1a	condition_Bleo_vs_PBS
8.68204	-0.239429	0.288359	-0.830318	0.406359	0.747639	Myo18a	condition_Bleo_vs_PBS
18.687	-0.126608	0.152508	-0.830176	0.406439	0.747639	Btbd7	condition_Bleo_vs_PBS
12.2186	-0.18268	0.220564	-0.828238	0.407536	0.74904	Psmb9	condition_Bleo_vs_PBS
128.957	-0.110653	0.133728	-0.827454	0.40798	0.749382	Crip2	condition_Bleo_vs_PBS
6.99554	-0.238964	0.289304	-0.825997	0.408806	0.749951	Fam241a	condition_Bleo_vs_PBS
36.7967	0.140459	0.169962	0.826412	0.408571	0.749951	Uqcrh	condition_Bleo_vs_PBS
8.53287	-0.187293	0.227436	-0.823499	0.410224	0.750905	Aida	condition_Bleo_vs_PBS
35.6167	0.102377	0.124723	0.820838	0.411738	0.750905	Rab2a	condition_Bleo_vs_PBS
22.6441	0.107536	0.130936	0.821289	0.411482	0.750905	Ndufs5	condition_Bleo_vs_PBS
8.24679	-0.1855	0.225071	-0.824184	0.409835	0.750905	Amn1	condition_Bleo_vs_PBS
14.7368	0.126992	0.154661	0.8211	0.411589	0.750905	Nap1l1	condition_Bleo_vs_PBS
7.2502	0.272341	0.331285	0.822075	0.411034	0.750905	Fkbp8	condition_Bleo_vs_PBS
8.43402	0.173285	0.21101	0.821218	0.411522	0.750905	Fkbp3	condition_Bleo_vs_PBS
23.4449	-0.145191	0.176947	-0.820534	0.411912	0.750905	Aard	condition_Bleo_vs_PBS
60.8716	-0.133442	0.162366	-0.821854	0.41116	0.750905	Tuba1a	condition_Bleo_vs_PBS
24.5553	-0.195835	0.238449	-0.821289	0.411481	0.750905	Ets2	condition_Bleo_vs_PBS
6.79665	-0.195604	0.239296	-0.817417	0.41369	0.75273	Rtf2	condition_Bleo_vs_PBS
11.1268	0.148282	0.181302	0.817875	0.413429	0.75273	Tmem165	condition_Bleo_vs_PBS
12.0971	0.156881	0.191921	0.817421	0.413688	0.75273	Cript	condition_Bleo_vs_PBS
25.549	-0.13053	0.16002	-0.815712	0.414665	0.75403	Sf3b1	condition_Bleo_vs_PBS
6.53532	-0.191171	0.234693	-0.814556	0.415327	0.754289	Azi2	condition_Bleo_vs_PBS
19.8759	0.136316	0.167328	0.814661	0.415266	0.754289	Psmb3	condition_Bleo_vs_PBS
171.558	-0.18258	0.224674	-0.812644	0.416422	0.755806	H2-K1	condition_Bleo_vs_PBS
17.468	0.109494	0.134843	0.812011	0.416785	0.755992	Trir	condition_Bleo_vs_PBS
13.1899	0.151593	0.186832	0.811388	0.417143	0.756169	Camk1	condition_Bleo_vs_PBS
9.441	0.202044	0.249259	0.810577	0.417608	0.756541	Bola3	condition_Bleo_vs_PBS
55.3838	0.105818	0.130818	0.808893	0.418577	0.757534	BC028528	condition_Bleo_vs_PBS
6.76654	0.204222	0.252526	0.808716	0.418678	0.757534	Asap2	condition_Bleo_vs_PBS
6.80127	-0.229453	0.284432	-0.806705	0.419837	0.759157	Kdm5a	condition_Bleo_vs_PBS
35.929	-0.194877	0.242381	-0.804011	0.421391	0.761493	Phlda3	condition_Bleo_vs_PBS
8.46765	0.188412	0.234534	0.803349	0.421773	0.76171	Emc2	condition_Bleo_vs_PBS
6.98879	0.199359	0.24879	0.801315	0.422949	0.762783	Etl4	condition_Bleo_vs_PBS
12.6365	-0.144087	0.179893	-0.800959	0.423155	0.762783	Tbcb	condition_Bleo_vs_PBS
15.5174	-0.160832	0.200791	-0.800993	0.423136	0.762783	Ucp2	condition_Bleo_vs_PBS
19.7924	0.170278	0.213281	0.798374	0.424653	0.763034	Eloc	condition_Bleo_vs_PBS
12.7532	-0.129522	0.161989	-0.799572	0.423959	0.763034	Nbeal1	condition_Bleo_vs_PBS
30.2446	0.238801	0.29851	0.799977	0.423724	0.763034	Rpl22l1	condition_Bleo_vs_PBS
7.87845	-0.173515	0.217327	-0.798402	0.424637	0.763034	Tmem159	condition_Bleo_vs_PBS
25.8973	-0.146592	0.18342	-0.799213	0.424167	0.763034	Fus	condition_Bleo_vs_PBS
7.53908	-0.236567	0.29645	-0.797998	0.424871	0.763034	Notch4	condition_Bleo_vs_PBS
8.18604	0.161961	0.204169	0.79327	0.427621	0.764788	Sec31a	condition_Bleo_vs_PBS
9.37819	-0.195655	0.246681	-0.793149	0.427691	0.764788	Sec61a1	condition_Bleo_vs_PBS
18.6984	0.113868	0.143483	0.793594	0.427432	0.764788	Midn	condition_Bleo_vs_PBS
14.9368	0.149318	0.188055	0.794012	0.427188	0.764788	Tsc22d1	condition_Bleo_vs_PBS
11.1728	-0.166133	0.209121	-0.794432	0.426944	0.764788	Erbin	condition_Bleo_vs_PBS
12.796	-0.160429	0.201926	-0.794493	0.426908	0.764788	Sptssa	condition_Bleo_vs_PBS
61.1564	0.0929001	0.117089	0.793414	0.427536	0.764788	Ywhaz	condition_Bleo_vs_PBS
8.55629	-0.19255	0.24299	-0.792418	0.428117	0.765078	Sox13	condition_Bleo_vs_PBS
20.9172	0.143685	0.181828	0.790228	0.429395	0.766889	Tnfrsf1a	condition_Bleo_vs_PBS
7.47859	-0.254136	0.321922	-0.789432	0.42986	0.767248	Prdx6	condition_Bleo_vs_PBS
8.75205	-0.160275	0.203691	-0.786852	0.431368	0.768437	Tab2	condition_Bleo_vs_PBS
8.08746	-0.186706	0.237185	-0.787177	0.431178	0.768437	Dusp7	condition_Bleo_vs_PBS
14.6163	-0.155314	0.197292	-0.787229	0.431148	0.768437	Pttg1	condition_Bleo_vs_PBS
9.27597	0.184937	0.235144	0.786483	0.431584	0.768437	Mpc1	condition_Bleo_vs_PBS
26.5128	0.104711	0.133244	0.785864	0.431947	0.768612	Zfp706	condition_Bleo_vs_PBS
7.40927	0.163733	0.208612	0.784867	0.432531	0.76911	Mef2d	condition_Bleo_vs_PBS
13.6952	-0.17467	0.222657	-0.784483	0.432757	0.76911	Vgll4	condition_Bleo_vs_PBS
11.0146	-0.140004	0.178611	-0.783848	0.433129	0.769301	Nptn	condition_Bleo_vs_PBS
138.701	0.129983	0.166112	0.782499	0.433921	0.770237	Rpl19	condition_Bleo_vs_PBS
24.7137	0.109033	0.139762	0.78013	0.435314	0.770958	Atp5c1	condition_Bleo_vs_PBS
34.7893	-0.0879641	0.112964	-0.778688	0.436164	0.770958	Cnn3	condition_Bleo_vs_PBS
9.64006	-0.145547	0.18673	-0.779452	0.435713	0.770958	Uqcrc2	condition_Bleo_vs_PBS
9.82213	0.146516	0.188096	0.778943	0.436013	0.770958	Rasa1	condition_Bleo_vs_PBS
23.4493	0.148787	0.191084	0.77865	0.436186	0.770958	Zcrb1	condition_Bleo_vs_PBS
13.9517	-0.223196	0.285762	-0.781053	0.434771	0.770958	Ppm1f	condition_Bleo_vs_PBS
16.9968	0.152251	0.195374	0.779279	0.435816	0.770958	Ndufb8	condition_Bleo_vs_PBS
19.4547	-0.111056	0.142759	-0.777926	0.436613	0.771243	Hp1bp3	condition_Bleo_vs_PBS
7.51547	0.20147	0.259244	0.777144	0.437074	0.771588	Pin4	condition_Bleo_vs_PBS
97.8345	-0.206522	0.265958	-0.776521	0.437441	0.771768	Aqp1	condition_Bleo_vs_PBS
8.27711	0.180903	0.233155	0.775891	0.437813	0.771955	Ccnl2	condition_Bleo_vs_PBS
6.34525	-0.192347	0.248858	-0.772918	0.439571	0.772708	Pcmtd2	condition_Bleo_vs_PBS
65.7086	0.103903	0.13427	0.773834	0.439029	0.772708	Rpl6	condition_Bleo_vs_PBS
15.4221	-0.181526	0.234682	-0.773499	0.439227	0.772708	Prpf4b	condition_Bleo_vs_PBS
13.7582	-0.138538	0.179216	-0.773022	0.439509	0.772708	Nin	condition_Bleo_vs_PBS
10.4057	0.142558	0.184159	0.774104	0.438869	0.772708	Brd1	condition_Bleo_vs_PBS
8.31443	0.146702	0.190256	0.771076	0.440662	0.77369	Ppp1cc	condition_Bleo_vs_PBS
9.9608	-0.144273	0.187095	-0.771125	0.440633	0.77369	Adk	condition_Bleo_vs_PBS
17.7082	0.16558	0.215315	0.769013	0.441886	0.775369	Mrpl20	condition_Bleo_vs_PBS
30.7753	0.234631	0.305444	0.768164	0.44239	0.775784	Rpl36a	condition_Bleo_vs_PBS
6.47008	0.334108	0.435366	0.767419	0.442832	0.776092	Itga6	condition_Bleo_vs_PBS
11.0579	0.131084	0.17092	0.766934	0.443121	0.776129	Dhx36	condition_Bleo_vs_PBS
20.331	-0.125283	0.16405	-0.763689	0.445053	0.778574	Hnrnpa3	condition_Bleo_vs_PBS
6.46771	0.175797	0.230158	0.763811	0.44498	0.778574	Gemin7	condition_Bleo_vs_PBS
13.6418	-0.168022	0.220661	-0.761445	0.446391	0.779027	Tmeff2	condition_Bleo_vs_PBS
16.0087	-0.127197	0.166914	-0.762053	0.446029	0.779027	Tra2a	condition_Bleo_vs_PBS
8.28246	0.186864	0.245031	0.762611	0.445695	0.779027	Tia1	condition_Bleo_vs_PBS
22.3902	-0.115022	0.151144	-0.761007	0.446653	0.779027	Irf2	condition_Bleo_vs_PBS
9.39234	-0.165309	0.217221	-0.761018	0.446647	0.779027	Zmym5	condition_Bleo_vs_PBS
101.346	0.156394	0.205924	0.759475	0.447568	0.780107	Podxl	condition_Bleo_vs_PBS
168.584	0.125183	0.164916	0.759072	0.447809	0.780107	Ubb	condition_Bleo_vs_PBS
27.9321	0.249698	0.332955	0.749944	0.453288	0.781236	Rpl35	condition_Bleo_vs_PBS
8.44274	-0.168019	0.223512	-0.751725	0.452216	0.781236	Serp1	condition_Bleo_vs_PBS
48.7619	0.164455	0.217976	0.754462	0.450572	0.781236	1810037I17Rik	condition_Bleo_vs_PBS
6.54413	0.160776	0.212331	0.757193	0.448934	0.781236	Impad1	condition_Bleo_vs_PBS
12.2026	-0.141664	0.189317	-0.748293	0.454283	0.781236	Zfp292	condition_Bleo_vs_PBS
9.27037	-0.147721	0.195315	-0.756322	0.449456	0.781236	Klhl9	condition_Bleo_vs_PBS
14.2693	0.11405	0.151917	0.750741	0.452809	0.781236	G3bp2	condition_Bleo_vs_PBS
35.882	0.0788871	0.105303	0.749141	0.453772	0.781236	Hnrnpf	condition_Bleo_vs_PBS
8.57823	-0.148222	0.197299	-0.751257	0.452498	0.781236	Clcn4	condition_Bleo_vs_PBS
11.9402	0.147207	0.196882	0.747694	0.454645	0.781236	Idh2	condition_Bleo_vs_PBS
28.3979	-0.102292	0.135617	-0.754269	0.450688	0.781236	Zmiz1	condition_Bleo_vs_PBS
12.8726	-0.136776	0.181323	-0.75432	0.450657	0.781236	Arf4	condition_Bleo_vs_PBS
9.78366	-0.159633	0.212743	-0.750354	0.453041	0.781236	Sh3bp5	condition_Bleo_vs_PBS
6.79622	-0.224091	0.299394	-0.748483	0.454169	0.781236	Tbkbp1	condition_Bleo_vs_PBS
10.7402	-0.150752	0.19955	-0.75546	0.449973	0.781236	Arhgap23	condition_Bleo_vs_PBS
14.5382	-0.21756	0.29094	-0.747784	0.45459	0.781236	Caskin2	condition_Bleo_vs_PBS
8.01118	-0.179686	0.239691	-0.749658	0.453461	0.781236	Syngr2	condition_Bleo_vs_PBS
10.2604	0.153703	0.205389	0.74835	0.454249	0.781236	Mylip	condition_Bleo_vs_PBS
9.01385	0.140486	0.187189	0.750506	0.45295	0.781236	Ndufs4	condition_Bleo_vs_PBS
34.0808	0.121486	0.162067	0.749606	0.453492	0.781236	Rbx1	condition_Bleo_vs_PBS
19.1327	0.0962129	0.128353	0.749598	0.453497	0.781236	Rab12	condition_Bleo_vs_PBS
24.0331	-0.129771	0.172999	-0.750127	0.453178	0.781236	Rtn3	condition_Bleo_vs_PBS
15.5034	0.230005	0.305232	0.753542	0.451124	0.781236	Tmem258	condition_Bleo_vs_PBS
16.1259	-0.128575	0.172144	-0.746905	0.455121	0.781591	Asah1	condition_Bleo_vs_PBS
8.27446	0.151818	0.204639	0.74188	0.45816	0.784491	Tox2	condition_Bleo_vs_PBS
25.8225	-0.15967	0.214766	-0.743461	0.457202	0.784491	Mapk3	condition_Bleo_vs_PBS
7.24267	0.168187	0.226551	0.74238	0.457857	0.784491	Fam96b	condition_Bleo_vs_PBS
14.7654	0.125547	0.169038	0.742711	0.457657	0.784491	Tbrg1	condition_Bleo_vs_PBS
21.2143	-0.118342	0.159499	-0.74196	0.458112	0.784491	Fas	condition_Bleo_vs_PBS
12.9782	0.12421	0.167547	0.741343	0.458485	0.784585	Nras	condition_Bleo_vs_PBS
77.3133	0.119828	0.161867	0.74029	0.459124	0.785216	Rps5	condition_Bleo_vs_PBS
8.79193	0.186603	0.252457	0.739147	0.459817	0.785939	Pop5	condition_Bleo_vs_PBS
8.52186	-0.146793	0.199057	-0.737441	0.460854	0.786869	Nsmce4a	condition_Bleo_vs_PBS
9.09973	0.159066	0.215723	0.737359	0.460904	0.786869	Mtmr2	condition_Bleo_vs_PBS
9.53556	-0.155459	0.210979	-0.736846	0.461216	0.786939	Cct4	condition_Bleo_vs_PBS
9.3743	-0.165171	0.224428	-0.735964	0.461753	0.787393	Pan3	condition_Bleo_vs_PBS
11.1688	-0.151938	0.206663	-0.735194	0.462221	0.787729	Lman2	condition_Bleo_vs_PBS
7.23526	-0.153489	0.209332	-0.733234	0.463416	0.789301	Csnk1d	condition_Bleo_vs_PBS
10.1374	-0.225691	0.309033	-0.730313	0.465199	0.791687	Bcl2l1	condition_Bleo_vs_PBS
6.54011	0.202091	0.276925	0.729768	0.465532	0.791687	Nhp2	condition_Bleo_vs_PBS
8.30186	-0.175642	0.240885	-0.729155	0.465907	0.791687	Wbp2	condition_Bleo_vs_PBS
40.8564	-0.0694119	0.0951618	-0.729409	0.465751	0.791687	Hnrnpk	condition_Bleo_vs_PBS
9.45368	0.147019	0.201857	0.728331	0.466411	0.792081	Cpsf6	condition_Bleo_vs_PBS
22.3739	0.0877058	0.120735	0.72643	0.467575	0.792205	Ndufb7	condition_Bleo_vs_PBS
49.9827	0.139727	0.19212	0.727292	0.467047	0.792205	Atp5l	condition_Bleo_vs_PBS
146.486	0.123094	0.169399	0.72665	0.46744	0.792205	Actg1	condition_Bleo_vs_PBS
11.2459	-0.159868	0.220004	-0.72666	0.467434	0.792205	Polr2g	condition_Bleo_vs_PBS
27.7149	0.0967886	0.133575	0.7246	0.468698	0.792257	Pcbp1	condition_Bleo_vs_PBS
8.83553	-0.154037	0.212332	-0.725452	0.468175	0.792257	Use1	condition_Bleo_vs_PBS
7.71963	0.163959	0.226185	0.72489	0.46852	0.792257	Lsm12	condition_Bleo_vs_PBS
7.94431	-0.174231	0.240226	-0.72528	0.46828	0.792257	Acvr1b	condition_Bleo_vs_PBS
92.4111	0.128304	0.177632	0.7223	0.47011	0.792374	Rpl18	condition_Bleo_vs_PBS
12.3925	0.147676	0.204229	0.72309	0.469625	0.792374	Tmem208	condition_Bleo_vs_PBS
7.62372	0.148313	0.205344	0.722266	0.470131	0.792374	Mdh1	condition_Bleo_vs_PBS
7.39473	-0.275516	0.381416	-0.72235	0.470079	0.792374	Ebf1	condition_Bleo_vs_PBS
7.94693	-0.167317	0.231466	-0.722856	0.469768	0.792374	Mien1	condition_Bleo_vs_PBS
7.11323	-0.162809	0.225861	-0.720836	0.47101	0.793396	Abca3	condition_Bleo_vs_PBS
9.72352	-0.150438	0.209622	-0.717663	0.472965	0.796226	Nedd9	condition_Bleo_vs_PBS
8.38106	-0.185777	0.259126	-0.716937	0.473413	0.796519	Nat6	condition_Bleo_vs_PBS
6.65556	-0.149317	0.208532	-0.716037	0.473968	0.796991	Ube2e3	condition_Bleo_vs_PBS
9.33091	-0.143764	0.201173	-0.714628	0.474839	0.797993	Tmem65	condition_Bleo_vs_PBS
11.7338	0.14755	0.20671	0.713802	0.47535	0.798389	Smco4	condition_Bleo_vs_PBS
191.819	0.0866715	0.121689	0.712237	0.476318	0.799553	Eef1a1	condition_Bleo_vs_PBS
7.571	-0.20815	0.292563	-0.71147	0.476793	0.799889	Ston2	condition_Bleo_vs_PBS
54.7014	0.0650106	0.0915833	0.709852	0.477796	0.801108	Rap1a	condition_Bleo_vs_PBS
6.27298	-0.186184	0.262868	-0.70828	0.478771	0.801538	Sf3b4	condition_Bleo_vs_PBS
72.2414	-0.0995423	0.140458	-0.708699	0.478511	0.801538	Sept4	condition_Bleo_vs_PBS
7.28749	-0.189984	0.268299	-0.708105	0.47888	0.801538	Ahsa1	condition_Bleo_vs_PBS
45.4739	-0.275603	0.389777	-0.707079	0.479518	0.801681	Nes	condition_Bleo_vs_PBS
6.93966	0.17668	0.24976	0.707398	0.479319	0.801681	Gimap5	condition_Bleo_vs_PBS
33.7181	-0.138094	0.195544	-0.706206	0.48006	0.802126	Itpkb	condition_Bleo_vs_PBS
14.3965	-0.154203	0.218573	-0.705497	0.480501	0.802401	Nfia	condition_Bleo_vs_PBS
7.15946	-0.191753	0.27233	-0.70412	0.481358	0.80337	Cops2	condition_Bleo_vs_PBS
8.16068	0.15472	0.220217	0.702579	0.482318	0.80451	Ap2s1	condition_Bleo_vs_PBS
9.26935	0.154813	0.22122	0.699815	0.484043	0.804966	Eif6	condition_Bleo_vs_PBS
7.76708	-0.17463	0.249115	-0.701002	0.483302	0.804966	Fam219a	condition_Bleo_vs_PBS
7.5811	0.145635	0.208177	0.699572	0.484195	0.804966	Chmp3	condition_Bleo_vs_PBS
28.6065	-0.158143	0.22581	-0.700338	0.483716	0.804966	Arhgdia	condition_Bleo_vs_PBS
15.638	0.121476	0.173667	0.699476	0.484255	0.804966	Eif3h	condition_Bleo_vs_PBS
10.1398	-0.145369	0.207176	-0.701669	0.482886	0.804966	H2-T22	condition_Bleo_vs_PBS
9.14396	-0.136446	0.195398	-0.698298	0.484991	0.805729	Cnot4	condition_Bleo_vs_PBS
8.27773	0.137647	0.198184	0.694542	0.487342	0.806681	Ube2r2	condition_Bleo_vs_PBS
16.1609	-0.141483	0.203839	-0.694092	0.487624	0.806681	Krit1	condition_Bleo_vs_PBS
11.2523	0.137768	0.197786	0.696551	0.486084	0.806681	Rybp	condition_Bleo_vs_PBS
35.527	-0.13031	0.187812	-0.693834	0.487786	0.806681	Cd24a	condition_Bleo_vs_PBS
9.45405	0.144776	0.208014	0.69599	0.486435	0.806681	Ckap4	condition_Bleo_vs_PBS
9.03834	-0.144617	0.207942	-0.695468	0.486762	0.806681	Dctn6	condition_Bleo_vs_PBS
7.00704	-0.193119	0.278319	-0.693877	0.487759	0.806681	Rab6b	condition_Bleo_vs_PBS
8.92174	-0.150083	0.215557	-0.696257	0.486268	0.806681	Otulin	condition_Bleo_vs_PBS
11.174	0.118426	0.171036	0.692402	0.488685	0.807247	Syf2	condition_Bleo_vs_PBS
8.73361	0.15174	0.219076	0.692634	0.488539	0.807247	Xaf1	condition_Bleo_vs_PBS
8.68203	0.134534	0.194676	0.691068	0.489523	0.808172	Cdc40	condition_Bleo_vs_PBS
23.605	-0.0931719	0.135158	-0.689354	0.490601	0.808885	Kmt2e	condition_Bleo_vs_PBS
22.6611	-0.132971	0.192959	-0.689118	0.490749	0.808885	Wwc2	condition_Bleo_vs_PBS
6.55098	-0.175882	0.255252	-0.689053	0.49079	0.808885	Atxn1	condition_Bleo_vs_PBS
23.4399	-0.142513	0.207095	-0.688154	0.491356	0.809358	Ddx3x	condition_Bleo_vs_PBS
20.7655	0.105171	0.153093	0.686977	0.492097	0.80966	Arpc5	condition_Bleo_vs_PBS
7.22835	-0.175763	0.25583	-0.687031	0.492063	0.80966	Rc3h2	condition_Bleo_vs_PBS
7.08878	-0.144533	0.210538	-0.686493	0.492402	0.809704	R3hdm2	condition_Bleo_vs_PBS
10.7594	0.131582	0.191834	0.685913	0.492768	0.809846	Emc4	condition_Bleo_vs_PBS
11.4773	-0.223746	0.327259	-0.683696	0.494167	0.810769	Ndufa3	condition_Bleo_vs_PBS
31.4335	-0.0909265	0.132961	-0.68386	0.494063	0.810769	Arglu1	condition_Bleo_vs_PBS
9.71693	-0.153607	0.224659	-0.683734	0.494143	0.810769	Fbxl3	condition_Bleo_vs_PBS
10.9091	-0.167193	0.245112	-0.68211	0.495169	0.811955	H2-Q4	condition_Bleo_vs_PBS
9.29224	-0.128708	0.189036	-0.680864	0.495957	0.812727	Fxr1	condition_Bleo_vs_PBS
31.2885	-0.134513	0.197674	-0.680481	0.4962	0.812727	Klf3	condition_Bleo_vs_PBS
13.0278	-0.158663	0.23335	-0.679937	0.496545	0.812833	Prdm1	condition_Bleo_vs_PBS
11.0985	0.133879	0.197129	0.679142	0.497048	0.813198	Ociad1	condition_Bleo_vs_PBS
26.479	-0.125353	0.185127	-0.67712	0.49833	0.814379	Top1	condition_Bleo_vs_PBS
7.5689	0.141074	0.20821	0.677559	0.498051	0.814379	Mgat2	condition_Bleo_vs_PBS
6.80412	0.165862	0.24512	0.676657	0.498624	0.8144	Socs5	condition_Bleo_vs_PBS
16.9837	0.0983055	0.145471	0.675772	0.499185	0.814859	Ptp4a2	condition_Bleo_vs_PBS
24.3818	-0.130826	0.194137	-0.673888	0.500383	0.815773	Rcsd1	condition_Bleo_vs_PBS
6.98522	0.309562	0.459889	0.673123	0.500869	0.815773	Hypk	condition_Bleo_vs_PBS
9.20049	-0.138821	0.206176	-0.673312	0.500749	0.815773	Sel1l	condition_Bleo_vs_PBS
6.51253	0.218206	0.324002	0.673469	0.500649	0.815773	Impact	condition_Bleo_vs_PBS
8.3145	-0.143968	0.214218	-0.672064	0.501543	0.81616	Cers2	condition_Bleo_vs_PBS
23.9774	-0.103709	0.154563	-0.670984	0.502231	0.81616	Apbb2	condition_Bleo_vs_PBS
11.9241	-0.116066	0.172904	-0.671275	0.502045	0.81616	Rnaseh2c	condition_Bleo_vs_PBS
11.2592	-0.135186	0.201469	-0.671001	0.50222	0.81616	Smc3	condition_Bleo_vs_PBS
12.2464	0.123448	0.184524	0.669006	0.503492	0.817752	Psma1	condition_Bleo_vs_PBS
7.86901	-0.150687	0.225838	-0.667236	0.504622	0.819128	Sh2b3	condition_Bleo_vs_PBS
121.34	0.151551	0.227284	0.666788	0.504907	0.819135	Rps4x	condition_Bleo_vs_PBS
12.0686	-0.109249	0.164627	-0.663616	0.506936	0.821966	N4bp2l2	condition_Bleo_vs_PBS
10.7369	0.156615	0.236577	0.662004	0.507968	0.822722	Ldb2	condition_Bleo_vs_PBS
7.44205	0.261615	0.395084	0.662175	0.507859	0.822722	Rpl10-ps3	condition_Bleo_vs_PBS
10.7154	0.156821	0.237563	0.660123	0.509175	0.824216	Ap2m1	condition_Bleo_vs_PBS
29.6264	0.117541	0.178407	0.658836	0.510001	0.825093	Atp5b	condition_Bleo_vs_PBS
7.32707	-0.140141	0.213153	-0.657467	0.510881	0.825597	Rab8a	condition_Bleo_vs_PBS
11.7195	-0.119316	0.181358	-0.657902	0.510601	0.825597	Chst2	condition_Bleo_vs_PBS
18.3901	-0.117078	0.178388	-0.656312	0.511624	0.826338	Mat2a	condition_Bleo_vs_PBS
12.296	-0.118391	0.18062	-0.655469	0.512166	0.82674	Cdc37	condition_Bleo_vs_PBS
6.93795	-0.144171	0.220392	-0.654156	0.513012	0.82674	Zfp445	condition_Bleo_vs_PBS
6.28698	-0.156061	0.238539	-0.654236	0.51296	0.82674	Baiap2	condition_Bleo_vs_PBS
11.8965	0.11904	0.181953	0.654232	0.512962	0.82674	Cdc42ep2	condition_Bleo_vs_PBS
6.65017	0.152074	0.232658	0.653636	0.513346	0.82682	Setd7	condition_Bleo_vs_PBS
12.6273	0.184871	0.283803	0.651406	0.514785	0.82776	Chchd1	condition_Bleo_vs_PBS
20.1772	0.128887	0.197802	0.651595	0.514663	0.82776	Psme2	condition_Bleo_vs_PBS
13.49	0.107218	0.164452	0.651971	0.51442	0.82776	Ube2l3	condition_Bleo_vs_PBS
13.8143	-0.106961	0.164531	-0.650095	0.515631	0.828204	Itsn2	condition_Bleo_vs_PBS
15.9058	-0.15207	0.233818	-0.65038	0.515447	0.828204	Wars	condition_Bleo_vs_PBS
12.1826	-0.125606	0.193437	-0.649339	0.516119	0.82853	Abcg1	condition_Bleo_vs_PBS
11.5813	-0.137485	0.212061	-0.648328	0.516773	0.828579	Rbm8a	condition_Bleo_vs_PBS
7.70429	-0.160477	0.247499	-0.648395	0.516729	0.828579	Setd2	condition_Bleo_vs_PBS
21.1384	0.0925518	0.142834	0.647968	0.517006	0.828579	Vapa	condition_Bleo_vs_PBS
7.68532	-0.149133	0.230701	-0.646434	0.517998	0.829684	Swt1	condition_Bleo_vs_PBS
134.332	0.161216	0.249552	0.646019	0.518267	0.829684	Rps27a	condition_Bleo_vs_PBS
25.5773	0.214825	0.333063	0.644997	0.518929	0.830286	Ost4	condition_Bleo_vs_PBS
35.3992	-0.107379	0.166595	-0.644548	0.51922	0.830295	Gabarap	condition_Bleo_vs_PBS
7.65435	0.12839	0.200155	0.641451	0.52123	0.832134	Rbbp4	condition_Bleo_vs_PBS
7.84052	0.143508	0.223446	0.642247	0.520713	0.832134	Clock	condition_Bleo_vs_PBS
31.7275	0.0800376	0.124709	0.641796	0.521006	0.832134	B230219D22Rik	condition_Bleo_vs_PBS
7.76306	-0.188012	0.29406	-0.639365	0.522585	0.833051	Aamp	condition_Bleo_vs_PBS
7.13886	-0.161967	0.254041	-0.63756	0.52376	0.833051	Immp1l	condition_Bleo_vs_PBS
8.63806	-0.150018	0.2345	-0.639736	0.522345	0.833051	Akirin2	condition_Bleo_vs_PBS
9.10417	-0.145352	0.22807	-0.637312	0.523922	0.833051	Ccar1	condition_Bleo_vs_PBS
11.7797	-0.12204	0.191259	-0.638085	0.523418	0.833051	Mat2b	condition_Bleo_vs_PBS
7.86175	0.12366	0.193935	0.637637	0.52371	0.833051	Smarce1	condition_Bleo_vs_PBS
17.0113	-0.129731	0.203416	-0.637759	0.523631	0.833051	Sod1	condition_Bleo_vs_PBS
6.90127	0.462506	0.726024	0.63704	0.524099	0.833051	Rpl9-ps6	condition_Bleo_vs_PBS
36.9304	-0.166234	0.26134	-0.636084	0.524722	0.833129	Rasip1	condition_Bleo_vs_PBS
14.747	0.114837	0.180421	0.636496	0.524453	0.833129	Dek	condition_Bleo_vs_PBS
6.96733	-0.148119	0.23325	-0.635022	0.525414	0.833771	Plin2	condition_Bleo_vs_PBS
6.33793	0.145303	0.229168	0.634047	0.52605	0.834325	Ddx46	condition_Bleo_vs_PBS
6.75893	-0.184111	0.291585	-0.631415	0.527769	0.834709	Tnik	condition_Bleo_vs_PBS
20.0989	-0.120545	0.19099	-0.631161	0.527935	0.834709	Tpst2	condition_Bleo_vs_PBS
13.4945	0.104486	0.165742	0.630417	0.528422	0.834709	Sugt1	condition_Bleo_vs_PBS
14.5418	0.122572	0.194259	0.63097	0.52806	0.834709	Rab5c	condition_Bleo_vs_PBS
8.03435	0.141214	0.224093	0.630158	0.528592	0.834709	Gspt1	condition_Bleo_vs_PBS
8.61205	0.14992	0.23776	0.630551	0.528334	0.834709	Pigp	condition_Bleo_vs_PBS
30.1705	0.130057	0.206249	0.630581	0.528315	0.834709	Ndufa7	condition_Bleo_vs_PBS
20.8146	0.183165	0.289601	0.632473	0.527078	0.834709	Usmg5	condition_Bleo_vs_PBS
15.1739	0.106282	0.16893	0.629147	0.529253	0.834845	Ppig	condition_Bleo_vs_PBS
22.0162	0.199862	0.317651	0.629188	0.529226	0.834845	Dpm3	condition_Bleo_vs_PBS
6.50311	-0.157257	0.25038	-0.628072	0.529957	0.835502	Rsbn1	condition_Bleo_vs_PBS
7.98851	0.144605	0.230737	0.626711	0.530849	0.836454	Dnajb9	condition_Bleo_vs_PBS
29.8294	0.113811	0.181931	0.625574	0.531594	0.837174	Atp5j2	condition_Bleo_vs_PBS
50.4819	0.101557	0.163003	0.623039	0.533259	0.838254	Rpl31	condition_Bleo_vs_PBS
8.24737	-0.128784	0.206831	-0.622652	0.533513	0.838254	Ubr3	condition_Bleo_vs_PBS
7.34632	-0.171398	0.275629	-0.621845	0.534044	0.838254	Cirbp	condition_Bleo_vs_PBS
15.1465	0.108421	0.17471	0.620577	0.534878	0.838254	Trim16	condition_Bleo_vs_PBS
7.50951	-0.14386	0.231603	-0.621148	0.534502	0.838254	Mink1	condition_Bleo_vs_PBS
7.48182	-0.160637	0.257864	-0.622951	0.533316	0.838254	Ubtf	condition_Bleo_vs_PBS
23.7376	-0.0768296	0.123608	-0.621559	0.534232	0.838254	Edil3	condition_Bleo_vs_PBS
16.3109	0.133495	0.214972	0.620987	0.534608	0.838254	Sf3b6	condition_Bleo_vs_PBS
8.92683	-0.138175	0.222448	-0.621157	0.534497	0.838254	Zfr	condition_Bleo_vs_PBS
15.512	0.0936244	0.151873	0.616467	0.537587	0.839625	Cflar	condition_Bleo_vs_PBS
14.5048	-0.101347	0.164569	-0.615835	0.538003	0.839625	Lrrc8a	condition_Bleo_vs_PBS
18.3197	0.116665	0.189606	0.615303	0.538355	0.839625	Ndufc1	condition_Bleo_vs_PBS
8.47804	0.144848	0.234342	0.618106	0.536506	0.839625	Anp32b	condition_Bleo_vs_PBS
6.88614	-0.161614	0.26152	-0.617979	0.536589	0.839625	Clptm1	condition_Bleo_vs_PBS
6.5657	-0.193719	0.31471	-0.615549	0.538192	0.839625	Sgta	condition_Bleo_vs_PBS
7.03969	-0.131615	0.213698	-0.615893	0.537965	0.839625	Xrn1	condition_Bleo_vs_PBS
8.01355	-0.183598	0.297413	-0.617316	0.537027	0.839625	Rnf213	condition_Bleo_vs_PBS
9.0336	0.158961	0.257252	0.617918	0.536629	0.839625	Map1b	condition_Bleo_vs_PBS
26.7427	-0.0862255	0.140624	-0.613163	0.539768	0.840112	Tmco1	condition_Bleo_vs_PBS
10.8388	0.127777	0.208419	0.613079	0.539824	0.840112	Vamp5	condition_Bleo_vs_PBS
12.579	0.103859	0.169375	0.613188	0.539752	0.840112	Papola	condition_Bleo_vs_PBS
24.8874	-0.0766264	0.124756	-0.614209	0.539077	0.840112	St3gal6	condition_Bleo_vs_PBS
10.756	0.11344	0.185304	0.61218	0.540419	0.840453	Inafm2	condition_Bleo_vs_PBS
10.199	0.273565	0.447094	0.611873	0.540622	0.840453	Ccdc152	condition_Bleo_vs_PBS
22.0629	-0.0870581	0.142691	-0.610117	0.541784	0.841809	Actr2	condition_Bleo_vs_PBS
11.1879	-0.172245	0.282738	-0.609203	0.54239	0.8423	Gpx1	condition_Bleo_vs_PBS
6.9723	-0.132822	0.218606	-0.607588	0.543461	0.842611	Pwwp2a	condition_Bleo_vs_PBS
17.6678	-0.100295	0.164926	-0.608123	0.543106	0.842611	Ghr	condition_Bleo_vs_PBS
22.4709	0.131388	0.216147	0.607864	0.543277	0.842611	Lima1	condition_Bleo_vs_PBS
9.99077	-0.115054	0.189566	-0.606933	0.543896	0.842835	Efr3a	condition_Bleo_vs_PBS
7.8802	-0.130377	0.215223	-0.605778	0.544662	0.843573	Tecr	condition_Bleo_vs_PBS
11.9266	-0.104872	0.17602	-0.595798	0.55131	0.843588	Adipor1	condition_Bleo_vs_PBS
29.7508	-0.119469	0.19806	-0.603194	0.546379	0.843588	Emc7	condition_Bleo_vs_PBS
28.8579	-0.0712251	0.119221	-0.597423	0.550225	0.843588	Sppl2a	condition_Bleo_vs_PBS
14.5538	0.124599	0.207751	0.599752	0.548671	0.843588	Raly	condition_Bleo_vs_PBS
28.5059	0.100841	0.167851	0.600779	0.547987	0.843588	S100a10	condition_Bleo_vs_PBS
24.5645	0.0886565	0.148798	0.59582	0.551296	0.843588	Minos1	condition_Bleo_vs_PBS
6.44517	-0.139434	0.232738	-0.599104	0.549103	0.843588	Ankib1	condition_Bleo_vs_PBS
6.65561	-0.157661	0.263843	-0.597556	0.550136	0.843588	Sh3tc1	condition_Bleo_vs_PBS
89.4117	-0.140011	0.233664	-0.5992	0.54904	0.843588	Rps13	condition_Bleo_vs_PBS
14.7357	0.225534	0.377455	0.597512	0.550166	0.843588	Snrpf	condition_Bleo_vs_PBS
12.1239	0.11166	0.184546	0.605054	0.545143	0.843588	Ctcf	condition_Bleo_vs_PBS
7.20941	0.131757	0.219412	0.600499	0.548174	0.843588	Pafah1b2	condition_Bleo_vs_PBS
6.39722	-0.172096	0.28639	-0.600915	0.547897	0.843588	Anapc13	condition_Bleo_vs_PBS
9.25747	0.120555	0.20031	0.601843	0.547278	0.843588	Lgalsl	condition_Bleo_vs_PBS
7.83117	0.118708	0.197325	0.601586	0.54745	0.843588	Commd1	condition_Bleo_vs_PBS
21.1727	-0.0832309	0.139244	-0.597735	0.550016	0.843588	Gdi2	condition_Bleo_vs_PBS
10.3535	0.120033	0.19877	0.60388	0.545923	0.843588	Ubn1	condition_Bleo_vs_PBS
6.78431	0.159294	0.263955	0.603489	0.546183	0.843588	Rtp4	condition_Bleo_vs_PBS
7.47657	-0.154215	0.258866	-0.595733	0.551354	0.843588	Kalrn	condition_Bleo_vs_PBS
7.86006	-0.138332	0.231734	-0.596944	0.550544	0.843588	D17Wsu92e	condition_Bleo_vs_PBS
12.159	-0.185596	0.309922	-0.598848	0.549275	0.843588	Zfp36l2	condition_Bleo_vs_PBS
14.0647	-0.0995328	0.165587	-0.601092	0.547779	0.843588	Pten	condition_Bleo_vs_PBS
560.97	0.108276	0.179084	0.604608	0.545439	0.843588	mt-Co2	condition_Bleo_vs_PBS
8.17419	0.129948	0.218638	0.594352	0.552277	0.843804	Sdhd	condition_Bleo_vs_PBS
11.2844	0.127092	0.213617	0.594952	0.551876	0.843804	Cetn3	condition_Bleo_vs_PBS
6.58193	-0.147486	0.248201	-0.594218	0.552366	0.843804	Pacsin2	condition_Bleo_vs_PBS
8.2412	0.197366	0.333186	0.592361	0.553609	0.844814	Acer2	condition_Bleo_vs_PBS
11.3391	-0.100112	0.168976	-0.592464	0.55354	0.844814	Ap2a2	condition_Bleo_vs_PBS
7.96022	0.168959	0.285682	0.591423	0.554237	0.845131	Mrpl36	condition_Bleo_vs_PBS
12.082	-0.169895	0.287383	-0.591181	0.554399	0.845131	Cdc42bpb	condition_Bleo_vs_PBS
13.2283	-0.136188	0.230999	-0.58956	0.555486	0.846344	Snrnp70	condition_Bleo_vs_PBS
7.67424	-0.123706	0.210061	-0.588903	0.555926	0.84657	9530068E07Rik	condition_Bleo_vs_PBS
6.78891	-0.132622	0.226234	-0.586215	0.557731	0.847897	Elk4	condition_Bleo_vs_PBS
7.98815	-0.119153	0.203432	-0.585716	0.558066	0.847897	Prkacb	condition_Bleo_vs_PBS
22.6206	0.0845119	0.144062	0.586637	0.557447	0.847897	Mrfap1	condition_Bleo_vs_PBS
8.341	-0.119869	0.204761	-0.585408	0.558273	0.847897	Hmg20b	condition_Bleo_vs_PBS
35.7111	0.0951788	0.162902	0.584272	0.559038	0.847897	Ets1	condition_Bleo_vs_PBS
149.963	0.135541	0.231715	0.584947	0.558583	0.847897	Rpl23	condition_Bleo_vs_PBS
32.265	-0.0988248	0.169121	-0.584345	0.558988	0.847897	Fcho2	condition_Bleo_vs_PBS
10.879	-0.109493	0.187446	-0.584129	0.559133	0.847897	Drap1	condition_Bleo_vs_PBS
21.7637	-0.0952205	0.163407	-0.582719	0.560083	0.848893	Scaf11	condition_Bleo_vs_PBS
16.1229	-0.0940722	0.162174	-0.580071	0.561867	0.850369	Sdhb	condition_Bleo_vs_PBS
46.9731	0.0987727	0.170818	0.578235	0.563106	0.850369	Rpl5	condition_Bleo_vs_PBS
8.09591	0.12933	0.223243	0.579324	0.562371	0.850369	Psmc4	condition_Bleo_vs_PBS
7.71306	-0.128407	0.221107	-0.580748	0.56141	0.850369	Tbc1d15	condition_Bleo_vs_PBS
25.4707	-0.118081	0.20403	-0.578742	0.562763	0.850369	Cavin1	condition_Bleo_vs_PBS
6.51698	-0.152191	0.262766	-0.57919	0.562461	0.850369	Rbfox2	condition_Bleo_vs_PBS
8.96613	0.173848	0.300622	0.578293	0.563066	0.850369	Wtap	condition_Bleo_vs_PBS
10.6035	0.111607	0.193731	0.576094	0.564552	0.85211	Ppp4r2	condition_Bleo_vs_PBS
6.75708	-0.148068	0.257327	-0.575408	0.565016	0.852367	Irf9	condition_Bleo_vs_PBS
17.4371	0.0948574	0.166555	0.569525	0.569	0.853157	Acadl	condition_Bleo_vs_PBS
16.1323	0.124728	0.220581	0.565453	0.571765	0.853157	Mpc2	condition_Bleo_vs_PBS
9.16551	-0.123749	0.2182	-0.567135	0.570622	0.853157	Mllt10	condition_Bleo_vs_PBS
43.6466	0.145676	0.256839	0.567186	0.570588	0.853157	Atp5e	condition_Bleo_vs_PBS
13.2006	-0.106736	0.186409	-0.572588	0.566924	0.853157	Sike1	condition_Bleo_vs_PBS
11.3532	-0.10114	0.179297	-0.56409	0.572693	0.853157	Thrap3	condition_Bleo_vs_PBS
9.89335	-0.117439	0.206347	-0.569133	0.569266	0.853157	Sbno1	condition_Bleo_vs_PBS
63.3742	0.152614	0.270683	0.563809	0.572884	0.853157	Sem1	condition_Bleo_vs_PBS
13.6624	0.117459	0.207736	0.565423	0.571786	0.853157	Mdfic	condition_Bleo_vs_PBS
33.0463	0.0868707	0.151768	0.572392	0.567057	0.853157	Cald1	condition_Bleo_vs_PBS
7.7082	-0.146946	0.260373	-0.564368	0.572504	0.853157	Utrn	condition_Bleo_vs_PBS
10.3067	-0.103319	0.182462	-0.56625	0.571224	0.853157	Anapc16	condition_Bleo_vs_PBS
17.0119	0.0929544	0.163891	0.567172	0.570597	0.853157	Atp5d	condition_Bleo_vs_PBS
7.69044	0.13278	0.234601	0.56598	0.571407	0.853157	Timm8b	condition_Bleo_vs_PBS
22.9612	0.0914736	0.161859	0.565142	0.571977	0.853157	Uqcr10	condition_Bleo_vs_PBS
11.1592	-0.173864	0.303342	-0.573161	0.566536	0.853157	Rnf187	condition_Bleo_vs_PBS
54.7798	0.11138	0.196257	0.567524	0.570359	0.853157	Pfn1	condition_Bleo_vs_PBS
80.0188	0.198498	0.349264	0.568331	0.56981	0.853157	Rpl38	condition_Bleo_vs_PBS
6.63009	-0.149058	0.263562	-0.565555	0.571697	0.853157	Pfkp	condition_Bleo_vs_PBS
34.4123	-0.081139	0.142656	-0.568773	0.56951	0.853157	Ankrd33b	condition_Bleo_vs_PBS
11.5494	-0.108001	0.191398	-0.564273	0.572568	0.853157	Cct5	condition_Bleo_vs_PBS
17.9218	0.0948298	0.166717	0.568808	0.569487	0.853157	St3gal1	condition_Bleo_vs_PBS
9.2668	-0.112256	0.197809	-0.567496	0.570377	0.853157	Lrch3	condition_Bleo_vs_PBS
11.1583	0.118511	0.209784	0.56492	0.572128	0.853157	Ndufv3	condition_Bleo_vs_PBS
6.28835	0.147116	0.259895	0.566059	0.571354	0.853157	Hspa9	condition_Bleo_vs_PBS
17.7717	-0.115516	0.205736	-0.561478	0.574472	0.854207	Wdr26	condition_Bleo_vs_PBS
21.727	0.0718535	0.127935	0.561641	0.57436	0.854207	Psmb4	condition_Bleo_vs_PBS
9.54743	-0.112785	0.200651	-0.562097	0.57405	0.854207	Sirt2	condition_Bleo_vs_PBS
128.785	-0.165688	0.295686	-0.560352	0.575239	0.854887	Rps21	condition_Bleo_vs_PBS
17.3022	-0.080579	0.143906	-0.559943	0.575518	0.854887	Srsf11	condition_Bleo_vs_PBS
13.835	0.169059	0.302519	0.558839	0.576272	0.855569	Adgrg1	condition_Bleo_vs_PBS
13.7375	-0.135048	0.241889	-0.558306	0.576635	0.855569	Stat1	condition_Bleo_vs_PBS
52.3196	0.0591927	0.106085	0.557975	0.576861	0.855569	Rap1b	condition_Bleo_vs_PBS
19.8738	-0.0907294	0.162801	-0.557302	0.577321	0.855814	Eif4g3	condition_Bleo_vs_PBS
7.2468	-0.126098	0.226739	-0.55614	0.578115	0.856554	Pigk	condition_Bleo_vs_PBS
9.67514	-0.138039	0.248479	-0.555534	0.578529	0.856731	Stxbp1	condition_Bleo_vs_PBS
25.8372	0.115447	0.209556	0.550912	0.581694	0.856847	Srp14	condition_Bleo_vs_PBS
8.00617	0.112656	0.204737	0.55025	0.582148	0.856847	Gdi1	condition_Bleo_vs_PBS
6.35253	-0.113837	0.205919	-0.552822	0.580385	0.856847	Ddx58	condition_Bleo_vs_PBS
9.048	-0.121481	0.220061	-0.55203	0.580928	0.856847	Hmgn2	condition_Bleo_vs_PBS
19.9764	0.107377	0.195131	0.550281	0.582127	0.856847	Capns1	condition_Bleo_vs_PBS
48.7969	-0.0705425	0.127454	-0.553474	0.579939	0.856847	Tjp1	condition_Bleo_vs_PBS
27.1465	-0.0647221	0.117149	-0.552477	0.580621	0.856847	Dnajc3	condition_Bleo_vs_PBS
9.17054	-0.188697	0.342683	-0.550645	0.581877	0.856847	Hyal1	condition_Bleo_vs_PBS
19.5761	-0.0859348	0.155512	-0.552591	0.580544	0.856847	Ubald2	condition_Bleo_vs_PBS
193.394	0.0556412	0.100714	0.552466	0.580629	0.856847	Calm1	condition_Bleo_vs_PBS
6.86887	-0.127875	0.231326	-0.552792	0.580406	0.856847	Cbx5	condition_Bleo_vs_PBS
6.33223	0.130092	0.235727	0.551876	0.581033	0.856847	Adprh	condition_Bleo_vs_PBS
8.6448	0.114221	0.20781	0.549643	0.582564	0.857024	Fam204a	condition_Bleo_vs_PBS
8.98878	0.121324	0.220933	0.549146	0.582905	0.857092	Akr1b3	condition_Bleo_vs_PBS
55.8922	-0.151852	0.2771	-0.548005	0.583688	0.857375	Rps18	condition_Bleo_vs_PBS
8.9694	0.141354	0.257788	0.548332	0.583464	0.857375	Slc29a1	condition_Bleo_vs_PBS
33.2632	0.0662981	0.121327	0.546442	0.584762	0.858518	Lamp2	condition_Bleo_vs_PBS
11.5859	0.108784	0.199513	0.545246	0.585584	0.858857	Hist1h2bc	condition_Bleo_vs_PBS
117.377	0.0879222	0.161187	0.545466	0.585433	0.858857	AW112010	condition_Bleo_vs_PBS
11.5053	-0.11528	0.212561	-0.542338	0.587586	0.859711	Sema6d	condition_Bleo_vs_PBS
15.5768	0.0913529	0.168076	0.54352	0.586772	0.859711	Mapre1	condition_Bleo_vs_PBS
13.3821	0.0885687	0.163252	0.542526	0.587456	0.859711	Cdipt	condition_Bleo_vs_PBS
16.2369	0.0831708	0.153024	0.543513	0.586776	0.859711	Hnrnpc	condition_Bleo_vs_PBS
6.28221	0.132084	0.243585	0.542249	0.587647	0.859711	Pfdn1	condition_Bleo_vs_PBS
32.5018	-0.0839385	0.15686	-0.535117	0.592569	0.860323	Hnrnpu	condition_Bleo_vs_PBS
6.36157	-0.127172	0.237006	-0.536576	0.59156	0.860323	Rprd1b	condition_Bleo_vs_PBS
10.0624	-0.100802	0.189403	-0.532207	0.594583	0.860323	Rad23b	condition_Bleo_vs_PBS
19.9785	-0.116084	0.21532	-0.539124	0.589801	0.860323	Sfpq	condition_Bleo_vs_PBS
8.37047	-0.128094	0.240652	-0.532279	0.594533	0.860323	Nudc	condition_Bleo_vs_PBS
172.042	-0.0633702	0.118301	-0.535669	0.592187	0.860323	Clic4	condition_Bleo_vs_PBS
65.5166	0.0576783	0.107103	0.538531	0.59021	0.860323	Gnb1	condition_Bleo_vs_PBS
7.96643	0.210357	0.389721	0.539763	0.58936	0.860323	Isg15	condition_Bleo_vs_PBS
16.0287	0.10105	0.18927	0.533893	0.593415	0.860323	Polr1d	condition_Bleo_vs_PBS
34.3342	0.0730251	0.136957	0.533197	0.593897	0.860323	Tax1bp1	condition_Bleo_vs_PBS
6.29855	-0.135306	0.252439	-0.535994	0.591963	0.860323	Adipor2	condition_Bleo_vs_PBS
7.16333	0.120199	0.222892	0.539272	0.589699	0.860323	Prmt1	condition_Bleo_vs_PBS
7.77069	0.153321	0.285672	0.536704	0.591472	0.860323	Fam103a1	condition_Bleo_vs_PBS
7.81342	0.112323	0.210338	0.534015	0.593331	0.860323	Rhog	condition_Bleo_vs_PBS
[truncated: 9,031 more rows]

## Sheet: Lrg1+ gCap
baseMean	log2FoldChange	lfcSE	stat	pvalue	padj	gene	test
116.697	3.32091	0.382265	8.68746	3.70619e-18	4.22098e-14	Lrg1	condition_Bleo_vs_PBS
40.9175	3.15543	0.383901	8.21937	2.04583e-16	1.165e-12	Cmah	condition_Bleo_vs_PBS
188.935	1.22223	0.158733	7.69993	1.36141e-14	5.16837e-11	Gja4	condition_Bleo_vs_PBS
175.501	1.87651	0.254175	7.38274	1.55061e-13	3.57031e-10	Sparcl1	condition_Bleo_vs_PBS
16.3465	2.03594	0.275824	7.38131	1.56744e-13	3.57031e-10	Mest	condition_Bleo_vs_PBS
6.4596	2.43048	0.345725	7.0301	2.06387e-12	3.67044e-09	Akr1b8	condition_Bleo_vs_PBS
673.636	1.22901	0.175131	7.01767	2.25595e-12	3.67044e-09	Col4a1	condition_Bleo_vs_PBS
50.6456	1.18974	0.172732	6.88775	5.66821e-12	8.0694e-09	Atp8b1	condition_Bleo_vs_PBS
127.793	1.31145	0.193038	6.79376	1.09246e-11	1.24421e-08	Cd34	condition_Bleo_vs_PBS
9.82699	2.26233	0.332311	6.80786	9.90604e-12	1.24421e-08	Clca3a1	condition_Bleo_vs_PBS
171.828	1.17799	0.17737	6.64145	3.10612e-11	3.08387e-08	Emp1	condition_Bleo_vs_PBS
91.3316	0.873268	0.131619	6.6348	3.24932e-11	3.08387e-08	Clu	condition_Bleo_vs_PBS
104.35	-0.807261	0.122442	-6.59301	4.31004e-11	3.77593e-08	Adrb2	condition_Bleo_vs_PBS
18.1331	1.76985	0.272962	6.48387	8.93994e-11	7.27264e-08	Abca1	condition_Bleo_vs_PBS
10.5877	1.32293	0.208958	6.33107	2.43467e-10	1.73303e-07	Cit	condition_Bleo_vs_PBS
77.7506	0.957605	0.151141	6.33585	2.36042e-10	1.73303e-07	Jpt1	condition_Bleo_vs_PBS
86.9531	1.25649	0.199196	6.30781	2.83006e-10	1.89597e-07	Grrp1	condition_Bleo_vs_PBS
44.5875	3.19085	0.50689	6.29495	3.07504e-10	1.94565e-07	Ankrd37	condition_Bleo_vs_PBS
292.09	1.24259	0.197664	6.28639	3.24938e-10	1.94775e-07	Col4a2	condition_Bleo_vs_PBS
8.73237	2.28335	0.366228	6.2348	4.52364e-10	2.57599e-07	Adgrg1	condition_Bleo_vs_PBS
193.254	-1.3213	0.213162	-6.19857	5.69801e-10	3.09022e-07	Dusp1	condition_Bleo_vs_PBS
47.1477	0.979248	0.159137	6.15351	7.57882e-10	3.92342e-07	Pkig	condition_Bleo_vs_PBS
11.0153	2.1064	0.344618	6.11228	9.82146e-10	4.86333e-07	Nrp2	condition_Bleo_vs_PBS
252.831	-0.763849	0.125424	-6.09012	1.12824e-09	5.35395e-07	Selenop	condition_Bleo_vs_PBS
27.4304	1.23183	0.204616	6.0202	1.74206e-09	7.70457e-07	Lap3	condition_Bleo_vs_PBS
16.4297	1.053	0.175135	6.01253	1.82653e-09	7.70457e-07	Dcun1d3	condition_Bleo_vs_PBS
26.4016	1.95341	0.324665	6.01668	1.7803e-09	7.70457e-07	Amd1	condition_Bleo_vs_PBS
14.5461	3.41052	0.568499	5.99917	1.98332e-09	8.06717e-07	Lama1	condition_Bleo_vs_PBS
249.867	0.804955	0.135287	5.95	2.68143e-09	1.02931e-06	Tmem176a	condition_Bleo_vs_PBS
74.6402	1.47755	0.248404	5.94819	2.71132e-09	1.02931e-06	Ntrk2	condition_Bleo_vs_PBS
199.09	-0.872394	0.147745	-5.90473	3.53233e-09	1.28758e-06	Bmp6	condition_Bleo_vs_PBS
32.5663	0.785886	0.133183	5.90079	3.61775e-09	1.28758e-06	Ppp1r14b	condition_Bleo_vs_PBS
3.66187	2.18903	0.371924	5.88569	3.96402e-09	1.36807e-06	Slc4a8	condition_Bleo_vs_PBS
8.37966	1.59376	0.271204	5.87661	4.18743e-09	1.40267e-06	Mtmr11	condition_Bleo_vs_PBS
36.8257	1.46946	0.25283	5.81206	6.1708e-09	2.00798e-06	Gadd45g	condition_Bleo_vs_PBS
505.432	1.19749	0.207263	5.77764	7.5755e-09	2.39659e-06	Sparc	condition_Bleo_vs_PBS
199.414	0.841809	0.145972	5.76691	8.07393e-09	2.48524e-06	Anxa2	condition_Bleo_vs_PBS
6.18898	2.37371	0.414352	5.72874	1.01182e-08	3.03252e-06	Gm16104	condition_Bleo_vs_PBS
48.3512	1.00021	0.174821	5.72133	1.0569e-08	3.08643e-06	Hif1a	condition_Bleo_vs_PBS
64.8153	0.696103	0.122165	5.69805	1.21185e-08	3.36629e-06	Tgfbr2	condition_Bleo_vs_PBS
21.9317	1.30987	0.229779	5.70056	1.19416e-08	3.36629e-06	Grp	condition_Bleo_vs_PBS
130.747	0.997726	0.175301	5.6915	1.2593e-08	3.41479e-06	Scn3b	condition_Bleo_vs_PBS
27.4063	0.9992	0.176312	5.66722	1.4513e-08	3.84392e-06	Sdc4	condition_Bleo_vs_PBS
56.0056	1.20077	0.21274	5.64433	1.65826e-08	4.29224e-06	Armcx4	condition_Bleo_vs_PBS
90.6258	-1.09337	0.194038	-5.63485	1.75215e-08	4.33809e-06	Fmo2	condition_Bleo_vs_PBS
8.10579	2.0685	0.366961	5.63683	1.73212e-08	4.33809e-06	Gxylt2	condition_Bleo_vs_PBS
75.55	-0.660135	0.11747	-5.61962	1.91377e-08	4.63743e-06	Rin2	condition_Bleo_vs_PBS
1.50298	3.29819	0.588882	5.60077	2.134e-08	5.06336e-06	Sh2b2	condition_Bleo_vs_PBS
14.0796	-1.4956	0.267461	-5.59186	2.24651e-08	5.22154e-06	AC151836.1	condition_Bleo_vs_PBS
16.6551	1.09541	0.196512	5.57425	2.48601e-08	5.66263e-06	Il1r1	condition_Bleo_vs_PBS
13.2729	-1.32556	0.2381	-5.56723	2.58827e-08	5.77997e-06	Pgr	condition_Bleo_vs_PBS
213.502	0.72053	0.129785	5.55171	2.82887e-08	6.19577e-06	Tmem176b	condition_Bleo_vs_PBS
74.2371	0.931946	0.168532	5.52978	3.20628e-08	6.88988e-06	Ldha	condition_Bleo_vs_PBS
4.82063	3.1898	0.580496	5.49496	3.90796e-08	8.10975e-06	Vwa1	condition_Bleo_vs_PBS
59.146	0.677449	0.123294	5.49458	3.91638e-08	8.10975e-06	Orai1	condition_Bleo_vs_PBS
30.6979	1.30587	0.238132	5.48379	4.16299e-08	8.46649e-06	Tiam1	condition_Bleo_vs_PBS
4.38607	2.51781	0.459815	5.47569	4.35801e-08	8.70761e-06	Tmem173	condition_Bleo_vs_PBS
50.209	-0.793019	0.145479	-5.45107	5.00663e-08	9.83113e-06	Frmd6	condition_Bleo_vs_PBS
56.9846	0.738447	0.136191	5.42213	5.88922e-08	1.13682e-05	Lpcat3	condition_Bleo_vs_PBS
2.05149	3.11651	0.575142	5.41868	6.00422e-08	1.1397e-05	Vcan	condition_Bleo_vs_PBS
331.093	0.654593	0.1209	5.41434	6.1515e-08	1.14852e-05	Rplp0	condition_Bleo_vs_PBS
58.0137	-1.02052	0.189045	-5.39829	6.72805e-08	1.2359e-05	Gbp2	condition_Bleo_vs_PBS
98.3154	1.20373	0.223269	5.39137	6.99212e-08	1.26402e-05	Ackr3	condition_Bleo_vs_PBS
3.0811	3.38186	0.631549	5.35486	8.56238e-08	1.50677e-05	Timp1	condition_Bleo_vs_PBS
2.25347	3.58162	0.669298	5.35131	8.73186e-08	1.50677e-05	Susd2	condition_Bleo_vs_PBS
28.519	0.89316	0.166866	5.35257	8.67141e-08	1.50677e-05	Glod4	condition_Bleo_vs_PBS
402.271	-0.965166	0.180546	-5.34581	9.00112e-08	1.50755e-05	Txnip	condition_Bleo_vs_PBS
247.215	0.63752	0.119198	5.34839	8.87396e-08	1.50755e-05	Rpl10a	condition_Bleo_vs_PBS
270.718	-0.584393	0.109558	-5.33408	9.60302e-08	1.58506e-05	Cyth3	condition_Bleo_vs_PBS
590.521	0.635956	0.120721	5.268	1.37916e-07	2.24389e-05	Ybx1	condition_Bleo_vs_PBS
18.6257	2.69149	0.514305	5.23326	1.66547e-07	2.67155e-05	Mal	condition_Bleo_vs_PBS
32.9175	-0.680357	0.130273	-5.22255	1.76473e-07	2.79146e-05	Sft2d2	condition_Bleo_vs_PBS
14.6814	0.855344	0.164821	5.18954	2.10819e-07	3.28906e-05	Kazn	condition_Bleo_vs_PBS
56.1519	0.538398	0.103831	5.18533	2.15637e-07	3.31877e-05	Psmd12	condition_Bleo_vs_PBS
6.8314	1.37446	0.266933	5.14907	2.61775e-07	3.9232e-05	Ctps	condition_Bleo_vs_PBS
168.812	-0.377037	0.0732244	-5.14906	2.618e-07	3.9232e-05	Gnaq	condition_Bleo_vs_PBS
22.6023	-0.827082	0.16078	-5.14417	2.68706e-07	3.9744e-05	Raver2	condition_Bleo_vs_PBS
118.795	0.969355	0.189856	5.10573	3.29514e-07	4.81132e-05	Fxyd5	condition_Bleo_vs_PBS
123.424	0.538539	0.105683	5.09579	3.47294e-07	5.00675e-05	Pdlim1	condition_Bleo_vs_PBS
79.9837	0.699081	0.137317	5.091	3.56176e-07	5.07062e-05	S100a11	condition_Bleo_vs_PBS
1018.61	-0.500062	0.0983017	-5.08701	3.63757e-07	5.1146e-05	Bmpr2	condition_Bleo_vs_PBS
6.09567	-1.82172	0.359674	-5.0649	4.08614e-07	5.67525e-05	Angpt2	condition_Bleo_vs_PBS
61.5737	0.725263	0.143785	5.0441	4.55662e-07	6.25245e-05	Serpinb9	condition_Bleo_vs_PBS
9.15574	1.61679	0.321819	5.02389	5.06348e-07	6.70558e-05	Gja5	condition_Bleo_vs_PBS
15.9386	-1.21348	0.241507	-5.02462	5.04429e-07	6.70558e-05	Cx3cl1	condition_Bleo_vs_PBS
6.39468	1.44199	0.286939	5.02544	5.02292e-07	6.70558e-05	Bace2	condition_Bleo_vs_PBS
291.706	0.48079	0.0959832	5.00911	5.46829e-07	7.15843e-05	Ecscr	condition_Bleo_vs_PBS
7.04672	1.15618	0.231761	4.98869	6.07909e-07	7.86759e-05	Timm8a1	condition_Bleo_vs_PBS
713.91	-0.487386	0.0983781	-4.95421	7.26232e-07	9.19979e-05	Pltp	condition_Bleo_vs_PBS
1.92865	3.23992	0.654	4.95401	7.27001e-07	9.19979e-05	Top2a	condition_Bleo_vs_PBS
4.35428	1.7358	0.350541	4.95179	7.35346e-07	9.20313e-05	Pafah1b3	condition_Bleo_vs_PBS
3.86962	2.45095	0.496051	4.94091	7.7757e-07	9.62581e-05	Ltc4s	condition_Bleo_vs_PBS
8.86665	1.15148	0.233367	4.9342	8.04783e-07	9.8096e-05	Hacd1	condition_Bleo_vs_PBS
49.0027	0.926886	0.187894	4.93303	8.09643e-07	9.8096e-05	Spry4	condition_Bleo_vs_PBS
128.251	-0.51614	0.104687	-4.93032	8.20952e-07	9.84192e-05	Msi2	condition_Bleo_vs_PBS
5.34743	1.54923	0.31447	4.92648	8.37224e-07	9.89555e-05	Gm14005	condition_Bleo_vs_PBS
16.7509	0.948904	0.192664	4.92519	8.42803e-07	9.89555e-05	Gm30382	condition_Bleo_vs_PBS
23.1552	1.38725	0.282332	4.91355	8.94418e-07	0.000103944	Ndrg1	condition_Bleo_vs_PBS
421.102	-0.586935	0.119587	-4.908	9.20117e-07	0.000105851	Foxf1	condition_Bleo_vs_PBS
143.218	-0.608937	0.124329	-4.89779	9.692e-07	0.000110382	Tmcc3	condition_Bleo_vs_PBS
56.7141	-0.773879	0.158122	-4.89418	9.87184e-07	0.000111317	Ccrl2	condition_Bleo_vs_PBS
214.672	-0.614339	0.125599	-4.89127	1.00189e-06	0.000111868	Fzd4	condition_Bleo_vs_PBS
150.357	0.678447	0.139124	4.87656	1.0795e-06	0.000118318	Rhoc	condition_Bleo_vs_PBS
71.9058	-0.458139	0.0939504	-4.87639	1.08044e-06	0.000118318	Lats2	condition_Bleo_vs_PBS
211.192	0.404525	0.0830313	4.87196	1.10498e-06	0.000119854	Prex2	condition_Bleo_vs_PBS
16.7431	1.10049	0.226318	4.86258	1.15863e-06	0.000124436	Bcl3	condition_Bleo_vs_PBS
164.788	-0.712248	0.146529	-4.86081	1.16908e-06	0.000124436	Klf6	condition_Bleo_vs_PBS
50.551	-0.653748	0.134649	-4.85521	1.20257e-06	0.000126815	Phactr1	condition_Bleo_vs_PBS
63.9578	1.85474	0.383051	4.84203	1.28519e-06	0.000134285	Plac8	condition_Bleo_vs_PBS
16.8332	-0.833373	0.172302	-4.8367	1.32015e-06	0.000136684	Sun2	condition_Bleo_vs_PBS
664.609	0.479481	0.0993076	4.82824	1.37746e-06	0.000141254	Vim	condition_Bleo_vs_PBS
60.8781	0.697449	0.144502	4.82656	1.3891e-06	0.000141254	Fam198b	condition_Bleo_vs_PBS
123.756	0.553495	0.114848	4.81936	1.44023e-06	0.000142632	Anxa5	condition_Bleo_vs_PBS
77.6622	-1.12922	0.234265	-4.82025	1.43376e-06	0.000142632	Slc16a9	condition_Bleo_vs_PBS
720.972	0.709782	0.147249	4.82028	1.43359e-06	0.000142632	Ly6c1	condition_Bleo_vs_PBS
17.9132	0.967596	0.201667	4.79799	1.6027e-06	0.000157354	Eif4ebp1	condition_Bleo_vs_PBS
974.181	-0.543388	0.113309	-4.79565	1.62151e-06	0.000157841	Itga1	condition_Bleo_vs_PBS
37.0183	0.948471	0.197879	4.79318	1.64161e-06	0.000158443	Litaf	condition_Bleo_vs_PBS
130.444	0.609897	0.127371	4.78837	1.68144e-06	0.000160923	Lrrc8c	condition_Bleo_vs_PBS
119.195	1.05388	0.221079	4.76698	1.87006e-06	0.000177484	Scarb1	condition_Bleo_vs_PBS
57.1335	-0.786848	0.165307	-4.75993	1.9366e-06	0.00017787	Ephx1	condition_Bleo_vs_PBS
115.004	-0.873066	0.18325	-4.76434	1.89472e-06	0.00017787	Gbp7	condition_Bleo_vs_PBS
2.9548	-2.2537	0.473355	-4.76111	1.92535e-06	0.00017787	Kcnk5	condition_Bleo_vs_PBS
3.39729	2.78769	0.585382	4.76218	1.91512e-06	0.00017787	Kif21a	condition_Bleo_vs_PBS
93.425	-0.39762	0.0835973	-4.75637	1.97103e-06	0.000178249	Rasal2	condition_Bleo_vs_PBS
59.2273	0.771654	0.162239	4.75627	1.97202e-06	0.000178249	Csrp2	condition_Bleo_vs_PBS
1743.81	0.64548	0.1358	4.75318	2.00239e-06	0.000179568	Ly6a	condition_Bleo_vs_PBS
219.322	-0.64856	0.136794	-4.74114	2.12523e-06	0.000189096	Rnf144a	condition_Bleo_vs_PBS
9.86097	1.18322	0.249682	4.73892	2.14862e-06	0.000189695	Fam69a	condition_Bleo_vs_PBS
954.697	-0.61377	0.129613	-4.73541	2.18609e-06	0.000191518	Tspan7	condition_Bleo_vs_PBS
835.648	-0.792029	0.167854	-4.71855	2.37536e-06	0.000206511	Klf2	condition_Bleo_vs_PBS
1470.01	-0.559411	0.118618	-4.71608	2.40426e-06	0.00020744	Ptprb	condition_Bleo_vs_PBS
33.74	1.01029	0.214418	4.71177	2.45574e-06	0.000208769	Aprt	condition_Bleo_vs_PBS
66.2435	0.609273	0.12931	4.71172	2.45633e-06	0.000208769	Jam2	condition_Bleo_vs_PBS
1.62488	3.26503	0.694593	4.70064	2.59343e-06	0.000218789	Dtl	condition_Bleo_vs_PBS
54.4226	-0.425746	0.0908117	-4.68823	2.75576e-06	0.000230774	Scarb2	condition_Bleo_vs_PBS
199.339	-1.19106	0.254378	-4.68224	2.83752e-06	0.0002353	Cyp4b1	condition_Bleo_vs_PBS
205.517	-1.10732	0.236544	-4.68126	2.85112e-06	0.0002353	Npr3	condition_Bleo_vs_PBS
144.324	-0.505211	0.108188	-4.66976	3.01558e-06	0.000247083	Phldb2	condition_Bleo_vs_PBS
13.2554	-1.4996	0.321336	-4.66676	3.05981e-06	0.000248916	9530026P05Rik	condition_Bleo_vs_PBS
4.27232	1.8044	0.387406	4.65764	3.19855e-06	0.000258356	E2f3	condition_Bleo_vs_PBS
31.5057	-0.731559	0.157126	-4.65588	3.22598e-06	0.000258737	Ctsc	condition_Bleo_vs_PBS
30.2196	-0.582379	0.125167	-4.65281	3.27446e-06	0.000260789	Dtx3l	condition_Bleo_vs_PBS
2.35224	3.76785	0.812104	4.63962	3.49051e-06	0.000276065	Selp	condition_Bleo_vs_PBS
284.157	-0.446271	0.0962899	-4.63466	3.5753e-06	0.000280821	Efnb2	condition_Bleo_vs_PBS
26.4709	0.73674	0.159044	4.63231	3.61614e-06	0.000282084	Mrpl54	condition_Bleo_vs_PBS
40.3415	0.906408	0.195754	4.63035	3.65044e-06	0.000282823	Phlda3	condition_Bleo_vs_PBS
5.5827	-1.27507	0.275578	-4.62688	3.71213e-06	0.000285658	Pank1	condition_Bleo_vs_PBS
314.38	-0.334065	0.0723113	-4.61982	3.84073e-06	0.000293571	Tek	condition_Bleo_vs_PBS
68.4906	-0.474642	0.102797	-4.61728	3.88801e-06	0.000295203	Nedd9	condition_Bleo_vs_PBS
126.875	-0.55604	0.120598	-4.61069	4.01337e-06	0.000302704	Tcn2	condition_Bleo_vs_PBS
316.83	0.517245	0.112222	4.60912	4.0437e-06	0.000302985	Ppp1r2	condition_Bleo_vs_PBS
5.38603	1.67516	0.363699	4.60588	4.10718e-06	0.00030573	Prnp	condition_Bleo_vs_PBS
21.7321	-0.720942	0.157104	-4.58895	4.45487e-06	0.000327332	Kansl1l	condition_Bleo_vs_PBS
96.7709	0.434714	0.0947147	4.58972	4.43846e-06	0.000327332	Rras	condition_Bleo_vs_PBS
227.868	0.52096	0.113755	4.57966	4.65738e-06	0.000340019	Sox17	condition_Bleo_vs_PBS
5.02151	-1.4592	0.318885	-4.57593	4.74099e-06	0.000343918	Slc1a1	condition_Bleo_vs_PBS
155.779	0.552934	0.120983	4.57033	4.86947e-06	0.000351002	Rab11a	condition_Bleo_vs_PBS
35.125	-1.00666	0.220365	-4.56814	4.9208e-06	0.000352189	Hlx	condition_Bleo_vs_PBS
17.4269	-1.18702	0.259912	-4.56699	4.94777e-06	0.000352189	Cd44	condition_Bleo_vs_PBS
38.8346	0.673951	0.147628	4.5652	4.9901e-06	0.000352996	Mrps18a	condition_Bleo_vs_PBS
26.1849	-0.685726	0.150277	-4.56308	5.04081e-06	0.000354381	Tmtc1	condition_Bleo_vs_PBS
46.0888	-0.563337	0.123497	-4.56156	5.07748e-06	0.00035477	Tle1	condition_Bleo_vs_PBS
89.1159	-0.384645	0.084436	-4.55546	5.227e-06	0.00036299	Smurf2	condition_Bleo_vs_PBS
97.642	0.385584	0.0848205	4.54588	5.47067e-06	0.000375334	Set	condition_Bleo_vs_PBS
29.3282	0.668809	0.147107	4.5464	5.45719e-06	0.000375334	Eif1a	condition_Bleo_vs_PBS
49.8836	1.04903	0.230845	4.54431	5.51149e-06	0.000375871	Mctp1	condition_Bleo_vs_PBS
177.184	-0.579079	0.127933	-4.52641	5.99941e-06	0.00040671	Lifr	condition_Bleo_vs_PBS
14.1257	-0.803356	0.177563	-4.52435	6.05802e-06	0.000408253	Pgm2l1	condition_Bleo_vs_PBS
70.4366	-0.514362	0.114249	-4.50209	6.72875e-06	0.000450786	Cep85l	condition_Bleo_vs_PBS
89.1371	0.46135	0.10253	4.49967	6.80598e-06	0.000450939	Eif3f	condition_Bleo_vs_PBS
274.827	-0.255968	0.0568877	-4.49954	6.81022e-06	0.000450939	Tmbim6	condition_Bleo_vs_PBS
169.622	-0.687868	0.152997	-4.49596	6.92553e-06	0.000455924	Klf9	condition_Bleo_vs_PBS
43.3941	0.559096	0.1244	4.49435	6.97842e-06	0.000456765	Ccdc88a	condition_Bleo_vs_PBS
71.9725	-0.591259	0.131603	-4.49274	7.03131e-06	0.000457597	Rnf141	condition_Bleo_vs_PBS
40.8624	-0.508641	0.113384	-4.48602	7.2566e-06	0.000469576	Btbd3	condition_Bleo_vs_PBS
40.3146	-0.522945	0.116684	-4.48171	7.40474e-06	0.000476455	Sh3d19	condition_Bleo_vs_PBS
34.7595	-0.903967	0.201923	-4.47678	7.57756e-06	0.000484836	Csf1	condition_Bleo_vs_PBS
295.189	0.624765	0.139635	4.47428	7.66693e-06	0.000487814	Clic1	condition_Bleo_vs_PBS
386.328	0.502178	0.112556	4.4616	8.13488e-06	0.000511868	Rpl7	condition_Bleo_vs_PBS
22.3924	-0.941465	0.210961	-4.46275	8.09142e-06	0.000511868	Ifit1	condition_Bleo_vs_PBS
1.20498	3.38186	0.759967	4.45001	8.58655e-06	0.00053732	Slc24a3	condition_Bleo_vs_PBS
50.7273	0.570294	0.128212	4.44804	8.66559e-06	0.000539303	Tceal9	condition_Bleo_vs_PBS
31.6749	-0.557433	0.125459	-4.44316	8.86465e-06	0.000548693	Hfe	condition_Bleo_vs_PBS
5.55168	1.93481	0.43635	4.43409	9.24641e-06	0.000569229	Dbn1	condition_Bleo_vs_PBS
9.43937	0.954819	0.2155	4.43072	9.39174e-06	0.000575067	Adgrg3	condition_Bleo_vs_PBS
1014.21	-0.381511	0.0862338	-4.42415	9.68229e-06	0.000589688	Adgrf5	condition_Bleo_vs_PBS
9.54011	-1.02398	0.232174	-4.41038	1.0319e-05	0.000625121	Mettl7a1	condition_Bleo_vs_PBS
38.1628	0.86563	0.196533	4.40449	1.06031e-05	0.000625202	Pls3	condition_Bleo_vs_PBS
18.0849	-0.835405	0.189529	-4.40779	1.0443e-05	0.000625202	Gbp3	condition_Bleo_vs_PBS
7.60384	1.93702	0.439451	4.40782	1.04414e-05	0.000625202	Col15a1	condition_Bleo_vs_PBS
26.6859	1.22755	0.278764	4.40354	1.06497e-05	0.000625202	Bhlhe40	condition_Bleo_vs_PBS
52.1907	0.659878	0.149795	4.40521	1.0568e-05	0.000625202	Cltb	condition_Bleo_vs_PBS
75.8957	0.421372	0.0956444	4.40561	1.05486e-05	0.000625202	Arl15	condition_Bleo_vs_PBS
28.9394	0.716705	0.162814	4.40197	1.07271e-05	0.000626517	Ssna1	condition_Bleo_vs_PBS
156.805	0.48645	0.110783	4.39101	1.12827e-05	0.000655603	Ddah2	condition_Bleo_vs_PBS
2.31445	1.90048	0.433058	4.38852	1.14125e-05	0.000659784	Myc	condition_Bleo_vs_PBS
3.85219	1.58369	0.361011	4.38682	1.15019e-05	0.000661589	Plp2	condition_Bleo_vs_PBS
23.5835	0.67465	0.153952	4.38222	1.17478e-05	0.000672341	Chrm2	condition_Bleo_vs_PBS
204.083	-0.374324	0.0855169	-4.3772	1.20215e-05	0.000681158	Arap2	condition_Bleo_vs_PBS
17.0558	1.18127	0.269837	4.37773	1.1992e-05	0.000681158	Rflnb	condition_Bleo_vs_PBS
470.191	-0.419799	0.0960192	-4.37203	1.23095e-05	0.000694022	Zbtb20	condition_Bleo_vs_PBS
2.16825	3.02483	0.692587	4.36744	1.25712e-05	0.000701828	Ildr2	condition_Bleo_vs_PBS
70.4533	-1.03754	0.237512	-4.36839	1.25167e-05	0.000701828	Abi3bp	condition_Bleo_vs_PBS
81.138	-0.71195	0.163154	-4.36366	1.27902e-05	0.000707879	Stk4	condition_Bleo_vs_PBS
220.098	-0.561153	0.128625	-4.36269	1.28473e-05	0.000707879	Pde3a	condition_Bleo_vs_PBS
36.3851	0.660256	0.151353	4.36237	1.2866e-05	0.000707879	Nme1	condition_Bleo_vs_PBS
8.39989	2.17245	0.498708	4.35616	1.32363e-05	0.000724749	Scgb3a1	condition_Bleo_vs_PBS
59.3037	-0.505236	0.116021	-4.35468	1.33261e-05	0.000726179	Crebrf	condition_Bleo_vs_PBS
131.899	-0.749729	0.172274	-4.35197	1.3492e-05	0.000728249	Adgrl3	condition_Bleo_vs_PBS
5.46429	1.25916	0.289314	4.35224	1.34754e-05	0.000728249	Gmnn	condition_Bleo_vs_PBS
632.829	0.80776	0.18572	4.34935	1.36541e-05	0.000730906	Cxcl12	condition_Bleo_vs_PBS
126.539	-0.695092	0.159862	-4.34807	1.37338e-05	0.000730906	AU020206	condition_Bleo_vs_PBS
1384.86	0.460647	0.105939	4.34825	1.37229e-05	0.000730906	Tpt1	condition_Bleo_vs_PBS
19.0267	0.734319	0.169001	4.34505	1.39243e-05	0.000737602	Ninj1	condition_Bleo_vs_PBS
5.84532	1.43384	0.330282	4.34128	1.41657e-05	0.000746912	Hspb8	condition_Bleo_vs_PBS
20.1522	-0.627103	0.144698	-4.33387	1.46513e-05	0.000768959	Aff3	condition_Bleo_vs_PBS
65.2828	0.418021	0.0967153	4.32218	1.54496e-05	0.000807135	Npdc1	condition_Bleo_vs_PBS
131.637	0.566603	0.131151	4.32023	1.55869e-05	0.00081059	Lima1	condition_Bleo_vs_PBS
322.996	0.403	0.0934252	4.31362	1.60604e-05	0.00083142	Rpl6	condition_Bleo_vs_PBS
20.4743	1.21969	0.282995	4.30994	1.63298e-05	0.000841538	Bnip3	condition_Bleo_vs_PBS
50.2702	0.508341	0.117979	4.30874	1.64184e-05	0.000842292	Anp32b	condition_Bleo_vs_PBS
56.2129	0.617286	0.143439	4.30348	1.68135e-05	0.00085746	Pgls	condition_Bleo_vs_PBS
7.16273	1.38882	0.322771	4.30281	1.68646e-05	0.00085746	Calml4	condition_Bleo_vs_PBS
14.8639	-1.15561	0.270268	-4.27578	1.90466e-05	0.000964099	Nr4a1	condition_Bleo_vs_PBS
13.1367	1.00906	0.23618	4.2724	1.93377e-05	0.000974498	Ramp3	condition_Bleo_vs_PBS
12.2842	-1.18987	0.278939	-4.26572	1.99257e-05	0.000999708	Ackr4	condition_Bleo_vs_PBS
27.1035	0.540437	0.127171	4.24967	2.14086e-05	0.0010694	Ubr7	condition_Bleo_vs_PBS
39.5128	0.477622	0.112453	4.24731	2.1635e-05	0.00107599	Gatad1	condition_Bleo_vs_PBS
173.378	-0.599762	0.141341	-4.24337	2.20192e-05	0.00109033	Rsrp1	condition_Bleo_vs_PBS
124.367	0.503043	0.118619	4.24082	2.22704e-05	0.001098	Sdcbp	condition_Bleo_vs_PBS
112.093	-0.309299	0.0729581	-4.23941	2.24109e-05	0.00110016	Eif4a2	condition_Bleo_vs_PBS
619.787	-0.573563	0.13545	-4.23451	2.29053e-05	0.00111961	Klf4	condition_Bleo_vs_PBS
37.7619	-0.891709	0.21094	-4.22732	2.36492e-05	0.00115103	Fam102b	condition_Bleo_vs_PBS
4.90411	1.7869	0.422884	4.22551	2.38398e-05	0.00115537	Fam167b	condition_Bleo_vs_PBS
12.261	0.824828	0.19527	4.22403	2.39971e-05	0.00115807	Nradd	condition_Bleo_vs_PBS
294.172	-0.566684	0.134289	-4.21989	2.44416e-05	0.00117454	Arhgef12	condition_Bleo_vs_PBS
1468.55	-0.334152	0.0792056	-4.21879	2.45613e-05	0.00117533	Epas1	condition_Bleo_vs_PBS
10.9501	-1.05806	0.25126	-4.21103	2.54205e-05	0.00120501	Tril	condition_Bleo_vs_PBS
73.5681	0.53759	0.127683	4.21034	2.54988e-05	0.00120501	Ccdc12	condition_Bleo_vs_PBS
73.6702	-0.685456	0.162775	-4.21107	2.54159e-05	0.00120501	Meis1	condition_Bleo_vs_PBS
11.943	-0.821169	0.195211	-4.20656	2.59284e-05	0.00122024	Lemd3	condition_Bleo_vs_PBS
327.702	0.450773	0.1072	4.20498	2.61103e-05	0.00122375	Rps6	condition_Bleo_vs_PBS
63.9669	-0.71392	0.170033	-4.19872	2.68425e-05	0.0012529	Stat1	condition_Bleo_vs_PBS
17.5668	0.730438	0.174012	4.19763	2.69725e-05	0.00125384	Sacs	condition_Bleo_vs_PBS
13.3841	0.710944	0.169551	4.1931	2.75165e-05	0.00127392	Cmtm7	condition_Bleo_vs_PBS
48.2925	-0.42325	0.100997	-4.19073	2.78064e-05	0.00128	Atxn1	condition_Bleo_vs_PBS
66.9361	-0.549714	0.131191	-4.19019	2.78725e-05	0.00128	Trib2	condition_Bleo_vs_PBS
248.083	-0.317787	0.075892	-4.18735	2.82225e-05	0.00129087	Dlc1	condition_Bleo_vs_PBS
71.282	-0.66538	0.159022	-4.18419	2.86182e-05	0.00130373	Dpp4	condition_Bleo_vs_PBS
8.73909	1.19493	0.286159	4.17576	2.96988e-05	0.00134222	Hmgb3	condition_Bleo_vs_PBS
63.7409	0.76336	0.18279	4.17617	2.9646e-05	0.00134222	Avpi1	condition_Bleo_vs_PBS
42.1197	0.451182	0.108229	4.16876	3.06261e-05	0.00137866	Trim2	condition_Bleo_vs_PBS
30.1287	-0.686974	0.165048	-4.16227	3.15105e-05	0.00141288	Srebf2	condition_Bleo_vs_PBS
36.6414	-0.495406	0.119192	-4.15636	3.23361e-05	0.00144422	Emsy	condition_Bleo_vs_PBS
2.75797	-1.99233	0.480137	-4.1495	3.33205e-05	0.00147656	Irs1	condition_Bleo_vs_PBS
42.3858	0.553726	0.133472	4.14862	3.34492e-05	0.00147656	Bag1	condition_Bleo_vs_PBS
14.3711	1.04834	0.252665	4.14913	3.33738e-05	0.00147656	Gm11713	condition_Bleo_vs_PBS
73.2426	0.431152	0.103971	4.14685	3.37083e-05	0.00148226	Pik3r1	condition_Bleo_vs_PBS
1.87042	2.18584	0.5273	4.14534	3.39308e-05	0.00148298	Lhx6	condition_Bleo_vs_PBS
134.591	-0.621476	0.149967	-4.1441	3.41154e-05	0.00148298	Rhob	condition_Bleo_vs_PBS
263.261	0.457269	0.110339	4.14421	3.40987e-05	0.00148298	Rpl3	condition_Bleo_vs_PBS
350.821	-0.821995	0.198451	-4.14206	3.44193e-05	0.0014905	Hilpda	condition_Bleo_vs_PBS
388.187	0.642343	0.155209	4.13857	3.4947e-05	0.00150762	Rpl15	condition_Bleo_vs_PBS
14.1845	-0.711984	0.172358	-4.13084	3.61436e-05	0.00154752	Tbcel	condition_Bleo_vs_PBS
2.10471	3.05152	0.738715	4.13085	3.61431e-05	0.00154752	Tnk1	condition_Bleo_vs_PBS
61.2966	0.596371	0.144641	4.12312	3.73774e-05	0.00159435	Galnt1	condition_Bleo_vs_PBS
407.443	-0.386486	0.0937966	-4.12047	3.78108e-05	0.00160682	Serinc3	condition_Bleo_vs_PBS
16.0475	-0.644005	0.156503	-4.11497	3.87235e-05	0.00162351	Gprasp1	condition_Bleo_vs_PBS
87.8773	0.777811	0.188996	4.11548	3.86371e-05	0.00162351	Ddah1	condition_Bleo_vs_PBS
17.872	0.698844	0.169842	4.11467	3.87737e-05	0.00162351	Znrf2	condition_Bleo_vs_PBS
51.7951	-0.479794	0.11659	-4.11523	3.86798e-05	0.00162351	Antxr1	condition_Bleo_vs_PBS
91.3744	0.368033	0.0895618	4.10926	3.96933e-05	0.00165592	Lpp	condition_Bleo_vs_PBS
21.2418	-0.701654	0.171135	-4.10001	4.13141e-05	0.00171725	Scube1	condition_Bleo_vs_PBS
36.9259	-0.522462	0.127492	-4.09799	4.16759e-05	0.00171973	Fam171a1	condition_Bleo_vs_PBS
47.8646	0.515779	0.125847	4.09845	4.15926e-05	0.00171973	Smad1	condition_Bleo_vs_PBS
96.6874	-0.541668	0.132322	-4.09356	4.24804e-05	0.00174661	Amotl2	condition_Bleo_vs_PBS
9.84321	1.29234	0.316203	4.08707	4.36863e-05	0.00178973	Gda	condition_Bleo_vs_PBS
75.7322	-0.947681	0.231931	-4.08604	4.38797e-05	0.0017912	Iigp1	condition_Bleo_vs_PBS
7.32094	1.13145	0.277709	4.07424	4.6165e-05	0.00187776	Galk1	condition_Bleo_vs_PBS
30.4933	-0.812633	0.199684	-4.0696	4.70946e-05	0.00190876	Cyp2d22	condition_Bleo_vs_PBS
8.59324	1.24943	0.307121	4.06821	4.73765e-05	0.00191337	Fscn1	condition_Bleo_vs_PBS
509.131	0.553345	0.136476	4.05454	5.02338e-05	0.0020216	Rpl32	condition_Bleo_vs_PBS
17.6321	0.828813	0.204486	4.05315	5.05328e-05	0.00202647	Ctnnbip1	condition_Bleo_vs_PBS
22.3627	-0.765492	0.188972	-4.05082	5.10394e-05	0.0020396	Bcl2l11	condition_Bleo_vs_PBS
177.06	0.602321	0.14884	4.04677	5.19295e-05	0.00204645	Eef1b2	condition_Bleo_vs_PBS
169.643	0.334823	0.0827293	4.04721	5.18308e-05	0.00204645	Selenof	condition_Bleo_vs_PBS
16.9241	0.923587	0.228133	4.04845	5.15578e-05	0.00204645	Tmem238	condition_Bleo_vs_PBS
26.5428	-0.559653	0.138292	-4.04689	5.19027e-05	0.00204645	Maml2	condition_Bleo_vs_PBS
82.7073	-0.38785	0.0959222	-4.04338	5.26862e-05	0.00206911	Tgoln1	condition_Bleo_vs_PBS
53.0801	-0.594467	0.14711	-4.04097	5.32296e-05	0.00208327	Adgra3	condition_Bleo_vs_PBS
123.078	-0.40395	0.100018	-4.03877	5.37317e-05	0.0020907	Mat2a	condition_Bleo_vs_PBS
106.374	-0.362336	0.0897196	-4.03853	5.37865e-05	0.0020907	Dazap2	condition_Bleo_vs_PBS
32.7957	0.692553	0.171575	4.03644	5.42687e-05	0.00210227	Prr13	condition_Bleo_vs_PBS
35.4621	0.478837	0.11867	4.03502	5.45966e-05	0.0021078	Armcx1	condition_Bleo_vs_PBS
84.3866	0.388829	0.0964087	4.03313	5.50389e-05	0.00211769	Cdv3	condition_Bleo_vs_PBS
5.44626	-1.14387	0.284719	-4.01755	5.88073e-05	0.00225507	Pknox2	condition_Bleo_vs_PBS
22.3301	-0.729314	0.181641	-4.01514	5.94097e-05	0.00227053	Jade1	condition_Bleo_vs_PBS
33.0818	0.680188	0.169634	4.00975	6.07839e-05	0.00230894	Osmr	condition_Bleo_vs_PBS
43.5838	-0.572394	0.142756	-4.00961	6.08204e-05	0.00230894	Pard6g	condition_Bleo_vs_PBS
36.208	0.698613	0.174294	4.00825	6.11715e-05	0.00231456	Tfpi	condition_Bleo_vs_PBS
43.5057	-0.692442	0.17294	-4.00396	6.22918e-05	0.00234914	Tgfbr3	condition_Bleo_vs_PBS
139.614	0.61458	0.153862	3.99435	6.48715e-05	0.00242237	Rbm3	condition_Bleo_vs_PBS
77.6019	-0.460698	0.115333	-3.99451	6.48278e-05	0.00242237	Ghr	condition_Bleo_vs_PBS
125.109	-0.743522	0.186093	-3.99543	6.45766e-05	0.00242237	H2-Q6	condition_Bleo_vs_PBS
108.566	-0.261236	0.0654737	-3.98993	6.60925e-05	0.00245929	Cflar	condition_Bleo_vs_PBS
2.56888	2.4089	0.603852	3.98922	6.62921e-05	0.00245929	Hspg2	condition_Bleo_vs_PBS
56.5228	0.548814	0.137688	3.98594	6.72144e-05	0.00247736	1110008F13Rik	condition_Bleo_vs_PBS
71.1705	-0.426086	0.106882	-3.98649	6.70567e-05	0.00247736	Pxdc1	condition_Bleo_vs_PBS
2.70176	1.7971	0.450971	3.98496	6.74921e-05	0.00247957	Hells	condition_Bleo_vs_PBS
26.7005	-1.0844	0.272443	-3.98027	6.88363e-05	0.00252083	Csrnp1	condition_Bleo_vs_PBS
14.8802	-0.663213	0.166672	-3.97916	6.91588e-05	0.00252452	Sp4	condition_Bleo_vs_PBS
116.157	-0.638183	0.16043	-3.97796	6.9509e-05	0.00252919	Tmcc2	condition_Bleo_vs_PBS
0.998285	3.71529	0.935522	3.97136	7.14649e-05	0.00259208	Glod5	condition_Bleo_vs_PBS
17.3354	1.84622	0.465392	3.96702	7.27771e-05	0.0026313	Synpo	condition_Bleo_vs_PBS
170.502	-0.766422	0.193278	-3.96539	7.32762e-05	0.00264096	Ankrd44	condition_Bleo_vs_PBS
35.5997	-0.687988	0.173592	-3.96324	7.39394e-05	0.00265645	Herc6	condition_Bleo_vs_PBS
61.5416	-0.530174	0.13384	-3.96124	7.45606e-05	0.00267035	Mospd2	condition_Bleo_vs_PBS
91.837	0.381812	0.096544	3.9548	7.65986e-05	0.00273474	Metap2	condition_Bleo_vs_PBS
1047.99	-0.461754	0.116787	-3.95381	7.69149e-05	0.00273669	B2m	condition_Bleo_vs_PBS
116.497	-0.527062	0.133327	-3.95314	7.71337e-05	0.00273669	Atp2a3	condition_Bleo_vs_PBS
31.8567	1.32656	0.335951	3.94867	7.85857e-05	0.00277954	Rgcc	condition_Bleo_vs_PBS
58.0908	-0.635375	0.160943	-3.94784	7.88604e-05	0.00278062	Stard8	condition_Bleo_vs_PBS
298.348	0.271453	0.0688751	3.94124	8.10626e-05	0.00284945	Gnas	condition_Bleo_vs_PBS
8.98377	1.86193	0.473087	3.93571	8.29519e-05	0.00290689	Serpine1	condition_Bleo_vs_PBS
1.55722	2.54476	0.647	3.93316	8.3836e-05	0.00292886	Gm10131	condition_Bleo_vs_PBS
1.21526	2.67156	0.679666	3.9307	8.46999e-05	0.00294999	Galnt15	condition_Bleo_vs_PBS
82.6496	-0.555372	0.141991	-3.91131	9.17951e-05	0.00318736	Igf1r	condition_Bleo_vs_PBS
112.93	-0.490924	0.125629	-3.90774	9.31653e-05	0.0032251	Mcc	condition_Bleo_vs_PBS
4.2478	-2.12147	0.543262	-3.90506	9.42029e-05	0.00324132	Esm1	condition_Bleo_vs_PBS
173.161	-0.583257	0.149353	-3.90522	9.41415e-05	0.00324132	Crim1	condition_Bleo_vs_PBS
0.91842	2.7797	0.711963	3.90428	9.45063e-05	0.00324196	Serpina3n	condition_Bleo_vs_PBS
33.2993	0.621634	0.159808	3.88988	0.000100295	0.00343022	Ube2m	condition_Bleo_vs_PBS
5.39232	-1.70421	0.438206	-3.88906	0.000100634	0.00343151	Trbc2	condition_Bleo_vs_PBS
42.0197	0.4532	0.116853	3.87837	0.000105159	0.00357508	Furin	condition_Bleo_vs_PBS
24.3698	0.552299	0.142584	3.87349	0.000107288	0.00362581	Bcl7c	condition_Bleo_vs_PBS
33.7875	-0.497041	0.128299	-3.87409	0.000107024	0.00362581	Epc1	condition_Bleo_vs_PBS
22.6585	-0.663005	0.171234	-3.87192	0.000107982	0.00363849	Pde5a	condition_Bleo_vs_PBS
83.5849	0.354246	0.0917114	3.86262	0.000112178	0.00375763	Senp6	condition_Bleo_vs_PBS
20.9629	0.818802	0.211976	3.8627	0.00011214	0.00375763	Tubb2b	condition_Bleo_vs_PBS
246.055	0.353869	0.0916928	3.85929	0.000113717	0.00379801	Tubb5	condition_Bleo_vs_PBS
5.94079	0.972545	0.252798	3.84712	0.000119514	0.00397996	Adarb1	condition_Bleo_vs_PBS
8.19453	0.847632	0.220419	3.84556	0.000120278	0.00399374	Arfip2	condition_Bleo_vs_PBS
24.9479	-0.705865	0.18363	-3.84396	0.000121065	0.00400815	Rgs9	condition_Bleo_vs_PBS
11.4133	0.964629	0.251015	3.84291	0.000121585	0.00401373	1110008P14Rik	condition_Bleo_vs_PBS
69.2194	0.639425	0.166594	3.83822	0.000123929	0.00406751	Tmem167	condition_Bleo_vs_PBS
501.427	-0.376678	0.0981342	-3.83839	0.000123842	0.00406751	Tspan13	condition_Bleo_vs_PBS
2.68626	1.82494	0.476015	3.83378	0.000126191	0.00412984	Fbln5	condition_Bleo_vs_PBS
63.8695	0.490797	0.128163	3.82948	0.000128412	0.00419051	Btg1	condition_Bleo_vs_PBS
18.8404	0.66886	0.174898	3.82429	0.000131151	0.00426765	Nos3	condition_Bleo_vs_PBS
195.716	-0.541628	0.14167	-3.82318	0.000131743	0.00427471	Nfkbia	condition_Bleo_vs_PBS
2.44646	1.42088	0.371781	3.82182	0.000132469	0.00428606	Ptk6	condition_Bleo_vs_PBS
2.71761	-1.4237	0.372761	-3.81932	0.000133818	0.00431743	Kif18a	condition_Bleo_vs_PBS
15.998	0.723796	0.189676	3.81597	0.000135651	0.0043397	Sulf1	condition_Bleo_vs_PBS
321.105	0.509548	0.133511	3.81651	0.000135354	0.0043397	Rpl12	condition_Bleo_vs_PBS
89.3716	-0.55275	0.144849	-3.81605	0.000135608	0.0043397	Stard9	condition_Bleo_vs_PBS
2.46283	1.97952	0.518869	3.81506	0.00013615	0.00434346	Emid1	condition_Bleo_vs_PBS
38.5671	0.46705	0.122481	3.81325	0.000137152	0.00436321	Fzd6	condition_Bleo_vs_PBS
631.946	0.347168	0.0911743	3.80774	0.000140242	0.00444908	Rps14	condition_Bleo_vs_PBS
147.458	-0.467048	0.122738	-3.80523	0.000141672	0.00448195	Itpkb	condition_Bleo_vs_PBS
393.654	-0.498	0.130919	-3.80387	0.000142451	0.00448352	Clec1a	condition_Bleo_vs_PBS
14.4512	-0.726372	0.190961	-3.80377	0.000142509	0.00448352	Tnfaip3	condition_Bleo_vs_PBS
5.82661	-1.13958	0.299667	-3.80283	0.00014305	0.00448813	Tppp	condition_Bleo_vs_PBS
82.946	-0.382089	0.100517	-3.80123	0.000143982	0.00450496	Mtus1	condition_Bleo_vs_PBS
469.508	0.475091	0.125044	3.79939	0.000145051	0.00451362	Rpl28	condition_Bleo_vs_PBS
13.5309	-1.14788	0.30208	-3.79991	0.000144748	0.00451362	Glb1l2	condition_Bleo_vs_PBS
21.8742	-0.520536	0.13716	-3.79511	0.000147579	0.00456962	Ssh1	condition_Bleo_vs_PBS
64.4765	0.694148	0.182912	3.79498	0.000147653	0.00456962	Tsc22d1	condition_Bleo_vs_PBS
178.039	0.439711	0.115908	3.79362	0.000148466	0.00458234	Tpm4	condition_Bleo_vs_PBS
1.61384	2.4051	0.634536	3.79032	0.000150453	0.00463111	Gm15283	condition_Bleo_vs_PBS
38.0448	0.801333	0.211512	3.78859	0.000151505	0.00465091	Emp3	condition_Bleo_vs_PBS
15.797	0.670778	0.177094	3.78769	0.000152056	0.00465528	Reep1	condition_Bleo_vs_PBS
55.4224	0.481005	0.127097	3.78456	0.000153982	0.00468904	Chmp4b	condition_Bleo_vs_PBS
129.152	0.456466	0.120613	3.78456	0.00015398	0.00468904	Bnip2	condition_Bleo_vs_PBS
56.7856	-0.735182	0.194631	-3.77732	0.000158528	0.00481114	Tsc22d3	condition_Bleo_vs_PBS
75.9962	-0.662658	0.175454	-3.77683	0.000158837	0.00481114	Atp8a1	condition_Bleo_vs_PBS
27.3585	-0.507453	0.134443	-3.77447	0.000160345	0.00484396	Rnf167	condition_Bleo_vs_PBS
230.936	0.613827	0.162801	3.7704	0.000162984	0.00490197	Slc6a6	condition_Bleo_vs_PBS
67.9203	-0.405096	0.107447	-3.77019	0.000163127	0.00490197	Stt3b	condition_Bleo_vs_PBS
91.4116	0.359115	0.0952886	3.76871	0.000164094	0.00491806	Vdac2	condition_Bleo_vs_PBS
3.89994	-1.40018	0.371852	-3.76543	0.000166263	0.00497	Nim1k	condition_Bleo_vs_PBS
8.4959	-0.882316	0.234376	-3.76453	0.000166863	0.00497487	Cdc42ep3	condition_Bleo_vs_PBS
19.8833	0.579896	0.154217	3.76026	0.000169734	0.00503411	Tbcc	condition_Bleo_vs_PBS
118.881	-0.376801	0.100196	-3.76065	0.000169472	0.00503411	Arap3	condition_Bleo_vs_PBS
210.752	0.305554	0.0813178	3.75753	0.000171601	0.00507626	Ctnnb1	condition_Bleo_vs_PBS
31.658	-0.530935	0.14136	-3.75592	0.000172705	0.00509568	Znfx1	condition_Bleo_vs_PBS
2.77761	1.38362	0.368448	3.75526	0.000173161	0.00509593	Gm39822	condition_Bleo_vs_PBS
18.716	0.723957	0.192984	3.75139	0.000175857	0.00514869	Pop7	condition_Bleo_vs_PBS
139.55	0.342026	0.0911609	3.75189	0.000175506	0.00514869	Akap13	condition_Bleo_vs_PBS
34.9007	0.510702	0.1362	3.74964	0.000177089	0.00517144	Gclm	condition_Bleo_vs_PBS
48.7498	0.724431	0.193358	3.74658	0.000179265	0.00519503	1810058I24Rik	condition_Bleo_vs_PBS
0.93083	2.4058	0.642004	3.74733	0.00017873	0.00519503	P2ry6	condition_Bleo_vs_PBS
24.8037	0.587986	0.156922	3.74699	0.000178972	0.00519503	Mrps34	condition_Bleo_vs_PBS
78.5595	0.671632	0.179438	3.74297	0.000181857	0.00525679	Ppic	condition_Bleo_vs_PBS
91.0277	0.630766	0.168549	3.74233	0.000182322	0.00525688	Guk1	condition_Bleo_vs_PBS
3.60939	1.26821	0.339045	3.74053	0.000183633	0.00528131	Gm16867	condition_Bleo_vs_PBS
230.678	-0.362386	0.0969192	-3.73905	0.000184715	0.00528616	Arhgap29	condition_Bleo_vs_PBS
37.7486	0.518079	0.13856	3.73903	0.00018473	0.00528616	Glrx3	condition_Bleo_vs_PBS
33.9394	-0.716955	0.19193	-3.7355	0.000187346	0.00533118	Mertk	condition_Bleo_vs_PBS
20.9061	0.738444	0.197709	3.73501	0.000187708	0.00533118	Dmac1	condition_Bleo_vs_PBS
28.3205	-0.514502	0.137723	-3.73577	0.00018714	0.00533118	Rora	condition_Bleo_vs_PBS
814.642	0.405903	0.108799	3.73074	0.000190917	0.00540884	Rpl13	condition_Bleo_vs_PBS
74.6766	0.8026	0.215386	3.72633	0.000194287	0.00549066	Mrpl33	condition_Bleo_vs_PBS
42.6249	-0.381694	0.102636	-3.71891	0.000200085	0.00563107	Cadps2	condition_Bleo_vs_PBS
96.7273	-0.336911	0.090599	-3.71871	0.000200244	0.00563107	Zmynd11	condition_Bleo_vs_PBS
2.50558	1.57576	0.424333	3.7135	0.000204412	0.0057341	Tmem51	condition_Bleo_vs_PBS
58.9761	0.40969	0.110441	3.70957	0.000207609	0.00580949	Nsa2	condition_Bleo_vs_PBS
23.1244	0.626446	0.168935	3.7082	0.000208741	0.00582659	Psmd14	condition_Bleo_vs_PBS
268.724	-0.361632	0.0975848	-3.70582	0.000210705	0.00582659	Slc43a3	condition_Bleo_vs_PBS
12.3235	1.27886	0.345005	3.70678	0.000209908	0.00582659	Marcksl1	condition_Bleo_vs_PBS
148.617	-0.314887	0.084987	-3.70512	0.00021129	0.00582659	Kmt2e	condition_Bleo_vs_PBS
55.3939	0.396707	0.107021	3.7068	0.000209894	0.00582659	Osbpl8	condition_Bleo_vs_PBS
89.547	-0.555079	0.149807	-3.7053	0.000211144	0.00582659	Irf1	condition_Bleo_vs_PBS
17.8207	-0.825323	0.223132	-3.69882	0.000216608	0.00595881	Gm43848	condition_Bleo_vs_PBS
34.5005	0.655881	0.177368	3.69785	0.000217431	0.00596704	Upp1	condition_Bleo_vs_PBS
80.0047	-0.402434	0.108969	-3.69309	0.000221545	0.00605078	Ppp2r5a	condition_Bleo_vs_PBS
36.9594	0.726331	0.196644	3.69363	0.000221079	0.00605078	Ptp4a3	condition_Bleo_vs_PBS
128.059	-0.302803	0.0820801	-3.68912	0.00022503	0.00613126	Nr3c1	condition_Bleo_vs_PBS
3.46181	2.08799	0.567111	3.6818	0.000231591	0.00629496	Fblim1	condition_Bleo_vs_PBS
610.912	0.519895	0.141347	3.67813	0.000234946	0.00636799	Myl6	condition_Bleo_vs_PBS
85.8878	-0.487637	0.132595	-3.67765	0.000235396	0.00636799	Myo6	condition_Bleo_vs_PBS
55.8987	0.384003	0.104454	3.67627	0.000236667	0.00637626	Eif3m	condition_Bleo_vs_PBS
81.9779	-0.566594	0.154129	-3.67611	0.000236821	0.00637626	Epn2	condition_Bleo_vs_PBS
29.3872	-0.566032	0.154048	-3.6744	0.000238411	0.00640391	Kctd12	condition_Bleo_vs_PBS
3.85693	1.26633	0.345063	3.66984	0.000242698	0.00650374	Mn1	condition_Bleo_vs_PBS
27.645	0.760522	0.207273	3.66918	0.000243327	0.00650528	Tpi1	condition_Bleo_vs_PBS
1.88466	1.76049	0.480096	3.66695	0.00024546	0.00654695	Eef1akmt4	condition_Bleo_vs_PBS
34.5399	-0.391741	0.106899	-3.66458	0.00024774	0.00659232	Cbx5	condition_Bleo_vs_PBS
33.8462	-0.477049	0.13022	-3.66341	0.00024888	0.00660722	Arl5b	condition_Bleo_vs_PBS
214.601	-0.554368	0.151437	-3.66071	0.000251521	0.00663096	Gata2	condition_Bleo_vs_PBS
40.0062	-0.42699	0.116641	-3.66072	0.000251509	0.00663096	Ifngr2	condition_Bleo_vs_PBS
6.89119	-0.935346	0.255481	-3.66111	0.00025112	0.00663096	Mtcl1	condition_Bleo_vs_PBS
40.5863	-0.389857	0.106559	-3.6586	0.000253596	0.00667023	Aff1	condition_Bleo_vs_PBS
39.2357	-0.606496	0.165912	-3.65552	0.000256659	0.00673523	Lpcat1	condition_Bleo_vs_PBS
123.236	-0.383535	0.104943	-3.6547	0.000257487	0.00674143	Add3	condition_Bleo_vs_PBS
26.5648	0.54786	0.149994	3.65255	0.000259652	0.0067825	Ass1	condition_Bleo_vs_PBS
20.7904	-0.664207	0.182017	-3.64915	0.000263105	0.00684134	Mill2	condition_Bleo_vs_PBS
1.76087	-2.53449	0.694451	-3.64963	0.000262623	0.00684134	Spn	condition_Bleo_vs_PBS
19.1636	0.573224	0.157171	3.64713	0.000265187	0.00687975	Ola1	condition_Bleo_vs_PBS
54.2614	0.413887	0.113596	3.64351	0.000268949	0.00696151	Lcp1	condition_Bleo_vs_PBS
358.513	-0.511652	0.140616	-3.63865	0.000274068	0.00707792	Lyve1	condition_Bleo_vs_PBS
208.25	-0.492282	0.135329	-3.63767	0.000275116	0.0070889	Efnb1	condition_Bleo_vs_PBS
107.57	0.443088	0.121854	3.63623	0.000276652	0.00711077	Arpc1b	condition_Bleo_vs_PBS
103.167	-0.287471	0.0790686	-3.63571	0.000277213	0.00711077	Pttg1ip	condition_Bleo_vs_PBS
569.037	-0.471173	0.129654	-3.63408	0.000278976	0.00713991	Clec14a	condition_Bleo_vs_PBS
714.634	-0.492256	0.135477	-3.63349	0.000279613	0.00714016	Jun	condition_Bleo_vs_PBS
49.3604	-0.584075	0.16102	-3.62734	0.000286355	0.00721526	Samhd1	condition_Bleo_vs_PBS
83.0711	0.446842	0.123161	3.62813	0.000285481	0.00721526	Lxn	condition_Bleo_vs_PBS
22.6515	-0.578785	0.159547	-3.62769	0.000285969	0.00721526	Hivep2	condition_Bleo_vs_PBS
14.6686	-0.983242	0.270945	-3.62893	0.000284597	0.00721526	Hoxb5	condition_Bleo_vs_PBS
16.4209	0.602875	0.16613	3.62894	0.000284592	0.00721526	Itgb1bp1	condition_Bleo_vs_PBS
908.235	-0.549545	0.151437	-3.62886	0.000284673	0.00721526	H2-D1	condition_Bleo_vs_PBS
39.788	0.447545	0.123477	3.62452	0.0002895	0.0072784	Pa2g4	condition_Bleo_vs_PBS
72.8402	-0.368373	0.101714	-3.62164	0.00029274	0.0073125	Tor1aip1	condition_Bleo_vs_PBS
3.31809	-1.47152	0.406206	-3.62258	0.000291675	0.0073125	Gm12185	condition_Bleo_vs_PBS
32.7582	-0.472865	0.130568	-3.6216	0.000292783	0.0073125	Snx13	condition_Bleo_vs_PBS
77.2391	-0.400379	0.110588	-3.62048	0.000294062	0.0073284	Kat6a	condition_Bleo_vs_PBS
130.769	0.405669	0.112135	3.61768	0.00029725	0.00739167	Eif4a1	condition_Bleo_vs_PBS
351.697	0.782909	0.216531	3.61569	0.000299548	0.00743258	Ier3	condition_Bleo_vs_PBS
16.5069	-0.732908	0.202816	-3.61366	0.000301907	0.00747482	Ston1	condition_Bleo_vs_PBS
380.548	0.393793	0.109012	3.61236	0.000303417	0.00749592	Rpl8	condition_Bleo_vs_PBS
15.8369	0.705668	0.195407	3.61127	0.000304702	0.00751138	St6galnac4	condition_Bleo_vs_PBS
10.6503	0.84982	0.23568	3.60582	0.000311167	0.00765418	Plxnb2	condition_Bleo_vs_PBS
18.6975	0.554584	0.153846	3.60479	0.000312408	0.00766814	Adrm1	condition_Bleo_vs_PBS
34.5746	0.508408	0.141337	3.59713	0.000321746	0.00788036	Psmc4	condition_Bleo_vs_PBS
12.1919	-0.684254	0.190339	-3.59492	0.000324496	0.00791478	Slc38a6	condition_Bleo_vs_PBS
2.54863	2.43902	0.678471	3.59488	0.000324541	0.00791478	Tnfrsf11b	condition_Bleo_vs_PBS
25.9716	0.50809	0.141413	3.59295	0.000326949	0.00793374	Pgk1	condition_Bleo_vs_PBS
60.1163	-0.773173	0.215213	-3.59259	0.000327409	0.00793374	Plxna1	condition_Bleo_vs_PBS
143.074	0.286456	0.0797168	3.59342	0.000326362	0.00793374	Rap1b	condition_Bleo_vs_PBS
2.06346	-1.7287	0.48133	-3.59151	0.000328767	0.00794975	Cacnb2	condition_Bleo_vs_PBS
4.09328	1.16001	0.323058	3.59072	0.000329769	0.00795708	Gramd1b	condition_Bleo_vs_PBS
60.9485	-0.439577	0.122593	-3.58567	0.000336213	0.0080954	Kdsr	condition_Bleo_vs_PBS
338.544	-0.488826	0.136367	-3.58463	0.000337557	0.00811062	Fmo1	condition_Bleo_vs_PBS
79.9166	0.673079	0.187816	3.58372	0.000338731	0.0081217	Eid1	condition_Bleo_vs_PBS
38.9214	-0.51795	0.144575	-3.58256	0.00034024	0.00814075	Bcl9l	condition_Bleo_vs_PBS
1.38541	1.74893	0.488261	3.58195	0.000341035	0.00814265	Chrnb1	condition_Bleo_vs_PBS
18.4533	-0.572415	0.159946	-3.57881	0.000345167	0.0081616	Nceh1	condition_Bleo_vs_PBS
3.45233	-1.60107	0.447346	-3.57904	0.000344859	0.0081616	Gbp6	condition_Bleo_vs_PBS
86.4608	0.352854	0.098597	3.57875	0.000345238	0.0081616	Ybx3	condition_Bleo_vs_PBS
58.2249	0.480548	0.134303	3.57808	0.000346128	0.0081616	Prcp	condition_Bleo_vs_PBS
8.52468	-0.805148	0.224906	-3.57992	0.000343694	0.0081616	Xndc1	condition_Bleo_vs_PBS
62.1101	0.424477	0.118625	3.5783	0.000345841	0.0081616	Nid1	condition_Bleo_vs_PBS
2.09919	1.83091	0.511928	3.57649	0.000348239	0.0081944	March3	condition_Bleo_vs_PBS
35.124	-0.414936	0.11608	-3.57456	0.000350815	0.00823801	Ppp1r15b	condition_Bleo_vs_PBS
90.137	0.308432	0.0864145	3.56921	0.000358061	0.00838583	Actr3	condition_Bleo_vs_PBS
48.5394	-0.331052	0.092776	-3.56829	0.000359319	0.00838583	2900097C17Rik	condition_Bleo_vs_PBS
58.7784	-0.411456	0.115301	-3.56853	0.000358986	0.00838583	Etnk1	condition_Bleo_vs_PBS
52.5911	0.514782	0.144526	3.56186	0.000368236	0.00857635	U2af1	condition_Bleo_vs_PBS
31.5048	-0.419177	0.117781	-3.55894	0.00037235	0.00865448	Ints6	condition_Bleo_vs_PBS
37.3618	0.41757	0.117423	3.55611	0.000376384	0.00872356	Ndufs3	condition_Bleo_vs_PBS
66.4899	0.43794	0.123163	3.55578	0.000376854	0.00872356	Psma4	condition_Bleo_vs_PBS
6.72342	0.999251	0.281245	3.55296	0.000380925	0.0087999	Lyrm1	condition_Bleo_vs_PBS
407.154	0.442354	0.124665	3.54834	0.000387667	0.00893753	Rpsa	condition_Bleo_vs_PBS
31.3512	-0.460173	0.129833	-3.54435	0.000393575	0.00904618	Ifih1	condition_Bleo_vs_PBS
53.9907	-0.375077	0.105832	-3.54409	0.000393968	0.00904618	Znrf1	condition_Bleo_vs_PBS
33.9798	0.496102	0.140038	3.54262	0.000396176	0.00907857	Ap2s1	condition_Bleo_vs_PBS
23.2198	0.559943	0.158179	3.53993	0.000400227	0.00914944	Tram2	condition_Bleo_vs_PBS
120.227	-0.252683	0.0713892	-3.53951	0.000400875	0.00914944	Strn3	condition_Bleo_vs_PBS
98.3637	0.694	0.196131	3.53845	0.000402485	0.00916779	Abracl	condition_Bleo_vs_PBS
3.99457	-1.21415	0.343198	-3.53775	0.000403554	0.0091738	Lama4	condition_Bleo_vs_PBS
89.3238	-0.510436	0.144359	-3.53589	0.000406411	0.00922036	Hey1	condition_Bleo_vs_PBS
15	0.570552	0.16139	3.53523	0.000407416	0.00922478	Selenoh	condition_Bleo_vs_PBS
45.0663	0.448729	0.127038	3.53224	0.000412049	0.00931116	Prelid1	condition_Bleo_vs_PBS
84.6482	-0.4203	0.119058	-3.53022	0.00041522	0.00936424	Sec14l1	condition_Bleo_vs_PBS
1.73683	1.93594	0.548518	3.5294	0.000416496	0.00937445	9330158H04Rik	condition_Bleo_vs_PBS
3.08774	1.15372	0.327155	3.52652	0.000421058	0.00945844	Suv39h1	condition_Bleo_vs_PBS
50.8374	0.721316	0.204651	3.52462	0.000424089	0.00948909	Pim3	condition_Bleo_vs_PBS
0.820714	2.6629	0.755478	3.52479	0.000423818	0.00948909	Uhrf1	condition_Bleo_vs_PBS
19.5784	0.555553	0.157887	3.51867	0.000433723	0.00968563	Hivep3	condition_Bleo_vs_PBS
49.9251	-0.360295	0.102453	-3.51668	0.000436975	0.00973916	Zfp445	condition_Bleo_vs_PBS
25.3497	-0.954279	0.27146	-3.51536	0.000439151	0.00974405	Kank4	condition_Bleo_vs_PBS
162.15	0.363163	0.103329	3.51463	0.000440366	0.00974405	Tmed10	condition_Bleo_vs_PBS
118.918	-0.437446	0.124446	-3.51514	0.000439523	0.00974405	Ncald	condition_Bleo_vs_PBS
61.02	0.407157	0.115851	3.51448	0.000440617	0.00974405	Hnrnpa1	condition_Bleo_vs_PBS
54.7825	-0.407331	0.116097	-3.50854	0.000450576	0.00992575	Phlpp1	condition_Bleo_vs_PBS
39.0643	-0.443122	0.126285	-3.5089	0.000449971	0.00992575	Mecp2	condition_Bleo_vs_PBS
12.9542	-2.2817	0.650599	-3.50707	0.00045307	0.00996143	Cxcl2	condition_Bleo_vs_PBS
3.56068	1.36995	0.391199	3.50193	0.000461902	0.010136	Bst1	condition_Bleo_vs_PBS
30.7839	-0.874763	0.249872	-3.50085	0.000463784	0.0101578	Sntb1	condition_Bleo_vs_PBS
169.529	0.379636	0.108486	3.49942	0.00046628	0.0101928	Rhoj	condition_Bleo_vs_PBS
45.5485	0.413829	0.118309	3.49786	0.000469008	0.0102328	Pgam1	condition_Bleo_vs_PBS
39.9469	-0.406706	0.116432	-3.49309	0.000477468	0.0103975	Tnrc18	condition_Bleo_vs_PBS
140.719	-0.310226	0.0888281	-3.49243	0.000478641	0.0104031	Sash1	condition_Bleo_vs_PBS
45.8267	0.418367	0.119851	3.49073	0.000481708	0.0104498	Vdac1	condition_Bleo_vs_PBS
113.101	0.452501	0.12977	3.48694	0.000488578	0.0105587	Atp5f1	condition_Bleo_vs_PBS
386.23	0.511333	0.146641	3.48698	0.000488503	0.0105587	Rps3	condition_Bleo_vs_PBS
89.6444	0.372432	0.106863	3.48515	0.000491854	0.0106093	Plscr1	condition_Bleo_vs_PBS
27.1038	0.41319	0.118599	3.48391	0.000494142	0.0106385	Cdc42se1	condition_Bleo_vs_PBS
2.05442	2.23576	0.641951	3.48275	0.000496283	0.0106645	Gm4117	condition_Bleo_vs_PBS
77.7595	-0.421229	0.121192	-3.47573	0.000509474	0.0109273	Phip	condition_Bleo_vs_PBS
4.84929	2.00626	0.577423	3.47451	0.000511782	0.0109562	Iglc2	condition_Bleo_vs_PBS
2.00173	-2.64625	0.761895	-3.47325	0.000514189	0.0109871	Cytl1	condition_Bleo_vs_PBS
71.0407	0.427225	0.123055	3.47181	0.000516953	0.0110254	Mbd2	condition_Bleo_vs_PBS
9.31065	-1.1643	0.335533	-3.47	0.000520462	0.0110795	Gbp5	condition_Bleo_vs_PBS
42.3261	0.520095	0.150155	3.46371	0.000532772	0.0113204	Eif1ax	condition_Bleo_vs_PBS
127.11	0.375001	0.108364	3.46056	0.000539058	0.0114327	Atp1b3	condition_Bleo_vs_PBS
98.3945	1.2326	0.35629	3.45953	0.000541124	0.0114339	Igfbp7	condition_Bleo_vs_PBS
139.906	0.613822	0.177414	3.45982	0.000540535	0.0114339	Atox1	condition_Bleo_vs_PBS
96.2377	-0.502445	0.145266	-3.45879	0.000542604	0.0114439	Hecw2	condition_Bleo_vs_PBS
6.92294	-0.824709	0.238574	-3.45682	0.000546582	0.0115065	Hap1	condition_Bleo_vs_PBS
18.8804	-0.521971	0.151038	-3.45589	0.000548485	0.0115253	Ipmk	condition_Bleo_vs_PBS
228.596	-0.584211	0.16924	-3.45197	0.000556519	0.0116725	H2-T23	condition_Bleo_vs_PBS
2.34171	1.93325	0.560163	3.45123	0.00055804	0.0116829	Tubb6	condition_Bleo_vs_PBS
20.2848	0.614378	0.178089	3.44983	0.000560935	0.011722	Tmem159	condition_Bleo_vs_PBS
5.74971	-1.15166	0.333922	-3.44888	0.000562914	0.0117418	Abcg3	condition_Bleo_vs_PBS
48.1783	0.421738	0.122373	3.44635	0.000568217	0.0118308	Il2rg	condition_Bleo_vs_PBS
5.00306	1.16578	0.338484	3.44413	0.000572894	0.0119064	Uchl1	condition_Bleo_vs_PBS
43.7956	0.580549	0.168691	3.4415	0.000578498	0.0120009	Rai14	condition_Bleo_vs_PBS
2.5871	-1.74499	0.507294	-3.4398	0.000582146	0.0120547	Rarres2	condition_Bleo_vs_PBS
45.4418	0.374883	0.109026	3.43848	0.000584984	0.0120914	Tbcb	condition_Bleo_vs_PBS
32.5577	0.447826	0.130348	3.43563	0.000591174	0.0121972	Prmt1	condition_Bleo_vs_PBS
65.6144	-0.591976	0.172331	-3.4351	0.000592325	0.0121989	Mid2	condition_Bleo_vs_PBS
26.6736	-0.503427	0.146993	-3.42484	0.000615152	0.0126462	Sertad2	condition_Bleo_vs_PBS
17.4923	0.514405	0.150242	3.42384	0.000617425	0.01267	Fgf1	condition_Bleo_vs_PBS
15.1397	0.593133	0.173373	3.42115	0.000623577	0.0127732	Mif4gd	condition_Bleo_vs_PBS
153.453	-0.303068	0.0886486	-3.41876	0.000629082	0.0128492	Dock9	condition_Bleo_vs_PBS
38.1759	-0.379789	0.111096	-3.41856	0.000629544	0.0128492	Elmsan1	condition_Bleo_vs_PBS
12.5984	-0.65104	0.190508	-3.41739	0.000632236	0.0128811	Prodh	condition_Bleo_vs_PBS
264.658	0.322432	0.0944567	3.41354	0.000641239	0.0130412	Rpl5	condition_Bleo_vs_PBS
85.3524	-0.454317	0.133176	-3.41141	0.000646276	0.0131202	Tmem204	condition_Bleo_vs_PBS
83.7485	0.38768	0.113694	3.40985	0.000649987	0.0131721	Ugcg	condition_Bleo_vs_PBS
42.4987	0.592985	0.173966	3.40863	0.000652896	0.0132075	Scd2	condition_Bleo_vs_PBS
50.9896	0.670268	0.196699	3.40759	0.000655404	0.0132347	Serpinb6b	condition_Bleo_vs_PBS
16.9581	0.559729	0.164335	3.40602	0.000659184	0.0132875	Slc25a39	condition_Bleo_vs_PBS
17.6771	0.548069	0.16115	3.40099	0.000671424	0.0135103	Iah1	condition_Bleo_vs_PBS
9.90766	0.707467	0.208312	3.39619	0.000683319	0.0137254	Pinx1	condition_Bleo_vs_PBS
26.714	0.449398	0.13237	3.39501	0.000686272	0.0137605	Slc25a37	condition_Bleo_vs_PBS
33.2739	0.510847	0.150718	3.38943	0.000700373	0.0140185	Psmc5	condition_Bleo_vs_PBS
12.8151	0.998802	0.294883	3.38711	0.000706327	0.0141129	Mmp14	condition_Bleo_vs_PBS
30.1471	-0.563239	0.16642	-3.38445	0.000713213	0.0142251	Irgm1	condition_Bleo_vs_PBS
6.44403	-0.903881	0.267106	-3.38398	0.00071444	0.0142251	Fam49a	condition_Bleo_vs_PBS
53.4372	0.563605	0.166608	3.38283	0.00071744	0.0142599	Cpne8	condition_Bleo_vs_PBS
63.3914	-0.52674	0.155772	-3.38148	0.000720962	0.0143049	Ifi47	condition_Bleo_vs_PBS
70.8289	0.342079	0.101307	3.37667	0.000733704	0.0145324	Swap70	condition_Bleo_vs_PBS
28.4876	0.626923	0.185873	3.37286	0.000743925	0.0147093	Ufm1	condition_Bleo_vs_PBS
34.076	-0.507749	0.150642	-3.37057	0.000750136	0.0148064	Tox3	condition_Bleo_vs_PBS
119.162	0.492597	0.146206	3.3692	0.000753872	0.0148365	Arf5	condition_Bleo_vs_PBS
110.102	0.481925	0.143065	3.36858	0.00075557	0.0148365	Aldoa	condition_Bleo_vs_PBS
5.34892	-0.94971	0.281899	-3.36897	0.000754495	0.0148365	Kbtbd7	condition_Bleo_vs_PBS
86.6503	-0.391794	0.116346	-3.36749	0.00075857	0.0148698	Foxn3	condition_Bleo_vs_PBS
32.3868	0.393702	0.116982	3.36549	0.000764087	0.0149522	Ube2g1	condition_Bleo_vs_PBS
6.24173	-0.786394	0.234156	-3.35842	0.000783883	0.0153133	Osgin2	condition_Bleo_vs_PBS
150.747	0.477244	0.142227	3.3555	0.000792219	0.0154496	Npm1	condition_Bleo_vs_PBS
28.2062	-0.402319	0.119994	-3.35283	0.000799899	0.015567	Washc4	condition_Bleo_vs_PBS
73.8295	0.47241	0.140915	3.35246	0.000800973	0.015567	Reep5	condition_Bleo_vs_PBS
82.5151	0.572734	0.170898	3.35132	0.000804271	0.015578	Rassf9	condition_Bleo_vs_PBS
10.0469	0.603391	0.180038	3.35146	0.000803874	0.015578	Rrp36	condition_Bleo_vs_PBS
15.3645	-0.57264	0.170898	-3.35078	0.00080584	0.0155819	Ints8	condition_Bleo_vs_PBS
151.76	-0.367002	0.109574	-3.34934	0.00081004	0.0156365	Sema6a	condition_Bleo_vs_PBS
56.0399	-0.366788	0.10956	-3.34782	0.000814504	0.0156961	Cd164	condition_Bleo_vs_PBS
124.781	0.5765	0.172245	3.34699	0.000816948	0.0157166	Prdx2	condition_Bleo_vs_PBS
77.4648	-0.401102	0.119881	-3.34583	0.000820374	0.0157559	Ssh2	condition_Bleo_vs_PBS
645.436	-0.333613	0.0997713	-3.34377	0.000826474	0.0158463	S1pr1	condition_Bleo_vs_PBS
17.8132	-0.603504	0.180657	-3.34061	0.000835954	0.0160011	Trim34a	condition_Bleo_vs_PBS
1.78389	-2.09369	0.626988	-3.33928	0.000839967	0.016051	Cd28	condition_Bleo_vs_PBS
7.15233	0.9498	0.284503	3.33845	0.000842466	0.0160718	Fignl2	condition_Bleo_vs_PBS
14.7802	0.73599	0.220537	3.33727	0.00084606	0.0161133	Slc9a1	condition_Bleo_vs_PBS
1.3678	1.69701	0.508628	3.33644	0.000848573	0.0161317	Procr	condition_Bleo_vs_PBS
4.67528	1.18153	0.354221	3.33556	0.000851276	0.0161317	Bcar3	condition_Bleo_vs_PBS
142.42	1.22561	0.367406	3.33584	0.000850427	0.0161317	Tmem252	condition_Bleo_vs_PBS
33.9428	0.48493	0.145506	3.33271	0.000860036	0.0162707	Ufc1	condition_Bleo_vs_PBS
39.2314	0.464052	0.139346	3.33022	0.000867776	0.0163899	Dcun1d5	condition_Bleo_vs_PBS
157.991	-0.433578	0.130312	-3.32723	0.000877133	0.0165392	Gstm1	condition_Bleo_vs_PBS
1.21459	-1.88528	0.567142	-3.32417	0.000886819	0.0166942	Hist2h3c2	condition_Bleo_vs_PBS
25.8239	0.474424	0.14274	3.32369	0.000888361	0.0166956	Alg5	condition_Bleo_vs_PBS
416.934	0.338053	0.101779	3.32144	0.00089555	0.016803	Rps5	condition_Bleo_vs_PBS
17.2321	0.535871	0.161385	3.32046	0.000898702	0.0168079	Mrpl35	condition_Bleo_vs_PBS
17.1243	0.703021	0.211725	3.32044	0.000898761	0.0168079	Man1a	condition_Bleo_vs_PBS
9.37782	-0.833399	0.251066	-3.31944	0.000901971	0.0168403	Otud1	condition_Bleo_vs_PBS
63.3555	-0.335559	0.101108	-3.31882	0.000903975	0.01685	Elk4	condition_Bleo_vs_PBS
7.61335	0.742917	0.223924	3.31772	0.000907549	0.016889	Plekho2	condition_Bleo_vs_PBS
1173.59	-0.355426	0.107203	-3.31546	0.000914912	0.0169983	Tmem100	condition_Bleo_vs_PBS
138.369	0.228419	0.0689865	3.31106	0.00092942	0.0171647	Rtl8a	condition_Bleo_vs_PBS
84.2602	-0.46897	0.141629	-3.31126	0.000928777	0.0171647	Clstn1	condition_Bleo_vs_PBS
2.49598	1.17054	0.353513	3.31116	0.000929093	0.0171647	Cdc42ep5	condition_Bleo_vs_PBS
4.49394	-0.918808	0.277546	-3.31047	0.000931405	0.0171647	2610021A01Rik	condition_Bleo_vs_PBS
18.2869	0.520784	0.1573	3.31077	0.000930407	0.0171647	Cib1	condition_Bleo_vs_PBS
617.818	0.512867	0.154986	3.30913	0.000935876	0.0172192	Rps9	condition_Bleo_vs_PBS
32.0616	-0.651418	0.196896	-3.30844	0.000938182	0.0172338	Lepr	condition_Bleo_vs_PBS
32.439	0.598966	0.181261	3.30444	0.000951678	0.0174408	Bmp2k	condition_Bleo_vs_PBS
88.4143	0.394806	0.119517	3.30335	0.000955361	0.0174408	Eif3k	condition_Bleo_vs_PBS
96.7706	-0.287617	0.0870697	-3.30329	0.000955576	0.0174408	Pum2	condition_Bleo_vs_PBS
33.3684	0.402115	0.121714	3.30377	0.000953938	0.0174408	Etf1	condition_Bleo_vs_PBS
51.356	-0.361559	0.109534	-3.30088	0.000963831	0.0175633	Enpp4	condition_Bleo_vs_PBS
8.64471	-0.666424	0.201982	-3.29943	0.000968821	0.017626	Fbxo7	condition_Bleo_vs_PBS
188.57	0.431701	0.130931	3.29716	0.000976666	0.0177404	Tspan8	condition_Bleo_vs_PBS
69.6575	0.277178	0.0840779	3.29668	0.000978348	0.0177427	Rtl8b	condition_Bleo_vs_PBS
92.8243	0.371399	0.112684	3.29595	0.000980897	0.0177606	Eef1g	condition_Bleo_vs_PBS
18.6788	0.508261	0.154239	3.29529	0.00098319	0.0177739	Coq2	condition_Bleo_vs_PBS
8.57129	1.89343	0.574895	3.29352	0.000989413	0.017858	Inhbb	condition_Bleo_vs_PBS
10.2413	-1.16701	0.354957	-3.28775	0.00100992	0.0181993	Ankrd63	condition_Bleo_vs_PBS
49.9476	-0.701197	0.213434	-3.2853	0.00101873	0.0183291	Prss23	condition_Bleo_vs_PBS
5.97417	-1.1309	0.344284	-3.28479	0.00102057	0.0183332	Pde4a	condition_Bleo_vs_PBS
138.095	-0.51658	0.15746	-3.28072	0.00103544	0.0185419	Ctnnd1	condition_Bleo_vs_PBS
40.4653	-0.398635	0.121506	-3.28079	0.00103518	0.0185419	Sun1	condition_Bleo_vs_PBS
17.9334	0.511885	0.156086	3.27951	0.00103987	0.018592	Bad	condition_Bleo_vs_PBS
8.58142	0.880026	0.268409	3.27868	0.00104294	0.0186176	Zfp593	condition_Bleo_vs_PBS
165.283	0.408271	0.124593	3.27683	0.00104978	0.018652	Arid5b	condition_Bleo_vs_PBS
46.8532	-0.47344	0.144475	-3.27698	0.00104926	0.018652	Psd3	condition_Bleo_vs_PBS
27.8998	-0.420741	0.128373	-3.27748	0.00104737	0.018652	Txndc5	condition_Bleo_vs_PBS
81.949	-0.336332	0.102712	-3.2745	0.0010585	0.0187776	Elf1	condition_Bleo_vs_PBS
91.6451	0.726289	0.221934	3.27254	0.00106585	0.0188494	Cdk19	condition_Bleo_vs_PBS
34.6292	0.427809	0.130719	3.27274	0.00106512	0.0188494	Eif2s1	condition_Bleo_vs_PBS
6.59668	-0.806568	0.246515	-3.27188	0.00106836	0.0188645	Gm26878	condition_Bleo_vs_PBS
68.659	0.575385	0.175968	3.26982	0.00107615	0.0189726	Bvht	condition_Bleo_vs_PBS
2.22265	1.62768	0.498225	3.26697	0.00108706	0.0191353	Ccdc184	condition_Bleo_vs_PBS
41.4575	0.558852	0.171345	3.26156	0.00110802	0.0194461	Serpinb1a	condition_Bleo_vs_PBS
101.736	-0.276081	0.0846479	-3.26153	0.00110813	0.0194461	Matr3	condition_Bleo_vs_PBS
35.0685	-0.399028	0.12239	-3.26031	0.00111289	0.0194701	Hdgfl3	condition_Bleo_vs_PBS
15.5148	0.685874	0.210371	3.26031	0.00111292	0.0194701	Mrpl22	condition_Bleo_vs_PBS
57.1328	-0.401354	0.123181	-3.25825	0.00112101	0.0195516	Nbea	condition_Bleo_vs_PBS
156.476	-0.233959	0.071803	-3.25835	0.00112063	0.0195516	Ddx6	condition_Bleo_vs_PBS
3.00348	1.12479	0.345873	3.25203	0.00114585	0.0199542	Abcc3	condition_Bleo_vs_PBS
2.90679	1.0926	0.336074	3.25108	0.00114966	0.01999	Abcc4	condition_Bleo_vs_PBS
6.64719	0.773196	0.238067	3.24781	0.00116297	0.0200866	Ankrd39	condition_Bleo_vs_PBS
44.0773	-0.364132	0.11214	-3.24712	0.0011658	0.0200866	Rapgef2	condition_Bleo_vs_PBS
7.74891	0.7201	0.221738	3.24753	0.00116412	0.0200866	Magi1	condition_Bleo_vs_PBS
102.315	-0.411672	0.126712	-3.24888	0.00115861	0.0200866	Tmtc2	condition_Bleo_vs_PBS
168.003	-0.680539	0.209515	-3.24817	0.0011615	0.0200866	Smad6	condition_Bleo_vs_PBS
37.7533	-0.335187	0.103217	-3.24739	0.00116468	0.0200866	Ggps1	condition_Bleo_vs_PBS
66.6014	0.297652	0.0917175	3.24531	0.00117323	0.0200931	Eif5b	condition_Bleo_vs_PBS
41.1046	0.949588	0.292528	3.24614	0.00116981	0.0200931	Timm10b	condition_Bleo_vs_PBS
1.1589	2.78388	0.857654	3.24592	0.0011707	0.0200931	Mki67	condition_Bleo_vs_PBS
4.70756	0.952694	0.293533	3.24561	0.00117199	0.0200931	Hic1	condition_Bleo_vs_PBS
2.88432	1.20176	0.370686	3.24198	0.00118701	0.0202986	Ulbp1	condition_Bleo_vs_PBS
34.6023	0.556259	0.171607	3.24147	0.00118916	0.0203049	Ackr2	condition_Bleo_vs_PBS
107.329	-0.308301	0.0951842	-3.23899	0.00119952	0.0204511	Fam208a	condition_Bleo_vs_PBS
39.5993	-0.402643	0.124338	-3.23831	0.00120241	0.0204698	Zfp366	condition_Bleo_vs_PBS
1.39225	-1.88264	0.58145	-3.23783	0.00120441	0.0204732	Cysltr2	condition_Bleo_vs_PBS
17.0697	0.448062	0.138456	3.23613	0.00121162	0.0205651	Ttc1	condition_Bleo_vs_PBS
32.9783	0.471268	0.145693	3.23466	0.00121786	0.0206403	Glrx5	condition_Bleo_vs_PBS
3.10728	2.9733	0.919862	3.23234	0.00122782	0.020778	AA467197	condition_Bleo_vs_PBS
48.1698	0.315138	0.0975237	3.2314	0.00123185	0.0208153	Psmd1	condition_Bleo_vs_PBS
8.55345	0.758825	0.235026	3.22869	0.00124358	0.0209208	Dut	condition_Bleo_vs_PBS
50.2283	0.801717	0.248343	3.22826	0.00124544	0.0209208	Cd81	condition_Bleo_vs_PBS
94.8851	-0.256334	0.0793734	-3.22947	0.00124019	0.0209208	Lgals9	condition_Bleo_vs_PBS
77.78	-0.478371	0.148181	-3.2283	0.00124529	0.0209208	Zfp36l2	condition_Bleo_vs_PBS
43.0953	-0.33005	0.102311	-3.22596	0.00125552	0.0210591	Prkd3	condition_Bleo_vs_PBS
137.07	-0.695896	0.215998	-3.22177	0.001274	0.0213376	Tns1	condition_Bleo_vs_PBS
99.4772	0.566467	0.175892	3.22053	0.00127953	0.0213673	Arl6ip5	condition_Bleo_vs_PBS
22.8475	-0.526345	0.163429	-3.22064	0.00127903	0.0213673	Nfya	condition_Bleo_vs_PBS
24.3854	-0.828672	0.257376	-3.2197	0.00128325	0.0213982	Dhrs3	condition_Bleo_vs_PBS
87.9757	0.714248	0.221868	3.21925	0.00128525	0.0214002	Mlec	condition_Bleo_vs_PBS
31.0911	-0.381415	0.118501	-3.21865	0.00128795	0.0214138	Rsbn1	condition_Bleo_vs_PBS
14.039	0.535199	0.166305	3.21818	0.00129005	0.0214175	Tsfm	condition_Bleo_vs_PBS
69.3387	-0.538512	0.167413	-3.21666	0.0012969	0.0214999	Xdh	condition_Bleo_vs_PBS
447.613	0.250694	0.0780116	3.21355	0.00131104	0.0216801	Itgb1	condition_Bleo_vs_PBS
72.8369	0.355914	0.110758	3.21343	0.00131158	0.0216801	Pitpna	condition_Bleo_vs_PBS
35.3374	-0.549903	0.171288	-3.2104	0.00132549	0.0217992	Ivns1abp	condition_Bleo_vs_PBS
38.6973	-0.395785	0.123265	-3.21085	0.00132345	0.0217992	Hsd17b11	condition_Bleo_vs_PBS
50.6232	0.512577	0.159624	3.21115	0.00132204	0.0217992	Gpi1	condition_Bleo_vs_PBS
30.4079	0.378747	0.117983	3.2102	0.00132644	0.0217992	Mvb12a	condition_Bleo_vs_PBS
9.85544	0.711688	0.221952	3.20649	0.00134366	0.0220503	Slc7a7	condition_Bleo_vs_PBS
2.87995	1.4355	0.447903	3.20493	0.00135094	0.022138	Apln	condition_Bleo_vs_PBS
27.6318	0.478359	0.149277	3.2045	0.00135296	0.0221391	Rps6ka3	condition_Bleo_vs_PBS
968.108	-0.370962	0.115827	-3.20272	0.00136138	0.0222131	Cavin2	condition_Bleo_vs_PBS
22.0709	-0.414869	0.129533	-3.20279	0.00136102	0.0222131	Stxbp5	condition_Bleo_vs_PBS
74.4079	-0.38311	0.11973	-3.19979	0.00137528	0.0224078	Plscr4	condition_Bleo_vs_PBS
278.107	0.494329	0.154532	3.19888	0.00137963	0.0224466	Adamts1	condition_Bleo_vs_PBS
139.464	-0.411596	0.128813	-3.19529	0.0013969	0.0226951	Irf2bp2	condition_Bleo_vs_PBS
548.873	0.555174	0.173829	3.1938	0.00140415	0.0227674	Rps15a	condition_Bleo_vs_PBS
13.2034	0.659864	0.206624	3.19355	0.00140534	0.0227674	Mylip	condition_Bleo_vs_PBS
12.1645	0.52331	0.164011	3.19071	0.00141923	0.0228946	Exosc9	condition_Bleo_vs_PBS
112.088	0.317296	0.099421	3.19144	0.00141566	0.0228946	Picalm	condition_Bleo_vs_PBS
43.895	-0.42508	0.13322	-3.1908	0.00141878	0.0228946	Trim12a	condition_Bleo_vs_PBS
35.7025	0.389303	0.12209	3.18866	0.00142936	0.0230254	Rsl1d1	condition_Bleo_vs_PBS
1.43445	2.05842	0.645833	3.18723	0.0014364	0.0231062	Rad51ap1	condition_Bleo_vs_PBS
96.7216	0.549288	0.172449	3.18521	0.00144647	0.0231873	Ndufa8	condition_Bleo_vs_PBS
18.067	-0.635462	0.199517	-3.185	0.00144755	0.0231873	Prdm16	condition_Bleo_vs_PBS
3.45465	-1.69282	0.531398	-3.18559	0.00144458	0.0231873	Pcdh7	condition_Bleo_vs_PBS
187.589	-0.240982	0.0756837	-3.18407	0.0014522	0.0232291	Dusp3	condition_Bleo_vs_PBS
0.899934	-2.13419	0.670426	-3.18334	0.00145585	0.0232549	9330175E14Rik	condition_Bleo_vs_PBS
14.5029	0.646499	0.203119	3.18286	0.00145829	0.0232612	Ptprj	condition_Bleo_vs_PBS
11.0783	0.548345	0.17237	3.18121	0.00146663	0.0233161	Rrs1	condition_Bleo_vs_PBS
94.9421	0.357856	0.112499	3.18097	0.00146781	0.0233161	Eif2s2	condition_Bleo_vs_PBS
22.1837	-0.501674	0.157711	-3.18096	0.00146788	0.0233161	Sh3tc2	condition_Bleo_vs_PBS
23.7336	0.479089	0.150631	3.18054	0.00147002	0.0233176	Knop1	condition_Bleo_vs_PBS
48.2114	0.327294	0.102936	3.1796	0.00147477	0.0233605	Ggta1	condition_Bleo_vs_PBS
4.80583	-1.1689	0.36799	-3.17645	0.0014909	0.0235831	Plcb2	condition_Bleo_vs_PBS
8.93129	0.876331	0.275975	3.1754	0.00149629	0.0236146	Lonrf1	condition_Bleo_vs_PBS
96.0493	0.466316	0.146859	3.17526	0.00149703	0.0236146	Nedd8	condition_Bleo_vs_PBS
16.2246	0.497593	0.156945	3.17049	0.00152185	0.0239396	Dpm2	condition_Bleo_vs_PBS
147.857	0.373675	0.117856	3.17062	0.00152113	0.0239396	Slc25a3	condition_Bleo_vs_PBS
41.1278	0.388744	0.122674	3.16892	0.00153008	0.0240029	Eif3i	condition_Bleo_vs_PBS
21.9197	0.516403	0.16294	3.16929	0.00152813	0.0240029	Commd4	condition_Bleo_vs_PBS
20.5266	-0.617252	0.19496	-3.16605	0.00154527	0.0242078	Rab27a	condition_Bleo_vs_PBS
0.829156	2.29246	0.724285	3.16514	0.0015501	0.0242501	Ube2c	condition_Bleo_vs_PBS
894.92	0.609645	0.192802	3.16202	0.0015668	0.0244108	Rps20	condition_Bleo_vs_PBS
3.31989	1.34659	0.425809	3.16242	0.00156464	0.0244108	Pglyrp1	condition_Bleo_vs_PBS
40.2775	-0.384429	0.121565	-3.16234	0.00156505	0.0244108	Fndc3a	condition_Bleo_vs_PBS
148.522	-0.504119	0.159502	-3.16058	0.00157453	0.0244977	Nckap5	condition_Bleo_vs_PBS
47.7043	0.308874	0.0978011	3.15818	0.00158755	0.0246667	Sys1	condition_Bleo_vs_PBS
16.3551	0.615631	0.194974	3.15751	0.00159124	0.0246902	Nudt14	condition_Bleo_vs_PBS
91.4417	-0.576959	0.182756	-3.15699	0.00159406	0.0247003	H2-Q4	condition_Bleo_vs_PBS
48.3249	-0.41361	0.131052	-3.15608	0.00159908	0.0247444	Ankrd50	condition_Bleo_vs_PBS
1.41127	-1.75542	0.556768	-3.15287	0.00161675	0.0249795	Mlph	condition_Bleo_vs_PBS
73.1373	0.781471	0.247888	3.15252	0.00161866	0.0249795	Slc39a1	condition_Bleo_vs_PBS
40.054	0.567246	0.180017	3.15107	0.00162675	0.0250705	Sra1	condition_Bleo_vs_PBS
1103.41	-0.520956	0.16542	-3.1493	0.00163663	0.0251886	H2-K1	condition_Bleo_vs_PBS
24.283	0.619882	0.196897	3.14825	0.00164253	0.0252453	Mcts1	condition_Bleo_vs_PBS
101.698	-0.278168	0.0883855	-3.14721	0.00164834	0.0253005	Setd5	condition_Bleo_vs_PBS
1.43191	-1.71452	0.544996	-3.14594	0.00165556	0.0253771	Gm35339	condition_Bleo_vs_PBS
80.2485	0.367872	0.116964	3.14518	0.00165986	0.0254089	Sptlc2	condition_Bleo_vs_PBS
51.622	-0.343693	0.109389	-3.14192	0.00167842	0.025624	Arid4a	condition_Bleo_vs_PBS
4.98958	1.11537	0.354976	3.14209	0.00167748	0.025624	Exoc3l4	condition_Bleo_vs_PBS
20.5123	0.500538	0.159366	3.1408	0.00168486	0.025688	Eno1	condition_Bleo_vs_PBS
62.9379	0.768542	0.24482	3.13922	0.00169399	0.0257596	H2afj	condition_Bleo_vs_PBS
1.9919	-1.44759	0.461134	-3.1392	0.00169409	0.0257596	Trac	condition_Bleo_vs_PBS
11.2935	-0.571943	0.18222	-3.13875	0.00169669	0.0257648	Cenpc1	condition_Bleo_vs_PBS
29.8915	0.417852	0.13315	3.1382	0.00169989	0.025779	Tmem147	condition_Bleo_vs_PBS
103.807	-0.432729	0.137957	-3.13669	0.00170867	0.0258777	Epb41	condition_Bleo_vs_PBS
16.688	0.519239	0.165617	3.13518	0.0017175	0.0259768	Cklf	condition_Bleo_vs_PBS
54.8826	-0.281751	0.0898792	-3.13478	0.00171984	0.0259778	Itch	condition_Bleo_vs_PBS
71.0158	-0.291648	0.0930623	-3.1339	0.001725	0.0260212	Med13l	condition_Bleo_vs_PBS
33.8125	0.478483	0.152944	3.12848	0.00175715	0.0264711	Cstb	condition_Bleo_vs_PBS
20.1265	-0.449048	0.143716	-3.12455	0.00178077	0.0267916	Chst11	condition_Bleo_vs_PBS
17.5966	-0.651319	0.208563	-3.12289	0.00179084	0.0269075	Nup210	condition_Bleo_vs_PBS
88.7666	0.265082	0.0849438	3.12068	0.00180433	0.0270744	Agfg1	condition_Bleo_vs_PBS
18.0989	0.595528	0.190867	3.12012	0.00180776	0.0270903	Dnlz	condition_Bleo_vs_PBS
24.8266	-0.433264	0.138889	-3.11949	0.00181166	0.027113	Rnf145	condition_Bleo_vs_PBS
8.38632	-0.729463	0.234029	-3.11698	0.00182713	0.0272729	Trdmt1	condition_Bleo_vs_PBS
62.4157	-0.395766	0.126968	-3.11706	0.00182664	0.0272729	Mga	condition_Bleo_vs_PBS
36.8443	0.401672	0.12893	3.11542	0.00183684	0.0273819	Psmd6	condition_Bleo_vs_PBS
537.798	0.565852	0.181657	3.11494	0.00183983	0.0273906	Rps11	condition_Bleo_vs_PBS
24.3863	-0.659416	0.212399	-3.10461	0.00190529	0.0283282	Rps6ka1	condition_Bleo_vs_PBS
106.91	-0.428922	0.138224	-3.1031	0.00191505	0.0284362	Clk1	condition_Bleo_vs_PBS
15.8317	0.614616	0.198109	3.10241	0.00191953	0.0284442	Ap1s1	condition_Bleo_vs_PBS
6.35443	-0.73752	0.237738	-3.10225	0.00192059	0.0284442	Deptor	condition_Bleo_vs_PBS
71.5247	0.291236	0.0939809	3.09889	0.00194248	0.0287311	Tlnrd1	condition_Bleo_vs_PBS
8.23317	1.07408	0.346736	3.0977	0.00195031	0.0287721	P2ry2	condition_Bleo_vs_PBS
6.06733	0.748959	0.241758	3.09797	0.00194851	0.0287721	Kank2	condition_Bleo_vs_PBS
90.3003	-0.256176	0.0828463	-3.09218	0.0019869	0.029274	BC005537	condition_Bleo_vs_PBS
1.05633	1.72375	0.557683	3.09091	0.00199541	0.0293614	Dna2	condition_Bleo_vs_PBS
8.56251	0.637949	0.206569	3.08831	0.00201296	0.0295814	Mpg	condition_Bleo_vs_PBS
36.5079	0.552588	0.178972	3.08756	0.00201804	0.0296179	Lbp	condition_Bleo_vs_PBS
57.0285	0.322317	0.10443	3.08643	0.00202575	0.0296546	Tmem165	condition_Bleo_vs_PBS
20.7862	-0.839863	0.272095	-3.08666	0.00202419	0.0296546	Tppp3	condition_Bleo_vs_PBS
2.63805	1.19209	0.386289	3.086	0.0020287	0.0296597	Cngb1	condition_Bleo_vs_PBS
4.07583	-1.06013	0.34387	-3.08292	0.00204978	0.0299294	Socs1	condition_Bleo_vs_PBS
19.5268	-1.0286	0.333729	-3.08213	0.00205522	0.0299321	Per1	condition_Bleo_vs_PBS
157.415	0.232487	0.0754213	3.08251	0.00205261	0.0299321	Spag9	condition_Bleo_vs_PBS
50.749	0.546617	0.177492	3.07967	0.00207231	0.0301425	Rexo2	condition_Bleo_vs_PBS
45.8003	-0.438372	0.142441	-3.07758	0.00208687	0.0303156	Setd1b	condition_Bleo_vs_PBS
36.3778	0.461452	0.150038	3.07558	0.00210097	0.0304815	Lamtor4	condition_Bleo_vs_PBS
45.3608	0.296239	0.0963972	3.07311	0.00211842	0.0306955	Ak3	condition_Bleo_vs_PBS
572.53	0.298728	0.0974464	3.06556	0.0021726	0.0314406	Rps23	condition_Bleo_vs_PBS
14.0145	-0.544416	0.177631	-3.06487	0.00217767	0.0314649	Rxra	condition_Bleo_vs_PBS
75.9068	-0.240759	0.0785718	-3.06419	0.00218257	0.0314649	Gatad2b	condition_Bleo_vs_PBS
154.266	-0.477123	0.155694	-3.06449	0.00218038	0.0314649	Snrk	condition_Bleo_vs_PBS
50.4886	-0.315165	0.10292	-3.06224	0.00219686	0.0316309	Dock4	condition_Bleo_vs_PBS
91.5265	0.58497	0.191085	3.0613	0.00220378	0.0316905	Txndc17	condition_Bleo_vs_PBS
389.481	0.672617	0.219898	3.05877	0.00222249	0.0319192	Rps7	condition_Bleo_vs_PBS
8.36986	-0.613285	0.200821	-3.05388	0.00225899	0.0323096	Rusc1	condition_Bleo_vs_PBS
37.7264	0.408367	0.133749	3.05324	0.00226386	0.0323096	Tomm5	condition_Bleo_vs_PBS
216.13	0.248834	0.0814821	3.05384	0.0022593	0.0323096	Anxa3	condition_Bleo_vs_PBS
39.5058	0.470147	0.153969	3.05351	0.00226178	0.0323096	Nsmce1	condition_Bleo_vs_PBS
102.333	0.396633	0.129902	3.05332	0.00226326	0.0323096	Slc25a4	condition_Bleo_vs_PBS
775.473	0.526209	0.172378	3.05265	0.00226831	0.0323327	Rps16	condition_Bleo_vs_PBS
17.688	0.499866	0.163793	3.05182	0.00227456	0.0323812	Fam92a	condition_Bleo_vs_PBS
26.6295	0.588411	0.192845	3.05121	0.00227923	0.0324072	Emilin1	condition_Bleo_vs_PBS
10.8848	0.519272	0.170277	3.04958	0.00229163	0.0325429	Znhit6	condition_Bleo_vs_PBS
35.6456	-0.393707	0.129181	-3.04772	0.00230588	0.032676	Chd2	condition_Bleo_vs_PBS
1.24204	1.97466	0.647995	3.04733	0.00230883	0.032676	Amd2	condition_Bleo_vs_PBS
33.2346	-0.487451	0.159965	-3.04723	0.00230961	0.032676	Rnf125	condition_Bleo_vs_PBS
94.1374	-0.248504	0.0815956	-3.04555	0.00232253	0.0328179	Zcchc6	condition_Bleo_vs_PBS
23.0344	0.375069	0.123205	3.04427	0.00233249	0.0329179	Drg1	condition_Bleo_vs_PBS
530.14	0.313957	0.103166	3.04322	0.0023406	0.0329507	Rpl18a	condition_Bleo_vs_PBS
7.89611	-0.695089	0.228386	-3.04348	0.00233859	0.0329507	Adcy6	condition_Bleo_vs_PBS
50.3653	-0.328436	0.108023	-3.04043	0.00236241	0.0332166	Ubr2	condition_Bleo_vs_PBS
117.923	-0.291006	0.095784	-3.03815	0.00238036	0.0334277	Tnrc6b	condition_Bleo_vs_PBS
72.7194	-0.290064	0.095491	-3.03761	0.00238463	0.0334465	Trove2	condition_Bleo_vs_PBS
5.77429	-0.753974	0.248345	-3.036	0.00239742	0.0335846	Pafah2	condition_Bleo_vs_PBS
31.383	-0.385298	0.126953	-3.03496	0.00240567	0.0336525	Fto	condition_Bleo_vs_PBS
20.064	0.62912	0.207312	3.03465	0.00240818	0.0336525	Syt15	condition_Bleo_vs_PBS
75.9971	0.305584	0.10076	3.03279	0.00242301	0.0338182	Hnrnpd	condition_Bleo_vs_PBS
39.8952	-0.509174	0.167971	-3.03132	0.00243483	0.0339416	Inpp5d	condition_Bleo_vs_PBS
61.6558	0.413262	0.13637	3.03044	0.00244196	0.0339994	Piezo2	condition_Bleo_vs_PBS
241.458	-0.259432	0.0856217	-3.02998	0.00244566	0.0340093	Rbms1	condition_Bleo_vs_PBS
24.4464	-0.406918	0.13432	-3.02948	0.00244979	0.0340252	Tmem50b	condition_Bleo_vs_PBS
11.5917	-0.528724	0.174575	-3.02863	0.00245667	0.0340792	Ctps2	condition_Bleo_vs_PBS
64.4277	-0.256158	0.0846083	-3.02758	0.0024652	0.0341558	Secisbp2l	condition_Bleo_vs_PBS
61.9248	0.264966	0.0876168	3.02415	0.00249332	0.0345036	Tprgl	condition_Bleo_vs_PBS
17.4975	0.506406	0.167493	3.02345	0.00249907	0.0345411	Txnrd1	condition_Bleo_vs_PBS
1.87855	-1.63761	0.54184	-3.02232	0.00250843	0.0346284	Camk2b	condition_Bleo_vs_PBS
13.4658	-0.58377	0.193443	-3.01779	0.00254625	0.0351081	Xpc	condition_Bleo_vs_PBS
6.16225	0.924017	0.306343	3.01628	0.00255895	0.035198	Tmem29	condition_Bleo_vs_PBS
164.363	0.220834	0.0732115	3.01638	0.00255811	0.035198	Ablim1	condition_Bleo_vs_PBS
10.8002	-0.56655	0.187912	-3.01497	0.00257003	0.0352164	Colgalt2	condition_Bleo_vs_PBS
37.2021	-0.340121	0.112822	-3.01466	0.00257266	0.0352164	U2af2	condition_Bleo_vs_PBS
133.312	0.31213	0.103535	3.01472	0.00257221	0.0352164	Xbp1	condition_Bleo_vs_PBS
40.9824	0.465823	0.154479	3.01545	0.00256597	0.0352164	Card19	condition_Bleo_vs_PBS
24.7025	-0.422243	0.140214	-3.01141	0.00260035	0.0355081	Kdm7a	condition_Bleo_vs_PBS
24.3404	-0.414691	0.137754	-3.01038	0.0026092	0.0355081	Heca	condition_Bleo_vs_PBS
32.1506	0.345555	0.114786	3.01043	0.00260882	0.0355081	Cnih1	condition_Bleo_vs_PBS
17.1162	0.468022	0.155472	3.01034	0.00260956	0.0355081	Arfgap3	condition_Bleo_vs_PBS
29.6638	-0.505657	0.167908	-3.01152	0.00259947	0.0355081	Lrp5	condition_Bleo_vs_PBS
4.79173	0.78694	0.261447	3.00994	0.00261298	0.0355122	Hmox1	condition_Bleo_vs_PBS
15.4695	0.543314	0.180536	3.00944	0.00261728	0.0355282	Anxa4	condition_Bleo_vs_PBS
19.5883	-0.427063	0.142015	-3.00718	0.00263686	0.0356665	Gabarapl1	condition_Bleo_vs_PBS
50.8071	0.340569	0.11324	3.00749	0.00263412	0.0356665	Spop	condition_Bleo_vs_PBS
66.7968	0.403326	0.1341	3.00765	0.00263276	0.0356665	Rala	condition_Bleo_vs_PBS
21.2037	-0.4016	0.133596	-3.00607	0.00264644	0.0357113	Patz1	condition_Bleo_vs_PBS
2.69698	-1.34445	0.447243	-3.00608	0.00264642	0.0357113	Dusp5	condition_Bleo_vs_PBS
87.69	-0.254801	0.0847765	-3.00556	0.00265089	0.035729	Crebbp	condition_Bleo_vs_PBS
158.904	0.262925	0.087593	3.00167	0.00268501	0.0361097	Ifngr1	condition_Bleo_vs_PBS
16.642	-0.529746	0.176487	-3.00162	0.00268548	0.0361097	Birc3	condition_Bleo_vs_PBS
31.9225	0.45454	0.151508	3.0001	0.00269889	0.0362045	Pvr	condition_Bleo_vs_PBS
29.3823	-0.342356	0.114102	-3.00045	0.00269585	0.0362045	Ss18	condition_Bleo_vs_PBS
36.6454	-0.328021	0.109388	-2.99869	0.00271147	0.0363305	Rapgef6	condition_Bleo_vs_PBS
45.5708	-0.37809	0.126104	-2.99823	0.00271551	0.0363419	Ube2h	condition_Bleo_vs_PBS
766.005	-0.437041	0.145803	-2.99747	0.00272232	0.0363742	Ehd4	condition_Bleo_vs_PBS
178.893	-0.302967	0.101082	-2.99725	0.00272431	0.0363742	Cpd	condition_Bleo_vs_PBS
14.1493	0.442444	0.147653	2.99651	0.00273092	0.0364197	Zfp330	condition_Bleo_vs_PBS
37.7256	-0.335684	0.112136	-2.99355	0.00275754	0.0367317	Nampt	condition_Bleo_vs_PBS
389.218	0.532869	0.178032	2.99311	0.00276153	0.0367419	Rpl24	condition_Bleo_vs_PBS
62.5664	-0.405527	0.135514	-2.99251	0.00276694	0.0367707	Ccdc85a	condition_Bleo_vs_PBS
4.77001	-1.17191	0.39166	-2.99216	0.00277015	0.0367707	Tgtp2	condition_Bleo_vs_PBS
11.7407	-0.556879	0.186319	-2.98885	0.00280031	0.0370867	Zcchc2	condition_Bleo_vs_PBS
103.739	0.487159	0.162993	2.98883	0.00280047	0.0370867	Psma2	condition_Bleo_vs_PBS
15.6533	-0.710203	0.237647	-2.98847	0.00280376	0.0370871	Rnasel	condition_Bleo_vs_PBS
33.5213	-0.420004	0.14059	-2.98743	0.00281332	0.0371061	Ptpn14	condition_Bleo_vs_PBS
189.903	-0.266302	0.089142	-2.9874	0.00281365	0.0371061	Itpripl2	condition_Bleo_vs_PBS
85.3531	0.3376	0.113013	2.98725	0.00281496	0.0371061	Atp5d	condition_Bleo_vs_PBS
55.8071	-0.324762	0.10875	-2.98632	0.00282358	0.0371146	Creb1	condition_Bleo_vs_PBS
3.88034	-1.21046	0.405323	-2.98641	0.00282269	0.0371146	Selplg	condition_Bleo_vs_PBS
3.71514	2.88191	0.9651	2.98612	0.00282539	0.0371146	Ch25h	condition_Bleo_vs_PBS
185.806	0.402608	0.134898	2.98454	0.00284006	0.0372631	Sh3bgrl3	condition_Bleo_vs_PBS
103.429	0.626388	0.209902	2.9842	0.00284324	0.0372631	Mrpl52	condition_Bleo_vs_PBS
21.4468	-0.476982	0.159935	-2.98234	0.0028605	0.0374463	Pptc7	condition_Bleo_vs_PBS
8.68933	-0.811274	0.272101	-2.98151	0.00286829	0.0375051	Gm4070	condition_Bleo_vs_PBS
17.7105	-0.469714	0.15757	-2.98098	0.00287323	0.0375266	Rgmb	condition_Bleo_vs_PBS
8.11084	-0.66316	0.222585	-2.97935	0.00288861	0.0376842	Mpp3	condition_Bleo_vs_PBS
59.4909	-0.344188	0.115557	-2.97853	0.00289637	0.0377422	Sppl3	condition_Bleo_vs_PBS
24.785	-0.404971	0.136013	-2.97744	0.00290667	0.0378332	Yap1	condition_Bleo_vs_PBS
1.31114	1.48702	0.499514	2.97692	0.00291156	0.0378536	Tcaf2	condition_Bleo_vs_PBS
19.4228	0.667756	0.224341	2.97652	0.00291541	0.0378604	Hint3	condition_Bleo_vs_PBS
6.25903	-0.790819	0.26587	-2.97445	0.00293511	0.0379863	Zfp462	condition_Bleo_vs_PBS
19.5295	-0.615881	0.207042	-2.97467	0.00293307	0.0379863	Edc3	condition_Bleo_vs_PBS
75.1755	-0.303402	0.101993	-2.97472	0.00293259	0.0379863	Csnk1e	condition_Bleo_vs_PBS
64.076	-0.58473	0.196634	-2.97369	0.0029424	0.0379944	Trim56	condition_Bleo_vs_PBS
62.6098	-0.377004	0.126769	-2.97395	0.00293996	0.0379944	Dach1	condition_Bleo_vs_PBS
876.838	0.572961	0.192731	2.97285	0.00295047	0.0380554	Rpl23	condition_Bleo_vs_PBS
59.4896	0.257784	0.0867409	2.97188	0.00295978	0.0381323	Dock1	condition_Bleo_vs_PBS
16.8261	-0.499046	0.167997	-2.97057	0.00297247	0.0382093	Ubqln2	condition_Bleo_vs_PBS
9.86347	0.548814	0.184741	2.97071	0.0029711	0.0382093	Cyb561d2	condition_Bleo_vs_PBS
6.60815	-0.968922	0.326637	-2.96636	0.00301352	0.0386393	Ctgf	condition_Bleo_vs_PBS
92.6081	-0.405753	0.136797	-2.96609	0.0030161	0.0386393	Ptprk	condition_Bleo_vs_PBS
47.7684	-0.657106	0.22153	-2.96622	0.00301489	0.0386393	Gm12216	condition_Bleo_vs_PBS
250.831	0.272362	0.0919705	2.9614	0.0030624	0.0391884	Rpl14	condition_Bleo_vs_PBS
34.3954	-0.800759	0.270487	-2.96043	0.00307211	0.0392621	Ifi208	condition_Bleo_vs_PBS
38.9533	0.471748	0.159367	2.96013	0.00307505	0.0392621	Lsm4	condition_Bleo_vs_PBS
1.07711	2.0377	0.689043	2.95729	0.00310355	0.0395815	Cda	condition_Bleo_vs_PBS
33.944	0.425438	0.143883	2.95684	0.0031081	0.0395831	Aimp1	condition_Bleo_vs_PBS
15.8416	-0.563799	0.190692	-2.95659	0.00311062	0.0395831	Prr12	condition_Bleo_vs_PBS
18.1224	-0.479978	0.162421	-2.95514	0.00312531	0.0397257	Endod1	condition_Bleo_vs_PBS
17.6079	-0.507761	0.17187	-2.95433	0.00313347	0.0397371	Fmo5	condition_Bleo_vs_PBS
45.9196	0.576662	0.195191	2.95435	0.0031333	0.0397371	Taf10	condition_Bleo_vs_PBS
1.59523	-1.59642	0.540422	-2.95402	0.00313668	0.0397371	Chrm3	condition_Bleo_vs_PBS
25.6846	0.564935	0.191304	2.95307	0.00314628	0.0398145	Mrps15	condition_Bleo_vs_PBS
13.8134	-0.766596	0.25968	-2.95207	0.00315648	0.0398992	Nlrc5	condition_Bleo_vs_PBS
255.494	-0.548299	0.185935	-2.94887	0.00318938	0.0402704	Ece1	condition_Bleo_vs_PBS
9.3967	0.706168	0.239559	2.94779	0.00320059	0.0403671	Ppa1	condition_Bleo_vs_PBS
22.5289	0.355738	0.120702	2.94723	0.00320631	0.0403945	Tcerg1	condition_Bleo_vs_PBS
67.9175	0.255991	0.0868816	2.94643	0.00321465	0.0404548	Nras	condition_Bleo_vs_PBS
12.5148	0.538896	0.183099	2.94319	0.00324844	0.0408349	Asb8	condition_Bleo_vs_PBS
79.0688	-0.353314	0.120066	-2.94266	0.00325411	0.0408611	Diaph1	condition_Bleo_vs_PBS
5.30672	0.795204	0.270336	2.94154	0.00326583	0.0409631	Cdh4	condition_Bleo_vs_PBS
25.496	0.44101	0.150007	2.93993	0.0032829	0.0411024	Prdx4	condition_Bleo_vs_PBS
132.75	-0.196318	0.066779	-2.93981	0.00328415	0.0411024	Cd2ap	condition_Bleo_vs_PBS
5.49939	-0.865352	0.294439	-2.93899	0.00329289	0.0411665	Rarres1	condition_Bleo_vs_PBS
45.0696	0.373805	0.127285	2.93676	0.00331664	0.041418	Thoc7	condition_Bleo_vs_PBS
67.5561	0.397376	0.135364	2.9356	0.00332905	0.0414819	Smap1	condition_Bleo_vs_PBS
1.37571	1.59059	0.541825	2.93562	0.00332887	0.0414819	E2f7	condition_Bleo_vs_PBS
80.3346	-0.378482	0.128947	-2.93517	0.00333362	0.0414936	Cttnbp2nl	condition_Bleo_vs_PBS
43.3129	-0.292327	0.0996267	-2.93422	0.00334387	0.0415304	Xpr1	condition_Bleo_vs_PBS
50.43	0.320654	0.109269	2.93452	0.00334059	0.0415304	Ndufv2	condition_Bleo_vs_PBS
3.41647	-1.17936	0.40221	-2.93221	0.00336563	0.0417551	Ppargc1a	condition_Bleo_vs_PBS
47.2913	0.38686	0.131977	2.93127	0.00337574	0.041835	Samd9l	condition_Bleo_vs_PBS
54.0854	0.484506	0.165327	2.93059	0.00338319	0.0418817	Uqcc2	condition_Bleo_vs_PBS
4.75663	0.881173	0.300853	2.92892	0.00340146	0.0420621	Net1	condition_Bleo_vs_PBS
14.2693	0.530155	0.181107	2.92731	0.0034191	0.0422344	Ptpn2	condition_Bleo_vs_PBS
50.2889	-0.507253	0.17332	-2.92669	0.00342591	0.0422727	P2rx4	condition_Bleo_vs_PBS
11.4171	0.687635	0.235001	2.92609	0.00343253	0.0423085	Capn5	condition_Bleo_vs_PBS
5.00526	-0.934375	0.319477	-2.92471	0.00344783	0.0424511	Fbxo32	condition_Bleo_vs_PBS
75.5199	-0.429388	0.146883	-2.92333	0.00346314	0.0425936	Arhgef26	condition_Bleo_vs_PBS
25.7617	-0.422825	0.144667	-2.92274	0.00346961	0.0426272	Mfap1a	condition_Bleo_vs_PBS
1.74058	1.63433	0.559466	2.92124	0.00348644	0.0427878	1700025G04Rik	condition_Bleo_vs_PBS
37.5127	0.432641	0.148185	2.9196	0.00350476	0.0429663	Hras	condition_Bleo_vs_PBS
36.872	0.358668	0.122884	2.91876	0.00351429	0.0430368	Cdk4	condition_Bleo_vs_PBS
14.1918	-0.585199	0.20053	-2.91826	0.00351987	0.0430589	Odc1	condition_Bleo_vs_PBS
265.355	0.371982	0.127501	2.91748	0.00352873	0.0431209	Tagln2	condition_Bleo_vs_PBS
13.1331	-0.515612	0.176797	-2.9164	0.00354095	0.0432239	Sirt1	condition_Bleo_vs_PBS
47.2564	0.506875	0.173919	2.91442	0.00356345	0.0434313	Timm17a	condition_Bleo_vs_PBS
5.9138	-0.724459	0.248594	-2.91423	0.00356565	0.0434313	Rbm12b1	condition_Bleo_vs_PBS
7.83294	-0.722473	0.24794	-2.91391	0.00356938	0.0434313	Cpeb3	condition_Bleo_vs_PBS
2.38904	-1.83586	0.630332	-2.91252	0.00358522	0.0435774	Thy1	condition_Bleo_vs_PBS
16.8964	-0.673024	0.231337	-2.90927	0.00362269	0.0439391	Ifi44	condition_Bleo_vs_PBS
33.6404	0.511651	0.175858	2.90945	0.00362065	0.0439391	Cavin3	condition_Bleo_vs_PBS
39.603	0.420921	0.144711	2.90869	0.00362945	0.0439743	Psmd8	condition_Bleo_vs_PBS
10.4617	0.679628	0.233806	2.9068	0.00365145	0.0441938	Fkbp11	condition_Bleo_vs_PBS
111.409	0.365586	0.125788	2.90637	0.0036565	0.044208	Ostf1	condition_Bleo_vs_PBS
85.3907	-0.324621	0.111756	-2.90473	0.00367571	0.0443931	Arl4d	condition_Bleo_vs_PBS
78.9894	0.296767	0.102362	2.89918	0.00374136	0.0451381	Slc25a5	condition_Bleo_vs_PBS
218.092	0.29892	0.103157	2.89771	0.00375904	0.0453034	Arpc3	condition_Bleo_vs_PBS
8.5047	0.607179	0.209678	2.89577	0.00378232	0.0455358	Gpatch4	condition_Bleo_vs_PBS
45.4434	0.266519	0.092065	2.8949	0.00379283	0.045614	Nap1l4	condition_Bleo_vs_PBS
23.7773	-0.408582	0.141173	-2.8942	0.0038012	0.0456665	Fam120b	condition_Bleo_vs_PBS
21.699	-0.430941	0.148917	-2.89384	0.00380567	0.0456721	Mpdz	condition_Bleo_vs_PBS
35.1565	0.319932	0.110595	2.89283	0.00381788	0.0457704	Capza1	condition_Bleo_vs_PBS
11.3256	0.617305	0.213585	2.89021	0.00384981	0.0461046	Pex11b	condition_Bleo_vs_PBS
202.826	-0.249561	0.0863798	-2.88911	0.00386337	0.0462184	Atrx	condition_Bleo_vs_PBS
120.022	0.39666	0.137367	2.8876	0.00388197	0.0463839	Cyba	condition_Bleo_vs_PBS
6.1004	0.829722	0.287367	2.88732	0.00388535	0.0463839	Nos2	condition_Bleo_vs_PBS
23.6324	-0.500069	0.173226	-2.8868	0.00389179	0.0464121	Sh3tc1	condition_Bleo_vs_PBS
620.82	-0.212024	0.0734707	-2.88584	0.00390374	0.046506	Cyyr1	condition_Bleo_vs_PBS
51.7084	0.390476	0.135586	2.87992	0.00397781	0.0473389	Vps28	condition_Bleo_vs_PBS
64.8365	0.367387	0.127722	2.87645	0.00402182	0.0478126	Hmgn1	condition_Bleo_vs_PBS
60.6434	-0.479777	0.166877	-2.87504	0.00403978	0.0479761	Cish	condition_Bleo_vs_PBS
45.3492	0.375004	0.13052	2.87316	0.00406389	0.0482121	Pdcl3	condition_Bleo_vs_PBS
1.90026	1.52381	0.530601	2.87186	0.0040806	0.04836	Slfn9	condition_Bleo_vs_PBS
5.00514	-0.754045	0.262764	-2.86967	0.00410899	0.0486458	1700037H04Rik	condition_Bleo_vs_PBS
29.6934	0.405288	0.141334	2.86759	0.00413612	0.0489161	Lgmn	condition_Bleo_vs_PBS
5.21501	-0.727841	0.254034	-2.86514	0.00416831	0.0492458	Pot1b	condition_Bleo_vs_PBS
5.25013	-0.93424	0.32623	-2.86375	0.00418658	0.0494103	Zfp39	condition_Bleo_vs_PBS
73.6857	-0.323875	0.113139	-2.86262	0.0042015	0.049535	Lrp6	condition_Bleo_vs_PBS
42.7467	0.350041	0.122296	2.86224	0.00420652	0.0495414	Krcc1	condition_Bleo_vs_PBS
10.9782	-0.603864	0.211002	-2.86188	0.0042113	0.0495414	Rasa3	condition_Bleo_vs_PBS
5.76141	-1.17019	0.408927	-2.8616	0.00421508	0.0495414	Emb	condition_Bleo_vs_PBS
86.8505	0.419807	0.146798	2.85975	0.00423971	0.0497795	Atp5o.1	condition_Bleo_vs_PBS
8.38648	1.10585	0.387028	2.85729	0.00427279	0.0501162	Nrep	condition_Bleo_vs_PBS
8.15416	-0.568589	0.199132	-2.85533	0.00429921	0.0503742	Blcap	condition_Bleo_vs_PBS
18.2266	0.568403	0.199269	2.85244	0.00433844	0.0507294	Arl4c	condition_Bleo_vs_PBS
10.8406	-0.587077	0.2058	-2.85265	0.0043356	0.0507294	Sesn1	condition_Bleo_vs_PBS
35.9118	-0.349861	0.122792	-2.84922	0.00438265	0.0511503	Tmed4	condition_Bleo_vs_PBS
587.52	0.477619	0.167635	2.84917	0.00438341	0.0511503	Rps10	condition_Bleo_vs_PBS
23.5021	0.404323	0.141928	2.84879	0.00438863	0.0511588	Trappc3	condition_Bleo_vs_PBS
26.1621	0.48019	0.168616	2.84783	0.00440188	0.0512607	Ndfip1	condition_Bleo_vs_PBS
11.2464	-0.619847	0.217775	-2.84627	0.00442346	0.0514594	Slc5a3	condition_Bleo_vs_PBS
2.88715	-1.18432	0.416404	-2.84416	0.00445289	0.051749	Dusp10	condition_Bleo_vs_PBS
46.7048	0.288672	0.101538	2.843	0.00446913	0.0518847	Cfl2	condition_Bleo_vs_PBS
77.1812	-0.391759	0.137839	-2.84214	0.00448112	0.0519638	Sp100	condition_Bleo_vs_PBS
37.5162	-0.333709	0.117426	-2.84186	0.00448506	0.0519638	Tspan14	condition_Bleo_vs_PBS
64.164	-0.506765	0.178426	-2.84019	0.0045086	0.0521834	Npr1	condition_Bleo_vs_PBS
2.82008	-1.16097	0.408816	-2.83984	0.00451368	0.0521891	Zkscan4	condition_Bleo_vs_PBS
27.3574	-0.719112	0.253334	-2.83859	0.00453136	0.0522989	Dhcr24	condition_Bleo_vs_PBS
55.0821	-0.524424	0.184753	-2.83852	0.00453236	0.0522989	Tap2	condition_Bleo_vs_PBS
8.16696	-0.72233	0.254548	-2.8377	0.00454398	0.0523799	Spry1	condition_Bleo_vs_PBS
37.5481	-0.38114	0.13433	-2.83734	0.00454908	0.0523857	Nr2c2	condition_Bleo_vs_PBS
65.1688	-0.490211	0.172835	-2.8363	0.00456399	0.0524514	Rcsd1	condition_Bleo_vs_PBS
4.49188	-0.788481	0.277966	-2.83661	0.00455947	0.0524514	Hic2	condition_Bleo_vs_PBS
102.755	0.307573	0.10847	2.83555	0.00457463	0.0525207	Sub1	condition_Bleo_vs_PBS
12.348	-0.535748	0.189304	-2.8301	0.00465339	0.0532738	Mllt3	condition_Bleo_vs_PBS
9.16318	0.554886	0.196115	2.82939	0.00466362	0.0532738	Lsm10	condition_Bleo_vs_PBS
17.5422	0.619085	0.218798	2.82949	0.00466228	0.0532738	Nhp2	condition_Bleo_vs_PBS
34.7175	-0.37599	0.132873	-2.8297	0.00465918	0.0532738	Synj1	condition_Bleo_vs_PBS
5.33852	0.816212	0.288463	2.82952	0.00466177	0.0532738	Ly6g6d	condition_Bleo_vs_PBS
38.9598	0.363586	0.128555	2.82825	0.00468029	0.0533577	Tmem160	condition_Bleo_vs_PBS
2.26407	1.17248	0.414653	2.82761	0.00468971	0.0533577	Spred3	condition_Bleo_vs_PBS
32.5056	-0.322941	0.114201	-2.82784	0.00468631	0.0533577	Gxylt1	condition_Bleo_vs_PBS
105.968	-0.211097	0.0746527	-2.82772	0.00468807	0.0533577	Rtn3	condition_Bleo_vs_PBS
249.015	0.177012	0.0626471	2.82554	0.00472012	0.0535967	Rac1	condition_Bleo_vs_PBS
2.21407	1.11571	0.394827	2.82581	0.00471606	0.0535967	Tlcd2	condition_Bleo_vs_PBS
35.8187	-0.562568	0.199136	-2.82504	0.00472746	0.0536266	Map4k2	condition_Bleo_vs_PBS
48.67	0.647598	0.229511	2.82165	0.00477775	0.054143	A430105I19Rik	condition_Bleo_vs_PBS
3.5957	-1.06738	0.378355	-2.82109	0.00478602	0.0541452	Angpt1	condition_Bleo_vs_PBS
14776.2	-0.270562	0.0959101	-2.821	0.00478744	0.0541452	Malat1	condition_Bleo_vs_PBS
62.401	0.287362	0.101881	2.82058	0.00479376	0.0541629	Sugt1	condition_Bleo_vs_PBS
93.0349	0.497691	0.176697	2.81664	0.00485287	0.0547763	Ran	condition_Bleo_vs_PBS
65.7828	-0.333006	0.118324	-2.81435	0.00488762	0.0550828	Fam117b	condition_Bleo_vs_PBS
34.1082	-0.538472	0.191358	-2.81395	0.00489374	0.0550828	Prrg1	condition_Bleo_vs_PBS
433.852	-0.347484	0.123489	-2.81389	0.00489453	0.0550828	Cd47	condition_Bleo_vs_PBS
5.60352	-0.686785	0.244221	-2.81215	0.00492113	0.055297	Tspyl2	condition_Bleo_vs_PBS
80.2217	-0.379217	0.134856	-2.81201	0.00492327	0.055297	Aaed1	condition_Bleo_vs_PBS
68.1868	-0.289502	0.102973	-2.81143	0.00493215	0.0553421	Smpdl3a	condition_Bleo_vs_PBS
2.04361	-1.40362	0.499333	-2.811	0.00493885	0.0553628	Pdgfrb	condition_Bleo_vs_PBS
17.8253	-0.546804	0.1946	-2.80988	0.00495598	0.0555002	Cd1d1	condition_Bleo_vs_PBS
1046.7	0.269359	0.0958873	2.80913	0.00496763	0.055576	Ly6e	condition_Bleo_vs_PBS
6.64021	0.710869	0.253149	2.80811	0.00498338	0.0556975	Spag7	condition_Bleo_vs_PBS
2.4159	1.1342	0.404047	2.8071	0.00499895	0.0558167	Tnfaip8l1	condition_Bleo_vs_PBS
103.389	-0.342106	0.121899	-2.80646	0.00500892	0.0558732	Numb	condition_Bleo_vs_PBS
7.85253	0.670069	0.238825	2.80569	0.00502089	0.0559519	Tyms	condition_Bleo_vs_PBS
8.57498	0.608848	0.21709	2.80459	0.00503804	0.0560334	Nr2c2ap	condition_Bleo_vs_PBS
8.12285	-0.634399	0.226193	-2.80468	0.00503662	0.0560334	Tmem97	condition_Bleo_vs_PBS
2.21597	-1.25567	0.44802	-2.8027	0.0050676	0.0563038	Pik3cd	condition_Bleo_vs_PBS
26.5778	0.453721	0.161917	2.80218	0.00507579	0.0563038	Nfu1	condition_Bleo_vs_PBS
1.91678	1.26459	0.4513	2.8021	0.00507718	0.0563038	Rsph9	condition_Bleo_vs_PBS
20.7168	0.564795	0.201595	2.80162	0.00508461	0.0563313	Il3ra	condition_Bleo_vs_PBS
10.2838	0.492925	0.175991	2.80085	0.0050968	0.0564116	Gyg	condition_Bleo_vs_PBS
3.02649	-1.18929	0.425111	-2.7976	0.00514835	0.0569267	G0s2	condition_Bleo_vs_PBS
52.2469	0.276159	0.0987778	2.79576	0.00517771	0.0571959	Pcmt1	condition_Bleo_vs_PBS
96.8039	-0.242806	0.0868856	-2.79455	0.00519718	0.0573553	Erbin	condition_Bleo_vs_PBS
18.12	-0.49989	0.178961	-2.79328	0.00521762	0.0575251	Tpra1	condition_Bleo_vs_PBS
3.62789	-1.11907	0.400677	-2.79294	0.00522317	0.0575306	Clec12b	condition_Bleo_vs_PBS
10.2134	-0.720691	0.258249	-2.79069	0.00525966	0.0577711	Dnajb4	condition_Bleo_vs_PBS
38.3779	0.484522	0.173588	2.79121	0.0052511	0.0577711	Ncoa7	condition_Bleo_vs_PBS
3.89145	-0.810295	0.290361	-2.79065	0.00526022	0.0577711	Usp54	condition_Bleo_vs_PBS
1.97428	-1.52095	0.54509	-2.79027	0.00526646	0.057784	Gsta3	condition_Bleo_vs_PBS
33.9753	-0.698843	0.250489	-2.78991	0.00527226	0.0577918	Gata3	condition_Bleo_vs_PBS
10.5651	0.590728	0.211813	2.78891	0.00528854	0.0579145	Golm1	condition_Bleo_vs_PBS
80.5865	-0.48598	0.174364	-2.78715	0.00531733	0.058149	Taok2	condition_Bleo_vs_PBS
1.53091	-1.48571	0.53309	-2.78698	0.00532016	0.058149	Gcat	condition_Bleo_vs_PBS
0.99345	1.6185	0.580822	2.78657	0.00532689	0.0581668	Gm26881	condition_Bleo_vs_PBS
81.1454	0.336732	0.120891	2.78542	0.00534585	0.0583179	Entpd1	condition_Bleo_vs_PBS
8.74368	0.637161	0.228805	2.78473	0.00535717	0.0583296	Ddx39	condition_Bleo_vs_PBS
26.2851	-0.349873	0.125627	-2.785	0.00535275	0.0583296	Fam208b	condition_Bleo_vs_PBS
88.1739	0.429926	0.154459	2.78344	0.00537863	0.0583455	Fis1	condition_Bleo_vs_PBS
1.42265	1.57848	0.566978	2.78402	0.00536902	0.0583455	Gm48089	condition_Bleo_vs_PBS
5.33392	-1.13305	0.406975	-2.78407	0.0053682	0.0583455	BC067074	condition_Bleo_vs_PBS
19.8446	0.531302	0.190882	2.78341	0.00537912	0.0583455	Baz1a	condition_Bleo_vs_PBS
25.1089	-0.459633	0.165201	-2.78227	0.00539796	0.0584238	Psme2b	condition_Bleo_vs_PBS
35.9068	-0.325667	0.11706	-2.78205	0.00540172	0.0584238	Clk4	condition_Bleo_vs_PBS
20.2611	-1.81355	0.651817	-2.78229	0.00539763	0.0584238	Hspa1a	condition_Bleo_vs_PBS
38.969	-0.331573	0.119209	-2.78143	0.00541196	0.058479	Ccdc82	condition_Bleo_vs_PBS
171.707	0.200366	0.0720721	2.78007	0.00543465	0.0586684	Ldb2	condition_Bleo_vs_PBS
5.01784	-0.68763	0.247429	-2.7791	0.0054509	0.0587658	Tprkb	condition_Bleo_vs_PBS
77.5925	-0.327222	0.117752	-2.77892	0.00545399	0.0587658	Prickle2	condition_Bleo_vs_PBS
12.293	-0.609562	0.219393	-2.7784	0.00546271	0.0588041	Bcl7a	condition_Bleo_vs_PBS
3.29129	1.2728	0.458439	2.77638	0.00549673	0.0591145	1500015A07Rik	condition_Bleo_vs_PBS
34.1744	0.309808	0.111624	2.77545	0.00551253	0.0592285	Cops4	condition_Bleo_vs_PBS
9.88478	0.563393	0.203072	2.77435	0.00553123	0.0593734	Mrps18b	condition_Bleo_vs_PBS
22.8335	0.37266	0.134354	2.77372	0.00554189	0.0594314	Trnau1ap	condition_Bleo_vs_PBS
57.6154	0.718581	0.259096	2.77342	0.00554707	0.0594314	Sema7a	condition_Bleo_vs_PBS
1.31532	-1.77053	0.638623	-2.77241	0.00556423	0.0595592	Flrt2	condition_Bleo_vs_PBS
32.5418	0.348891	0.125906	2.77105	0.00558755	0.0597527	Phf5a	condition_Bleo_vs_PBS
105.191	-0.404307	0.146012	-2.76899	0.00562303	0.0600757	Igfbp4	condition_Bleo_vs_PBS
98.5016	-0.218073	0.0789458	-2.76231	0.00573939	0.0612614	Ppp1r12a	condition_Bleo_vs_PBS
6.07168	-1.03453	0.374672	-2.76117	0.00575951	0.0614098	Celf2	condition_Bleo_vs_PBS
70.7407	0.54045	0.195751	2.76091	0.00576408	0.0614098	Higd1a	condition_Bleo_vs_PBS
36.7412	-0.477174	0.172927	-2.75939	0.00579091	0.0615805	Rnpepl1	condition_Bleo_vs_PBS
187.285	0.483185	0.175099	2.7595	0.00578897	0.0615805	Rpl29	condition_Bleo_vs_PBS
68.5554	0.29332	0.106321	2.75882	0.00580108	0.061631	Rab5c	condition_Bleo_vs_PBS
64.0488	-0.310839	0.112707	-2.75795	0.00581658	0.0617198	Cebpg	condition_Bleo_vs_PBS
521.888	0.256733	0.0930954	2.75774	0.00582027	0.0617198	Gnai2	condition_Bleo_vs_PBS
10.5351	-1.72871	0.627295	-2.75582	0.00585456	0.0620257	Il1b	condition_Bleo_vs_PBS
56.5026	-0.356391	0.129485	-2.75237	0.00591649	0.0625653	Plekha2	condition_Bleo_vs_PBS
4.97288	0.986914	0.358559	2.75245	0.00591516	0.0625653	Prelid2	condition_Bleo_vs_PBS
11.3977	-0.488482	0.177518	-2.75173	0.00592805	0.0625783	Stard7	condition_Bleo_vs_PBS
22.5397	0.395488	0.143729	2.75161	0.00593022	0.0625783	Snrpa1	condition_Bleo_vs_PBS
24.0476	0.346604	0.125974	2.7514	0.0059342	0.0625783	Smarcd1	condition_Bleo_vs_PBS
90.5393	0.252169	0.0916759	2.75066	0.00594759	0.0626615	Capzb	condition_Bleo_vs_PBS
101.872	0.279777	0.10175	2.74965	0.0059659	0.0627963	Rab10	condition_Bleo_vs_PBS
33.9777	0.378834	0.13783	2.74855	0.00598593	0.0628497	Eif6	condition_Bleo_vs_PBS
62.74	-0.504022	0.183383	-2.74846	0.00598753	0.0628497	Cd24a	condition_Bleo_vs_PBS
27.1233	0.379549	0.138094	2.74848	0.00598719	0.0628497	Snf8	condition_Bleo_vs_PBS
75.8099	-0.279213	0.101644	-2.74699	0.00601458	0.0630755	Ranbp2	condition_Bleo_vs_PBS
471.319	0.427715	0.155808	2.74515	0.00604837	0.0633133	Rpl18	condition_Bleo_vs_PBS
150.951	0.373691	0.136126	2.74518	0.0060477	0.0633133	Snx3	condition_Bleo_vs_PBS
17.7018	-0.504894	0.184003	-2.74394	0.00607066	0.0634882	Cdip1	condition_Bleo_vs_PBS
55.87	0.355355	0.129532	2.74337	0.00608118	0.06354	Ube2n	condition_Bleo_vs_PBS
91.416	0.23704	0.0864184	2.74293	0.00608936	0.0635671	Samd12	condition_Bleo_vs_PBS
40.9366	0.339433	0.123776	2.74231	0.00610083	0.0636285	Cyb561	condition_Bleo_vs_PBS
12.0862	-0.506994	0.184927	-2.74158	0.00611437	0.0637113	Zfp729a	condition_Bleo_vs_PBS
19.0437	0.469406	0.171263	2.74085	0.00612811	0.0637379	Lage3	condition_Bleo_vs_PBS
14.0445	0.580152	0.21166	2.74096	0.00612604	0.0637379	Gtf3c6	condition_Bleo_vs_PBS
27.4264	-0.355762	0.129847	-2.73986	0.00614656	0.0638715	Snapc3	condition_Bleo_vs_PBS
8.94878	-0.717573	0.261944	-2.73942	0.00615482	0.0638991	Lpin1	condition_Bleo_vs_PBS
0.888056	-2.07421	0.757367	-2.73871	0.00616801	0.0639201	Pid1	condition_Bleo_vs_PBS
29.1169	0.384982	0.140571	2.73871	0.00616807	0.0639201	Lcorl	condition_Bleo_vs_PBS
180.02	0.3197	0.116802	2.73711	0.00619819	0.0641122	Rrbp1	condition_Bleo_vs_PBS
11.8521	0.468789	0.171291	2.7368	0.00620395	0.0641122	Slc31a1	condition_Bleo_vs_PBS
4.09103	-0.855837	0.312745	-2.73653	0.00620913	0.0641122	Ctns	condition_Bleo_vs_PBS
2.80698	0.951208	0.347505	2.73725	0.00619549	0.0641122	Pcdhb16	condition_Bleo_vs_PBS
5.01258	-0.920662	0.336593	-2.73524	0.00623345	0.0643051	Tor4a	condition_Bleo_vs_PBS
10.3833	-0.631428	0.230914	-2.73447	0.00624802	0.064397	Mdc1	condition_Bleo_vs_PBS
128.73	-0.17837	0.0653038	-2.73138	0.00630698	0.0649459	Nipbl	condition_Bleo_vs_PBS
18.8413	-0.702631	0.257361	-2.73014	0.00633079	0.0651323	Ifi213	condition_Bleo_vs_PBS
141.1	-0.320557	0.117472	-2.7288	0.00635658	0.0651895	Tra2a	condition_Bleo_vs_PBS
2.60919	-0.973231	0.356617	-2.72906	0.00635142	0.0651895	Six5	condition_Bleo_vs_PBS
57.2607	0.319985	0.117268	2.72866	0.00635926	0.0651895	2010111I01Rik	condition_Bleo_vs_PBS
21.2195	0.437061	0.16013	2.72941	0.00634473	0.0651895	Parl	condition_Bleo_vs_PBS
446.614	0.405163	0.148714	2.72444	0.00644111	0.0659693	Srgn	condition_Bleo_vs_PBS
81.0703	-0.542813	0.199304	-2.72354	0.00645866	0.0660896	Hs3st1	condition_Bleo_vs_PBS
44.2501	0.387009	0.142218	2.72124	0.0065038	0.0664917	Uqcrfs1	condition_Bleo_vs_PBS
1.53775	2.15507	0.792062	2.72083	0.00651174	0.0665132	Prrg3	condition_Bleo_vs_PBS
28.3582	-0.646574	0.237674	-2.72042	0.00651989	0.0665368	Chst15	condition_Bleo_vs_PBS
56.9843	0.422976	0.155562	2.71901	0.00654773	0.0667013	Dctn3	condition_Bleo_vs_PBS
23.107	0.438483	0.161259	2.71913	0.0065454	0.0667013	Enpp2	condition_Bleo_vs_PBS
2.00395	2.95028	1.08545	2.71803	0.00656713	0.0668391	Cenpf	condition_Bleo_vs_PBS
5.19782	1.10034	0.405083	2.71633	0.00660096	0.0671235	Map1b	condition_Bleo_vs_PBS
51.7292	0.385029	0.14178	2.71568	0.00661389	0.0671722	Rpl13a	condition_Bleo_vs_PBS
69.2237	0.304611	0.112181	2.71537	0.00662025	0.0671722	Psmd7	condition_Bleo_vs_PBS
506.093	0.303688	0.111847	2.71521	0.00662344	0.0671722	Rpl26	condition_Bleo_vs_PBS
136.001	-0.250667	0.0923564	-2.71413	0.00664506	0.0673315	Bclaf1	condition_Bleo_vs_PBS
95.8402	-0.251343	0.0926411	-2.71309	0.00666594	0.0674231	Lmo2	condition_Bleo_vs_PBS
70.7884	0.303489	0.111854	2.71326	0.00666255	0.0674231	Ssu72	condition_Bleo_vs_PBS
24.6309	0.395359	0.145749	2.7126	0.00667571	0.067462	Znhit1	condition_Bleo_vs_PBS
84.2115	-0.290971	0.107467	-2.70753	0.00677852	0.0683279	Mndal	condition_Bleo_vs_PBS
17.9751	-0.539596	0.199298	-2.70749	0.00677939	0.0683279	Madd	condition_Bleo_vs_PBS
38.063	0.346705	0.128041	2.70777	0.00677365	0.0683279	Llph	condition_Bleo_vs_PBS
32.359	0.403873	0.1492	2.70692	0.00679099	0.0683535	Mrpl15	condition_Bleo_vs_PBS
12.5133	0.535953	0.198004	2.70678	0.00679394	0.0683535	Gata6	condition_Bleo_vs_PBS
0.841148	-2.13038	0.787405	-2.70557	0.00681881	0.0684828	Adam8	condition_Bleo_vs_PBS
28.622	0.411881	0.152226	2.70573	0.00681549	0.0684828	Mrpl12	condition_Bleo_vs_PBS
86.3384	0.246695	0.091205	2.70484	0.00683369	0.0685717	Midn	condition_Bleo_vs_PBS
15.8099	0.425232	0.157231	2.7045	0.00684071	0.0685817	Ubap2	condition_Bleo_vs_PBS
178.421	0.335315	0.12405	2.70306	0.00687037	0.068758	Emcn	condition_Bleo_vs_PBS
8.78009	0.538785	0.199312	2.70322	0.00686703	0.068758	Mettl1	condition_Bleo_vs_PBS
48.2596	0.3436	0.127147	2.70238	0.00688453	0.0688393	Pdap1	condition_Bleo_vs_PBS
1.99925	-1.10462	0.409111	-2.70004	0.00693318	0.0691436	Nemp2	condition_Bleo_vs_PBS
10.7342	-0.755531	0.2798	-2.70025	0.00692867	0.0691436	Gm20594	condition_Bleo_vs_PBS
19.4678	0.446951	0.165502	2.70058	0.00692182	0.0691436	Mtss1l	condition_Bleo_vs_PBS
19.4246	-0.541685	0.200698	-2.69901	0.00695471	0.0692415	Pde4d	condition_Bleo_vs_PBS
12.9892	0.791565	0.293282	2.69898	0.00695516	0.0692415	Sema6b	condition_Bleo_vs_PBS
41.6103	-0.255643	0.0947965	-2.69675	0.00700192	0.0696462	Pank3	condition_Bleo_vs_PBS
99.0709	-0.289883	0.107549	-2.69536	0.00703129	0.0697555	Zeb2	condition_Bleo_vs_PBS
178.601	0.191976	0.0712129	2.6958	0.007022	0.0697555	Hnrnpf	condition_Bleo_vs_PBS
5.60436	0.862558	0.320013	2.69539	0.0070307	0.0697555	Scd1	condition_Bleo_vs_PBS
91.3144	0.412051	0.152903	2.69484	0.00704218	0.0698028	Ptms	condition_Bleo_vs_PBS
138.532	0.556759	0.206749	2.69293	0.00708277	0.0700831	Krtcap2	condition_Bleo_vs_PBS
24.7109	0.404673	0.150259	2.69317	0.00707767	0.0700831	Nipa2	condition_Bleo_vs_PBS
32.354	0.318243	0.118313	2.68984	0.00714857	0.0706728	Vti1b	condition_Bleo_vs_PBS
280.954	0.519497	0.193215	2.6887	0.00717303	0.0708531	Naca	condition_Bleo_vs_PBS
1.02932	1.71227	0.637023	2.68792	0.00718986	0.0708964	Tpx2	condition_Bleo_vs_PBS
27.7097	-0.459887	0.171094	-2.68793	0.00718971	0.0708964	Helz2	condition_Bleo_vs_PBS
18.8006	0.520192	0.193589	2.6871	0.00720748	0.0710086	Fam181b	condition_Bleo_vs_PBS
73.9215	0.518419	0.192982	2.68637	0.0072234	0.071104	Adamts9	condition_Bleo_vs_PBS
154.066	-0.438547	0.163286	-2.68576	0.00723645	0.0711709	Tapbp	condition_Bleo_vs_PBS
33.2309	0.628146	0.234073	2.68355	0.00728444	0.0715231	Svbp	condition_Bleo_vs_PBS
33.1407	0.332175	0.123782	2.68354	0.00728482	0.0715231	Phb2	condition_Bleo_vs_PBS
18.1583	-0.379131	0.141331	-2.68258	0.00730566	0.0715427	Pogz	condition_Bleo_vs_PBS
33.8385	-0.367366	0.136942	-2.68264	0.00730443	0.0715427	Dyrk2	condition_Bleo_vs_PBS
4.90131	-1.49239	0.556311	-2.68265	0.00730412	0.0715427	Il7r	condition_Bleo_vs_PBS
21.185	-0.42737	0.159489	-2.67963	0.00737046	0.0721153	Als2cl	condition_Bleo_vs_PBS
37.9886	0.395611	0.147882	2.67519	0.00746869	0.0730136	Mif	condition_Bleo_vs_PBS
18.8536	-0.368693	0.13796	-2.67247	0.00752952	0.0735452	Ykt6	condition_Bleo_vs_PBS
144.269	-0.247463	0.0926143	-2.67198	0.00754054	0.0735897	Hnrnph1	condition_Bleo_vs_PBS
4.69878	-0.836312	0.313071	-2.67131	0.00755548	0.0736724	Siae	condition_Bleo_vs_PBS
49.3768	-0.346317	0.129663	-2.67091	0.0075647	0.0736992	Atp2c1	condition_Bleo_vs_PBS
9.58876	0.626377	0.234596	2.67002	0.0075846	0.073704	Dcbld1	condition_Bleo_vs_PBS
0.832776	1.76731	0.661908	2.67003	0.00758454	0.073704	Hist1h1b	condition_Bleo_vs_PBS
6.30779	-0.910583	0.341032	-2.67008	0.00758327	0.073704	Bambi	condition_Bleo_vs_PBS
7.38943	-0.668622	0.250479	-2.66938	0.00759924	0.0737833	Itga9	condition_Bleo_vs_PBS
1.30272	1.92182	0.720506	2.66732	0.00764585	0.0739593	Wfdc2	condition_Bleo_vs_PBS
675.316	0.512223	0.192016	2.66761	0.00763939	0.0739593	Rps4x	condition_Bleo_vs_PBS
23.3567	0.374004	0.140226	2.66715	0.00764984	0.0739593	Jagn1	condition_Bleo_vs_PBS
16.4866	-0.39339	0.147473	-2.66755	0.00764075	0.0739593	D430042O09Rik	condition_Bleo_vs_PBS
6.13197	-0.720931	0.270291	-2.66724	0.00764766	0.0739593	Dock8	condition_Bleo_vs_PBS
19.0003	-0.665371	0.249555	-2.66623	0.00767065	0.0740116	Zfp697	condition_Bleo_vs_PBS
76.2412	0.456056	0.17106	2.66605	0.00767475	0.0740116	Bax	condition_Bleo_vs_PBS
3.64584	-1.55667	0.58383	-2.66631	0.0076689	0.0740116	Cd3d	condition_Bleo_vs_PBS
26.0665	-0.36645	0.137473	-2.66562	0.00768456	0.0740435	Ampd3	condition_Bleo_vs_PBS
9.6852	-1.21425	0.455941	-2.66318	0.00774058	0.0744573	Gsn	condition_Bleo_vs_PBS
41.3648	0.320588	0.120373	2.66328	0.00773828	0.0744573	Naa20	condition_Bleo_vs_PBS
54.0397	0.32021	0.120283	2.66215	0.0077644	0.0746234	Anxa7	condition_Bleo_vs_PBS
25.1175	-0.33468	0.125803	-2.66036	0.00780569	0.0747678	Taf3	condition_Bleo_vs_PBS
61.3363	0.267027	0.100361	2.66066	0.00779882	0.0747678	Zranb2	condition_Bleo_vs_PBS
1.77248	1.71644	0.645174	2.66043	0.00780409	0.0747678	Tmem26	condition_Bleo_vs_PBS
23.6813	0.337903	0.127006	2.66052	0.00780205	0.0747678	Nt5c	condition_Bleo_vs_PBS
13.2673	-0.799218	0.300588	-2.65885	0.00784082	0.0750412	Sult1a1	condition_Bleo_vs_PBS
15.6011	0.476307	0.179231	2.6575	0.00787224	0.0752787	Mrrf	condition_Bleo_vs_PBS
43.4009	0.377933	0.142305	2.6558	0.00791204	0.0755916	Ssr2	condition_Bleo_vs_PBS
96.4455	-0.205511	0.0774142	-2.65469	0.00793815	0.0755916	Rsrc2	condition_Bleo_vs_PBS
42.036	-0.316972	0.119375	-2.65526	0.00792462	0.0755916	Kansl1	condition_Bleo_vs_PBS
196.331	-0.330561	0.12451	-2.6549	0.00793328	0.0755916	Ets2	condition_Bleo_vs_PBS
5.36003	0.782194	0.294641	2.65473	0.00793711	0.0755916	Ccdc167	condition_Bleo_vs_PBS
6.54286	0.821794	0.309628	2.65414	0.00795118	0.0756524	Myo7a	condition_Bleo_vs_PBS
10.0732	0.765765	0.288587	2.6535	0.00796625	0.0756827	2310009B15Rik	condition_Bleo_vs_PBS
45.1156	0.518775	0.19561	2.65208	0.00799968	0.0756827	Eln	condition_Bleo_vs_PBS
13.9492	-0.496789	0.187283	-2.65261	0.00798713	0.0756827	Rab3a	condition_Bleo_vs_PBS
29.4969	0.35238	0.132872	2.65203	0.00800088	0.0756827	Trmt1	condition_Bleo_vs_PBS
10.3375	-0.498849	0.188025	-2.6531	0.00797567	0.0756827	Wrnip1	condition_Bleo_vs_PBS
9.57004	-0.680379	0.25654	-2.65214	0.00799843	0.0756827	Neurl1b	condition_Bleo_vs_PBS
61.9516	-0.342776	0.129248	-2.65208	0.00799964	0.0756827	Brd2	condition_Bleo_vs_PBS
31.0638	0.359349	0.135519	2.65166	0.00800971	0.0757034	Paip1	condition_Bleo_vs_PBS
15.204	0.511338	0.192933	2.65034	0.00804112	0.0759091	Mras	condition_Bleo_vs_PBS
13.962	0.461426	0.174111	2.65018	0.00804481	0.0759091	Stap2	condition_Bleo_vs_PBS
18.1755	-0.546343	0.206206	-2.6495	0.00806118	0.0760007	Cmpk2	condition_Bleo_vs_PBS
5.31749	-0.65815	0.248456	-2.64896	0.00807393	0.0760518	Zbtb5	condition_Bleo_vs_PBS
884.77	0.292124	0.110289	2.64871	0.00807996	0.0760518	Eef1a1	condition_Bleo_vs_PBS
39.722	0.279851	0.105704	2.64751	0.00810875	0.0760533	Pitpnb	condition_Bleo_vs_PBS
88.1859	-0.401658	0.151685	-2.64798	0.00809737	0.0760533	Vgll4	condition_Bleo_vs_PBS
3.40059	-0.853634	0.322344	-2.64821	0.00809187	0.0760533	Gm11730	condition_Bleo_vs_PBS
161.285	-0.686189	0.259202	-2.64731	0.0081135	0.0760533	Sox11	condition_Bleo_vs_PBS
4.53566	-0.708799	0.26771	-2.64763	0.00810578	0.0760533	Zfp623	condition_Bleo_vs_PBS
14.6975	-0.47435	0.1793	-2.64556	0.00815551	0.0762674	Lmtk2	condition_Bleo_vs_PBS
12.4714	0.637728	0.241059	2.64552	0.00815644	0.0762674	Pyurf	condition_Bleo_vs_PBS
39.7061	0.547931	0.207096	2.64579	0.00815015	0.0762674	C1d	condition_Bleo_vs_PBS
4.19055	-1.44919	0.547869	-2.64515	0.00816558	0.0762902	Zbtb8b	condition_Bleo_vs_PBS
66.5778	-0.355036	0.134302	-2.64357	0.00820376	0.0764588	Prrc2b	condition_Bleo_vs_PBS
703.704	0.489048	0.184994	2.64359	0.00820322	0.0764588	Rps3a1	condition_Bleo_vs_PBS
59.0315	-0.380312	0.143859	-2.64365	0.00820181	0.0764588	St5	condition_Bleo_vs_PBS
8.05924	0.546415	0.206719	2.64328	0.00821078	0.0764616	Apex1	condition_Bleo_vs_PBS
14.4374	0.914463	0.346072	2.64241	0.00823184	0.0765951	Fabp5	condition_Bleo_vs_PBS
3.91897	-0.816462	0.309108	-2.64135	0.00825754	0.0767716	Zfp882	condition_Bleo_vs_PBS
46.0021	-0.443322	0.167864	-2.64097	0.00826702	0.076797	Dll4	condition_Bleo_vs_PBS
362.895	-0.259629	0.098328	-2.64043	0.00827997	0.0768546	Klf7	condition_Bleo_vs_PBS
17.0232	0.486577	0.184671	2.63482	0.0084181	0.078073	Kmt5a	condition_Bleo_vs_PBS
45.0021	-0.241402	0.0916472	-2.63404	0.00843761	0.0781904	Tor3a	condition_Bleo_vs_PBS
0.84286	-2.23198	0.847749	-2.63283	0.00846768	0.0784052	Lrat	condition_Bleo_vs_PBS
89.1369	0.428713	0.162954	2.63088	0.00851628	0.0786747	Minos1	condition_Bleo_vs_PBS
40.0523	-0.529496	0.201249	-2.63105	0.00851219	0.0786747	Arl4a	condition_Bleo_vs_PBS
2.19561	1.2173	0.462706	2.63084	0.0085175	0.0786747	1810055G02Rik	condition_Bleo_vs_PBS
347.646	0.463601	0.176251	2.63034	0.00852994	0.0787257	Rpl22	condition_Bleo_vs_PBS
91.9649	-0.340149	0.129359	-2.62949	0.0085512	0.078858	Psmb9	condition_Bleo_vs_PBS
2.65324	-1.11717	0.425094	-2.62805	0.00858753	0.079129	Mgst2	condition_Bleo_vs_PBS
96.6383	-0.367156	0.139751	-2.62722	0.00860852	0.0791573	Amotl1	condition_Bleo_vs_PBS
77.1585	0.306833	0.116772	2.62762	0.00859845	0.0791573	Psmb6	condition_Bleo_vs_PBS
21.1224	-0.440573	0.167703	-2.62711	0.00861146	0.0791573	Tmem71	condition_Bleo_vs_PBS
16.5624	-0.673664	0.256749	-2.62382	0.00869488	0.0797493	Cebpb	condition_Bleo_vs_PBS
76.738	0.300184	0.11439	2.62421	0.00868498	0.0797493	Pebp1	condition_Bleo_vs_PBS
10.412	0.497326	0.189548	2.62375	0.00869687	0.0797493	Sharpin	condition_Bleo_vs_PBS
1.36563	1.48609	0.566559	2.62301	0.00871575	0.0798582	Cenpw	condition_Bleo_vs_PBS
234.191	0.408661	0.155825	2.62257	0.0087269	0.0798961	Btf3	condition_Bleo_vs_PBS
73.3539	0.442079	0.168618	2.62178	0.0087471	0.0800167	Polr1d	condition_Bleo_vs_PBS
302.867	-0.392685	0.149831	-2.62085	0.00877105	0.080107	Hmcn1	condition_Bleo_vs_PBS
89.9882	-0.322228	0.122943	-2.62095	0.00876846	0.080107	Trim8	condition_Bleo_vs_PBS
23.3576	-0.381918	0.145767	-2.62005	0.00879159	0.0802303	Fut11	condition_Bleo_vs_PBS
248.923	0.230851	0.0881294	2.61945	0.00880718	0.080244	Adgrl2	condition_Bleo_vs_PBS
14.9361	-0.489967	0.187035	-2.61965	0.00880202	0.080244	Mepce	condition_Bleo_vs_PBS
32.3995	0.2971	0.113438	2.61905	0.00881737	0.0802726	Pnrc2	condition_Bleo_vs_PBS
12.2701	0.417292	0.15952	2.61592	0.00889865	0.0808833	Ipo9	condition_Bleo_vs_PBS
66.0317	0.296486	0.113336	2.616	0.00889667	0.0808833	Fryl	condition_Bleo_vs_PBS
0.986251	1.77461	0.679774	2.61059	0.0090387	0.0820907	Gm20404	condition_Bleo_vs_PBS
26.4812	0.305898	0.117239	2.60918	0.00907596	0.0822978	Ptpn18	condition_Bleo_vs_PBS
18.0621	0.35298	0.135275	2.60934	0.00907163	0.0822978	Ext1	condition_Bleo_vs_PBS
5.57746	0.847806	0.325061	2.60814	0.00910352	0.0824165	Mamstr	condition_Bleo_vs_PBS
8.64757	-0.544992	0.208946	-2.60829	0.00909946	0.0824165	Unkl	condition_Bleo_vs_PBS
118.386	0.285951	0.109664	2.60751	0.0091203	0.0825028	Bsg	condition_Bleo_vs_PBS
17.2997	-0.517515	0.19853	-2.60673	0.00914113	0.0826256	H2-T24	condition_Bleo_vs_PBS
455.306	0.384089	0.147452	2.60484	0.00919182	0.0829522	Rps13	condition_Bleo_vs_PBS
9.21112	-0.501532	0.192528	-2.60499	0.00918778	0.0829522	D230025D16Rik	condition_Bleo_vs_PBS
30.5727	-0.344761	0.132384	-2.60425	0.00920744	0.0829617	Prkx	condition_Bleo_vs_PBS
56.8761	-0.29345	0.112677	-2.60435	0.00920484	0.0829617	Mob1a	condition_Bleo_vs_PBS
71.8076	0.353099	0.135606	2.60385	0.00921825	0.0829934	Sept11	condition_Bleo_vs_PBS
141.846	0.374669	0.144016	2.60157	0.0092797	0.0834342	Psma3	condition_Bleo_vs_PBS
20.0307	0.515804	0.198272	2.60149	0.00928187	0.0834342	Txnl4a	condition_Bleo_vs_PBS
21.4848	-0.435073	0.167275	-2.60094	0.00929686	0.0834412	Parp12	condition_Bleo_vs_PBS
24.4887	-0.320678	0.123294	-2.60092	0.0092973	0.0834412	Phf12	condition_Bleo_vs_PBS
6.9848	0.615497	0.236791	2.59932	0.00934085	0.0836343	Praf2	condition_Bleo_vs_PBS
17.408	0.498328	0.191695	2.5996	0.00933336	0.0836343	Chmp6	condition_Bleo_vs_PBS
3.11657	1.05461	0.405719	2.59937	0.00933946	0.0836343	Syk	condition_Bleo_vs_PBS
12.2814	-0.574627	0.221207	-2.59768	0.00938552	0.0839683	Golga2	condition_Bleo_vs_PBS
15.2437	-0.496079	0.191048	-2.59661	0.00941479	0.0840981	Cse1l	condition_Bleo_vs_PBS
55.1098	0.264506	0.10186	2.59677	0.0094106	0.0840981	Dnaja2	condition_Bleo_vs_PBS
5.98082	0.709696	0.273446	2.59538	0.00944874	0.0843352	Mcub	condition_Bleo_vs_PBS
41.2548	0.382372	0.147459	2.59308	0.00951206	0.0847675	Cnpy2	condition_Bleo_vs_PBS
85.8441	-0.343199	0.132342	-2.59327	0.00950668	0.0847675	Tmem184b	condition_Bleo_vs_PBS
19.2189	0.439812	0.170129	2.58517	0.00973318	0.0866025	Trappc1	condition_Bleo_vs_PBS
35.7686	-0.469614	0.181654	-2.58521	0.00973185	0.0866025	Dennd3	condition_Bleo_vs_PBS
24.8469	0.368384	0.14256	2.58406	0.00976457	0.086814	Vmp1	condition_Bleo_vs_PBS
8.31275	-0.57014	0.220664	-2.58375	0.00977329	0.0868237	Irak2	condition_Bleo_vs_PBS
16.7982	0.447068	0.173075	2.58309	0.00979186	0.0869166	Zfp46	condition_Bleo_vs_PBS
70.1297	-0.317017	0.12274	-2.58284	0.00979901	0.0869166	Tmem140	condition_Bleo_vs_PBS
57.3412	0.534675	0.207048	2.58237	0.00981239	0.0869411	Fundc2	condition_Bleo_vs_PBS
14.2229	0.454505	0.176014	2.58221	0.00981704	0.0869411	Gskip	condition_Bleo_vs_PBS
42.461	0.280904	0.108799	2.58185	0.00982722	0.0869637	Fam104a	condition_Bleo_vs_PBS
35.292	-0.349066	0.135277	-2.58038	0.00986917	0.0872671	Pcgf5	condition_Bleo_vs_PBS
126.622	-0.486062	0.188432	-2.57951	0.00989401	0.0874188	Syne2	condition_Bleo_vs_PBS
72.7995	0.271992	0.105525	2.57751	0.00995153	0.0878589	Ubald2	condition_Bleo_vs_PBS
25.4813	0.392059	0.152127	2.57719	0.00996068	0.0878715	Abcg1	condition_Bleo_vs_PBS
91.6017	-0.276753	0.107423	-2.57628	0.00998688	0.0880345	Ccnl1	condition_Bleo_vs_PBS
82.8942	0.373071	0.144843	2.5757	0.0100038	0.0881156	Eef1d	condition_Bleo_vs_PBS
11.5135	0.444166	0.172545	2.57421	0.0100471	0.0883598	Zdhhc12	condition_Bleo_vs_PBS
6.05901	-0.625137	0.242839	-2.57429	0.0100446	0.0883598	Ncaph	condition_Bleo_vs_PBS
24.0606	0.547205	0.212624	2.57358	0.0100652	0.0884506	Ckb	condition_Bleo_vs_PBS
2.4315	-1.04678	0.406971	-2.57211	0.010108	0.0887589	Rai2	condition_Bleo_vs_PBS
48.3932	-0.264707	0.102992	-2.57018	0.0101645	0.0891863	Mdfic	condition_Bleo_vs_PBS
2.06058	-1.09382	0.425732	-2.56928	0.010191	0.0892584	Fbxo10	condition_Bleo_vs_PBS
16.2784	0.69682	0.271238	2.56904	0.0101982	0.0892584	Fes	condition_Bleo_vs_PBS
47.8068	0.39558	0.153996	2.56876	0.0102062	0.0892584	Fkbp3	condition_Bleo_vs_PBS
21.3276	0.446368	0.173719	2.56949	0.0101849	0.0892584	Socs5	condition_Bleo_vs_PBS
1.11739	-1.70401	0.66341	-2.56857	0.0102119	0.0892584	Lipg	condition_Bleo_vs_PBS
11.4841	0.434046	0.169047	2.56761	0.0102404	0.0893697	Eid2	condition_Bleo_vs_PBS
56.2691	-0.479517	0.18675	-2.5677	0.0102376	0.0893697	Numa1	condition_Bleo_vs_PBS
27.892	-0.421387	0.164135	-2.56732	0.0102489	0.0893755	Dusp16	condition_Bleo_vs_PBS
122.217	-0.542083	0.211175	-2.56698	0.0102588	0.0893936	Btg2	condition_Bleo_vs_PBS
32.5405	-0.643842	0.250892	-2.56621	0.0102817	0.0895245	Irgm2	condition_Bleo_vs_PBS
3.53662	-1.63654	0.637919	-2.56543	0.0103048	0.0896573	Trbc1	condition_Bleo_vs_PBS
19.7129	0.49655	0.193648	2.5642	0.0103415	0.089872	Ier5l	condition_Bleo_vs_PBS
17.43	0.426818	0.166461	2.56407	0.0103453	0.089872	Hsd17b10	condition_Bleo_vs_PBS
8.10545	0.547404	0.21363	2.56239	0.0103955	0.0902397	Ccdc58	condition_Bleo_vs_PBS
8.30181	0.957871	0.373939	2.56157	0.01042	0.090383	Mboat2	condition_Bleo_vs_PBS
42.1604	-0.289348	0.112985	-2.56095	0.0104386	0.090476	Tmem245	condition_Bleo_vs_PBS
5.179	0.767857	0.300001	2.55952	0.0104818	0.0907765	Wee1	condition_Bleo_vs_PBS
74.3042	0.457094	0.17861	2.55917	0.0104921	0.0907765	Rwdd1	condition_Bleo_vs_PBS
172.215	0.4406	0.172176	2.55901	0.0104972	0.0907765	Hint1	condition_Bleo_vs_PBS
12.949	-0.432567	0.169074	-2.55845	0.0105141	0.0908534	Nosip	condition_Bleo_vs_PBS
264.607	-0.208708	0.0815929	-2.55792	0.01053	0.0909217	Slfn5	condition_Bleo_vs_PBS
2.76403	0.987463	0.386127	2.55735	0.0105472	0.090933	Tha1	condition_Bleo_vs_PBS
4.27438	-0.778488	0.304391	-2.55752	0.0105421	0.090933	Nthl1	condition_Bleo_vs_PBS
3.18611	1.12184	0.438747	2.55692	0.0105602	0.0909763	Nectin2	condition_Bleo_vs_PBS
32.6272	-0.352476	0.137892	-2.55617	0.0105831	0.0911042	Rab6b	condition_Bleo_vs_PBS
428.405	-0.40098	0.15697	-2.5545	0.0106341	0.0914741	Adgre5	condition_Bleo_vs_PBS
26.4149	-0.501014	0.196428	-2.55063	0.0107529	0.0923633	Nipal3	condition_Bleo_vs_PBS
32.0303	-0.803257	0.314928	-2.5506	0.0107537	0.0923633	Igtp	condition_Bleo_vs_PBS
5.16917	-0.724085	0.283964	-2.54992	0.0107749	0.0924755	Stc1	condition_Bleo_vs_PBS
1.11747	-1.55737	0.611477	-2.54689	0.0108687	0.092877	Fap	condition_Bleo_vs_PBS
8.79293	0.851191	0.334082	2.54785	0.0108388	0.092877	Fbln2	condition_Bleo_vs_PBS
6.12059	-0.616271	0.2419	-2.54763	0.0108456	0.092877	Wdr73	condition_Bleo_vs_PBS
62.2803	-0.27246	0.106998	-2.5464	0.010884	0.092877	Nufip2	condition_Bleo_vs_PBS
30.6793	-0.330282	0.129709	-2.54633	0.0108861	0.092877	Hoxb4	condition_Bleo_vs_PBS
1.62862	1.07319	0.421325	2.54717	0.01086	0.092877	Tpmt	condition_Bleo_vs_PBS
40.173	-0.246112	0.0966434	-2.5466	0.0108778	0.092877	Lrch3	condition_Bleo_vs_PBS
1.62859	-1.26713	0.497635	-2.54631	0.0108869	0.092877	Arhgap19	condition_Bleo_vs_PBS
35.4016	-0.388502	0.152653	-2.54501	0.0109276	0.0931544	Stk38	condition_Bleo_vs_PBS
21.9237	-0.366622	0.144073	-2.54469	0.0109375	0.0931692	Lrch1	condition_Bleo_vs_PBS
24.3301	-0.349786	0.137498	-2.54393	0.0109614	0.0932355	Herc4	condition_Bleo_vs_PBS
1.57122	-1.219	0.479184	-2.54392	0.0109617	0.0932355	Sfxn4	condition_Bleo_vs_PBS
49.0558	0.31974	0.125832	2.54101	0.0110532	0.0939005	Aurkaip1	condition_Bleo_vs_PBS
54.7242	0.271535	0.106865	2.54091	0.0110563	0.0939005	Cct2	condition_Bleo_vs_PBS
128.18	0.256539	0.101001	2.53996	0.0110864	0.0940859	Mast4	condition_Bleo_vs_PBS
308.642	-0.585746	0.230833	-2.53753	0.0111636	0.0946707	H2-Q7	condition_Bleo_vs_PBS
1.71572	-1.54992	0.610861	-2.53727	0.011172	0.0946715	Bcl11b	condition_Bleo_vs_PBS
11.5249	0.462033	0.182166	2.53634	0.0112019	0.0947906	Prelid3b	condition_Bleo_vs_PBS
12.325	-0.422362	0.166526	-2.53631	0.0112028	0.0947906	Foxj2	condition_Bleo_vs_PBS
53.1593	-0.348735	0.137578	-2.53481	0.0112508	0.09508	Cdkn1b	condition_Bleo_vs_PBS
414.004	-0.505134	0.199286	-2.53472	0.0112537	0.09508	Plvap	condition_Bleo_vs_PBS
15.0962	-0.439789	0.173607	-2.53324	0.0113013	0.0953166	Las1l	condition_Bleo_vs_PBS
9.77176	-0.556907	0.219831	-2.53334	0.0112981	0.0953166	Tmem43	condition_Bleo_vs_PBS
7.87897	0.52415	0.206922	2.53307	0.0113068	0.0953166	Mlkl	condition_Bleo_vs_PBS
28.921	-0.331065	0.130753	-2.53198	0.0113421	0.0955436	Zfp62	condition_Bleo_vs_PBS
124.788	0.464754	0.183573	2.53171	0.0113508	0.0955461	Cox5a	condition_Bleo_vs_PBS
25.2346	0.375811	0.14848	2.53106	0.0113719	0.0955827	Cops6	condition_Bleo_vs_PBS
168.57	0.194388	0.0767936	2.53131	0.0113638	0.0955827	Kif5b	condition_Bleo_vs_PBS
2.91118	1.01757	0.402091	2.5307	0.0113835	0.09561	Prr7	condition_Bleo_vs_PBS
13.1357	0.415871	0.164388	2.52981	0.0114124	0.0957814	Irak4	condition_Bleo_vs_PBS
12.2812	-0.673782	0.266422	-2.529	0.0114387	0.0959317	Nxpe3	condition_Bleo_vs_PBS
14.2998	-0.573145	0.226791	-2.52719	0.0114978	0.0962504	Nos1ap	condition_Bleo_vs_PBS
9.31732	-0.488182	0.193157	-2.52738	0.0114916	0.0962504	Cpm	condition_Bleo_vs_PBS
9.01682	-0.561924	0.222362	-2.52706	0.011502	0.0962504	Phlpp2	condition_Bleo_vs_PBS
13.5442	-0.511774	0.202587	-2.52619	0.0115306	0.0964181	Mlxip	condition_Bleo_vs_PBS
27.2914	0.495592	0.196244	2.52539	0.011557	0.0965051	Mrpl55	condition_Bleo_vs_PBS
40.9606	-0.314781	0.124648	-2.52536	0.0115579	0.0965051	Oxr1	condition_Bleo_vs_PBS
6.68301	-0.671029	0.265766	-2.52489	0.0115736	0.0965653	Fpgt	condition_Bleo_vs_PBS
3.88319	-0.892138	0.353822	-2.52143	0.0116878	0.0974472	Dhrs13	condition_Bleo_vs_PBS
45.2773	0.254388	0.10106	2.5172	0.0118292	0.0983289	Hdgf	condition_Bleo_vs_PBS
64.625	-0.310707	0.123402	-2.51785	0.0118075	0.0983289	Arhgef1	condition_Bleo_vs_PBS
22.6429	-0.422501	0.167838	-2.51731	0.0118253	0.0983289	Rel	condition_Bleo_vs_PBS
50.6115	0.335902	0.133455	2.51697	0.0118368	0.0983289	Higd2a	condition_Bleo_vs_PBS
351.075	0.320899	0.127467	2.51751	0.0118187	0.0983289	Rpl17	condition_Bleo_vs_PBS
27.8996	0.349234	0.138794	2.51621	0.0118625	0.098471	Tceal8	condition_Bleo_vs_PBS
7.22547	-0.716278	0.284782	-2.51518	0.0118971	0.0984955	Klhl21	condition_Bleo_vs_PBS
4.44181	-0.762888	0.30335	-2.51488	0.0119073	0.0984955	Mib2	condition_Bleo_vs_PBS
10.7583	0.511441	0.203308	2.51559	0.0118833	0.0984955	Pradc1	condition_Bleo_vs_PBS
47.5054	-0.245057	0.0974729	-2.51411	0.0119334	0.0984955	Trim30a	condition_Bleo_vs_PBS
6.04066	0.671403	0.267058	2.51407	0.0119347	0.0984955	2010320M18Rik	condition_Bleo_vs_PBS
30.5667	-0.377641	0.15017	-2.51475	0.0119115	0.0984955	Vamp2	condition_Bleo_vs_PBS
50.5104	-0.248559	0.0988569	-2.51433	0.0119259	0.0984955	Col4a3bp	condition_Bleo_vs_PBS
14.1432	0.389129	0.154747	2.51462	0.0119162	0.0984955	1600012H06Rik	condition_Bleo_vs_PBS
34.635	-0.44285	0.176175	-2.5137	0.0119473	0.0985287	Grtp1	condition_Bleo_vs_PBS
2.48815	1.12468	0.447673	2.51228	0.0119954	0.0985545	Abtb2	condition_Bleo_vs_PBS
136.671	0.599024	0.238444	2.51222	0.0119975	0.0985545	Rpl22l1	condition_Bleo_vs_PBS
16.9123	-0.467565	0.186116	-2.51223	0.0119971	0.0985545	Zbtb11	condition_Bleo_vs_PBS
49.0239	0.30521	0.121475	2.51253	0.0119868	0.0985545	Mtch1	condition_Bleo_vs_PBS
42.1274	-0.29985	0.119363	-2.51207	0.0120024	0.0985545	Lpin2	condition_Bleo_vs_PBS
32.2694	0.319235	0.127044	2.51279	0.011978	0.0985545	Yipf5	condition_Bleo_vs_PBS
87.3537	-0.302682	0.120522	-2.51143	0.0120243	0.0986633	Klhl24	condition_Bleo_vs_PBS
33.6952	0.531848	0.211932	2.50951	0.0120897	0.0987797	Disp2	condition_Bleo_vs_PBS
3.67603	0.744806	0.29666	2.51064	0.0120511	0.0987797	Gstm5	condition_Bleo_vs_PBS
22.5657	-0.317621	0.126556	-2.50974	0.012082	0.0987797	Ipo8	condition_Bleo_vs_PBS
22.1729	0.387468	0.154403	2.50946	0.0120917	0.0987797	Pin1	condition_Bleo_vs_PBS
99.5527	0.22774	0.0907401	2.5098	0.0120799	0.0987797	Gngt2	condition_Bleo_vs_PBS
75.2988	-0.379158	0.151105	-2.50924	0.0120992	0.0987797	Thra	condition_Bleo_vs_PBS
26.2168	-0.335065	0.133529	-2.50929	0.0120972	0.0987797	Dnajb9	condition_Bleo_vs_PBS
30.2339	-0.454415	0.181185	-2.50802	0.012141	0.0990423	Mtmr3	condition_Bleo_vs_PBS
11.424	-0.445197	0.177526	-2.50779	0.0121487	0.0990423	Dirc2	condition_Bleo_vs_PBS
2.40314	-1.12185	0.447442	-2.50726	0.012167	0.099049	Gstt1	condition_Bleo_vs_PBS
14.8429	-0.424224	0.169187	-2.50743	0.0121611	0.099049	Wipi1	condition_Bleo_vs_PBS
113.74	0.533046	0.212683	2.5063	0.0122003	0.0992497	Adam15	condition_Bleo_vs_PBS
105.202	0.582085	0.232282	2.50594	0.0122126	0.0992782	Rnf7	condition_Bleo_vs_PBS
14.2983	-0.456521	0.182218	-2.50536	0.0122327	0.0993005	Pspc1	condition_Bleo_vs_PBS
2.82676	1.01912	0.40676	2.50545	0.0122295	0.0993005	Fkbp5	condition_Bleo_vs_PBS
14.6927	0.435056	0.173682	2.5049	0.0122485	0.0993574	Ak6	condition_Bleo_vs_PBS
1.14105	1.41766	0.566076	2.50437	0.0122671	0.0994373	Tnni1	condition_Bleo_vs_PBS
7.337	-0.589298	0.235357	-2.50385	0.0122849	0.0994879	Zfp275	condition_Bleo_vs_PBS
18.2035	0.405114	0.161807	2.50368	0.0122908	0.0994879	Erich1	condition_Bleo_vs_PBS
6.95042	0.710027	0.283729	2.50249	0.0123324	0.0997543	Ahdc1	condition_Bleo_vs_PBS
59.258	0.443418	0.177311	2.50079	0.0123917	0.100114	Psma5	condition_Bleo_vs_PBS
29.3873	0.346691	0.138637	2.50071	0.0123945	0.100114	Sdhd	condition_Bleo_vs_PBS
11.9002	0.584459	0.233756	2.50029	0.0124091	0.100161	Tor2a	condition_Bleo_vs_PBS
214.674	0.195146	0.0780853	2.49914	0.0124496	0.100417	Arpc2	condition_Bleo_vs_PBS
83.4651	-0.32957	0.131985	-2.49702	0.0125242	0.10094	Epha4	condition_Bleo_vs_PBS
143.999	-0.289046	0.115767	-2.49679	0.0125322	0.10094	Pnisr	condition_Bleo_vs_PBS
96.4261	-0.425161	0.170403	-2.49503	0.0125945	0.101299	St8sia4	condition_Bleo_vs_PBS
74.5317	0.455652	0.182622	2.49506	0.0125935	0.101299	Rtraf	condition_Bleo_vs_PBS
159.921	0.571204	0.229017	2.49415	0.0126259	0.10148	Selenow	condition_Bleo_vs_PBS
34.6503	0.402824	0.161537	2.4937	0.012642	0.101537	Prdx6	condition_Bleo_vs_PBS
3.14065	0.863862	0.346519	2.49297	0.0126679	0.101539	Cry2	condition_Bleo_vs_PBS
11.4924	-0.477474	0.191529	-2.49296	0.0126682	0.101539	Sms	condition_Bleo_vs_PBS
118.132	-0.308051	0.123569	-2.49294	0.012669	0.101539	Zbtb4	condition_Bleo_vs_PBS
22.5848	0.43858	0.175996	2.49199	0.0127028	0.101596	Vma21	condition_Bleo_vs_PBS
0.857254	1.66642	0.668622	2.49232	0.012691	0.101596	Mlf1	condition_Bleo_vs_PBS
89.1893	0.228374	0.0916406	2.49207	0.0127003	0.101596	Mfap2	condition_Bleo_vs_PBS
194.199	0.466232	0.187303	2.48918	0.0128038	0.102332	Sumo2	condition_Bleo_vs_PBS
739.293	0.433581	0.174249	2.48828	0.0128364	0.10252	Rpl27a	condition_Bleo_vs_PBS
2.07346	1.22519	0.492436	2.48802	0.0128457	0.102523	Meox1	condition_Bleo_vs_PBS
98.0335	-0.243484	0.0978888	-2.48735	0.0128697	0.102642	Vezf1	condition_Bleo_vs_PBS
3.68315	-0.763452	0.30701	-2.48673	0.0128922	0.102723	Aldh4a1	condition_Bleo_vs_PBS
47.8052	0.398721	0.16035	2.48658	0.0128979	0.102723	Uqcc3	condition_Bleo_vs_PBS
103.119	-0.24395	0.0981541	-2.48537	0.0129416	0.102999	Tspan18	condition_Bleo_vs_PBS
49.2209	-0.233994	0.0941918	-2.48423	0.0129833	0.103259	Pgrmc1	condition_Bleo_vs_PBS
75.8829	-0.305302	0.122947	-2.4832	0.0130209	0.103486	Atf4	condition_Bleo_vs_PBS
21.7654	-0.439252	0.176994	-2.48174	0.0130744	0.103838	Impact	condition_Bleo_vs_PBS
63.4015	0.465575	0.187629	2.48136	0.0130881	0.103875	Mrps24	condition_Bleo_vs_PBS
0.944203	-1.59167	0.641591	-2.48082	0.0131082	0.103962	Gm26798	condition_Bleo_vs_PBS
33.7197	0.426122	0.171846	2.47967	0.0131505	0.104225	Phactr4	condition_Bleo_vs_PBS
48.7149	-0.312198	0.125918	-2.47938	0.0131611	0.104236	Lmbrd1	condition_Bleo_vs_PBS
29.9467	-0.347688	0.140335	-2.47756	0.0132283	0.10455	Pard3	condition_Bleo_vs_PBS
45.3723	-0.258853	0.10447	-2.47779	0.01322	0.10455	Sqstm1	condition_Bleo_vs_PBS
708.775	0.366987	0.148109	2.47782	0.013219	0.10455	Rpl19	condition_Bleo_vs_PBS
183.366	-0.226097	0.0912765	-2.47706	0.013247	0.104592	Kdr	condition_Bleo_vs_PBS
13.6739	0.411145	0.16599	2.47693	0.0132519	0.104592	Mrpl46	condition_Bleo_vs_PBS
22.609	-0.508809	0.205459	-2.47645	0.0132698	0.10466	Ntn4	condition_Bleo_vs_PBS
1.21256	1.41974	0.573484	2.47563	0.0133	0.104826	Birc5	condition_Bleo_vs_PBS
32.0955	0.323966	0.13093	2.47435	0.0133478	0.10513	Med8	condition_Bleo_vs_PBS
52.5066	0.338971	0.137013	2.474	0.0133609	0.10516	Ralb	condition_Bleo_vs_PBS
2.97129	0.917133	0.370775	2.47356	0.0133776	0.105219	Fgf11	condition_Bleo_vs_PBS
470.467	-0.255976	0.10358	-2.47128	0.013463	0.105818	Arhgap31	condition_Bleo_vs_PBS
22.0401	-0.512452	0.207464	-2.47008	0.0135082	0.1061	Sik1	condition_Bleo_vs_PBS
97.2897	-0.194135	0.0786494	-2.46835	0.0135736	0.106405	Ubl3	condition_Bleo_vs_PBS
1.87517	-1.11601	0.452053	-2.46877	0.0135579	0.106405	Gpr137c	condition_Bleo_vs_PBS
2.24191	-1.29866	0.526131	-2.46831	0.0135751	0.106405	Apol9b	condition_Bleo_vs_PBS
52.0855	-0.295022	0.119558	-2.4676	0.0136023	0.106472	Fnip1	condition_Bleo_vs_PBS
37.6207	0.469648	0.190316	2.46773	0.0135973	0.106472	Cenpx	condition_Bleo_vs_PBS
34.6055	-0.28333	0.114905	-2.46577	0.0136718	0.106943	Akap11	condition_Bleo_vs_PBS
18.7283	-0.408852	0.165858	-2.46508	0.0136983	0.107003	Brap	condition_Bleo_vs_PBS
98.5442	-0.231612	0.0939552	-2.46513	0.0136962	0.107003	Ubn2	condition_Bleo_vs_PBS
2.10784	1.50725	0.611554	2.46462	0.0137158	0.107066	Bmp2	condition_Bleo_vs_PBS
36.6858	0.441879	0.179573	2.46072	0.0138659	0.10809	Mrpl17	condition_Bleo_vs_PBS
29.7234	-0.331277	0.134625	-2.46073	0.0138654	0.10809	Gns	condition_Bleo_vs_PBS
7.26911	-0.574056	0.233317	-2.46041	0.0138778	0.108108	Zc3h12a	condition_Bleo_vs_PBS
12.0803	-0.686527	0.279091	-2.45987	0.0138989	0.108199	Ifit3	condition_Bleo_vs_PBS
19.5526	-0.332852	0.135337	-2.45944	0.0139155	0.108254	Atxn7l1	condition_Bleo_vs_PBS
11.005	0.522616	0.212599	2.45822	0.0139627	0.108547	Sssca1	condition_Bleo_vs_PBS
9.67861	-0.545369	0.222057	-2.45599	0.0140498	0.109149	Orc3	condition_Bleo_vs_PBS
61.7937	0.259003	0.1056	2.45267	0.0141799	0.110085	Erp29	condition_Bleo_vs_PBS
350.588	0.54976	0.224173	2.4524	0.0141909	0.110095	Rpl11	condition_Bleo_vs_PBS
4.11027	0.746989	0.304677	2.45174	0.0142166	0.11022	Sh3pxd2b	condition_Bleo_vs_PBS
1.95366	-2.01537	0.822366	-2.45069	0.0142581	0.110316	Slc7a11	condition_Bleo_vs_PBS
50.2193	0.345856	0.141118	2.45083	0.0142526	0.110316	Tmem208	condition_Bleo_vs_PBS
37.2806	0.332117	0.135497	2.45111	0.0142417	0.110316	Gm10073	condition_Bleo_vs_PBS
17.2113	0.364347	0.148692	2.45035	0.0142718	0.110347	Tmem263	condition_Bleo_vs_PBS
40.912	-0.26514	0.108262	-2.44906	0.0143232	0.110669	Msl2	condition_Bleo_vs_PBS
103.531	0.26749	0.109279	2.44778	0.0143738	0.110765	Fgd5	condition_Bleo_vs_PBS
2.79521	-0.901987	0.368494	-2.44777	0.0143745	0.110765	Bbs2	condition_Bleo_vs_PBS
12.8563	-0.485793	0.198453	-2.4479	0.014369	0.110765	Txndc16	condition_Bleo_vs_PBS
26.0948	0.340412	0.139055	2.44803	0.0143638	0.110765	Acat1	condition_Bleo_vs_PBS
117.305	0.262573	0.107307	2.44693	0.0144079	0.110948	Ssb	condition_Bleo_vs_PBS
1.48849	-1.79652	0.734584	-2.44563	0.0144601	0.111196	4732496C06Rik	condition_Bleo_vs_PBS
15.8502	0.427557	0.174842	2.44539	0.0144695	0.111196	Arf2	condition_Bleo_vs_PBS
15.5328	-0.428534	0.175221	-2.44568	0.0144579	0.111196	Zfp101	condition_Bleo_vs_PBS
273.859	0.358361	0.146587	2.4447	0.0144974	0.111336	Stmn2	condition_Bleo_vs_PBS
23.2816	-0.350972	0.143596	-2.44417	0.0145187	0.111349	P2rx7	condition_Bleo_vs_PBS
40.8678	0.263935	0.107984	2.44421	0.0145168	0.111349	Gjc1	condition_Bleo_vs_PBS
3.01606	1.10261	0.451267	2.44336	0.0145511	0.111522	Carmil1	condition_Bleo_vs_PBS
38.6125	0.382553	0.156584	2.44312	0.014561	0.111523	Emc6	condition_Bleo_vs_PBS
5.8274	0.536593	0.219662	2.44281	0.0145735	0.111544	Rnaseh2a	condition_Bleo_vs_PBS
19.9267	-0.326931	0.133989	-2.43999	0.0146875	0.112341	Emc1	condition_Bleo_vs_PBS
1.52434	-1.21883	0.499683	-2.43921	0.0147194	0.112403	Pnpla7	condition_Bleo_vs_PBS
30.2436	0.452292	0.185437	2.43907	0.0147252	0.112403	Cisd1	condition_Bleo_vs_PBS
3.14268	0.903456	0.370381	2.43926	0.0147173	0.112403	Gm19557	condition_Bleo_vs_PBS
1.44476	-1.47305	0.604204	-2.438	0.0147688	0.11266	Bin2	condition_Bleo_vs_PBS
1.59725	-1.52857	0.627056	-2.43769	0.0147813	0.11268	Cxcl14	condition_Bleo_vs_PBS
468.387	-0.316694	0.130011	-2.4359	0.0148547	0.113164	Acvrl1	condition_Bleo_vs_PBS
29.2262	-0.390279	0.160272	-2.4351	0.0148876	0.113339	Sipa1l2	condition_Bleo_vs_PBS
14.4039	-0.59807	0.245661	-2.43454	0.0149109	0.11341	Nhsl1	condition_Bleo_vs_PBS
32.8445	0.741177	0.304461	2.43439	0.0149169	0.11341	Rpl10-ps3	condition_Bleo_vs_PBS
642.036	0.427106	0.175506	2.43357	0.0149508	0.113592	H3f3b	condition_Bleo_vs_PBS
10.0288	0.458543	0.188475	2.43291	0.0149781	0.113724	Tmem41a	condition_Bleo_vs_PBS
10.4088	0.585068	0.240552	2.43219	0.0150079	0.113798	Unc5b	condition_Bleo_vs_PBS
23.6144	-0.475641	0.195551	-2.43231	0.0150028	0.113798	Rasgrp2	condition_Bleo_vs_PBS
3.06283	0.990278	0.407252	2.43161	0.0150319	0.113904	1810032O08Rik	condition_Bleo_vs_PBS
11.0441	0.518234	0.213152	2.43129	0.0150452	0.113929	Slc12a2	condition_Bleo_vs_PBS
11.2775	-0.472417	0.194543	-2.42834	0.0151682	0.114785	Haus3	condition_Bleo_vs_PBS
145.427	-0.231247	0.0952463	-2.42789	0.015187	0.114851	Dgkh	condition_Bleo_vs_PBS
4.95007	0.660242	0.272016	2.42722	0.0152152	0.114987	Mcm2	condition_Bleo_vs_PBS
26.4176	-0.346669	0.142907	-2.42583	0.0152733	0.11535	Mdm2	condition_Bleo_vs_PBS
6.21799	-0.765413	0.315873	-2.42316	0.015386	0.116047	Nr3c2	condition_Bleo_vs_PBS
339.42	0.181981	0.0750993	2.42321	0.0153839	0.116047	Slc9a3r2	condition_Bleo_vs_PBS
69.4381	0.281502	0.116222	2.42212	0.0154304	0.116305	Eif5a	condition_Bleo_vs_PBS
28.815	-0.515628	0.212927	-2.42162	0.0154515	0.116387	Hspa4l	condition_Bleo_vs_PBS
124.502	-0.338863	0.139947	-2.42137	0.015462	0.116389	Shisa5	condition_Bleo_vs_PBS
18.2293	0.522132	0.215674	2.42093	0.0154808	0.116454	Ap3s1	condition_Bleo_vs_PBS
487.378	0.311705	0.128795	2.42016	0.0155136	0.116624	Rps15	condition_Bleo_vs_PBS
0.816482	1.45707	0.602196	2.4196	0.0155375	0.116726	Ankrd42	condition_Bleo_vs_PBS
3.68089	-1.42331	0.588741	-2.41755	0.0156255	0.116937	Slpi	condition_Bleo_vs_PBS
9.4132	0.481976	0.199295	2.41841	0.0155887	0.116937	1110065P20Rik	condition_Bleo_vs_PBS
12.6561	-0.422238	0.174582	-2.41857	0.0155817	0.116937	Zfp157	condition_Bleo_vs_PBS
28.4124	-0.327821	0.135603	-2.41751	0.0156272	0.116937	Nfatc3	condition_Bleo_vs_PBS
3.44547	-0.799987	0.330875	-2.41779	0.0156152	0.116937	Tinf2	condition_Bleo_vs_PBS
116.409	0.22036	0.0911433	2.41774	0.0156174	0.116937	Rtn4	condition_Bleo_vs_PBS
19.1469	0.431221	0.178402	2.41713	0.0156434	0.116981	Echs1	condition_Bleo_vs_PBS
46.2139	0.328734	0.136034	2.41656	0.015668	0.117056	Mrpl23	condition_Bleo_vs_PBS
15.067	0.410136	0.169729	2.41642	0.0156739	0.117056	Tbc1d2b	condition_Bleo_vs_PBS
11.8151	-0.863547	0.357447	-2.41587	0.0156975	0.117155	Laptm5	condition_Bleo_vs_PBS
4.60608	0.721715	0.298924	2.41437	0.0157624	0.117562	Hoxaas3	condition_Bleo_vs_PBS
3.10739	0.940392	0.389861	2.41212	0.0158599	0.118212	Arhgap27os1	condition_Bleo_vs_PBS
65.8865	-0.320055	0.132713	-2.41163	0.0158813	0.118217	Hipk2	condition_Bleo_vs_PBS
1.13499	-1.93829	0.803705	-2.4117	0.0158785	0.118217	Klrd1	condition_Bleo_vs_PBS
86.2455	-0.210686	0.0873843	-2.41102	0.0159078	0.118337	Gna13	condition_Bleo_vs_PBS
93.5793	-0.259672	0.107722	-2.41059	0.0159269	0.118339	Arid1a	condition_Bleo_vs_PBS
33.2703	-0.302723	0.125583	-2.41054	0.0159289	0.118339	Pdia4	condition_Bleo_vs_PBS
63.7637	-0.311565	0.129273	-2.41013	0.0159467	0.118395	Tjp2	condition_Bleo_vs_PBS
93.686	0.534149	0.221669	2.40967	0.015967	0.118468	Srp9	condition_Bleo_vs_PBS
26.1338	-0.326878	0.135769	-2.40761	0.0160575	0.118967	Tspyl1	condition_Bleo_vs_PBS
13.7888	-0.409702	0.170171	-2.40759	0.0160583	0.118967	Rcbtb1	condition_Bleo_vs_PBS
3.06962	0.83638	0.347417	2.40742	0.0160657	0.118967	Fxn	condition_Bleo_vs_PBS
8.30195	0.4606	0.191348	2.40713	0.0160785	0.118985	H2afx	condition_Bleo_vs_PBS
10.001	0.459451	0.190893	2.40686	0.0160906	0.118997	Efl1	condition_Bleo_vs_PBS
31.8826	-0.247985	0.103056	-2.40631	0.0161144	0.119096	Samd4b	condition_Bleo_vs_PBS
32.1534	-0.309439	0.128641	-2.40544	0.0161529	0.119303	Tbk1	condition_Bleo_vs_PBS
14.9407	-0.427143	0.177617	-2.40485	0.0161791	0.119332	Pir	condition_Bleo_vs_PBS
55.2872	0.529402	0.220158	2.40464	0.0161882	0.119332	Smco4	condition_Bleo_vs_PBS
73.3247	0.296365	0.123244	2.4047	0.0161857	0.119332	Serpinb6a	condition_Bleo_vs_PBS
45.9704	0.247997	0.103254	2.40182	0.0163138	0.12018	Kdelr1	condition_Bleo_vs_PBS
20.4214	-0.321546	0.133933	-2.4008	0.0163591	0.120358	Mtmr10	condition_Bleo_vs_PBS
21.285	-0.502709	0.209378	-2.40096	0.0163521	0.120358	Ldb1	condition_Bleo_vs_PBS
103.159	0.286009	0.119143	2.40056	0.0163701	0.120361	Cox7a2l	condition_Bleo_vs_PBS
34.5017	0.396108	0.165063	2.39973	0.016407	0.120554	Mrpl34	condition_Bleo_vs_PBS
81.1601	0.343501	0.143186	2.39898	0.0164409	0.120726	Ube2i	condition_Bleo_vs_PBS
9.68642	-0.564541	0.235402	-2.39819	0.0164761	0.120906	Spice1	condition_Bleo_vs_PBS
15.6913	0.343541	0.143315	2.39711	0.0165252	0.121183	Ruvbl1	condition_Bleo_vs_PBS
11.7289	0.491317	0.204981	2.39688	0.0165351	0.121183	Layn	condition_Bleo_vs_PBS
33.2887	-0.274599	0.114595	-2.39626	0.0165634	0.121214	Atf2	condition_Bleo_vs_PBS
36.72	-0.345161	0.14403	-2.39645	0.0165546	0.121214	Rlim	condition_Bleo_vs_PBS
62.2105	0.563561	0.235201	2.39609	0.0165712	0.121214	Gm26917	condition_Bleo_vs_PBS
26.4596	-0.297609	0.124219	-2.39585	0.0165821	0.121215	Slc23a2	condition_Bleo_vs_PBS
44.372	0.38545	0.160957	2.39474	0.016632	0.121502	Cript	condition_Bleo_vs_PBS
37.3809	0.389126	0.162588	2.39333	0.0166963	0.121885	Actn1	condition_Bleo_vs_PBS
290.179	0.253844	0.106072	2.39312	0.0167059	0.121885	Cfl1	condition_Bleo_vs_PBS
6.53121	0.566667	0.236892	2.39209	0.0167529	0.122072	Bpgm	condition_Bleo_vs_PBS
49.0174	-0.407388	0.1703	-2.39218	0.0167485	0.122072	Ccnd2	condition_Bleo_vs_PBS
4.37039	-0.839016	0.350868	-2.39126	0.0167906	0.122268	Tspyl4	condition_Bleo_vs_PBS
33.3587	-0.350466	0.146576	-2.39101	0.016802	0.122273	H2-M3	condition_Bleo_vs_PBS
3.29745	0.901169	0.37702	2.39024	0.0168372	0.122451	Wdr46	condition_Bleo_vs_PBS
9.22099	-0.636229	0.266307	-2.38908	0.0168906	0.122762	Dmxl2	condition_Bleo_vs_PBS
88.124	0.298693	0.125153	2.38663	0.0170036	0.123504	Swi5	condition_Bleo_vs_PBS
71.3755	0.289236	0.121204	2.38636	0.0170162	0.123516	Kif2a	condition_Bleo_vs_PBS
4.22485	0.785096	0.32907	2.3858	0.0170419	0.123624	Ccnj	condition_Bleo_vs_PBS
20.0477	-0.354262	0.148514	-2.38538	0.0170616	0.123688	Rbpj	condition_Bleo_vs_PBS
6.48368	-0.678242	0.284387	-2.38493	0.0170825	0.123761	Vps18	condition_Bleo_vs_PBS
16.6671	0.442631	0.185696	2.38363	0.0171428	0.124041	Aasdhppt	condition_Bleo_vs_PBS
26.2093	0.345397	0.144901	2.38369	0.0171402	0.124041	Dpagt1	condition_Bleo_vs_PBS
1.97287	-1.34952	0.566364	-2.38277	0.0171828	0.124172	Reck	condition_Bleo_vs_PBS
27.2133	-0.309874	0.130047	-2.38279	0.0171821	0.124172	Usp19	condition_Bleo_vs_PBS
7.01917	0.54495	0.228866	2.38109	0.0172615	0.124661	Psph	condition_Bleo_vs_PBS
6.23572	-0.612737	0.257394	-2.38054	0.0172872	0.124768	Slc25a45	condition_Bleo_vs_PBS
94.456	0.351279	0.147586	2.38016	0.0173049	0.124784	Park7	condition_Bleo_vs_PBS
3.60947	-0.730309	0.306879	-2.37979	0.0173223	0.124784	Slc25a22	condition_Bleo_vs_PBS
37.3841	-0.451961	0.189904	-2.37995	0.017315	0.124784	Stab1	condition_Bleo_vs_PBS
16.2268	-0.358146	0.150606	-2.37803	0.0174055	0.125304	Kctd2	condition_Bleo_vs_PBS
23.7489	-0.461648	0.194162	-2.37764	0.0174239	0.125358	Maf1	condition_Bleo_vs_PBS
1.1155	1.55138	0.652787	2.37655	0.0174756	0.12565	Prc1	condition_Bleo_vs_PBS
21.663	-0.326265	0.137339	-2.37561	0.0175199	0.125889	Nub1	condition_Bleo_vs_PBS
10.8346	-0.440061	0.185297	-2.3749	0.0175536	0.12597	Plekhb2	condition_Bleo_vs_PBS
16.6513	0.449161	0.189146	2.37468	0.0175641	0.12597	Aig1	condition_Bleo_vs_PBS
7.02825	-0.756659	0.318637	-2.37468	0.0175644	0.12597	Rasgrf2	condition_Bleo_vs_PBS
6.32446	0.65989	0.278135	2.37256	0.0176655	0.126536	Mapk11	condition_Bleo_vs_PBS
6.97767	-0.605864	0.255347	-2.3727	0.0176584	0.126536	Cyp4f13	condition_Bleo_vs_PBS
32.814	-0.508471	0.214364	-2.372	0.0176923	0.126649	Map3k3	condition_Bleo_vs_PBS
59.865	-0.218569	0.0921575	-2.37169	0.0177071	0.126675	Kmt5b	condition_Bleo_vs_PBS
83.7083	0.222002	0.0936767	2.36987	0.0177943	0.127218	Ppp1ca	condition_Bleo_vs_PBS
46.8367	0.358298	0.151269	2.36861	0.017855	0.12751	Pnp	condition_Bleo_vs_PBS
1.25619	1.20015	0.506701	2.36856	0.0178575	0.12751	Acta2	condition_Bleo_vs_PBS
53.4958	0.255277	0.107822	2.36758	0.0179047	0.127699	Calm3	condition_Bleo_vs_PBS
10.4255	-0.66843	0.282369	-2.36722	0.0179223	0.127699	Acvr2b	condition_Bleo_vs_PBS
68.273	-0.234679	0.0991523	-2.36686	0.01794	0.127699	Tnrc6c	condition_Bleo_vs_PBS
9.06462	0.517918	0.218764	2.36747	0.01791	0.127699	Lppos	condition_Bleo_vs_PBS
67.7536	-0.185109	0.0782029	-2.36704	0.0179312	0.127699	Zfp148	condition_Bleo_vs_PBS
10.7021	-0.507292	0.214448	-2.36558	0.0180021	0.128061	Senp3	condition_Bleo_vs_PBS
69.941	0.215979	0.0913155	2.3652	0.0180204	0.128111	Mxra7	condition_Bleo_vs_PBS
400.123	-0.510473	0.215957	-2.36378	0.0180898	0.128524	Eng	condition_Bleo_vs_PBS
69.2304	0.240805	0.101886	2.36346	0.018105	0.128545	Brk1	condition_Bleo_vs_PBS
10.1572	0.598052	0.253087	2.36302	0.0181265	0.128545	Adam9	condition_Bleo_vs_PBS
22.2875	0.286743	0.121339	2.36316	0.0181196	0.128545	Atp6v0d1	condition_Bleo_vs_PBS
1.56748	0.992964	0.420411	2.36189	0.018182	0.128778	Rcc1	condition_Bleo_vs_PBS
11.3921	0.434562	0.183982	2.36198	0.0181775	0.128778	Timeless	condition_Bleo_vs_PBS
70.2323	-0.272639	0.115501	-2.3605	0.0182503	0.129181	Degs1	condition_Bleo_vs_PBS
44.4898	0.333106	0.141136	2.36018	0.0182658	0.129211	Zc3h15	condition_Bleo_vs_PBS
266.281	0.197901	0.0838728	2.35953	0.0182979	0.129357	Tax1bp1	condition_Bleo_vs_PBS
9.07892	0.445124	0.1887	2.35889	0.0183295	0.1295	Kctd5	condition_Bleo_vs_PBS
2.78497	-1.13546	0.481431	-2.35851	0.0183482	0.129552	Smad9	condition_Bleo_vs_PBS
5.97619	-0.754077	0.319859	-2.35753	0.0183971	0.129737	Sh3bp5l	condition_Bleo_vs_PBS
152.63	-0.306542	0.130017	-2.35771	0.018388	0.129737	Arhgef15	condition_Bleo_vs_PBS
14.3822	-0.746829	0.317013	-2.35583	0.0184812	0.130249	Nkd2	condition_Bleo_vs_PBS
25.8506	-1.41169	0.599531	-2.35465	0.0185401	0.130503	S100a8	condition_Bleo_vs_PBS
51.5599	-0.256143	0.108779	-2.3547	0.0185376	0.130503	Ccnt1	condition_Bleo_vs_PBS
48.4978	-0.465523	0.197799	-2.35351	0.0185972	0.130662	Lrrc32	condition_Bleo_vs_PBS
1.92287	1.06658	0.453108	2.35392	0.0185766	0.130662	Cdt1	condition_Bleo_vs_PBS
51.3289	0.252356	0.107221	2.35361	0.0185919	0.130662	Twf1	condition_Bleo_vs_PBS
71.6077	0.216458	0.0919906	2.35304	0.0186204	0.130745	Vps36	condition_Bleo_vs_PBS
17.4818	-0.469796	0.199683	-2.35271	0.0186374	0.130783	Aldh3a2	condition_Bleo_vs_PBS
14.9926	0.390582	0.166052	2.35216	0.0186646	0.130893	Smim20	condition_Bleo_vs_PBS
11.1942	0.993273	0.422464	2.35114	0.0187159	0.131172	Gm10076	condition_Bleo_vs_PBS
21.9094	-0.367476	0.156328	-2.35067	0.0187397	0.131258	Styx	condition_Bleo_vs_PBS
55.6743	0.40361	0.17176	2.34986	0.0187807	0.131465	2410015M20Rik	condition_Bleo_vs_PBS
32.6411	-0.269634	0.114764	-2.34947	0.0188001	0.13152	Ica1	condition_Bleo_vs_PBS
3.71686	0.761901	0.324336	2.34911	0.0188182	0.131562	Bend5	condition_Bleo_vs_PBS
1.71298	1.48783	0.633416	2.34889	0.0188293	0.131562	Hist1h2ae	condition_Bleo_vs_PBS
939.097	0.537887	0.229168	2.34713	0.0189185	0.132105	Rps8	condition_Bleo_vs_PBS
92.2087	0.294647	0.125614	2.34566	0.0189933	0.132223	Bzw1	condition_Bleo_vs_PBS
74.3813	0.273878	0.116739	2.34607	0.0189727	0.132223	Glul	condition_Bleo_vs_PBS
32.6411	0.305767	0.130355	2.34566	0.0189935	0.132223	Hibadh	condition_Bleo_vs_PBS
5.78565	-0.604044	0.257496	-2.34584	0.0189841	0.132223	Mast3	condition_Bleo_vs_PBS
27.7547	0.336123	0.143274	2.34602	0.0189751	0.132223	Pgp	condition_Bleo_vs_PBS
109.295	0.193897	0.0826716	2.34538	0.0190076	0.13224	Atp5a1	condition_Bleo_vs_PBS
8.94857	0.563041	0.240091	2.34511	0.0190213	0.132255	Fam136a	condition_Bleo_vs_PBS
193.666	0.369694	0.157689	2.34444	0.0190555	0.132412	Calm2	condition_Bleo_vs_PBS
20.8121	0.417033	0.178023	2.34257	0.0191513	0.132996	Pigt	condition_Bleo_vs_PBS
6.9985	-0.840678	0.358933	-2.34216	0.0191725	0.133062	Ifi206	condition_Bleo_vs_PBS
115.142	0.323405	0.138254	2.33921	0.0193246	0.133922	Clta	condition_Bleo_vs_PBS
9.93721	0.519121	0.221924	2.33918	0.0193259	0.133922	Nr2f2	condition_Bleo_vs_PBS
0.844104	1.37225	0.586663	2.33907	0.0193316	0.133922	Tcf19	condition_Bleo_vs_PBS
9.27242	-0.576962	0.24679	-2.33787	0.0193942	0.134274	Paqr7	condition_Bleo_vs_PBS
50.0797	-0.236379	0.101122	-2.33757	0.0194098	0.1343	Cux1	condition_Bleo_vs_PBS
2.39236	-1.16416	0.498104	-2.33718	0.01943	0.134359	Itgb2	condition_Bleo_vs_PBS
80.4358	0.562429	0.24069	2.33673	0.0194531	0.134436	Socs3	condition_Bleo_vs_PBS
67.9075	0.247788	0.106145	2.33442	0.0195736	0.135187	Smagp	condition_Bleo_vs_PBS
3.02274	-1.00456	0.430423	-2.3339	0.019601	0.135212	Pag1	condition_Bleo_vs_PBS
68.1337	0.476158	0.20401	2.334	0.0195957	0.135212	Mrpl20	condition_Bleo_vs_PBS
57.2884	0.227565	0.0975371	2.33311	0.0196422	0.135333	Psmc6	condition_Bleo_vs_PBS
6.62093	0.499116	0.213922	2.33317	0.0196394	0.135333	Borcs7	condition_Bleo_vs_PBS
31.5004	0.262468	0.112515	2.33273	0.0196624	0.13539	Blmh	condition_Bleo_vs_PBS
3.7154	-0.811763	0.348224	-2.33115	0.0197453	0.135505	Gm7694	condition_Bleo_vs_PBS
51.6075	-0.491316	0.21069	-2.33194	0.0197039	0.135505	Sh2d3c	condition_Bleo_vs_PBS
1042.03	-0.249175	0.106894	-2.33105	0.0197505	0.135505	Cd93	condition_Bleo_vs_PBS
28.9588	-0.29901	0.128248	-2.3315	0.0197268	0.135505	Zmym2	condition_Bleo_vs_PBS
8.20997	-0.592505	0.254111	-2.33168	0.0197175	0.135505	Snx29	condition_Bleo_vs_PBS
88.9531	-0.164623	0.0706193	-2.33113	0.0197464	0.135505	Tra2b	condition_Bleo_vs_PBS
21.736	-0.36318	0.155823	-2.33072	0.0197679	0.135543	Mbd1	condition_Bleo_vs_PBS
56.1074	-0.203366	0.0872637	-2.33048	0.0197809	0.13555	Prkacb	condition_Bleo_vs_PBS
1.0135	-1.48347	0.636909	-2.32917	0.0198502	0.135876	Itk	condition_Bleo_vs_PBS
56.4754	-0.438868	0.188426	-2.32913	0.0198523	0.135876	Sgms1	condition_Bleo_vs_PBS
10.2607	0.487276	0.209276	2.32839	0.0198913	0.136061	Ccdc34	condition_Bleo_vs_PBS
2.24656	1.02466	0.440223	2.32759	0.0199338	0.13627	Gm46218	condition_Bleo_vs_PBS
2.29008	-0.976348	0.419703	-2.32628	0.0200036	0.136665	Nmb	condition_Bleo_vs_PBS
77.4474	0.49034	0.210915	2.32482	0.0200818	0.137035	Atp5g3	condition_Bleo_vs_PBS
10.4168	1.37325	0.590683	2.32485	0.0200799	0.137035	Peg3	condition_Bleo_vs_PBS
7.19156	0.503542	0.216625	2.32448	0.0200996	0.137074	Traf3	condition_Bleo_vs_PBS
2.75778	0.877576	0.377941	2.32199	0.0202334	0.137822	Gm10287	condition_Bleo_vs_PBS
2.23574	-1.05042	0.45234	-2.3222	0.0202222	0.137822	2410080I02Rik	condition_Bleo_vs_PBS
35.9146	0.26657	0.114828	2.32148	0.0202611	0.137846	Gng12	condition_Bleo_vs_PBS
23.7685	-0.301475	0.129852	-2.32169	0.0202498	0.137846	Fam91a1	condition_Bleo_vs_PBS
3.00179	-0.908529	0.391614	-2.31996	0.0203428	0.138319	Gm16485	condition_Bleo_vs_PBS
55.935	-0.201404	0.0868248	-2.31966	0.020359	0.138347	Pik3ca	condition_Bleo_vs_PBS
5.67915	-0.648856	0.279783	-2.31914	0.0203875	0.138458	Batf2	condition_Bleo_vs_PBS
1.11336	1.44564	0.623649	2.31803	0.0204477	0.138784	Pomc	condition_Bleo_vs_PBS
501.653	-0.247967	0.107052	-2.31633	0.0205403	0.139329	Ddx5	condition_Bleo_vs_PBS
9.30833	-0.585817	0.253049	-2.31503	0.0206113	0.13968	Thbs1	condition_Bleo_vs_PBS
17.7754	0.342245	0.147842	2.31493	0.0206166	0.13968	Vangl1	condition_Bleo_vs_PBS
40.0201	-0.313356	0.135405	-2.31421	0.0206563	0.139783	Kdm5a	condition_Bleo_vs_PBS
350.81	0.236237	0.102076	2.31433	0.0206494	0.139783	Esam	condition_Bleo_vs_PBS
10.0644	-0.561772	0.242776	-2.31396	0.0206701	0.139793	Prkcq	condition_Bleo_vs_PBS
9.0416	-0.478107	0.206676	-2.31332	0.0207051	0.139878	Cxcl16	condition_Bleo_vs_PBS
31.268	0.379396	0.164008	2.31328	0.0207073	0.139878	Emc2	condition_Bleo_vs_PBS
12.424	-0.462496	0.199956	-2.31299	0.020723	0.139901	Pi4ka	condition_Bleo_vs_PBS
300.825	0.403246	0.174477	2.31116	0.0208238	0.140499	Rpl23a	condition_Bleo_vs_PBS
21.0774	0.462467	0.200239	2.30957	0.020912	0.140687	Dtymk	condition_Bleo_vs_PBS
3.03343	-1.07761	0.466591	-2.30954	0.0209134	0.140687	Gpm6b	condition_Bleo_vs_PBS
15.4949	-0.347323	0.150362	-2.30991	0.0208932	0.140687	Cherp	condition_Bleo_vs_PBS
76.8811	0.289146	0.125162	2.31016	0.0208792	0.140687	Plscr3	condition_Bleo_vs_PBS
8.67494	0.563233	0.243784	2.31038	0.0208671	0.140687	Nop16	condition_Bleo_vs_PBS
9.80317	-0.511452	0.221501	-2.30903	0.0209419	0.140795	Tnik	condition_Bleo_vs_PBS
359.292	-0.111428	0.0483227	-2.30591	0.0211157	0.14188	Lamp1	condition_Bleo_vs_PBS
184.913	-0.433297	0.188007	-2.30469	0.0211838	0.14217	Sptan1	condition_Bleo_vs_PBS
2.23839	1.34594	0.583951	2.30488	0.0211735	0.14217	Ly86	condition_Bleo_vs_PBS
16.6258	0.329206	0.142927	2.30332	0.021261	0.142344	Caap1	condition_Bleo_vs_PBS
8.50051	-0.450065	0.195415	-2.30312	0.0212723	0.142344	Med23	condition_Bleo_vs_PBS
95.3298	0.276075	0.119852	2.30348	0.0212519	0.142344	Tma7	condition_Bleo_vs_PBS
34.1446	0.529383	0.229791	2.30376	0.0212363	0.142344	Mrps36	condition_Bleo_vs_PBS
16.5401	0.395003	0.17146	2.30375	0.0212365	0.142344	Mea1	condition_Bleo_vs_PBS
64.5783	-0.413452	0.179579	-2.30234	0.021316	0.142553	Prickle1	condition_Bleo_vs_PBS
172.626	0.144748	0.0628804	2.30196	0.0213373	0.142611	Serbp1	condition_Bleo_vs_PBS
7.37923	0.531906	0.231093	2.3017	0.0213523	0.142628	Ezh2	condition_Bleo_vs_PBS
51.8523	0.448077	0.194792	2.30029	0.0214317	0.142991	Alas1	condition_Bleo_vs_PBS
12.7593	-0.509497	0.221479	-2.30043	0.021424	0.142991	Cdc14b	condition_Bleo_vs_PBS
38.6587	0.341701	0.148572	2.29989	0.0214542	0.143057	Map2k2	condition_Bleo_vs_PBS
8.1846	-1.1816	0.513877	-2.29939	0.021483	0.143082	Inmt	condition_Bleo_vs_PBS
84.3465	0.331202	0.144029	2.29954	0.0214741	0.143082	Vapa	condition_Bleo_vs_PBS
12.4535	-0.468286	0.20376	-2.29822	0.0215493	0.14344	Syvn1	condition_Bleo_vs_PBS
14.4445	-0.384915	0.167564	-2.29712	0.0216117	0.143771	Lnpk	condition_Bleo_vs_PBS
9.81195	0.585531	0.254932	2.29682	0.0216293	0.143801	Gm38399	condition_Bleo_vs_PBS
76.1961	0.447069	0.194665	2.2966	0.0216415	0.143801	Ssr4	condition_Bleo_vs_PBS
109.25	0.409116	0.178206	2.29576	0.0216899	0.144038	Atp5c1	condition_Bleo_vs_PBS
208.301	0.432988	0.188659	2.29509	0.0217281	0.144208	Elob	condition_Bleo_vs_PBS
9.88607	-0.418853	0.182518	-2.29485	0.0217415	0.144213	Adnp2	condition_Bleo_vs_PBS
43.5352	0.306502	0.133585	2.29444	0.0217654	0.144226	Emc4	condition_Bleo_vs_PBS
43.2678	0.384638	0.167644	2.29438	0.0217687	0.144226	Cmpk1	condition_Bleo_vs_PBS
66.572	0.384014	0.167401	2.29398	0.0217918	0.144294	Lmna	condition_Bleo_vs_PBS
3.76894	-0.758771	0.330825	-2.29357	0.0218152	0.144339	Zkscan14	condition_Bleo_vs_PBS
110.326	0.300238	0.130913	2.29342	0.0218238	0.144339	Tnfrsf1a	condition_Bleo_vs_PBS
150.712	-0.166579	0.0726783	-2.29201	0.0219051	0.144792	Ptbp3	condition_Bleo_vs_PBS
9.74501	-0.500096	0.218239	-2.29151	0.021934	0.1449	Socs7	condition_Bleo_vs_PBS
16.6306	0.352483	0.153888	2.29052	0.0219913	0.145194	Mdp1	condition_Bleo_vs_PBS
5.2366	-0.722583	0.31558	-2.2897	0.0220388	0.145419	Prdm1	condition_Bleo_vs_PBS
35.5745	0.312221	0.136372	2.28949	0.022051	0.145419	Nus1	condition_Bleo_vs_PBS
12.3169	0.362189	0.158224	2.28908	0.0220744	0.145489	Blvra	condition_Bleo_vs_PBS
85.0144	0.186303	0.0814308	2.28787	0.022145	0.14587	Ppig	condition_Bleo_vs_PBS
30.092	0.314587	0.137616	2.28598	0.0222556	0.146512	Cap1	condition_Bleo_vs_PBS
66.2179	0.338522	0.1481	2.28576	0.0222681	0.146512	St3gal1	condition_Bleo_vs_PBS
48.1147	0.27086	0.118541	2.28495	0.0223158	0.14674	Ube2r2	condition_Bleo_vs_PBS
224.72	-0.251384	0.11004	-2.28447	0.0223439	0.14684	Ctnna1	condition_Bleo_vs_PBS
48.0905	-0.35069	0.153556	-2.28379	0.0223837	0.146933	Klhl9	condition_Bleo_vs_PBS
11.7254	0.585151	0.256207	2.2839	0.0223775	0.146933	Zbtb8os	condition_Bleo_vs_PBS
158.12	0.202462	0.0886997	2.28256	0.0224566	0.147247	Dnajc8	condition_Bleo_vs_PBS
13.6241	0.395944	0.173466	2.28254	0.0224575	0.147247	Kctd11	condition_Bleo_vs_PBS
13.129	0.407824	0.178765	2.28135	0.022528	0.147625	Nmd3	condition_Bleo_vs_PBS
54.0454	0.208513	0.0914135	2.28099	0.022549	0.147641	Wdr1	condition_Bleo_vs_PBS
223.795	0.28332	0.124216	2.28086	0.0225565	0.147641	Atp5h	condition_Bleo_vs_PBS
13.6337	0.392619	0.172209	2.2799	0.0226137	0.14793	Ppp1r35	condition_Bleo_vs_PBS
217.216	0.348047	0.152681	2.27957	0.0226331	0.147973	Rack1	condition_Bleo_vs_PBS
3.79172	0.714813	0.313668	2.27889	0.0226737	0.148068	Uap1l1	condition_Bleo_vs_PBS
51.1371	0.992095	0.435319	2.27901	0.0226665	0.148068	Erh	condition_Bleo_vs_PBS
1.9569	-1.01168	0.444099	-2.27804	0.0227241	0.148227	Tmco4	condition_Bleo_vs_PBS
243.421	-0.423886	0.186064	-2.27817	0.0227162	0.148227	Syne1	condition_Bleo_vs_PBS
118.951	0.192261	0.0844522	2.27657	0.0228119	0.148715	Tpr	condition_Bleo_vs_PBS
53.0118	0.407988	0.179242	2.27619	0.0228347	0.148778	Apobec3	condition_Bleo_vs_PBS
21.4534	0.351131	0.154282	2.27591	0.0228517	0.148804	Tpgs2	condition_Bleo_vs_PBS
2.52897	-0.945509	0.415587	-2.27512	0.0228989	0.148848	Ikzf2	condition_Bleo_vs_PBS
25.3553	-0.316159	0.138976	-2.27492	0.0229107	0.148848	Pou2f1	condition_Bleo_vs_PBS
0.879584	-1.61138	0.708229	-2.27523	0.0228924	0.148848	Vmn1r12	condition_Bleo_vs_PBS
15.9946	-0.389745	0.17128	-2.27548	0.0228772	0.148848	Sik2	condition_Bleo_vs_PBS
79.112	-0.271262	0.119262	-2.2745	0.0229358	0.148901	Ctdsp2	condition_Bleo_vs_PBS
43.7474	0.230308	0.101263	2.27435	0.022945	0.148901	Smarce1	condition_Bleo_vs_PBS
33.9791	0.261923	0.115228	2.27309	0.0230207	0.149052	Fbxw7	condition_Bleo_vs_PBS
40.7214	-0.363327	0.159825	-2.27328	0.0230092	0.149052	Zcchc14	condition_Bleo_vs_PBS
1.18464	1.22345	0.538122	2.27355	0.022993	0.149052	Gm11342	condition_Bleo_vs_PBS
1.24239	-1.36816	0.601801	-2.27344	0.0229997	0.149052	4933406C10Rik	condition_Bleo_vs_PBS
90.7322	-0.294089	0.129412	-2.27251	0.023056	0.149196	Itpr2	condition_Bleo_vs_PBS
115.477	0.247105	0.108856	2.27002	0.0232065	0.150085	Kras	condition_Bleo_vs_PBS
19.1798	0.398473	0.175626	2.26887	0.0232762	0.150379	Rabggtb	condition_Bleo_vs_PBS
6.55291	-0.603549	0.266018	-2.26883	0.0232785	0.150379	Tmem201	condition_Bleo_vs_PBS
1.2465	1.13462	0.500204	2.26832	0.0233095	0.150494	Zfp423	condition_Bleo_vs_PBS
9.47506	-0.468247	0.206623	-2.26619	0.0234399	0.15125	Pot1a	condition_Bleo_vs_PBS
1.07531	-1.18239	0.521844	-2.26579	0.0234641	0.151321	Dnah2	condition_Bleo_vs_PBS
60.8958	0.234101	0.103346	2.26522	0.0234991	0.151375	Psma1	condition_Bleo_vs_PBS
2.38539	-0.876137	0.386759	-2.26533	0.0234924	0.151375	Lrrc1	condition_Bleo_vs_PBS
10.5944	0.478439	0.211304	2.26423	0.0235603	0.151598	Uxt	condition_Bleo_vs_PBS
161.092	0.25033	0.110558	2.26424	0.0235593	0.151598	Tubb2a	condition_Bleo_vs_PBS
24.8014	0.272851	0.120518	2.26398	0.0235752	0.151608	Tmem131	condition_Bleo_vs_PBS
742.804	0.380413	0.168046	2.26375	0.0235897	0.151616	Ppia	condition_Bleo_vs_PBS
25.2475	0.266061	0.117554	2.2633	0.0236171	0.151706	Chchd3	condition_Bleo_vs_PBS
1.18072	-1.28478	0.567814	-2.26268	0.0236552	0.151866	Pars2	condition_Bleo_vs_PBS
0.966422	1.79692	0.794909	2.26053	0.0237883	0.152634	Gm10717	condition_Bleo_vs_PBS
780.283	0.502369	0.222273	2.26014	0.0238126	0.152703	Rps27a	condition_Bleo_vs_PBS
34.9433	0.401446	0.177748	2.25851	0.0239141	0.153268	Mrpl42	condition_Bleo_vs_PBS
89.931	-0.422099	0.186913	-2.25827	0.023929	0.153277	Hes1	condition_Bleo_vs_PBS
14.5148	-0.388493	0.172065	-2.25783	0.0239565	0.153281	Tapt1	condition_Bleo_vs_PBS
58.7935	0.281091	0.124487	2.258	0.0239459	0.153281	Ubxn1	condition_Bleo_vs_PBS
86.3973	0.642639	0.284677	2.25743	0.0239811	0.153352	Il4ra	condition_Bleo_vs_PBS
1.71128	-1.13127	0.501609	-2.25527	0.0241161	0.154129	Zfp94	condition_Bleo_vs_PBS
82.2689	-0.224885	0.0997531	-2.25442	0.0241697	0.154385	Ankrd17	condition_Bleo_vs_PBS
9.01855	0.682044	0.302605	2.25391	0.024202	0.154505	Sept1	condition_Bleo_vs_PBS
1.63084	1.1331	0.502837	2.25341	0.0242332	0.154617	Dtwd2	condition_Bleo_vs_PBS
13.4744	-0.37488	0.166505	-2.25147	0.024356	0.155053	Ttf1	condition_Bleo_vs_PBS
99.9571	0.211325	0.0938582	2.25153	0.024352	0.155053	Tmed9	condition_Bleo_vs_PBS
4.88648	0.604754	0.268604	2.25147	0.0243557	0.155053	Arl6	condition_Bleo_vs_PBS
9.96617	-0.527134	0.234091	-2.25183	0.0243329	0.155053	Atg2a	condition_Bleo_vs_PBS
116.553	0.387895	0.172371	2.25034	0.0244271	0.155117	Edf1	condition_Bleo_vs_PBS
187.583	0.36357	0.161588	2.24998	0.0244502	0.155117	S100a10	condition_Bleo_vs_PBS
6.15157	-0.570557	0.253603	-2.2498	0.0244613	0.155117	Fbxl4	condition_Bleo_vs_PBS
4.67605	-0.593205	0.263556	-2.25077	0.0244001	0.155117	Cyp4v3	condition_Bleo_vs_PBS
2.64158	-0.907045	0.403059	-2.2504	0.0244235	0.155117	Hoxb3os	condition_Bleo_vs_PBS
130.309	-0.406147	0.180487	-2.25028	0.0244309	0.155117	Hdac7	condition_Bleo_vs_PBS
1.31597	1.33273	0.592293	2.25012	0.0244415	0.155117	Lalba	condition_Bleo_vs_PBS
3.42824	0.896651	0.398643	2.24926	0.0244961	0.155244	Elf4	condition_Bleo_vs_PBS
2.7383	0.796347	0.354143	2.24866	0.0245343	0.155244	Primpol	condition_Bleo_vs_PBS
31.9217	-0.284471	0.126508	-2.24863	0.0245359	0.155244	Mapk8	condition_Bleo_vs_PBS
0.882636	1.66272	0.739305	2.24904	0.0245102	0.155244	Gm17586	condition_Bleo_vs_PBS
43.4213	-0.268539	0.119447	-2.24818	0.0245649	0.155341	Phc3	condition_Bleo_vs_PBS
2.44303	0.762901	0.339389	2.24787	0.0245848	0.155358	Trmt61a	condition_Bleo_vs_PBS
12.6618	-0.48379	0.215237	-2.24771	0.0245949	0.155358	Hoga1	condition_Bleo_vs_PBS
5.85905	0.662993	0.295044	2.2471	0.0246339	0.155503	Tpm3-rs7	condition_Bleo_vs_PBS
237.463	0.368787	0.16413	2.24692	0.0246451	0.155503	Tspo	condition_Bleo_vs_PBS
18.8962	0.326409	0.14529	2.24661	0.0246648	0.155541	Snx10	condition_Bleo_vs_PBS
3.9472	0.648989	0.288962	2.24593	0.0247086	0.155731	Zbtb7b	condition_Bleo_vs_PBS
3.85302	0.933301	0.415985	2.24359	0.0248588	0.156521	Ctsh	condition_Bleo_vs_PBS
30.8259	0.249982	0.111423	2.24355	0.0248614	0.156521	Riok1	condition_Bleo_vs_PBS
35.5157	0.380538	0.169709	2.2423	0.0249419	0.156941	Lsm12	condition_Bleo_vs_PBS
26.9345	0.306061	0.136514	2.24198	0.0249625	0.156984	Fam49b	condition_Bleo_vs_PBS
1.64479	-1.16672	0.520445	-2.24177	0.0249765	0.156985	Lrp1	condition_Bleo_vs_PBS
3.56367	-0.69084	0.308222	-2.24137	0.0250021	0.157059	Vasn	condition_Bleo_vs_PBS
13.4061	-0.40566	0.181021	-2.24096	0.0250289	0.157141	Fbxl14	condition_Bleo_vs_PBS
8.97296	-0.543347	0.242507	-2.24055	0.0250555	0.157222	Necap1	condition_Bleo_vs_PBS
2.5651	0.805326	0.359791	2.23832	0.0252005	0.158044	Lrmda	condition_Bleo_vs_PBS
3.0731	-0.686144	0.306708	-2.23712	0.0252784	0.158446	Pced1a	condition_Bleo_vs_PBS
24.5129	-0.502546	0.224663	-2.23689	0.0252936	0.158454	Gle1	condition_Bleo_vs_PBS
104.817	0.223595	0.0999694	2.23664	0.0253099	0.158469	Mrfap1	condition_Bleo_vs_PBS
2.65201	-0.927822	0.414933	-2.23608	0.0253467	0.158612	Wdhd1	condition_Bleo_vs_PBS
4.62709	0.677444	0.303029	2.23558	0.0253794	0.158729	Zfp521	condition_Bleo_vs_PBS
22.4675	0.365568	0.163581	2.23478	0.0254316	0.158968	Stox2	condition_Bleo_vs_PBS
21.3679	0.400055	0.179046	2.23437	0.0254586	0.15905	Orc6	condition_Bleo_vs_PBS
14.0567	-0.468838	0.209854	-2.23411	0.0254758	0.15907	E130102H24Rik	condition_Bleo_vs_PBS
29.0002	0.258301	0.115644	2.23359	0.0255104	0.159154	Chfr	condition_Bleo_vs_PBS
1.44927	1.60826	0.72007	2.23348	0.0255173	0.159154	Sorbs2	condition_Bleo_vs_PBS
39.5007	-0.391389	0.175298	-2.2327	0.0255685	0.159387	Inpp5k	condition_Bleo_vs_PBS
7.06978	-0.50159	0.224694	-2.23232	0.0255937	0.159457	Klhl13	condition_Bleo_vs_PBS
60.0299	-0.254302	0.113983	-2.23105	0.0256779	0.159894	Rsbn1l	condition_Bleo_vs_PBS
84.0934	-0.243548	0.10918	-2.2307	0.025701	0.15995	Tmpo	condition_Bleo_vs_PBS
21.1779	0.382859	0.171747	2.22919	0.025801	0.16031	Necap2	condition_Bleo_vs_PBS
18.7552	0.404528	0.181452	2.2294	0.0257875	0.16031	Cdkn2d	condition_Bleo_vs_PBS
2.61658	0.780462	0.350097	2.22927	0.0257957	0.16031	Atad5	condition_Bleo_vs_PBS
1.37661	-1.23746	0.555175	-2.22895	0.0258172	0.160323	Snhg10	condition_Bleo_vs_PBS
31.0736	-0.277234	0.124411	-2.22837	0.0258559	0.160476	Derl1	condition_Bleo_vs_PBS
1.46518	-1.4024	0.629696	-2.2271	0.0259403	0.160737	Fxyd1	condition_Bleo_vs_PBS
1.25935	-1.73242	0.777847	-2.2272	0.0259338	0.160737	Ccr1	condition_Bleo_vs_PBS
73.4441	0.336147	0.150927	2.22722	0.0259329	0.160737	Ranbp1	condition_Bleo_vs_PBS
4.98798	0.751187	0.337552	2.22539	0.0260548	0.161327	4930452B06Rik	condition_Bleo_vs_PBS
95.7768	-0.206738	0.0929139	-2.22505	0.0260781	0.161327	Pcnx	condition_Bleo_vs_PBS
5.24566	0.594524	0.267192	2.22509	0.0260755	0.161327	Zfp57	condition_Bleo_vs_PBS
1442.11	-0.345189	0.155206	-2.22408	0.0261432	0.161642	Cldn5	condition_Bleo_vs_PBS
22.6672	0.366156	0.164755	2.22243	0.0262544	0.161787	Eif4e2	condition_Bleo_vs_PBS
4.11649	-0.860216	0.387108	-2.22216	0.0262724	0.161787	3110021N24Rik	condition_Bleo_vs_PBS
63.6651	-0.339869	0.152876	-2.22316	0.0262048	0.161787	Prkd2	condition_Bleo_vs_PBS
9.06887	0.463837	0.208684	2.22268	0.0262372	0.161787	Gnpnat1	condition_Bleo_vs_PBS
26.6999	-0.355408	0.159961	-2.22183	0.0262945	0.161787	Kif13b	condition_Bleo_vs_PBS
17.1714	-0.446416	0.200853	-2.2226	0.0262429	0.161787	Extl3	condition_Bleo_vs_PBS
15.3979	0.428427	0.192814	2.22197	0.0262853	0.161787	Rap2a	condition_Bleo_vs_PBS
1.3426	1.08146	0.486562	2.22265	0.0262394	0.161787	Nlrc3	condition_Bleo_vs_PBS
344.068	-0.197302	0.088768	-2.22268	0.0262377	0.161787	Clic5	condition_Bleo_vs_PBS
3.56133	-0.727909	0.327654	-2.22158	0.0263116	0.161805	Zscan22	condition_Bleo_vs_PBS
33.4194	0.425707	0.191673	2.221	0.0263507	0.161877	Commd6	condition_Bleo_vs_PBS
8.5195	-0.510298	0.229762	-2.22099	0.0263517	0.161877	Arhgap32	condition_Bleo_vs_PBS
45.0794	0.199949	0.0900926	2.21938	0.026461	0.162286	Uqcrc2	condition_Bleo_vs_PBS
8.49536	0.488131	0.219912	2.21966	0.0264419	0.162286	Snx25	condition_Bleo_vs_PBS
35.549	0.492314	0.221815	2.21948	0.0264542	0.162286	Lsm6	condition_Bleo_vs_PBS
5.97767	0.563667	0.254166	2.21771	0.0265743	0.162543	Lrrc42	condition_Bleo_vs_PBS
12.9161	0.396416	0.178735	2.2179	0.0265618	0.162543	Meaf6	condition_Bleo_vs_PBS
136.492	0.182962	0.0824867	2.21808	0.0265497	0.162543	Pcbp1	condition_Bleo_vs_PBS
35.1804	-0.311029	0.140215	-2.21823	0.0265393	0.162543	Inpp5a	condition_Bleo_vs_PBS
227.614	-0.20708	0.0933473	-2.21838	0.0265291	0.162543	Jup	condition_Bleo_vs_PBS
84.2366	-0.206723	0.0932778	-2.2162	0.0266775	0.162761	Cdc42bpa	condition_Bleo_vs_PBS
34.1226	-0.331633	0.149603	-2.21675	0.0266399	0.162761	Gigyf1	condition_Bleo_vs_PBS
100.633	0.230241	0.103892	2.21615	0.0266814	0.162761	Acer3	condition_Bleo_vs_PBS
16.3793	0.458051	0.206678	2.21625	0.0266744	0.162761	Mrps31	condition_Bleo_vs_PBS
8.84318	-0.554301	0.250079	-2.21651	0.0266568	0.162761	Map3k12	condition_Bleo_vs_PBS
11.0925	-0.425066	0.191897	-2.21507	0.0267555	0.162951	Tmem64	condition_Bleo_vs_PBS
188.551	0.189301	0.0854485	2.21538	0.0267343	0.162951	Ywhae	condition_Bleo_vs_PBS
5.22604	0.662233	0.298948	2.21521	0.0267458	0.162951	Pcdhb17	condition_Bleo_vs_PBS
24.4017	-1.31892	0.595744	-2.2139	0.0268355	0.163351	S100a9	condition_Bleo_vs_PBS
23.3407	-0.27574	0.124576	-2.21344	0.0268674	0.163458	Slc24a4	condition_Bleo_vs_PBS
12.4062	-0.514071	0.232276	-2.21319	0.0268847	0.163476	Prkaa2	condition_Bleo_vs_PBS
39.2765	0.418392	0.189147	2.21199	0.0269673	0.16389	Glrx2	condition_Bleo_vs_PBS
6.54946	0.507979	0.229676	2.21172	0.0269863	0.163918	Srm	condition_Bleo_vs_PBS
107.56	0.41973	0.189851	2.21084	0.0270471	0.1642	Ccnd1	condition_Bleo_vs_PBS
24.6666	0.421166	0.19061	2.20957	0.0271351	0.164647	1700123O20Rik	condition_Bleo_vs_PBS
4.14323	-0.749838	0.339457	-2.20894	0.027179	0.164677	Cyb561d1	condition_Bleo_vs_PBS
37.7122	-0.255299	0.115572	-2.209	0.0271744	0.164677	Nbr1	condition_Bleo_vs_PBS
32.8532	-0.305325	0.138227	-2.20887	0.0271835	0.164677	Nfatc1	condition_Bleo_vs_PBS
26.7904	0.386052	0.174821	2.20827	0.0272257	0.164845	Flot1	condition_Bleo_vs_PBS
54.6866	0.249917	0.113211	2.20754	0.0272761	0.165063	Hspa4	condition_Bleo_vs_PBS
6.54397	-0.544151	0.246781	-2.20499	0.0274546	0.166054	Ccdc157	condition_Bleo_vs_PBS
34.8756	-0.255417	0.115867	-2.20441	0.0274958	0.166215	Ifnar1	condition_Bleo_vs_PBS
339.803	-0.223466	0.101397	-2.20388	0.027533	0.16629	Id1	condition_Bleo_vs_PBS
71.4529	0.388102	0.176112	2.20372	0.0275437	0.16629	Psmb2	condition_Bleo_vs_PBS
86.6635	0.411483	0.186732	2.20361	0.027552	0.16629	Ndufa11	condition_Bleo_vs_PBS
8.27738	0.62114	0.281956	2.20297	0.0275969	0.166473	Pno1	condition_Bleo_vs_PBS
43.5129	0.232969	0.105778	2.20244	0.0276343	0.16661	Zdhhc17	condition_Bleo_vs_PBS
16.8646	0.396651	0.180156	2.20171	0.0276859	0.166833	Pdzd11	condition_Bleo_vs_PBS
30.8205	0.245379	0.111464	2.20143	0.0277058	0.166865	Strap	condition_Bleo_vs_PBS
116.514	-0.294922	0.134089	-2.19945	0.0278459	0.167329	Gimap6	condition_Bleo_vs_PBS
53.2249	0.509291	0.231502	2.19994	0.0278108	0.167329	Gapdh	condition_Bleo_vs_PBS
1.18788	-1.2047	0.547869	-2.19889	0.0278857	0.167329	Gm46447	condition_Bleo_vs_PBS
39.4851	0.430797	0.19585	2.19962	0.0278337	0.167329	Timm8b	condition_Bleo_vs_PBS
9.86187	-0.494981	0.225098	-2.19896	0.0278809	0.167329	Zrsr1	condition_Bleo_vs_PBS
28.7758	0.327736	0.148978	2.19989	0.0278145	0.167329	Med10	condition_Bleo_vs_PBS
46.4031	0.302401	0.137499	2.1993	0.0278565	0.167329	Eny2	condition_Bleo_vs_PBS
113.013	0.300028	0.136465	2.19857	0.0279082	0.167376	Vdac3	condition_Bleo_vs_PBS
38.7421	0.455729	0.207316	2.19823	0.0279324	0.167433	Selenom	condition_Bleo_vs_PBS
7.05813	0.612996	0.278977	2.1973	0.0279989	0.167743	Jak3	condition_Bleo_vs_PBS
19.4914	-0.393533	0.179132	-2.19689	0.0280282	0.16783	Syde1	condition_Bleo_vs_PBS
257.947	0.144903	0.0659819	2.1961	0.0280846	0.168051	Cdc42	condition_Bleo_vs_PBS
16.2269	0.434936	0.198062	2.19596	0.0280945	0.168051	Iffo2	condition_Bleo_vs_PBS
40.1389	0.263038	0.119822	2.19524	0.0281463	0.168272	Cyc1	condition_Bleo_vs_PBS
54.7368	0.286975	0.130772	2.19447	0.0282019	0.168516	Ift20	condition_Bleo_vs_PBS
6.69981	-0.826514	0.376721	-2.19397	0.0282377	0.168642	H2-Q10	condition_Bleo_vs_PBS
4.89485	0.565207	0.257669	2.19353	0.0282689	0.16874	Akr1e1	condition_Bleo_vs_PBS
33.4823	-0.233083	0.106311	-2.19248	0.0283451	0.169106	Il10rb	condition_Bleo_vs_PBS
9.22591	0.582918	0.266115	2.19048	0.0284897	0.169792	Nudt2	condition_Bleo_vs_PBS
245.571	0.139398	0.0636384	2.19047	0.0284901	0.169792	Eif4g2	condition_Bleo_vs_PBS
29.5222	0.321836	0.146946	2.19017	0.0285122	0.169836	Mrps17	condition_Bleo_vs_PBS
205.085	0.370631	0.169358	2.18845	0.0286369	0.170489	Atp5j	condition_Bleo_vs_PBS
41.7067	0.241413	0.110353	2.18765	0.0286953	0.170748	Impad1	condition_Bleo_vs_PBS
21.4356	0.326418	0.14923	2.18734	0.0287174	0.17079	Mrps7	condition_Bleo_vs_PBS
11.6794	-0.370191	0.169496	-2.18407	0.0289574	0.171948	Ncoa5	condition_Bleo_vs_PBS
38.5365	0.513701	0.235197	2.18413	0.0289527	0.171948	Mgll	condition_Bleo_vs_PBS
1.04223	1.59435	0.729918	2.18429	0.0289412	0.171948	Mmp2	condition_Bleo_vs_PBS
10.3757	0.50072	0.229352	2.1832	0.0290214	0.172238	Zfp979	condition_Bleo_vs_PBS
5.3807	-0.536896	0.246039	-2.18216	0.0290978	0.172468	Mgme1	condition_Bleo_vs_PBS
7.9085	-0.539967	0.247447	-2.18215	0.0290983	0.172468	Ftsj1	condition_Bleo_vs_PBS
191.802	0.409439	0.187639	2.18205	0.0291055	0.172468	Uqcrh	condition_Bleo_vs_PBS
53.3408	0.392523	0.179912	2.18174	0.0291284	0.172514	Ndufb6	condition_Bleo_vs_PBS
3.32333	-0.832072	0.381449	-2.18134	0.029158	0.172599	Col5a1	condition_Bleo_vs_PBS
3.52625	-0.846055	0.388	-2.18055	0.0292165	0.172855	AC164424.1	condition_Bleo_vs_PBS
2.37098	0.877806	0.402783	2.17935	0.0293054	0.173	Rftn2	condition_Bleo_vs_PBS
15.7226	-0.570538	0.261934	-2.17818	0.0293928	0.173	Runx1t1	condition_Bleo_vs_PBS
27.3366	0.43159	0.198088	2.17877	0.0293484	0.173	Bet1	condition_Bleo_vs_PBS
4.69408	-0.631642	0.289909	-2.17876	0.0293493	0.173	Yipf2	condition_Bleo_vs_PBS
114.609	0.475554	0.218208	2.17936	0.0293047	0.173	Tmem256	condition_Bleo_vs_PBS
1.8605	-1.0393	0.477119	-2.17828	0.0293851	0.173	Scpep1	condition_Bleo_vs_PBS
4.03979	0.660492	0.302992	2.1799	0.029265	0.173	Slc35d2	condition_Bleo_vs_PBS
38.2468	-0.309759	0.142181	-2.17862	0.0293599	0.173	Jmy	condition_Bleo_vs_PBS
3.16764	-1.50005	0.6886	-2.17841	0.0293754	0.173	Retnlg	condition_Bleo_vs_PBS
43.2789	0.225351	0.103392	2.17957	0.0292892	0.173	Mydgf	condition_Bleo_vs_PBS
2.9743	-0.914943	0.420091	-2.17796	0.0294088	0.173005	Kyat3	condition_Bleo_vs_PBS
42.7198	-0.292151	0.134176	-2.17737	0.0294528	0.173174	Dusp7	condition_Bleo_vs_PBS
1.4635	-1.28214	0.588923	-2.17708	0.0294743	0.173211	Sla	condition_Bleo_vs_PBS
7.19006	-0.475365	0.218747	-2.17313	0.0297707	0.174413	Scyl3	condition_Bleo_vs_PBS
89.6471	-0.481678	0.22155	-2.17413	0.0296957	0.174413	Zfp36	condition_Bleo_vs_PBS
2.83041	0.744246	0.342424	2.17347	0.0297453	0.174413	Frk	condition_Bleo_vs_PBS
44.0395	0.228842	0.105298	2.17328	0.0297594	0.174413	Rp9	condition_Bleo_vs_PBS
26.1117	-0.34191	0.1573	-2.17361	0.0297345	0.174413	Coro2b	condition_Bleo_vs_PBS
31.0812	0.372614	0.171463	2.17315	0.0297692	0.174413	Tmem88	condition_Bleo_vs_PBS
11.8627	-0.451476	0.207797	-2.17269	0.029804	0.174518	Gm2a	condition_Bleo_vs_PBS
314.367	0.197998	0.0911506	2.17221	0.0298399	0.174639	Sh3glb1	condition_Bleo_vs_PBS
13.6578	0.574191	0.264526	2.17064	0.0299582	0.174792	Kcnh1	condition_Bleo_vs_PBS
29.7563	0.282917	0.130323	2.17089	0.0299396	0.174792	Ywhag	condition_Bleo_vs_PBS
6.89752	0.501157	0.230859	2.17083	0.0299437	0.174792	Tshz3	condition_Bleo_vs_PBS
23.9746	-0.510585	0.235187	-2.17097	0.0299332	0.174792	Dnajb1	condition_Bleo_vs_PBS
73.8781	0.271215	0.124905	2.17137	0.0299033	0.174792	Eif3h	condition_Bleo_vs_PBS
85.755	-0.191314	0.0881176	-2.17112	0.029922	0.174792	Wac	condition_Bleo_vs_PBS
0.955653	1.61829	0.745844	2.16974	0.0300264	0.1751	Mzb1	condition_Bleo_vs_PBS
35.4189	0.361678	0.166765	2.16879	0.0300984	0.17543	Etfb	condition_Bleo_vs_PBS
1.16588	-1.28006	0.590445	-2.16796	0.0301616	0.175569	Zc3h12b	condition_Bleo_vs_PBS
7.99558	-0.503386	0.232268	-2.16726	0.0302148	0.175569	Mov10	condition_Bleo_vs_PBS
13.8192	-0.371736	0.171491	-2.16768	0.0301832	0.175569	Ulk1	condition_Bleo_vs_PBS
12.5581	-0.392734	0.1812	-2.16741	0.0302037	0.175569	Micu1	condition_Bleo_vs_PBS
26.3844	-0.283619	0.130843	-2.16764	0.0301865	0.175569	Abca3	condition_Bleo_vs_PBS
20.3481	-0.290778	0.134108	-2.16824	0.0301405	0.175569	Kctd20	condition_Bleo_vs_PBS
1.46551	-1.07702	0.497101	-2.1666	0.0302657	0.175776	Ppp1r3e	condition_Bleo_vs_PBS
593.361	-0.142565	0.0658365	-2.16544	0.0303543	0.1762	Nfib	condition_Bleo_vs_PBS
46.5908	-0.229828	0.106157	-2.16499	0.0303883	0.176308	Mllt10	condition_Bleo_vs_PBS
91.0868	0.372592	0.172149	2.16435	0.0304374	0.176413	Cox7b	condition_Bleo_vs_PBS
22.8336	0.366029	0.169108	2.16446	0.0304288	0.176413	Hgf	condition_Bleo_vs_PBS
71.6311	-0.305269	0.141059	-2.16412	0.0304551	0.176426	Tmem109	condition_Bleo_vs_PBS
8.72497	-0.522819	0.241705	-2.16304	0.0305378	0.176815	Tet1	condition_Bleo_vs_PBS
1.53956	-1.26693	0.585837	-2.1626	0.030572	0.176923	Ramp1	condition_Bleo_vs_PBS
6.25392	-0.492011	0.227585	-2.16188	0.0306273	0.177153	Flt3l	condition_Bleo_vs_PBS
501.923	-0.13261	0.0613504	-2.16152	0.0306555	0.177226	Clic4	condition_Bleo_vs_PBS
4.94991	0.64647	0.299151	2.16101	0.0306943	0.17736	Gm15013	condition_Bleo_vs_PBS
19.7463	-0.530227	0.245435	-2.16035	0.0307455	0.177566	Gng2	condition_Bleo_vs_PBS
1.32386	1.25015	0.57875	2.16008	0.0307664	0.177597	BC037039	condition_Bleo_vs_PBS
114.154	0.210364	0.0974834	2.15795	0.0309321	0.178434	Capza2	condition_Bleo_vs_PBS
14.9463	0.439238	0.203583	2.15754	0.0309638	0.178434	Eef1akmt1	condition_Bleo_vs_PBS
32.5414	0.27041	0.125337	2.15747	0.0309691	0.178434	Trim16	condition_Bleo_vs_PBS
30.3729	0.257141	0.11919	2.15741	0.030974	0.178434	Foxn2	condition_Bleo_vs_PBS
83.955	0.385024	0.178487	2.15715	0.0309939	0.178434	Ier5	condition_Bleo_vs_PBS
13.9013	0.518992	0.240631	2.1568	0.0310212	0.178434	Slc20a1	condition_Bleo_vs_PBS
53.1516	0.520391	0.241269	2.15689	0.0310143	0.178434	Pkm	condition_Bleo_vs_PBS
138.951	-0.150395	0.0697472	-2.15629	0.0310612	0.178574	Timp2	condition_Bleo_vs_PBS
19.5512	-0.485468	0.225162	-2.15609	0.031077	0.178575	Pcnt	condition_Bleo_vs_PBS
339.757	-0.192772	0.0894215	-2.15576	0.0311021	0.178629	Qk	condition_Bleo_vs_PBS
199.525	0.578277	0.26841	2.15445	0.0312049	0.178727	Rpl36a	condition_Bleo_vs_PBS
60.7417	0.174231	0.0808601	2.15472	0.0311838	0.178727	Cpne3	condition_Bleo_vs_PBS
10.4826	0.484418	0.224851	2.1544	0.0312091	0.178727	Mrto4	condition_Bleo_vs_PBS
69.0115	0.214774	0.099647	2.15534	0.0311349	0.178727	Psma6	condition_Bleo_vs_PBS
7.63946	0.581474	0.269908	2.15434	0.0312132	0.178727	Nubp1	condition_Bleo_vs_PBS
3.83086	-0.648249	0.300881	-2.15451	0.0312005	0.178727	Zfp438	condition_Bleo_vs_PBS
9.77987	-0.447639	0.207931	-2.15282	0.0313325	0.17932	Prkab2	condition_Bleo_vs_PBS
3.79943	0.681863	0.316868	2.15188	0.0314068	0.17939	Cry1	condition_Bleo_vs_PBS
27.8297	0.314095	0.145953	2.15202	0.0313955	0.17939	C1qbp	condition_Bleo_vs_PBS
33.3859	-0.259176	0.120414	-2.15237	0.0313679	0.17939	Hbp1	condition_Bleo_vs_PBS
43.1832	-0.244628	0.113682	-2.15187	0.0314078	0.17939	Sf1	condition_Bleo_vs_PBS
74.7965	0.180903	0.0841122	2.15074	0.0314969	0.179809	Lrrc8b	condition_Bleo_vs_PBS
5.24655	-0.588916	0.273869	-2.15036	0.0315269	0.179869	Zfp719	condition_Bleo_vs_PBS
3111.4	0.328386	0.152723	2.1502	0.0315391	0.179869	mt-Co1	condition_Bleo_vs_PBS
63.1967	0.32562	0.151452	2.14999	0.0315557	0.179874	Ndufa12	condition_Bleo_vs_PBS
13.5222	-0.344229	0.160146	-2.14947	0.0315975	0.17999	Zfp384	condition_Bleo_vs_PBS
[truncated: 11,179 more rows]

## Sheet: sCap
baseMean	log2FoldChange	lfcSE	stat	pvalue	padj	gene	test
282.611	-2.32242	0.106224	-21.8634	5.79042e-106	7.19112e-102	Sema3c	condition_Bleo_vs_PBS
67.5431	2.39286	0.11791	20.294	1.45182e-91	9.01507e-88	Cd34	condition_Bleo_vs_PBS
102.099	3.03016	0.158777	19.0843	3.40916e-81	1.41128e-77	Sparcl1	condition_Bleo_vs_PBS
336.24	-1.81197	0.102461	-17.6846	5.51591e-70	1.71255e-66	Calcrl	condition_Bleo_vs_PBS
309.428	-3.32233	0.209367	-15.8684	1.04868e-56	2.6047e-53	Hpgd	condition_Bleo_vs_PBS
55.0714	-2.98806	0.195356	-15.2955	8.19521e-53	1.69627e-49	Hmcn1	condition_Bleo_vs_PBS
14.1364	6.55652	0.440845	14.8726	4.96281e-50	8.80473e-47	Hspg2	condition_Bleo_vs_PBS
9.5126	6.14259	0.421883	14.5599	5.05081e-48	7.84076e-45	Vwa1	condition_Bleo_vs_PBS
96.3116	-1.42409	0.0985828	-14.4457	2.66982e-47	3.68406e-44	Cd47	condition_Bleo_vs_PBS
13.4712	2.21877	0.156134	14.2106	7.87132e-46	9.77539e-43	Arhgap18	condition_Bleo_vs_PBS
10.3154	4.11846	0.294776	13.9715	2.32652e-44	2.62664e-41	Nrp2	condition_Bleo_vs_PBS
19.9181	3.42373	0.254972	13.4279	4.15212e-41	4.2971e-38	Rflnb	condition_Bleo_vs_PBS
6.02057	3.85645	0.290095	13.2937	2.51683e-40	2.40435e-37	Prnp	condition_Bleo_vs_PBS
5.94278	4.82296	0.363741	13.2593	3.98407e-40	3.53416e-37	Meox1	condition_Bleo_vs_PBS
9.07018	6.78267	0.512888	13.2245	6.33915e-40	5.2484e-37	Gja1	condition_Bleo_vs_PBS
58.9909	-1.97183	0.149737	-13.1686	1.33042e-39	1.03266e-36	Casc4	condition_Bleo_vs_PBS
125.581	-2.20268	0.167929	-13.1168	2.64011e-39	1.92868e-36	Klf4	condition_Bleo_vs_PBS
16.804	2.67557	0.204767	13.0664	5.12481e-39	3.53583e-36	Trp53i11	condition_Bleo_vs_PBS
40.7057	-1.54434	0.120134	-12.8551	8.05025e-38	5.2619e-35	Cdk14	condition_Bleo_vs_PBS
119.732	0.956906	0.0768962	12.4441	1.50521e-35	9.3466e-33	Rpl6	condition_Bleo_vs_PBS
7.87945	4.57413	0.368543	12.4114	2.26688e-35	1.34059e-32	Fam167b	condition_Bleo_vs_PBS
71.4648	-1.39631	0.112683	-12.3915	2.90661e-35	1.64078e-32	Tek	condition_Bleo_vs_PBS
8.72712	3.34261	0.273424	12.225	2.28637e-34	1.21978e-31	Fscn1	condition_Bleo_vs_PBS
45.9184	-2.13583	0.174745	-12.2225	2.35726e-34	1.21978e-31	Pde3a	condition_Bleo_vs_PBS
74.9661	-2.41422	0.198236	-12.1785	4.04596e-34	2.00987e-31	Hilpda	condition_Bleo_vs_PBS
23.8824	1.45783	0.121445	12.0041	3.38308e-33	1.61594e-30	Smad1	condition_Bleo_vs_PBS
5.20302	3.25394	0.273863	11.8816	1.47477e-32	6.78338e-30	Adgrg1	condition_Bleo_vs_PBS
229.801	-2.28381	0.19533	-11.692	1.39969e-31	6.20813e-29	Tmem100	condition_Bleo_vs_PBS
36.2353	-2.66463	0.229241	-11.6237	3.12343e-31	1.33758e-28	Hopx	condition_Bleo_vs_PBS
66.7339	-1.00014	0.0865586	-11.5545	7.00375e-31	2.89932e-28	Rdx	condition_Bleo_vs_PBS
12.1532	2.71062	0.236727	11.4504	2.34121e-30	9.37919e-28	Abca1	condition_Bleo_vs_PBS
14.9159	-3.45151	0.301954	-11.4306	2.9419e-30	1.14173e-27	Abi3bp	condition_Bleo_vs_PBS
111.267	1.69288	0.14914	11.351	7.33555e-30	2.76061e-27	Col4a2	condition_Bleo_vs_PBS
211.342	1.80301	0.159619	11.2957	1.3782e-29	5.03409e-27	Sparc	condition_Bleo_vs_PBS
182.098	-1.62302	0.143845	-11.2831	1.5901e-29	5.64215e-27	Thbd	condition_Bleo_vs_PBS
100.1	0.9473	0.0840285	11.2735	1.7728e-29	6.11565e-27	Rpl5	condition_Bleo_vs_PBS
265.788	1.73146	0.154926	11.1761	5.33908e-29	1.79205e-26	Col4a1	condition_Bleo_vs_PBS
35.3183	3.61263	0.325265	11.1067	1.16341e-28	3.80221e-26	Lrg1	condition_Bleo_vs_PBS
18.9	1.46803	0.132266	11.099	1.26788e-28	4.03738e-26	Hif1a	condition_Bleo_vs_PBS
305.978	-1.15163	0.103782	-11.0967	1.30178e-28	4.04171e-26	Ramp2	condition_Bleo_vs_PBS
182.502	4.18213	0.378617	11.0458	2.2968e-28	6.95706e-26	Igfbp7	condition_Bleo_vs_PBS
15.6465	-3.00505	0.272516	-11.0271	2.8291e-28	8.36539e-26	Hs3st1	condition_Bleo_vs_PBS
25.2267	-1.97224	0.179496	-10.9877	4.38171e-28	1.2655e-25	Ncald	condition_Bleo_vs_PBS
108.73	1.22251	0.112254	10.8905	1.27867e-27	3.60906e-25	Rpl3	condition_Bleo_vs_PBS
34.5335	3.59324	0.33078	10.8629	1.73127e-27	4.77793e-25	Rgcc	condition_Bleo_vs_PBS
6.48118	6.68984	0.616713	10.8476	2.04785e-27	5.48968e-25	Galnt15	condition_Bleo_vs_PBS
207.739	0.811167	0.0747877	10.8463	2.07758e-27	5.48968e-25	Rps23	condition_Bleo_vs_PBS
21.4159	2.15664	0.199623	10.8035	3.31178e-27	8.56854e-25	Cavin3	condition_Bleo_vs_PBS
140.585	1.01558	0.0948758	10.7043	9.71212e-27	2.46153e-24	Rpl7	condition_Bleo_vs_PBS
13.682	4.76373	0.445842	10.6848	1.19918e-26	2.97851e-24	Col15a1	condition_Bleo_vs_PBS
32.251	-1.54817	0.145306	-10.6546	1.66016e-26	4.04265e-24	Tspan8	condition_Bleo_vs_PBS
14.079	-2.1084	0.198033	-10.6467	1.80717e-26	4.316e-24	Pxdc1	condition_Bleo_vs_PBS
72.3587	1.25487	0.11827	10.6102	2.67106e-26	6.25886e-24	Eef1b2	condition_Bleo_vs_PBS
7.50092	2.185	0.20694	10.5586	4.63359e-26	1.06564e-23	Slc12a2	condition_Bleo_vs_PBS
13.4594	2.36102	0.225923	10.4505	1.45697e-25	3.28984e-23	Ndrg1	condition_Bleo_vs_PBS
47.9107	-1.22204	0.119434	-10.2319	1.4276e-24	3.16596e-22	Arap2	condition_Bleo_vs_PBS
5.02547	5.48733	0.541424	10.135	3.8633e-24	8.41725e-22	Tnfrsf11b	condition_Bleo_vs_PBS
65.1063	-1.45964	0.144805	-10.08	6.7697e-24	1.44953e-21	Cyth3	condition_Bleo_vs_PBS
6.40105	3.96233	0.39464	10.0404	1.01275e-23	2.13175e-21	Atp2b4	condition_Bleo_vs_PBS
13.5087	1.44871	0.145029	9.9891	1.70116e-23	3.52113e-21	Litaf	condition_Bleo_vs_PBS
3.40351	4.56258	0.456906	9.98582	1.75841e-23	3.57994e-21	1700025G04Rik	condition_Bleo_vs_PBS
127.925	-1.02945	0.104132	-9.88602	4.78687e-23	9.58842e-21	BC028528	condition_Bleo_vs_PBS
7.81362	1.81177	0.184042	9.84437	7.24894e-23	1.42896e-20	Lamc1	condition_Bleo_vs_PBS
15.6859	-1.85321	0.18841	-9.83605	7.8745e-23	1.52802e-20	Dpp4	condition_Bleo_vs_PBS
16.3136	-2.32157	0.238292	-9.74255	1.98509e-22	3.79274e-20	Epha4	condition_Bleo_vs_PBS
37.7944	-2.15988	0.222554	-9.70497	2.87168e-22	5.40354e-20	Ankrd44	condition_Bleo_vs_PBS
208.683	-1.76172	0.181672	-9.69727	3.09669e-22	5.73996e-20	Cavin2	condition_Bleo_vs_PBS
16.7282	-2.10532	0.217787	-9.66691	4.16772e-22	7.6116e-20	Arl4d	condition_Bleo_vs_PBS
32.6744	-2.30575	0.239547	-9.62544	6.24419e-22	1.12386e-19	Slc6a6	condition_Bleo_vs_PBS
82.3359	-0.851228	0.0884758	-9.62103	6.51744e-22	1.15629e-19	Atp2b1	condition_Bleo_vs_PBS
91.7631	-0.652001	0.068038	-9.58289	9.43673e-22	1.65063e-19	Lamp1	condition_Bleo_vs_PBS
25.7814	-2.14615	0.224854	-9.54462	1.36602e-21	2.3562e-19	Tmcc2	condition_Bleo_vs_PBS
3.86255	3.77731	0.399672	9.45103	3.35517e-21	5.70792e-19	Tnfaip8l1	condition_Bleo_vs_PBS
78.014	-1.52567	0.162176	-9.40746	5.08291e-21	8.53036e-19	Fmo1	condition_Bleo_vs_PBS
79.365	-1.69201	0.181002	-9.34803	8.92974e-21	1.47865e-18	Tmem2	condition_Bleo_vs_PBS
68.5633	-1.33361	0.142838	-9.33652	9.95551e-21	1.60568e-18	Efnb2	condition_Bleo_vs_PBS
24.2832	-1.95495	0.209367	-9.3374	9.87298e-21	1.60568e-18	Adrb2	condition_Bleo_vs_PBS
15.8685	4.65545	0.499599	9.31837	1.18138e-20	1.88097e-18	Scgb3a1	condition_Bleo_vs_PBS
40.0031	-1.34255	0.144635	-9.28231	1.65846e-20	2.60714e-18	Myzap	condition_Bleo_vs_PBS
4.19095	3.78313	0.409178	9.24569	2.33737e-20	3.62847e-18	AC126280.1	condition_Bleo_vs_PBS
108.003	-0.904024	0.0981074	-9.21463	3.1235e-20	4.78898e-18	Pitpnc1	condition_Bleo_vs_PBS
9.49623	-2.20123	0.239066	-9.20763	3.33405e-20	5.04945e-18	Pllp	condition_Bleo_vs_PBS
37.2624	-1.62973	0.1779	-9.16092	5.14563e-20	7.69923e-18	Gstm1	condition_Bleo_vs_PBS
4.13376	2.62202	0.287496	9.12021	7.49779e-20	1.10851e-17	Nos2	condition_Bleo_vs_PBS
4.41542	6.57933	0.723176	9.09783	9.21579e-20	1.34648e-17	Ildr2	condition_Bleo_vs_PBS
41.7469	-1.08539	0.119749	-9.06389	1.2588e-19	1.8178e-17	Gnaq	condition_Bleo_vs_PBS
93.8386	1.16229	0.128936	9.01452	1.97731e-19	2.82255e-17	Rpl10a	condition_Bleo_vs_PBS
68.5311	-1.05134	0.116697	-9.00918	2.07612e-19	2.92992e-17	Klhl5	condition_Bleo_vs_PBS
3.029	3.63496	0.407836	8.91279	4.97638e-19	6.94401e-17	Tmem173	condition_Bleo_vs_PBS
59.7291	1.66999	0.188819	8.8444	9.20184e-19	1.26975e-16	Ccnd1	condition_Bleo_vs_PBS
225.938	-1.48926	0.168611	-8.83254	1.02324e-18	1.39644e-16	Tspan7	condition_Bleo_vs_PBS
4.33117	2.33681	0.265609	8.79794	1.39354e-18	1.88113e-16	Ctps	condition_Bleo_vs_PBS
71.9882	-1.41021	0.160322	-8.79611	1.41637e-18	1.89139e-16	Smad7	condition_Bleo_vs_PBS
226.784	0.830018	0.094548	8.77879	1.65238e-18	2.18308e-16	Rps14	condition_Bleo_vs_PBS
24.7993	-1.05755	0.120771	-8.75663	2.01169e-18	2.6298e-16	Acap2	condition_Bleo_vs_PBS
12.9726	-2.45205	0.280326	-8.74712	2.18873e-18	2.83144e-16	Cd24a	condition_Bleo_vs_PBS
79.7601	1.07355	0.12281	8.74155	2.29937e-18	2.9439e-16	Tmem176b	condition_Bleo_vs_PBS
100.75	-1.33323	0.152711	-8.73041	2.53741e-18	3.21552e-16	Foxf1	condition_Bleo_vs_PBS
16.6144	1.17642	0.13486	8.72324	2.70342e-18	3.39129e-16	Atp8b1	condition_Bleo_vs_PBS
15.3527	-1.89173	0.219477	-8.61927	6.73795e-18	8.36786e-16	Wfdc1	condition_Bleo_vs_PBS
125.571	1.12046	0.130153	8.60882	7.38179e-18	9.00466e-16	Rpl12	condition_Bleo_vs_PBS
27.3269	1.37754	0.160019	8.6086	7.39573e-18	9.00466e-16	Galnt1	condition_Bleo_vs_PBS
156.167	0.899427	0.104968	8.56854	1.04801e-17	1.26362e-15	Rps5	condition_Bleo_vs_PBS
5.90517	1.93823	0.226471	8.55843	1.14417e-17	1.36629e-15	Dcbld1	condition_Bleo_vs_PBS
292.23	-1.01083	0.119091	-8.48793	2.1035e-17	2.48793e-15	Cd36	condition_Bleo_vs_PBS
50.836	-1.41885	0.167552	-8.46814	2.49342e-17	2.9213e-15	Sgk1	condition_Bleo_vs_PBS
4.94907	-3.83405	0.455594	-8.4155	3.91227e-17	4.45748e-15	Kank4	condition_Bleo_vs_PBS
25.5392	1.89502	0.225127	8.41756	3.84399e-17	4.45748e-15	Cd81	condition_Bleo_vs_PBS
46.1828	0.973537	0.115673	8.41626	3.88705e-17	4.45748e-15	Pdlim1	condition_Bleo_vs_PBS
21.39	-1.77643	0.211671	-8.3924	4.76301e-17	5.37744e-15	Ucp2	condition_Bleo_vs_PBS
194.099	0.845074	0.101132	8.35615	6.47956e-17	7.24952e-15	Rpl18a	condition_Bleo_vs_PBS
20.2206	1.76544	0.211483	8.34792	6.94746e-17	7.70362e-15	Ptp4a3	condition_Bleo_vs_PBS
118.584	0.740078	0.0887865	8.33548	7.71868e-17	8.48303e-15	Rplp1	condition_Bleo_vs_PBS
4.30802	3.64442	0.437764	8.32507	8.42794e-17	9.18128e-15	Akr1b8	condition_Bleo_vs_PBS
9.09711	2.10802	0.254035	8.29817	1.05731e-16	1.1418e-14	Mylip	condition_Bleo_vs_PBS
71.4421	-1.22827	0.148529	-8.26958	1.34434e-16	1.43925e-14	Vegfa	condition_Bleo_vs_PBS
33.2484	1.7272	0.209284	8.25291	1.54584e-16	1.64084e-14	Plxnd1	condition_Bleo_vs_PBS
7.65908	1.73902	0.212057	8.20074	2.3892e-16	2.51453e-14	Nudt4	condition_Bleo_vs_PBS
8.02475	-2.35843	0.289612	-8.14343	3.8423e-16	4.00987e-14	Nipal2	condition_Bleo_vs_PBS
15.4228	3.07099	0.377738	8.12993	4.29526e-16	4.44524e-14	Cxcr4	condition_Bleo_vs_PBS
4.05802	3.90669	0.481288	8.11716	4.77218e-16	4.89799e-14	Nr5a2	condition_Bleo_vs_PBS
2.96898	2.76022	0.342517	8.05864	7.7146e-16	7.85308e-14	Rassf2	condition_Bleo_vs_PBS
18.7263	2.20118	0.273315	8.05365	8.03583e-16	8.11358e-14	Enpp2	condition_Bleo_vs_PBS
196.474	-1.49109	0.185354	-8.04452	8.65807e-16	8.67134e-14	Klf2	condition_Bleo_vs_PBS
4.46895	2.18776	0.272016	8.04277	8.78323e-16	8.72632e-14	Magi1	condition_Bleo_vs_PBS
24.6303	-1.04929	0.130507	-8.04007	8.97904e-16	8.85006e-14	Rtn3	condition_Bleo_vs_PBS
120.221	0.952819	0.119086	8.00108	1.23334e-15	1.20605e-13	Rps6	condition_Bleo_vs_PBS
78.8925	-1.08653	0.135885	-7.99599	1.28541e-15	1.24715e-13	Clic5	condition_Bleo_vs_PBS
127.042	-0.971368	0.12172	-7.98034	1.4593e-15	1.40489e-13	Cd9	condition_Bleo_vs_PBS
2.63178	4.11187	0.517999	7.93799	2.05476e-15	1.96293e-13	Tubb6	condition_Bleo_vs_PBS
15.0202	1.47574	0.186644	7.90667	2.64355e-15	2.50613e-13	Pls3	condition_Bleo_vs_PBS
23.065	-1.20201	0.152691	-7.87217	3.48543e-15	3.27921e-13	Zeb2	condition_Bleo_vs_PBS
236.122	-1.50717	0.191873	-7.85502	3.99719e-15	3.73241e-13	Bmpr2	condition_Bleo_vs_PBS
11.967	3.4002	0.432934	7.85385	4.03459e-15	3.73922e-13	Esm1	condition_Bleo_vs_PBS
48.6327	1.69691	0.216189	7.8492	4.187e-15	3.85173e-13	Scarb1	condition_Bleo_vs_PBS
20.4661	-1.84448	0.237405	-7.76933	7.89027e-15	7.20509e-13	Numb	condition_Bleo_vs_PBS
6.62926	-3.04012	0.391458	-7.76615	8.09049e-15	7.334e-13	Sntb1	condition_Bleo_vs_PBS
508.208	-0.946665	0.121916	-7.76487	8.1731e-15	7.35519e-13	Itm2b	condition_Bleo_vs_PBS
3.24221	3.18815	0.411436	7.74884	9.27344e-15	8.28539e-13	Spata13	condition_Bleo_vs_PBS
27.4355	-0.96377	0.124528	-7.73941	9.98798e-15	8.86005e-13	Sbds	condition_Bleo_vs_PBS
7.12701	-2.63596	0.341852	-7.71082	1.25015e-14	1.10111e-12	Gata3	condition_Bleo_vs_PBS
6.12624	2.91936	0.379267	7.69736	1.38908e-14	1.20636e-12	Lama4	condition_Bleo_vs_PBS
463.764	0.770343	0.100073	7.6978	1.38434e-14	1.20636e-12	Tpt1	condition_Bleo_vs_PBS
8.44814	1.62785	0.211567	7.69425	1.42322e-14	1.22743e-12	Eif4ebp1	condition_Bleo_vs_PBS
21.2187	-1.34338	0.175029	-7.67521	1.65144e-14	1.41443e-12	Stk4	condition_Bleo_vs_PBS
33.3075	-1.33338	0.174285	-7.65058	2.00072e-14	1.70185e-12	Adgrl3	condition_Bleo_vs_PBS
42.6565	-1.16445	0.152344	-7.64354	2.11322e-14	1.78531e-12	Itpripl2	condition_Bleo_vs_PBS
24.6747	-1.03669	0.135972	-7.62428	2.45406e-14	2.05926e-12	Pttg1ip	condition_Bleo_vs_PBS
171.715	0.700132	0.0918527	7.62234	2.49122e-14	2.0764e-12	Rpl26	condition_Bleo_vs_PBS
14.2931	-1.30991	0.172056	-7.6133	2.67175e-14	2.21203e-12	Kdsr	condition_Bleo_vs_PBS
164.309	1.28208	0.168948	7.5886	3.23379e-14	2.65963e-12	Rps3	condition_Bleo_vs_PBS
185.537	1.04714	0.138398	7.56612	3.84527e-14	3.14174e-12	Rpl32	condition_Bleo_vs_PBS
47.729	-1.76453	0.233769	-7.54815	4.41493e-14	3.5836e-12	Gata2	condition_Bleo_vs_PBS
17.1496	-1.23969	0.164749	-7.52471	5.28372e-14	4.26094e-12	Hoxa5	condition_Bleo_vs_PBS
4.32565	-3.21514	0.427856	-7.51452	5.7118e-14	4.57644e-12	Ifitm10	condition_Bleo_vs_PBS
21.9006	-1.19578	0.159231	-7.50973	5.92494e-14	4.71679e-12	Ripply3	condition_Bleo_vs_PBS
2.66562	4.31509	0.574676	7.50874	5.97004e-14	4.72241e-12	Lamb1	condition_Bleo_vs_PBS
20.1519	-1.0447	0.139535	-7.48701	7.04593e-14	5.53819e-12	Foxn3	condition_Bleo_vs_PBS
13.1155	1.1693	0.156478	7.47262	7.86128e-14	6.1402e-12	Fam43a	condition_Bleo_vs_PBS
24.4481	-1.12688	0.150834	-7.47097	7.96083e-14	6.1791e-12	Tmtc2	condition_Bleo_vs_PBS
2.9328	2.09199	0.280431	7.45989	8.65974e-14	6.67983e-12	Mtmr11	condition_Bleo_vs_PBS
7.25921	1.56834	0.210321	7.45688	8.85958e-14	6.7918e-12	Ctnnbip1	condition_Bleo_vs_PBS
54.9173	-1.34383	0.180447	-7.44723	9.53172e-14	7.26224e-12	Rnf144a	condition_Bleo_vs_PBS
37.4032	-1.95084	0.262355	-7.43587	1.03881e-13	7.86645e-12	Smad6	condition_Bleo_vs_PBS
58.7572	0.796136	0.107589	7.39981	1.36381e-13	1.0265e-11	Tpm4	condition_Bleo_vs_PBS
74.1248	-1.32643	0.180338	-7.35524	1.9058e-13	1.42579e-11	Acer2	condition_Bleo_vs_PBS
10.254	-1.59884	0.217577	-7.34836	2.00647e-13	1.49211e-11	Pard6g	condition_Bleo_vs_PBS
11.395	3.08814	0.421822	7.32095	2.46217e-13	1.8201e-11	Ctgf	condition_Bleo_vs_PBS
69.8606	1.1096	0.151736	7.31269	2.61848e-13	1.9242e-11	Emcn	condition_Bleo_vs_PBS
2.18487	3.73591	0.510964	7.3115	2.64184e-13	1.92994e-11	Exoc3l2	condition_Bleo_vs_PBS
102.068	1.05196	0.144031	7.30371	2.7993e-13	2.03301e-11	Pcdh17	condition_Bleo_vs_PBS
46.8039	-1.47299	0.201715	-7.30234	2.82812e-13	2.042e-11	Stmn2	condition_Bleo_vs_PBS
91.2152	0.524859	0.0719462	7.29516	2.98305e-13	2.14142e-11	Rpl21	condition_Bleo_vs_PBS
134.563	1.29305	0.177337	7.29148	3.0657e-13	2.1881e-11	Rplp0	condition_Bleo_vs_PBS
29.1077	-1.13055	0.155357	-7.27709	3.4109e-13	2.42057e-11	Add3	condition_Bleo_vs_PBS
10.0496	2.33087	0.320428	7.27425	3.48341e-13	2.45798e-11	Spry1	condition_Bleo_vs_PBS
333.295	0.866531	0.119179	7.27084	3.57247e-13	2.49297e-11	Eef1a1	condition_Bleo_vs_PBS
131.346	0.908797	0.124992	7.27082	3.57315e-13	2.49297e-11	Rpl17	condition_Bleo_vs_PBS
21.3072	1.00245	0.138412	7.24245	4.40658e-13	3.05728e-11	Ralb	condition_Bleo_vs_PBS
159.658	0.618148	0.0854885	7.23077	4.8025e-13	3.31346e-11	Rps15	condition_Bleo_vs_PBS
257.093	-0.883488	0.122286	-7.22475	5.02023e-13	3.44454e-11	Adgrf5	condition_Bleo_vs_PBS
33.3829	-0.959049	0.133289	-7.19526	6.23413e-13	4.25394e-11	Timp2	condition_Bleo_vs_PBS
18.0155	1.03965	0.145288	7.1558	8.31879e-13	5.64541e-11	Tceal9	condition_Bleo_vs_PBS
38.1945	1.07736	0.151719	7.10102	1.23838e-12	8.26849e-11	Fxyd5	condition_Bleo_vs_PBS
11.0941	-1.42759	0.201017	-7.10183	1.23113e-12	8.26849e-11	Gm9917	condition_Bleo_vs_PBS
121.65	-0.675887	0.0951816	-7.10102	1.23836e-12	8.26849e-11	Arhgap31	condition_Bleo_vs_PBS
283.286	0.812787	0.115036	7.06552	1.6001e-12	1.06265e-10	Rpl13	condition_Bleo_vs_PBS
3.62938	4.32284	0.613283	7.04869	1.80611e-12	1.19309e-10	Rnd1	condition_Bleo_vs_PBS
32.2024	0.820465	0.11652	7.04142	1.90287e-12	1.25036e-10	Set	condition_Bleo_vs_PBS
1.23353	3.54437	0.503865	7.03437	2.00165e-12	1.30834e-10	Lhx6	condition_Bleo_vs_PBS
8.92379	1.63008	0.232127	7.02236	2.18157e-12	1.41848e-10	Man1a	condition_Bleo_vs_PBS
41.2687	-0.908562	0.129505	-7.01567	2.28844e-12	1.48022e-10	Ptprg	condition_Bleo_vs_PBS
36.3313	0.984857	0.140462	7.01155	2.357e-12	1.50884e-10	Wwtr1	condition_Bleo_vs_PBS
150.966	1.0228	0.145866	7.01195	2.35013e-12	1.50884e-10	Rpsa	condition_Bleo_vs_PBS
14.3361	-1.54443	0.220431	-7.00643	2.44477e-12	1.557e-10	Ccrl2	condition_Bleo_vs_PBS
3.17669	2.61191	0.373447	6.99406	2.67038e-12	1.69201e-10	Gramd1b	condition_Bleo_vs_PBS
1.7598	3.1907	0.456682	6.9867	2.8142e-12	1.77409e-10	Csf2rb	condition_Bleo_vs_PBS
209.513	0.696752	0.0998287	6.97948	2.96279e-12	1.85833e-10	Tcf4	condition_Bleo_vs_PBS
7.05782	6.54299	0.938482	6.97189	3.1272e-12	1.95159e-10	Igfbp3	condition_Bleo_vs_PBS
10.6583	1.90705	0.274195	6.95509	3.52328e-12	2.18778e-10	F2r	condition_Bleo_vs_PBS
8.21327	4.87837	0.702386	6.94542	3.77339e-12	2.33143e-10	Apln	condition_Bleo_vs_PBS
8.4314	1.71699	0.247291	6.94321	3.83293e-12	2.35649e-10	Grp	condition_Bleo_vs_PBS
19.5191	1.01669	0.14678	6.92659	4.31107e-12	2.6374e-10	Rpl13a	condition_Bleo_vs_PBS
37.3651	-1.04897	0.152276	-6.88859	5.63481e-12	3.43033e-10	Palmd	condition_Bleo_vs_PBS
12.3644	1.44994	0.210733	6.88047	5.96548e-12	3.60513e-10	Ppp1r14b	condition_Bleo_vs_PBS
34.849	0.974633	0.141659	6.88012	5.98001e-12	3.60513e-10	Eef1g	condition_Bleo_vs_PBS
73.1018	-0.692801	0.100851	-6.86959	6.43884e-12	3.86299e-10	Plpp1	condition_Bleo_vs_PBS
141.441	1.09833	0.160034	6.86315	6.73563e-12	4.02163e-10	Rpl15	condition_Bleo_vs_PBS
50.7508	1.09797	0.16027	6.85078	7.34504e-12	4.3645e-10	Atox1	condition_Bleo_vs_PBS
36.2227	-1.52119	0.222486	-6.83723	8.07401e-12	4.77481e-10	Nckap5	condition_Bleo_vs_PBS
40.0399	0.827552	0.121243	6.82557	8.75791e-12	5.15472e-10	Anxa5	condition_Bleo_vs_PBS
17.6363	-1.17901	0.173613	-6.79102	1.11345e-11	6.52262e-10	Smpdl3a	condition_Bleo_vs_PBS
49.98	0.937918	0.138506	6.77169	1.27285e-11	7.42135e-10	Rhoc	condition_Bleo_vs_PBS
31.7502	-1.1329	0.167516	-6.76291	1.3525e-11	7.84893e-10	Tcn2	condition_Bleo_vs_PBS
11.3396	-1.83533	0.271501	-6.75996	1.38031e-11	7.97303e-10	P2rx4	condition_Bleo_vs_PBS
22.3113	1.1403	0.169161	6.74088	1.57425e-11	9.0512e-10	Lrrfip1	condition_Bleo_vs_PBS
15.4132	1.59801	0.237158	6.73817	1.60393e-11	9.1458e-10	C130074G19Rik	condition_Bleo_vs_PBS
21.4741	0.952819	0.141409	6.73803	1.60543e-11	9.1458e-10	Hnrnpa1	condition_Bleo_vs_PBS
30.537	-0.791567	0.117633	-6.72911	1.70702e-11	9.68015e-10	Tnrc6b	condition_Bleo_vs_PBS
1.63942	2.80749	0.41828	6.71198	1.92002e-11	1.08385e-09	Tgfbi	condition_Bleo_vs_PBS
16.5273	-1.34829	0.201156	-6.7027	2.04604e-11	1.14976e-09	Prickle2	condition_Bleo_vs_PBS
241.663	-1.20539	0.180082	-6.69355	2.17819e-11	1.21851e-09	Itga1	condition_Bleo_vs_PBS
31.2209	-1.07141	0.160692	-6.6675	2.60206e-11	1.4491e-09	Tubb2a	condition_Bleo_vs_PBS
2.92628	-2.90873	0.43636	-6.66588	2.63076e-11	1.45855e-09	Pgr	condition_Bleo_vs_PBS
16.6039	-1.08541	0.16335	-6.64468	3.03879e-11	1.67728e-09	Lats2	condition_Bleo_vs_PBS
89.1191	-0.847143	0.128638	-6.58545	4.53497e-11	2.49203e-09	Klf7	condition_Bleo_vs_PBS
9.72377	-1.29316	0.19663	-6.57663	4.81233e-11	2.63279e-09	Cadps2	condition_Bleo_vs_PBS
2.5324	2.84083	0.43341	6.55459	5.57943e-11	3.03907e-09	Thrsp	condition_Bleo_vs_PBS
5.71292	2.20252	0.336289	6.54949	5.7735e-11	3.13105e-09	Marcksl1	condition_Bleo_vs_PBS
19.212	-1.30983	0.200248	-6.54104	6.10915e-11	3.29868e-09	Acer3	condition_Bleo_vs_PBS
7.18363	1.3627	0.208423	6.53813	6.22942e-11	3.34905e-09	Selenoh	condition_Bleo_vs_PBS
6.19541	1.7242	0.264164	6.52698	6.71072e-11	3.59226e-09	Unc5b	condition_Bleo_vs_PBS
108.71	-1.14024	0.175483	-6.49776	8.15265e-11	4.3454e-09	Acvrl1	condition_Bleo_vs_PBS
32.3332	-1.09346	0.169428	-6.45385	1.09047e-10	5.78742e-09	Sox7	condition_Bleo_vs_PBS
25.9913	1.08142	0.167709	6.44819	1.13196e-10	5.98205e-09	S100a11	condition_Bleo_vs_PBS
23.9456	-0.908888	0.141289	-6.43284	1.25241e-10	6.59055e-09	Tspan18	condition_Bleo_vs_PBS
7.78187	1.30117	0.202312	6.43147	1.26372e-10	6.62198e-09	Ninj1	condition_Bleo_vs_PBS
173.667	1.07374	0.167061	6.42724	1.29943e-10	6.78054e-09	Rps19	condition_Bleo_vs_PBS
140.9	-0.554366	0.0865323	-6.40647	1.48932e-10	7.71925e-09	Tspan13	condition_Bleo_vs_PBS
6.29874	-1.78916	0.279284	-6.40622	1.49176e-10	7.71925e-09	Ltbp1	condition_Bleo_vs_PBS
25.698	1.34473	0.210053	6.40185	1.53507e-10	7.91036e-09	Tsc22d1	condition_Bleo_vs_PBS
24.797	1.13219	0.176936	6.39884	1.56558e-10	8.03429e-09	Sox4	condition_Bleo_vs_PBS
1.05752	4.38114	0.685452	6.3916	1.64157e-10	8.38958e-09	Prrg3	condition_Bleo_vs_PBS
7.23209	1.91412	0.299762	6.38547	1.70872e-10	8.69696e-09	Kctd12b	condition_Bleo_vs_PBS
51.2992	-1.51819	0.238268	-6.37176	1.86867e-10	9.47224e-09	Bmp6	condition_Bleo_vs_PBS
85.7763	1.00716	0.158124	6.36941	1.8976e-10	9.57981e-09	Rack1	condition_Bleo_vs_PBS
367.361	-0.931147	0.146363	-6.36192	1.99247e-10	1.0018e-08	Epas1	condition_Bleo_vs_PBS
9.31872	2.78833	0.438362	6.36079	2.00714e-10	1.00511e-08	Ankrd37	condition_Bleo_vs_PBS
49.0694	-0.987285	0.155332	-6.35597	2.07121e-10	1.03303e-08	Tbx3	condition_Bleo_vs_PBS
1.38683	3.63722	0.572478	6.35347	2.10506e-10	1.04571e-08	Vash1	condition_Bleo_vs_PBS
3.47846	1.88842	0.297522	6.34717	2.19315e-10	1.08513e-08	Plekho2	condition_Bleo_vs_PBS
11.8212	1.1177	0.176253	6.34148	2.27569e-10	1.1215e-08	Abcg1	condition_Bleo_vs_PBS
6.69522	-1.62393	0.256256	-6.33715	2.34056e-10	1.14891e-08	AC130815.2	condition_Bleo_vs_PBS
12.4591	-1.1963	0.189448	-6.31468	2.70729e-10	1.32369e-08	Fnip1	condition_Bleo_vs_PBS
73.3375	-0.571518	0.0905828	-6.30934	2.8023e-10	1.36477e-08	Tmbim6	condition_Bleo_vs_PBS
198.868	1.02268	0.162185	6.30563	2.87029e-10	1.39243e-08	Rps15a	condition_Bleo_vs_PBS
50.1424	0.918109	0.14571	6.30094	2.95846e-10	1.42962e-08	Npm1	condition_Bleo_vs_PBS
23.9287	0.961339	0.152624	6.29876	3.00036e-10	1.44424e-08	Nid1	condition_Bleo_vs_PBS
328.279	1.09652	0.174328	6.28996	3.17553e-10	1.52266e-08	Rpl23	condition_Bleo_vs_PBS
103.228	-0.899848	0.143206	-6.28359	3.30853e-10	1.58033e-08	Clec1a	condition_Bleo_vs_PBS
92.9479	0.779199	0.124134	6.27711	3.44933e-10	1.64127e-08	Rps17	condition_Bleo_vs_PBS
25.4986	-0.732884	0.116815	-6.27386	3.522e-10	1.66946e-08	Vezf1	condition_Bleo_vs_PBS
48.5364	0.730325	0.116528	6.26739	3.67139e-10	1.73365e-08	Slc25a3	condition_Bleo_vs_PBS
1.01017	3.92329	0.628125	6.24603	4.21025e-10	1.98057e-08	Timp1	condition_Bleo_vs_PBS
4.31917	1.6055	0.257077	6.24521	4.23218e-10	1.98337e-08	Fam69a	condition_Bleo_vs_PBS
5.92275	-2.34193	0.37589	-6.23036	4.65364e-10	2.17269e-08	Dhcr24	condition_Bleo_vs_PBS
10.2704	4.01816	0.646088	6.21921	4.99661e-10	2.31541e-08	Inhbb	condition_Bleo_vs_PBS
45.5076	-0.894091	0.143749	-6.21979	4.97816e-10	2.31541e-08	Rsrp1	condition_Bleo_vs_PBS
18.8921	-1.15746	0.18635	-6.21123	5.25699e-10	2.42701e-08	Diaph1	condition_Bleo_vs_PBS
3.30035	-2.66991	0.429933	-6.21007	5.29622e-10	2.43606e-08	AC151836.1	condition_Bleo_vs_PBS
24.8521	-1.09295	0.17665	-6.18707	6.12932e-10	2.801e-08	Amotl2	condition_Bleo_vs_PBS
9.28849	1.5242	0.246359	6.18693	6.13473e-10	2.801e-08	Dpysl3	condition_Bleo_vs_PBS
41.5462	-1.0862	0.176064	-6.16936	6.85687e-10	3.11925e-08	Pam	condition_Bleo_vs_PBS
45.7675	0.934394	0.151535	6.16618	6.9959e-10	3.17088e-08	Emp1	condition_Bleo_vs_PBS
36.1051	0.640111	0.103902	6.1607	7.24241e-10	3.26769e-08	Sdcbp	condition_Bleo_vs_PBS
41.5171	0.611783	0.099311	6.16027	7.26211e-10	3.26769e-08	Atp1b3	condition_Bleo_vs_PBS
7.53417	-1.41948	0.230452	-6.15955	7.29497e-10	3.27062e-08	Grtp1	condition_Bleo_vs_PBS
0.805987	3.715	0.603941	6.15126	7.68706e-10	3.43402e-08	Efr3b	condition_Bleo_vs_PBS
17.829	1.44735	0.235725	6.13999	8.25292e-10	3.67359e-08	Ncoa7	condition_Bleo_vs_PBS
7.98107	-1.66795	0.271817	-6.13632	8.44525e-10	3.74577e-08	Riox1	condition_Bleo_vs_PBS
84.6998	0.70567	0.115193	6.12597	9.01338e-10	3.98353e-08	Rpl14	condition_Bleo_vs_PBS
50.7206	-1.19644	0.195434	-6.12194	9.24416e-10	4.07104e-08	Adrb1	condition_Bleo_vs_PBS
23.0308	-1.70112	0.277984	-6.11949	9.38772e-10	4.11965e-08	Mapt	condition_Bleo_vs_PBS
51.4377	-1.72469	0.28204	-6.11506	9.65223e-10	4.22081e-08	Npr3	condition_Bleo_vs_PBS
15.8646	-1.52723	0.250072	-6.10715	1.01426e-09	4.41968e-08	Plxna1	condition_Bleo_vs_PBS
162.784	0.869001	0.142426	6.10141	1.05138e-09	4.5654e-08	Rpl28	condition_Bleo_vs_PBS
1.19298	4.60558	0.755013	6.10001	1.06063e-09	4.58954e-08	Adm	condition_Bleo_vs_PBS
18.8661	-0.983933	0.161892	-6.07772	1.21901e-09	5.25658e-08	Zfhx3	condition_Bleo_vs_PBS
5.07825	2.66254	0.439791	6.0541	1.41207e-09	6.06798e-08	Clca3a1	condition_Bleo_vs_PBS
183.346	-1.03912	0.172384	-6.02795	1.66048e-09	7.11087e-08	Scn7a	condition_Bleo_vs_PBS
8.33724	-1.29095	0.214189	-6.02716	1.66865e-09	7.12129e-08	Ceacam1	condition_Bleo_vs_PBS
0.899462	3.86561	0.641928	6.02187	1.7241e-09	7.33276e-08	Cda	condition_Bleo_vs_PBS
8.32782	-1.34234	0.223239	-6.013	1.82124e-09	7.71946e-08	Mertk	condition_Bleo_vs_PBS
4.21879	1.63591	0.272274	6.00831	1.87466e-09	7.91886e-08	Trim47	condition_Bleo_vs_PBS
29.9508	0.836959	0.139885	5.98321	2.18779e-09	9.21022e-08	Eif3f	condition_Bleo_vs_PBS
79.2244	-0.851435	0.142385	-5.9798	2.23412e-09	9.37348e-08	Cav2	condition_Bleo_vs_PBS
6.08984	-2.19599	0.367897	-5.96903	2.38668e-09	9.97984e-08	Fgfr3	condition_Bleo_vs_PBS
29.9003	0.573829	0.0963561	5.95529	2.59608e-09	1.08068e-07	Actr3	condition_Bleo_vs_PBS
4.25722	1.91573	0.321705	5.95493	2.60185e-09	1.08068e-07	Prdm1	condition_Bleo_vs_PBS
8.0239	-1.3993	0.235619	-5.93883	2.87058e-09	1.17915e-07	Fhl1	condition_Bleo_vs_PBS
25.4565	-0.905141	0.152395	-5.93946	2.8597e-09	1.17915e-07	Zcchc7	condition_Bleo_vs_PBS
18.8458	-0.932223	0.15698	-5.93847	2.8769e-09	1.17915e-07	Plscr4	condition_Bleo_vs_PBS
11.9862	-1.64166	0.276428	-5.93884	2.87053e-09	1.17915e-07	Specc1	condition_Bleo_vs_PBS
28.4278	-1.02547	0.172923	-5.9302	3.02563e-09	1.23603e-07	Mcc	condition_Bleo_vs_PBS
216.578	0.90616	0.153273	5.91208	3.37822e-09	1.37555e-07	Rps9	condition_Bleo_vs_PBS
7.80671	-1.26426	0.214259	-5.90062	3.62128e-09	1.4697e-07	Hfe	condition_Bleo_vs_PBS
7.36845	-1.21509	0.206491	-5.8845	3.99265e-09	1.61514e-07	Plekhf2	condition_Bleo_vs_PBS
273.665	0.923711	0.157243	5.87441	4.24343e-09	1.71101e-07	Rps16	condition_Bleo_vs_PBS
8.07902	1.46491	0.249822	5.86381	4.52377e-09	1.81815e-07	Bhlhe40	condition_Bleo_vs_PBS
18.7196	0.755313	0.128946	5.85758	4.69668e-09	1.88155e-07	Spop	condition_Bleo_vs_PBS
52.7939	-1.42605	0.243801	-5.84924	4.93825e-09	1.97196e-07	Sema3g	condition_Bleo_vs_PBS
49.0845	-0.724492	0.124063	-5.83969	5.22989e-09	2.08173e-07	Xiap	condition_Bleo_vs_PBS
12.7867	-1.01182	0.173501	-5.83178	5.48393e-09	2.17588e-07	Cdkn1b	condition_Bleo_vs_PBS
25.2011	-0.713361	0.122625	-5.81744	5.97565e-09	2.36343e-07	Ubl3	condition_Bleo_vs_PBS
6.34704	2.51902	0.433722	5.80793	6.32513e-09	2.49371e-07	Gda	condition_Bleo_vs_PBS
167.873	-0.735549	0.126732	-5.80398	6.47572e-09	2.545e-07	S1pr1	condition_Bleo_vs_PBS
0.847703	3.23052	0.557711	5.79245	6.93656e-09	2.71751e-07	Rnf152	condition_Bleo_vs_PBS
93.3241	-0.635024	0.109897	-5.77834	7.54398e-09	2.94619e-07	Laptm4a	condition_Bleo_vs_PBS
1.56606	3.47341	0.602645	5.76361	8.23349e-09	3.20538e-07	Kif21a	condition_Bleo_vs_PBS
7.37545	2.32424	0.40339	5.76177	8.32342e-09	3.23027e-07	Synpo	condition_Bleo_vs_PBS
5.53958	3.00313	0.522006	5.75306	8.76439e-09	3.39081e-07	Serpine1	condition_Bleo_vs_PBS
13.3032	1.56052	0.271592	5.7458	9.14866e-09	3.52848e-07	Gadd45g	condition_Bleo_vs_PBS
42.3274	-1.49352	0.260137	-5.74128	9.39654e-09	3.61287e-07	Lifr	condition_Bleo_vs_PBS
1.55679	2.24299	0.390788	5.73966	9.48674e-09	3.63629e-07	Abcc4	condition_Bleo_vs_PBS
23.3403	-0.815937	0.142177	-5.73887	9.53094e-09	3.64199e-07	Smurf2	condition_Bleo_vs_PBS
3.68458	1.37352	0.239548	5.73378	9.8218e-09	3.74162e-07	Ddx39	condition_Bleo_vs_PBS
137.638	-0.992681	0.173217	-5.73085	9.99263e-09	3.79506e-07	Slco2a1	condition_Bleo_vs_PBS
27.5024	6.42648	1.12232	5.72607	1.02785e-08	3.89171e-07	Fabp4	condition_Bleo_vs_PBS
191.177	-0.511072	0.0894295	-5.7148	1.0983e-08	4.14584e-07	Cav1	condition_Bleo_vs_PBS
6.60786	1.99741	0.349553	5.71418	1.10237e-08	4.14857e-07	Cmah	condition_Bleo_vs_PBS
0.99558	4.58668	0.80344	5.7088	1.13774e-08	4.25589e-07	Bok	condition_Bleo_vs_PBS
37.6103	-1.06436	0.186436	-5.70897	1.13661e-08	4.25589e-07	Tmcc3	condition_Bleo_vs_PBS
17.1783	-1.1526	0.202031	-5.70508	1.16292e-08	4.33702e-07	Tmem140	condition_Bleo_vs_PBS
54.7122	-0.877048	0.153821	-5.70173	1.18595e-08	4.40967e-07	Jup	condition_Bleo_vs_PBS
102.355	0.774899	0.13631	5.68482	1.3095e-08	4.85452e-07	Rpl23a	condition_Bleo_vs_PBS
32.9544	0.879062	0.154691	5.68271	1.32577e-08	4.90021e-07	Ugcg	condition_Bleo_vs_PBS
22.7105	-0.776941	0.136827	-5.67829	1.36047e-08	5.01357e-07	Klhl24	condition_Bleo_vs_PBS
33.0267	-1.1123	0.196018	-5.6745	1.39098e-08	5.11084e-07	AU020206	condition_Bleo_vs_PBS
8.68069	2.12625	0.3752	5.667	1.45321e-08	5.32374e-07	Thbs1	condition_Bleo_vs_PBS
38.0316	0.650962	0.115178	5.65181	1.58763e-08	5.79906e-07	Pabpc1	condition_Bleo_vs_PBS
14.777	-1.06889	0.189691	-5.63486	1.75196e-08	6.38053e-07	St5	condition_Bleo_vs_PBS
11.4968	-1.20799	0.214626	-5.62834	1.81953e-08	6.60723e-07	Adk	condition_Bleo_vs_PBS
59.9381	-1.00947	0.179528	-5.62287	1.87809e-08	6.8e-07	Rasgef1a	condition_Bleo_vs_PBS
13.2158	-1.06627	0.189841	-5.61667	1.94676e-08	7.02816e-07	Frmd6	condition_Bleo_vs_PBS
5.86494	-2.28897	0.407585	-5.61593	1.95513e-08	7.03689e-07	Vegfc	condition_Bleo_vs_PBS
12.6465	-1.00503	0.178975	-5.61545	1.96051e-08	7.03689e-07	Enpp4	condition_Bleo_vs_PBS
13.7083	-1.03765	0.184811	-5.61467	1.96935e-08	7.04577e-07	Il17rd	condition_Bleo_vs_PBS
2.04135	1.96324	0.34969	5.61424	1.97434e-08	7.04577e-07	Adam19	condition_Bleo_vs_PBS
30.3599	-1.13539	0.202317	-5.61193	2.00081e-08	7.11977e-07	Ankrd33b	condition_Bleo_vs_PBS
29.5804	0.904383	0.161203	5.6102	2.02089e-08	7.1707e-07	Clu	condition_Bleo_vs_PBS
131.496	0.856521	0.15273	5.60807	2.04595e-08	7.23893e-07	Rpl24	condition_Bleo_vs_PBS
39.2555	-1.35009	0.240767	-5.60745	2.05329e-08	7.24427e-07	Sox11	condition_Bleo_vs_PBS
54.1348	-1.45942	0.260345	-5.60571	2.07407e-08	7.29683e-07	Syne1	condition_Bleo_vs_PBS
27.5696	-1.05055	0.187498	-5.60298	2.10698e-08	7.39167e-07	Zbtb4	condition_Bleo_vs_PBS
5.42578	-1.78238	0.31823	-5.60092	2.13219e-08	7.45908e-07	Scube1	condition_Bleo_vs_PBS
123.473	0.69045	0.123299	5.5998	2.14604e-08	7.48642e-07	Rpl8	condition_Bleo_vs_PBS
98.1257	1.01478	0.181428	5.59327	2.22826e-08	7.75148e-07	Rps18	condition_Bleo_vs_PBS
15.0282	-1.62998	0.292078	-5.58064	2.39638e-08	8.31304e-07	Ephx1	condition_Bleo_vs_PBS
14.4593	-1.19635	0.214746	-5.57099	2.53295e-08	8.76231e-07	Cdk19	condition_Bleo_vs_PBS
13.1973	-1.07278	0.192844	-5.56296	2.65236e-08	9.1475e-07	Phlpp1	condition_Bleo_vs_PBS
2.22266	2.83153	0.509037	5.56252	2.65903e-08	9.1475e-07	Klhl6	condition_Bleo_vs_PBS
14.6916	0.845728	0.152091	5.56068	2.68723e-08	9.21897e-07	Eif3i	condition_Bleo_vs_PBS
21.8456	-0.976447	0.175669	-5.55845	2.72175e-08	9.31169e-07	Ghr	condition_Bleo_vs_PBS
20.45	-1.3639	0.245419	-5.55743	2.73779e-08	9.34083e-07	Hes1	condition_Bleo_vs_PBS
26.0924	0.658342	0.118552	5.55321	2.80477e-08	9.54314e-07	Eif3e	condition_Bleo_vs_PBS
1.71225	2.69264	0.48535	5.54782	2.89255e-08	9.81492e-07	Plp2	condition_Bleo_vs_PBS
22.5186	-0.810549	0.146266	-5.54161	2.99705e-08	1.01418e-06	Slc50a1	condition_Bleo_vs_PBS
1.11206	4.46603	0.807399	5.53138	3.17721e-08	1.07222e-06	Dapk2	condition_Bleo_vs_PBS
9.69106	-1.5467	0.280177	-5.52045	3.38132e-08	1.13801e-06	Dusp8	condition_Bleo_vs_PBS
73.1956	-0.863928	0.156662	-5.51462	3.49542e-08	1.17323e-06	Crip1	condition_Bleo_vs_PBS
39.4938	-0.581151	0.105626	-5.50199	3.75518e-08	1.25702e-06	Tmem30a	condition_Bleo_vs_PBS
10.0113	-1.10793	0.201615	-5.49529	3.90073e-08	1.30224e-06	Snx18	condition_Bleo_vs_PBS
0.697401	3.79295	0.690342	5.49431	3.92243e-08	1.30597e-06	Gm11716	condition_Bleo_vs_PBS
200.286	0.84275	0.153477	5.49106	3.99524e-08	1.32665e-06	Rps10	condition_Bleo_vs_PBS
51.189	-1.14282	0.20832	-5.48586	4.11464e-08	1.36266e-06	Efnb1	condition_Bleo_vs_PBS
24.0757	0.808	0.147385	5.48224	4.19983e-08	1.38717e-06	Piezo2	condition_Bleo_vs_PBS
2.5034	2.48159	0.453764	5.46891	4.5282e-08	1.49166e-06	Lama1	condition_Bleo_vs_PBS
146.037	-1.07052	0.195941	-5.46348	4.66879e-08	1.53391e-06	Clec14a	condition_Bleo_vs_PBS
162.807	0.810561	0.14842	5.46127	4.72738e-08	1.54906e-06	Rpl18	condition_Bleo_vs_PBS
20.1782	-1.20765	0.22121	-5.45928	4.78058e-08	1.55827e-06	Rnf141	condition_Bleo_vs_PBS
31.9918	-1.05919	0.194005	-5.45963	4.77125e-08	1.55827e-06	Ctsd	condition_Bleo_vs_PBS
26.2799	-1.10381	0.202409	-5.45334	4.94323e-08	1.60707e-06	Epb41	condition_Bleo_vs_PBS
227.732	0.81936	0.150264	5.45281	4.95799e-08	1.60766e-06	Vim	condition_Bleo_vs_PBS
7.6747	-1.29422	0.237653	-5.44584	5.15622e-08	1.66758e-06	Tshz1	condition_Bleo_vs_PBS
9.2822	1.11892	0.205551	5.4435	5.22444e-08	1.68526e-06	Prdx4	condition_Bleo_vs_PBS
234.985	0.896139	0.165029	5.4302	5.629e-08	1.81105e-06	Rps4x	condition_Bleo_vs_PBS
9.16972	0.949711	0.175067	5.42485	5.80026e-08	1.86133e-06	Nrros	condition_Bleo_vs_PBS
20.3272	0.75789	0.139915	5.41678	6.06812e-08	1.94227e-06	Sh3bgrl	condition_Bleo_vs_PBS
78.2237	0.797479	0.147312	5.41352	6.17969e-08	1.9729e-06	Kdr	condition_Bleo_vs_PBS
136.774	-0.604631	0.1117	-5.41299	6.1982e-08	1.97373e-06	Foxp1	condition_Bleo_vs_PBS
0.549604	4.02155	0.743103	5.41183	6.23841e-08	1.98145e-06	Scn1b	condition_Bleo_vs_PBS
34.79	-0.736341	0.136306	-5.40214	6.58516e-08	2.08625e-06	Nfat5	condition_Bleo_vs_PBS
17.1998	-1.38558	0.256617	-5.39942	6.68576e-08	2.11273e-06	Xdh	condition_Bleo_vs_PBS
378.329	-1.05136	0.194809	-5.39685	6.78229e-08	2.1378e-06	Ptprb	condition_Bleo_vs_PBS
1.50012	2.20721	0.411604	5.36246	8.2097e-08	2.58117e-06	Nectin2	condition_Bleo_vs_PBS
12.4598	-1.03569	0.193187	-5.36107	8.27324e-08	2.59458e-06	Pttg1	condition_Bleo_vs_PBS
6.62505	1.47847	0.275808	5.36051	8.29865e-08	2.59599e-06	Cd300lg	condition_Bleo_vs_PBS
0.680232	3.72667	0.696001	5.35441	8.58373e-08	2.67843e-06	Cdh13	condition_Bleo_vs_PBS
1.30158	2.84739	0.532097	5.35127	8.73383e-08	2.71843e-06	Hells	condition_Bleo_vs_PBS
44.3975	-0.510065	0.0954119	-5.34592	8.99588e-08	2.793e-06	Rabac1	condition_Bleo_vs_PBS
0.986994	3.15371	0.590354	5.34207	9.18915e-08	2.84528e-06	Procr	condition_Bleo_vs_PBS
2.3123	2.20486	0.412768	5.34166	9.21009e-08	2.84528e-06	Exoc3l4	condition_Bleo_vs_PBS
13.3218	-1.42625	0.267067	-5.34043	9.27286e-08	2.85756e-06	Sgms1	condition_Bleo_vs_PBS
27.4778	-2.09829	0.393755	-5.32892	9.87986e-08	3.03708e-06	Vwf	condition_Bleo_vs_PBS
34.1134	-0.835798	0.156961	-5.32489	1.01013e-07	3.0975e-06	Tmco1	condition_Bleo_vs_PBS
2.72901	4.18622	0.787004	5.31918	1.04235e-07	3.18842e-06	AA467197	condition_Bleo_vs_PBS
102.019	-1.21521	0.228722	-5.31303	1.07816e-07	3.28983e-06	Adgre5	condition_Bleo_vs_PBS
14.5265	1.52383	0.287011	5.30931	1.1004e-07	3.34948e-06	Plac8	condition_Bleo_vs_PBS
19.5631	-1.04416	0.196778	-5.30627	1.11888e-07	3.38912e-06	Arhgef26	condition_Bleo_vs_PBS
49.1038	-0.914863	0.172407	-5.3064	1.11811e-07	3.38912e-06	Casz1	condition_Bleo_vs_PBS
6.81112	1.1195	0.211	5.30568	1.12256e-07	3.392e-06	Arl4c	condition_Bleo_vs_PBS
31.3318	-0.622374	0.117332	-5.30439	1.13049e-07	3.40765e-06	Strn3	condition_Bleo_vs_PBS
15.0072	-1.27147	0.23978	-5.30265	1.14136e-07	3.43209e-06	Cish	condition_Bleo_vs_PBS
10.9845	-0.910628	0.171792	-5.30075	1.15327e-07	3.45952e-06	Tor3a	condition_Bleo_vs_PBS
3.15742	1.42419	0.269363	5.28727	1.24158e-07	3.71546e-06	Srm	condition_Bleo_vs_PBS
25.391	1.23253	0.233474	5.27911	1.29814e-07	3.8661e-06	Grrp1	condition_Bleo_vs_PBS
12.7951	-1.10411	0.209131	-5.27954	1.29511e-07	3.8661e-06	Nhlrc2	condition_Bleo_vs_PBS
4.49537	1.21391	0.230474	5.26703	1.38649e-07	4.11935e-06	Mcm6	condition_Bleo_vs_PBS
1.18935	3.34545	0.635281	5.2661	1.39355e-07	4.13043e-06	Gprc5b	condition_Bleo_vs_PBS
7.98603	-1.49614	0.284254	-5.26341	1.41409e-07	4.18132e-06	Rora	condition_Bleo_vs_PBS
15.5631	-0.754096	0.143412	-5.25826	1.45427e-07	4.28993e-06	Secisbp2l	condition_Bleo_vs_PBS
3.08595	1.53392	0.292345	5.24697	1.54623e-07	4.55038e-06	Timm8a1	condition_Bleo_vs_PBS
1.77711	2.51405	0.479205	5.2463	1.55183e-07	4.55606e-06	Ltc4s	condition_Bleo_vs_PBS
9.15516	-1.01112	0.192877	-5.24232	1.58574e-07	4.64464e-06	Elmsan1	condition_Bleo_vs_PBS
45.1577	-0.843844	0.161035	-5.24011	1.60478e-07	4.68937e-06	Ptgfrn	condition_Bleo_vs_PBS
1.43846	2.9295	0.559176	5.23897	1.61476e-07	4.6972e-06	Fblim1	condition_Bleo_vs_PBS
1.76793	2.44137	0.466005	5.23894	1.61503e-07	4.6972e-06	Dbn1	condition_Bleo_vs_PBS
24.5121	-0.659977	0.12609	-5.23419	1.65708e-07	4.80825e-06	Myo6	condition_Bleo_vs_PBS
2.98364	1.58256	0.302852	5.22551	1.73677e-07	5.02772e-06	Fkbp10	condition_Bleo_vs_PBS
45.9175	-0.763969	0.146232	-5.22436	1.74759e-07	5.04727e-06	Klf6	condition_Bleo_vs_PBS
14.4031	-0.925964	0.177514	-5.21628	1.82549e-07	5.26003e-06	Tm6sf1	condition_Bleo_vs_PBS
29.4342	-1.1224	0.21521	-5.21537	1.83446e-07	5.27366e-06	Atp2a3	condition_Bleo_vs_PBS
21.7133	-1.4916	0.28607	-5.21411	1.84705e-07	5.29759e-06	Sorbs1	condition_Bleo_vs_PBS
6.42032	-1.87899	0.360447	-5.21295	1.85861e-07	5.31846e-06	Csrnp1	condition_Bleo_vs_PBS
15.0068	-0.99495	0.19097	-5.20998	1.88858e-07	5.39179e-06	Stx3	condition_Bleo_vs_PBS
80.8253	-0.81685	0.15685	-5.20785	1.91038e-07	5.44151e-06	Id1	condition_Bleo_vs_PBS
13.2037	-0.852992	0.164125	-5.19721	2.02301e-07	5.74915e-06	Peli1	condition_Bleo_vs_PBS
70.7645	-0.81626	0.157479	-5.18331	2.17986e-07	6.17227e-06	Slc43a3	condition_Bleo_vs_PBS
4.10056	2.1921	0.42293	5.18314	2.18184e-07	6.17227e-06	Nrep	condition_Bleo_vs_PBS
24.8194	-0.950716	0.183443	-5.18264	2.18768e-07	6.17472e-06	Cers4	condition_Bleo_vs_PBS
235.597	0.698003	0.134723	5.181	2.20695e-07	6.215e-06	Rpl19	condition_Bleo_vs_PBS
6.62006	-1.42451	0.274991	-5.18021	2.21632e-07	6.22725e-06	Sgip1	condition_Bleo_vs_PBS
25.9323	0.636212	0.12296	5.17413	2.2898e-07	6.40931e-06	Slc25a5	condition_Bleo_vs_PBS
91.4656	-0.714525	0.138099	-5.17399	2.29144e-07	6.40931e-06	Srgn	condition_Bleo_vs_PBS
2.17519	2.03397	0.393193	5.17295	2.30425e-07	6.43066e-06	Bace2	condition_Bleo_vs_PBS
48.1067	-0.757518	0.146463	-5.17206	2.31527e-07	6.44692e-06	Akap12	condition_Bleo_vs_PBS
343.521	-1.18972	0.230549	-5.16037	2.46465e-07	6.84755e-06	Cldn5	condition_Bleo_vs_PBS
21.5087	-0.911112	0.176751	-5.15478	2.53925e-07	7.03906e-06	Tgfb1i1	condition_Bleo_vs_PBS
0.517981	4.38366	0.853097	5.13852	2.76909e-07	7.6591e-06	Adamts7	condition_Bleo_vs_PBS
32.9988	-0.977249	0.190217	-5.13754	2.78351e-07	7.68187e-06	Cadm1	condition_Bleo_vs_PBS
26.3532	-0.682348	0.132834	-5.13686	2.79363e-07	7.6927e-06	Trim35	condition_Bleo_vs_PBS
0.572715	3.00261	0.587102	5.11429	3.14921e-07	8.65265e-06	Tcf19	condition_Bleo_vs_PBS
3.19209	1.78569	0.3495	5.10926	3.23417e-07	8.86647e-06	Hmgb3	condition_Bleo_vs_PBS
111.924	-0.632086	0.123757	-5.10748	3.26489e-07	8.93097e-06	Cst3	condition_Bleo_vs_PBS
29.7152	0.681366	0.133464	5.10526	3.30349e-07	9.0167e-06	Apbb2	condition_Bleo_vs_PBS
11.9391	0.940707	0.184306	5.10405	3.32455e-07	9.05429e-06	Nme1	condition_Bleo_vs_PBS
113.542	0.778271	0.152608	5.09981	3.39989e-07	9.23923e-06	Rpl22	condition_Bleo_vs_PBS
18.7191	-1.09964	0.215642	-5.09939	3.40746e-07	9.23958e-06	Cep85l	condition_Bleo_vs_PBS
14.0097	0.775915	0.152285	5.09514	3.48486e-07	9.4282e-06	Nus1	condition_Bleo_vs_PBS
9.25604	-0.961057	0.188646	-5.09451	3.49639e-07	9.4282e-06	St3gal2	condition_Bleo_vs_PBS
7.5626	-1.21529	0.238558	-5.09433	3.4998e-07	9.4282e-06	Pard3	condition_Bleo_vs_PBS
26.594	-0.549406	0.107961	-5.08893	3.60097e-07	9.67975e-06	Nucks1	condition_Bleo_vs_PBS
36.0241	-0.737679	0.145006	-5.08722	3.63356e-07	9.74625e-06	Mat2a	condition_Bleo_vs_PBS
5.0348	-1.73504	0.34153	-5.08021	3.77012e-07	1.00762e-05	Gm29107	condition_Bleo_vs_PBS
3.04716	1.71125	0.336856	5.08008	3.77281e-07	1.00762e-05	Tbc1d1	condition_Bleo_vs_PBS
2.49934	1.79383	0.353166	5.0793	3.78826e-07	1.00958e-05	Adarb1	condition_Bleo_vs_PBS
15.2819	-1.00503	0.197889	-5.07875	3.79936e-07	1.01037e-05	Hipk2	condition_Bleo_vs_PBS
41.4658	0.616551	0.121596	5.0705	3.96778e-07	1.05066e-05	Ncl	condition_Bleo_vs_PBS
299.77	0.907885	0.17905	5.07057	3.96636e-07	1.05066e-05	Rps20	condition_Bleo_vs_PBS
9.96074	-1.05344	0.208012	-5.06434	4.0981e-07	1.08286e-05	Sun1	condition_Bleo_vs_PBS
82.4108	0.880699	0.174121	5.05798	4.23726e-07	1.11725e-05	Tmem176a	condition_Bleo_vs_PBS
24.419	-0.707206	0.13985	-5.0569	4.26117e-07	1.12118e-05	Pcnx	condition_Bleo_vs_PBS
2.25248	2.17125	0.429565	5.05452	4.31466e-07	1.13285e-05	Tshz2	condition_Bleo_vs_PBS
0.5417	3.61616	0.715668	5.05284	4.35279e-07	1.14045e-05	Adam12	condition_Bleo_vs_PBS
15.1094	0.732264	0.145011	5.0497	4.42507e-07	1.15695e-05	Eif1ax	condition_Bleo_vs_PBS
6.7348	-1.56905	0.310919	-5.0465	4.49972e-07	1.17399e-05	Tmtc1	condition_Bleo_vs_PBS
29.5193	0.80685	0.159985	5.04328	4.57608e-07	1.18892e-05	Ran	condition_Bleo_vs_PBS
13.2061	-1.81278	0.359425	-5.04354	4.56999e-07	1.18892e-05	H2-DMb1	condition_Bleo_vs_PBS
13.2368	-1.99085	0.395073	-5.03918	4.67522e-07	1.21214e-05	H2-DMa	condition_Bleo_vs_PBS
5.07919	5.2578	1.0443	5.03477	4.78433e-07	1.23785e-05	Ch25h	condition_Bleo_vs_PBS
20.3603	-0.9111	0.180981	-5.03424	4.79751e-07	1.23868e-05	Ssh2	condition_Bleo_vs_PBS
10.9568	1.10195	0.219057	5.03042	4.89399e-07	1.26096e-05	Gng2	condition_Bleo_vs_PBS
18.6861	1.06476	0.211942	5.02386	5.06444e-07	1.30218e-05	Csrp2	condition_Bleo_vs_PBS
16.5662	1.14812	0.228576	5.02293	5.08879e-07	1.30516e-05	Plxna2	condition_Bleo_vs_PBS
12.7038	-0.886825	0.176566	-5.02262	5.09705e-07	1.30516e-05	Zfp445	condition_Bleo_vs_PBS
1.4763	2.42704	0.483803	5.01659	5.25963e-07	1.34402e-05	Hcls1	condition_Bleo_vs_PBS
3.05521	-1.96687	0.392151	-5.0156	5.28684e-07	1.3482e-05	Runx1t1	condition_Bleo_vs_PBS
23.6637	-0.823835	0.164372	-5.01203	5.38584e-07	1.37063e-05	Trim8	condition_Bleo_vs_PBS
2.38074	-2.14532	0.428247	-5.00953	5.45624e-07	1.38571e-05	Klf12	condition_Bleo_vs_PBS
4.96523	-1.47705	0.295076	-5.00565	5.56731e-07	1.41103e-05	Ntn4	condition_Bleo_vs_PBS
19.2943	0.725786	0.145097	5.00207	5.67167e-07	1.43455e-05	Nsa2	condition_Bleo_vs_PBS
0.707458	2.88144	0.576513	4.99805	5.79131e-07	1.46184e-05	Disp1	condition_Bleo_vs_PBS
29.058	0.534212	0.107138	4.9862	6.1579e-07	1.55122e-05	Capzb	condition_Bleo_vs_PBS
21.1111	0.638588	0.128138	4.98359	6.24144e-07	1.56908e-05	Dock1	condition_Bleo_vs_PBS
3.92931	1.74645	0.350573	4.98169	6.30311e-07	1.58138e-05	Cd82	condition_Bleo_vs_PBS
151.385	0.6995	0.140596	4.97526	6.51602e-07	1.6315e-05	Rps13	condition_Bleo_vs_PBS
329.224	0.938685	0.188755	4.97304	6.59108e-07	1.64697e-05	Rps8	condition_Bleo_vs_PBS
24.2594	-1.14976	0.231611	-4.96417	6.89948e-07	1.72058e-05	Lpl	condition_Bleo_vs_PBS
2.10033	-2.27655	0.458681	-4.96326	6.93191e-07	1.7252e-05	Rhpn2	condition_Bleo_vs_PBS
1.17463	3.55824	0.717393	4.95996	7.05069e-07	1.75125e-05	Sorbs2	condition_Bleo_vs_PBS
0.534498	3.67899	0.742295	4.95623	7.18742e-07	1.78165e-05	Gmpr	condition_Bleo_vs_PBS
8.93726	-1.38821	0.280183	-4.95464	7.24642e-07	1.79269e-05	Arl4a	condition_Bleo_vs_PBS
8.95049	-1.30793	0.26407	-4.95298	7.30842e-07	1.80444e-05	Ecm1	condition_Bleo_vs_PBS
34.3123	0.673057	0.136341	4.93656	7.95121e-07	1.95925e-05	Arpc1b	condition_Bleo_vs_PBS
78.327	-0.914661	0.185467	-4.93166	8.15319e-07	2.00504e-05	Icam2	condition_Bleo_vs_PBS
22.6446	-0.739185	0.149957	-4.9293	8.25233e-07	2.02541e-05	Dram2	condition_Bleo_vs_PBS
188.364	-0.820154	0.166429	-4.92794	8.31002e-07	2.03555e-05	Pltp	condition_Bleo_vs_PBS
29.4148	0.695731	0.141208	4.92699	8.35057e-07	2.04145e-05	Lxn	condition_Bleo_vs_PBS
5.87697	-1.30048	0.264112	-4.92397	8.48056e-07	2.06916e-05	P2rx7	condition_Bleo_vs_PBS
10.8753	1.28269	0.260531	4.92337	8.50665e-07	2.07145e-05	Aprt	condition_Bleo_vs_PBS
8.07054	-1.13376	0.230569	-4.91722	8.7781e-07	2.13337e-05	Tmed4	condition_Bleo_vs_PBS
164.808	-0.555801	0.113058	-4.91606	8.83012e-07	2.14182e-05	Cyyr1	condition_Bleo_vs_PBS
2.67848	-2.04471	0.416167	-4.91319	8.96071e-07	2.16926e-05	Plxnc1	condition_Bleo_vs_PBS
26.3174	-0.65746	0.133833	-4.91253	8.99065e-07	2.17227e-05	Krit1	condition_Bleo_vs_PBS
9.56718	-1.19857	0.244561	-4.90091	9.53948e-07	2.3004e-05	Gm37494	condition_Bleo_vs_PBS
49.8424	0.945656	0.193078	4.8978	9.69153e-07	2.32803e-05	Rpl4	condition_Bleo_vs_PBS
3.02996	-1.80393	0.368307	-4.8979	9.68645e-07	2.32803e-05	Ackr4	condition_Bleo_vs_PBS
14.2172	-1.29938	0.265367	-4.89655	9.75322e-07	2.33832e-05	Tsc22d3	condition_Bleo_vs_PBS
19.2373	-1.27141	0.259835	-4.89315	9.92371e-07	2.37462e-05	Nkd1	condition_Bleo_vs_PBS
11.8936	-0.842978	0.172305	-4.89235	9.96392e-07	2.37965e-05	Ap2a2	condition_Bleo_vs_PBS
5.44884	-1.5581	0.318685	-4.88914	1.01277e-06	2.41412e-05	Mill2	condition_Bleo_vs_PBS
11.6717	0.737115	0.150783	4.88858	1.01564e-06	2.41632e-05	Eif2s1	condition_Bleo_vs_PBS
1.39389	2.44531	0.500373	4.88697	1.02398e-06	2.43152e-05	Fkbp5	condition_Bleo_vs_PBS
176.15	0.806201	0.165006	4.88588	1.02969e-06	2.43957e-05	Rps11	condition_Bleo_vs_PBS
9.65934	-0.952104	0.194881	-4.88557	1.0313e-06	2.43957e-05	Nampt	condition_Bleo_vs_PBS
4.09732	1.07326	0.220341	4.87093	1.11072e-06	2.62244e-05	Mmd	condition_Bleo_vs_PBS
17.1813	-0.97287	0.1998	-4.86923	1.12036e-06	2.64018e-05	Tmbim1	condition_Bleo_vs_PBS
9.60507	-1.72218	0.354074	-4.86389	1.15101e-06	2.70728e-05	Ptgs1	condition_Bleo_vs_PBS
9.72295	0.951469	0.195687	4.86219	1.16094e-06	2.72546e-05	Ccdc28b	condition_Bleo_vs_PBS
39.4721	-0.534737	0.110094	-4.85709	1.19124e-06	2.79131e-05	Sash1	condition_Bleo_vs_PBS
0.394258	3.93958	0.811304	4.85587	1.19862e-06	2.80333e-05	Lpin3	condition_Bleo_vs_PBS
2.51986	1.71504	0.353539	4.85105	1.22809e-06	2.86685e-05	Zfp521	condition_Bleo_vs_PBS
3.55332	2.95018	0.60844	4.84877	1.24232e-06	2.89462e-05	Col18a1	condition_Bleo_vs_PBS
4.33926	1.21823	0.251325	4.84725	1.25187e-06	2.91142e-05	Tnfrsf10b	condition_Bleo_vs_PBS
0.506177	3.10465	0.641195	4.84197	1.28558e-06	2.98423e-05	Gsto1	condition_Bleo_vs_PBS
5.68668	-1.17713	0.243141	-4.84137	1.2895e-06	2.98774e-05	Gcnt2	condition_Bleo_vs_PBS
1.66452	3.19813	0.660808	4.83973	1.30016e-06	3.00683e-05	Gas1	condition_Bleo_vs_PBS
54.8826	0.40633	0.0840402	4.83495	1.3318e-06	3.07428e-05	Serbp1	condition_Bleo_vs_PBS
1.29843	-2.3361	0.483293	-4.83372	1.34004e-06	3.08756e-05	Hpcal4	condition_Bleo_vs_PBS
57.6085	-0.843864	0.174732	-4.82948	1.36888e-06	3.14817e-05	Fzd4	condition_Bleo_vs_PBS
16.9807	0.971397	0.201662	4.81695	1.4577e-06	3.34624e-05	Pim3	condition_Bleo_vs_PBS
46.3105	-0.986737	0.205049	-4.8122	1.4928e-06	3.4205e-05	Pde4b	condition_Bleo_vs_PBS
1.5837	2.65959	0.553786	4.80256	1.56653e-06	3.58282e-05	Gm32688	condition_Bleo_vs_PBS
45.7628	-0.779923	0.162513	-4.79914	1.59346e-06	3.63772e-05	Cbfa2t3	condition_Bleo_vs_PBS
62.8832	0.808242	0.168819	4.78761	1.6878e-06	3.84603e-05	Rpl29	condition_Bleo_vs_PBS
15.197	0.932964	0.19504	4.78346	1.72305e-06	3.91916e-05	Taf10	condition_Bleo_vs_PBS
19.0155	-0.798253	0.166952	-4.78134	1.74131e-06	3.95255e-05	Stt3b	condition_Bleo_vs_PBS
17.3997	-0.661411	0.138341	-4.78102	1.7441e-06	3.95255e-05	Srek1	condition_Bleo_vs_PBS
4.07496	1.18455	0.247829	4.77969	1.75563e-06	3.97143e-05	Mrto4	condition_Bleo_vs_PBS
9.59935	-1.00333	0.210075	-4.77608	1.78747e-06	4.03612e-05	St6galnac3	condition_Bleo_vs_PBS
10.3245	1.43935	0.301987	4.76625	1.87689e-06	4.23032e-05	Syt15	condition_Bleo_vs_PBS
17.1285	-0.796807	0.167585	-4.75464	1.98804e-06	4.47273e-05	Prkce	condition_Bleo_vs_PBS
11.2919	-1.15999	0.244226	-4.74964	2.03775e-06	4.57628e-05	Atp13a2	condition_Bleo_vs_PBS
24.868	0.693151	0.146019	4.747	2.06457e-06	4.62814e-05	Eif5a	condition_Bleo_vs_PBS
5.37295	1.27079	0.267964	4.74241	2.11195e-06	4.72583e-05	Myo1e	condition_Bleo_vs_PBS
19.2476	-0.652577	0.137884	-4.73279	2.21452e-06	4.94642e-05	Plscr1	condition_Bleo_vs_PBS
6.59082	0.900058	0.190229	4.73143	2.22939e-06	4.97069e-05	Dnajc2	condition_Bleo_vs_PBS
18.507	-0.913891	0.193357	-4.72644	2.28494e-06	5.08543e-05	Pmp22	condition_Bleo_vs_PBS
22.5801	-0.815841	0.172698	-4.7241	2.31138e-06	5.12591e-05	Abi1	condition_Bleo_vs_PBS
21.104	-0.685761	0.145161	-4.72416	2.31073e-06	5.12591e-05	Tmem243	condition_Bleo_vs_PBS
4.84524	-1.31305	0.27806	-4.72217	2.33344e-06	5.16559e-05	Slc24a4	condition_Bleo_vs_PBS
3.21192	-2.04661	0.433449	-4.72169	2.33888e-06	5.16842e-05	Glb1l2	condition_Bleo_vs_PBS
235.052	0.809844	0.171586	4.71976	2.36124e-06	5.19934e-05	Rps3a1	condition_Bleo_vs_PBS
139.338	1.08501	0.229872	4.72007	2.35764e-06	5.19934e-05	Rps7	condition_Bleo_vs_PBS
2.34485	-2.03883	0.43321	-4.70632	2.52227e-06	5.54407e-05	Ankrd63	condition_Bleo_vs_PBS
13.5128	-0.896074	0.19058	-4.70183	2.57834e-06	5.65732e-05	Ankrd50	condition_Bleo_vs_PBS
4.17962	-1.5354	0.326678	-4.70004	2.60117e-06	5.69734e-05	Fmo5	condition_Bleo_vs_PBS
5.71207	1.35418	0.28833	4.69662	2.64502e-06	5.78319e-05	Sema6b	condition_Bleo_vs_PBS
9.59284	-0.94963	0.202331	-4.69346	2.68627e-06	5.86306e-05	Slc39a6	condition_Bleo_vs_PBS
251.366	0.777958	0.165931	4.68845	2.75281e-06	5.99774e-05	Rpl27a	condition_Bleo_vs_PBS
9.45553	3.91881	0.836405	4.6853	2.79551e-06	6.0801e-05	Rbp1	condition_Bleo_vs_PBS
1.04819	2.15799	0.460665	4.6845	2.80638e-06	6.09308e-05	Ulbp1	condition_Bleo_vs_PBS
3.48733	-1.52026	0.32461	-4.68333	2.82249e-06	6.11738e-05	Mustn1	condition_Bleo_vs_PBS
35.6908	-0.724346	0.154785	-4.6797	2.87297e-06	6.21592e-05	Fcho2	condition_Bleo_vs_PBS
14.9778	-0.868829	0.185686	-4.67903	2.88242e-06	6.22552e-05	Sppl3	condition_Bleo_vs_PBS
39.588	0.952418	0.203702	4.67553	2.93188e-06	6.32137e-05	Plpp3	condition_Bleo_vs_PBS
3.07668	1.28035	0.273877	4.6749	2.94096e-06	6.32993e-05	Gpatch4	condition_Bleo_vs_PBS
0.355253	4.17629	0.894446	4.66914	3.0247e-06	6.49892e-05	C1qtnf1	condition_Bleo_vs_PBS
13.2988	0.741084	0.158738	4.6686	3.03261e-06	6.50466e-05	Bag1	condition_Bleo_vs_PBS
20.2884	0.527353	0.113213	4.65808	3.19179e-06	6.83428e-05	Rgl1	condition_Bleo_vs_PBS
7.93594	1.19933	0.257774	4.65264	3.27717e-06	7.00502e-05	Nhp2	condition_Bleo_vs_PBS
4.81284	1.27266	0.273953	4.64554	3.39183e-06	7.23765e-05	Plxnb2	condition_Bleo_vs_PBS
26.2931	-0.648573	0.139733	-4.64152	3.45851e-06	7.36728e-05	Lmo2	condition_Bleo_vs_PBS
41.1776	0.742556	0.160035	4.63995	3.48498e-06	7.41096e-05	Rbm3	condition_Bleo_vs_PBS
7.21754	2.08094	0.448864	4.636	3.55215e-06	7.54087e-05	Fabp5	condition_Bleo_vs_PBS
9.04646	0.896814	0.193471	4.63538	3.56276e-06	7.5505e-05	Sdc4	condition_Bleo_vs_PBS
0.997887	4.02899	0.869938	4.63135	3.63289e-06	7.686e-05	Cenpf	condition_Bleo_vs_PBS
25.1148	0.918843	0.198436	4.63043	3.64901e-06	7.70699e-05	Mrpl33	condition_Bleo_vs_PBS
0.758063	2.48253	0.53625	4.62943	3.6667e-06	7.73119e-05	Eef1akmt4	condition_Bleo_vs_PBS
0.854217	3.74597	0.809402	4.62807	3.69088e-06	7.769e-05	Selp	condition_Bleo_vs_PBS
0.566635	2.68217	0.579705	4.62679	3.71377e-06	7.80394e-05	Xylt1	condition_Bleo_vs_PBS
21.002	-0.697682	0.150953	-4.62185	3.80333e-06	7.97864e-05	Tm9sf2	condition_Bleo_vs_PBS
0.459224	3.89763	0.844319	4.61629	3.90656e-06	8.18138e-05	Sh2b2	condition_Bleo_vs_PBS
6.50283	-1.07084	0.232192	-4.61186	3.99078e-06	8.34369e-05	Snapc3	condition_Bleo_vs_PBS
7.16709	-1.39485	0.302698	-4.60805	4.06468e-06	8.48392e-05	Osbpl2	condition_Bleo_vs_PBS
3.01478	1.27154	0.276021	4.60666	4.09194e-06	8.52648e-05	Ino80c	condition_Bleo_vs_PBS
26.033	-0.856984	0.1862	-4.6025	4.17454e-06	8.68403e-05	Irf1	condition_Bleo_vs_PBS
0.666827	3.47471	0.755462	4.59945	4.2361e-06	8.79735e-05	Foxp4	condition_Bleo_vs_PBS
6.50393	-1.19816	0.260845	-4.5934	4.36086e-06	9.04131e-05	Lbp	condition_Bleo_vs_PBS
1.71535	2.28403	0.498629	4.58063	4.63583e-06	9.59541e-05	Gm16104	condition_Bleo_vs_PBS
10.3691	-0.950966	0.207639	-4.5799	4.652e-06	9.60844e-05	Btbd3	condition_Bleo_vs_PBS
13.8131	0.852551	0.186161	4.57965	4.65761e-06	9.60844e-05	Mctp1	condition_Bleo_vs_PBS
9.00856	-0.88238	0.192709	-4.57882	4.6761e-06	9.63059e-05	Arl5b	condition_Bleo_vs_PBS
6.42853	1.12225	0.245412	4.57294	4.80938e-06	9.88869e-05	Smtn	condition_Bleo_vs_PBS
68.527	-0.77419	0.169364	-4.57117	4.85017e-06	9.95608e-05	Klf3	condition_Bleo_vs_PBS
26.9061	-0.538957	0.117997	-4.56753	4.93508e-06	0.00010097	Skap2	condition_Bleo_vs_PBS
23.2853	-1.12089	0.245399	-4.56765	4.93233e-06	0.00010097	Slc16a9	condition_Bleo_vs_PBS
8.13017	1.00121	0.219334	4.56477	5.00041e-06	0.000101971	Ier5l	condition_Bleo_vs_PBS
26.1452	-0.856065	0.187525	-4.56507	4.99319e-06	0.000101971	Camk2d	condition_Bleo_vs_PBS
1.65716	3.25396	0.713318	4.56173	5.07348e-06	0.000103291	Eepd1	condition_Bleo_vs_PBS
4.02676	-1.86634	0.409487	-4.55776	5.17022e-06	0.000105088	9530026P05Rik	condition_Bleo_vs_PBS
0.803839	2.3932	0.525151	4.55716	5.18508e-06	0.000105218	Cmbl	condition_Bleo_vs_PBS
7.25191	-0.938784	0.206026	-4.55664	5.19791e-06	0.000105306	Araf	condition_Bleo_vs_PBS
23.0194	1.24453	0.273487	4.55061	5.34906e-06	0.000107841	Ivns1abp	condition_Bleo_vs_PBS
11.5084	0.816408	0.179396	4.55088	5.34219e-06	0.000107841	Prmt1	condition_Bleo_vs_PBS
61.2039	-0.427513	0.0939382	-4.55101	5.33898e-06	0.000107841	Fermt2	condition_Bleo_vs_PBS
0.61109	2.51941	0.553924	4.54829	5.40828e-06	0.000108858	Zfp423	condition_Bleo_vs_PBS
12.9789	0.797549	0.175455	4.5456	5.47795e-06	0.000110082	Mif	condition_Bleo_vs_PBS
10.3773	-0.826357	0.181897	-4.54298	5.54634e-06	0.000111276	Msl2	condition_Bleo_vs_PBS
13.6594	1.06473	0.23459	4.53866	5.66116e-06	0.000113397	Osmr	condition_Bleo_vs_PBS
55.2547	-1.2964	0.285703	-4.53757	5.69063e-06	0.000113621	Cyp4b1	condition_Bleo_vs_PBS
15.8926	0.606642	0.133685	4.53786	5.68289e-06	0.000113621	Cct4	condition_Bleo_vs_PBS
23.2088	0.77804	0.171824	4.52813	5.95089e-06	0.000118626	Btg1	condition_Bleo_vs_PBS
5.09882	-1.2598	0.278704	-4.5202	6.17817e-06	0.000122959	Pdlim2	condition_Bleo_vs_PBS
94.7692	0.471076	0.104231	4.51952	6.19788e-06	0.000123154	Gnas	condition_Bleo_vs_PBS
49.3809	-0.813993	0.180209	-4.51693	6.27417e-06	0.000124471	Crim1	condition_Bleo_vs_PBS
1.19517	2.16318	0.479874	4.5078	6.55043e-06	0.000129744	Cables1	condition_Bleo_vs_PBS
67.1925	0.446291	0.099096	4.50363	6.68028e-06	0.000132106	Arpc3	condition_Bleo_vs_PBS
13.893	-0.703655	0.156262	-4.50306	6.69822e-06	0.00013225	Efcab14	condition_Bleo_vs_PBS
15.315	1.46584	0.325563	4.50248	6.71639e-06	0.000132398	AW112010	condition_Bleo_vs_PBS
262.101	0.498236	0.110695	4.50096	6.76469e-06	0.000133139	Ptma	condition_Bleo_vs_PBS
200.846	0.755286	0.167898	4.49848	6.84407e-06	0.000134488	Rpl34	condition_Bleo_vs_PBS
3.55038	1.46756	0.326574	4.49381	6.99608e-06	0.000137258	Rab13	condition_Bleo_vs_PBS
19.5405	-0.556097	0.123795	-4.49208	7.05317e-06	0.00013816	N4bp2l2	condition_Bleo_vs_PBS
8.287	-0.918804	0.204558	-4.49166	7.06694e-06	0.000138211	H2-M3	condition_Bleo_vs_PBS
5.20941	-1.81103	0.403295	-4.49059	7.10275e-06	0.000138694	Snx21	condition_Bleo_vs_PBS
10.4702	-0.847288	0.188701	-4.49011	7.11876e-06	0.000138788	Insr	condition_Bleo_vs_PBS
17.3453	-1.1245	0.250628	-4.48672	7.23285e-06	0.000140791	Gm26532	condition_Bleo_vs_PBS
12.8364	0.882961	0.196934	4.48354	7.34154e-06	0.000142683	Myo1b	condition_Bleo_vs_PBS
23.011	-0.964696	0.215458	-4.47743	7.55487e-06	0.0001466	Itpr2	condition_Bleo_vs_PBS
2.69488	-1.68807	0.37722	-4.47502	7.6405e-06	0.00014803	Rab3a	condition_Bleo_vs_PBS
42.7362	-0.486791	0.108845	-4.47234	7.7368e-06	0.000149663	Btbd7	condition_Bleo_vs_PBS
2.94869	-1.61043	0.360276	-4.46999	7.82224e-06	0.00015108	Bcl7a	condition_Bleo_vs_PBS
4.36275	-1.39841	0.31301	-4.46762	7.90934e-06	0.000152525	Sirt5	condition_Bleo_vs_PBS
63.4686	0.709467	0.159029	4.46124	8.14886e-06	0.0001569	Rpl31	condition_Bleo_vs_PBS
8.85594	0.773784	0.173511	4.45956	8.213e-06	0.00015789	Eif1a	condition_Bleo_vs_PBS
35.1871	0.564967	0.126718	4.45845	8.2553e-06	0.000158458	Cox7a2l	condition_Bleo_vs_PBS
0.776754	2.62848	0.590178	4.45371	8.43999e-06	0.000161753	Myc	condition_Bleo_vs_PBS
12.6715	0.641178	0.144003	4.45253	8.4864e-06	0.000162392	Llph	condition_Bleo_vs_PBS
4.35818	1.3012	0.292403	4.45003	8.58587e-06	0.000164017	Bcl3	condition_Bleo_vs_PBS
15.4065	0.786121	0.176667	4.44973	8.59773e-06	0.000164017	Fkbp3	condition_Bleo_vs_PBS
39.9695	-0.578016	0.129974	-4.44718	8.70049e-06	0.000165723	Ddx6	condition_Bleo_vs_PBS
15.5146	-0.969229	0.218254	-4.44083	8.96143e-06	0.000170432	Adgra3	condition_Bleo_vs_PBS
138.809	0.731502	0.164792	4.43895	9.03993e-06	0.000171662	Rpl36	condition_Bleo_vs_PBS
26.8321	0.554991	0.125135	4.43514	9.20141e-06	0.000174196	Metap2	condition_Bleo_vs_PBS
2.64668	-1.77169	0.399443	-4.43539	9.1906e-06	0.000174196	Nxpe3	condition_Bleo_vs_PBS
5.9077	-1.2282	0.277056	-4.43304	9.2913e-06	0.00017563	Rgs9	condition_Bleo_vs_PBS
47.3334	1.02199	0.23068	4.43032	9.40933e-06	0.00017759	Rpl22l1	condition_Bleo_vs_PBS
69.3543	-0.366154	0.0826595	-4.42966	9.438e-06	0.000177861	Arglu1	condition_Bleo_vs_PBS
9.26107	0.890559	0.201098	4.42848	9.49003e-06	0.000178571	Peak1	condition_Bleo_vs_PBS
12.3777	-1.003	0.226507	-4.42811	9.50624e-06	0.000178605	Sox13	condition_Bleo_vs_PBS
4.35398	-1.57146	0.354911	-4.42776	9.52153e-06	0.000178622	Zfp697	condition_Bleo_vs_PBS
12.7233	0.891882	0.201589	4.42426	9.67725e-06	0.00018127	Mrpl17	condition_Bleo_vs_PBS
20.7558	-0.761043	0.172032	-4.42384	9.69635e-06	0.000181354	Rin2	condition_Bleo_vs_PBS
1.95551	1.97188	0.445949	4.42175	9.79061e-06	0.000182842	Gmnn	condition_Bleo_vs_PBS
3.41206	1.31419	0.297586	4.41617	1.00466e-05	0.000187341	Dctpp1	condition_Bleo_vs_PBS
12.9908	-0.708149	0.160367	-4.41581	1.00632e-05	0.000187368	Atp6ap1	condition_Bleo_vs_PBS
6.54918	0.937812	0.212483	4.41358	1.01675e-05	0.000189009	Pdgfa	condition_Bleo_vs_PBS
2.85179	-1.48263	0.335948	-4.41328	1.01818e-05	0.000189009	Zfp641	condition_Bleo_vs_PBS
14.8373	0.850731	0.192931	4.4095	1.03608e-05	0.000192046	Rai14	condition_Bleo_vs_PBS
3.31211	1.77169	0.401856	4.40876	1.03964e-05	0.000192419	Evl	condition_Bleo_vs_PBS
4.09856	-1.44557	0.32791	-4.40842	1.0413e-05	0.000192439	Ston1	condition_Bleo_vs_PBS
22.7839	-1.31495	0.298965	-4.39834	1.09083e-05	0.000201294	Gbp4	condition_Bleo_vs_PBS
134.541	0.745053	0.169625	4.39235	1.12134e-05	0.000206617	Rplp2	condition_Bleo_vs_PBS
9.70746	-0.799912	0.182188	-4.39059	1.13045e-05	0.000207987	Ascc3	condition_Bleo_vs_PBS
0.668438	2.72471	0.620851	4.38866	1.14049e-05	0.000209523	Rhobtb1	condition_Bleo_vs_PBS
11.1834	0.957963	0.21831	4.3881	1.14347e-05	0.000209761	Upp1	condition_Bleo_vs_PBS
1.68946	1.72071	0.392172	4.38764	1.14587e-05	0.00020989	Bend5	condition_Bleo_vs_PBS
17.5435	-1.2652	0.28838	-4.38725	1.14791e-05	0.000209953	Krt80	condition_Bleo_vs_PBS
0.641007	4.01045	0.916455	4.37605	1.20851e-05	0.000220712	Rgs16	condition_Bleo_vs_PBS
26.3931	-0.97094	0.22196	-4.37439	1.2177e-05	0.000221856	Fmo2	condition_Bleo_vs_PBS
3.88159	-1.35199	0.309078	-4.37428	1.21834e-05	0.000221856	Chrm2	condition_Bleo_vs_PBS
9.63263	-0.88869	0.203441	-4.36829	1.25224e-05	0.000227695	Tle4	condition_Bleo_vs_PBS
9.62214	-1.03203	0.236347	-4.36661	1.2619e-05	0.000229117	Fam102b	condition_Bleo_vs_PBS
0.481944	2.73517	0.626987	4.3624	1.28641e-05	0.000233225	Mms22l	condition_Bleo_vs_PBS
46.5839	0.416757	0.0955527	4.36154	1.29148e-05	0.000233803	Jak1	condition_Bleo_vs_PBS
44.373	-0.631852	0.144925	-4.35984	1.30155e-05	0.000235282	Nostrin	condition_Bleo_vs_PBS
0.709632	3.57531	0.820222	4.35895	1.30688e-05	0.00023556	Nid2	condition_Bleo_vs_PBS
1.25598	1.83376	0.420664	4.35921	1.30534e-05	0.00023556	Syk	condition_Bleo_vs_PBS
8.09438	-0.858104	0.196895	-4.35819	1.31141e-05	0.000236035	Ints6	condition_Bleo_vs_PBS
1.30374	1.72153	0.395355	4.3544	1.33431e-05	0.00023981	Mpp6	condition_Bleo_vs_PBS
5.82777	-1.14865	0.263896	-4.35265	1.345e-05	0.000241381	Eml1	condition_Bleo_vs_PBS
4.0177	1.23736	0.284543	4.34859	1.37013e-05	0.000245536	Nfkb2	condition_Bleo_vs_PBS
2.2327	2.37958	0.547297	4.34789	1.37457e-05	0.000245976	Tnfaip2	condition_Bleo_vs_PBS
41.0715	-0.55121	0.12685	-4.34536	1.39045e-05	0.000248461	Serinc1	condition_Bleo_vs_PBS
29.194	0.608128	0.140033	4.34275	1.40713e-05	0.000251079	Eif3k	condition_Bleo_vs_PBS
1003.06	0.526389	0.121349	4.33779	1.43921e-05	0.000256435	mt-Co1	condition_Bleo_vs_PBS
0.716586	4.36334	1.00666	4.33447	1.46112e-05	0.000259966	C1qtnf9	condition_Bleo_vs_PBS
9.06547	-0.898027	0.207286	-4.33231	1.47553e-05	0.000262155	Zufsp	condition_Bleo_vs_PBS
2.91522	1.26131	0.291247	4.33072	1.48625e-05	0.000263683	Apex1	condition_Bleo_vs_PBS
28.3169	-0.493503	0.114102	-4.32511	1.52456e-05	0.000270092	Srpr	condition_Bleo_vs_PBS
0.675385	3.10123	0.717163	4.32431	1.53011e-05	0.000270689	Lalba	condition_Bleo_vs_PBS
7.44181	-1.26961	0.293757	-4.32198	1.54636e-05	0.000273176	Tmem63a	condition_Bleo_vs_PBS
12.4335	-0.903192	0.209079	-4.31987	1.56122e-05	0.000275408	Car14	condition_Bleo_vs_PBS
4.43423	-1.13017	0.26201	-4.31346	1.60719e-05	0.000283117	Chm	condition_Bleo_vs_PBS
73.5739	-1.2571	0.29181	-4.30794	1.64784e-05	0.000289866	H2-Ab1	condition_Bleo_vs_PBS
12.5392	-0.771574	0.179151	-4.30684	1.65603e-05	0.000290895	Tle1	condition_Bleo_vs_PBS
12.0761	-0.802505	0.186496	-4.30306	1.68456e-05	0.000294656	Lmbrd1	condition_Bleo_vs_PBS
12.4425	-0.779143	0.181058	-4.30328	1.68288e-05	0.000294656	Mdfic	condition_Bleo_vs_PBS
26.9412	0.578919	0.134521	4.30355	1.68082e-05	0.000294656	Eef1d	condition_Bleo_vs_PBS
2.42201	1.70032	0.395231	4.30209	1.69197e-05	0.000295535	Map1b	condition_Bleo_vs_PBS
1.04588	3.25702	0.758045	4.2966	1.73437e-05	0.000302517	Dram1	condition_Bleo_vs_PBS
7.39721	-2.0974	0.488411	-4.29433	1.75222e-05	0.000305201	Ciita	condition_Bleo_vs_PBS
1.35762	2.72767	0.635629	4.29128	1.77643e-05	0.000308984	Nav2	condition_Bleo_vs_PBS
13.2585	-0.733528	0.171255	-4.28326	1.84173e-05	0.000319447	S100a1	condition_Bleo_vs_PBS
6.60626	-1.12977	0.263764	-4.28328	1.84161e-05	0.000319447	Raver2	condition_Bleo_vs_PBS
23.7077	0.717229	0.167649	4.27816	1.88447e-05	0.000326207	Eid1	condition_Bleo_vs_PBS
23.0463	-0.481444	0.11254	-4.27798	1.88596e-05	0.000326207	Hp1bp3	condition_Bleo_vs_PBS
5.97719	-1.08364	0.253879	-4.26831	1.96958e-05	0.000340198	Phf6	condition_Bleo_vs_PBS
19.5909	0.610302	0.14314	4.26367	2.01096e-05	0.000346862	Hmgn1	condition_Bleo_vs_PBS
0.633653	3.29602	0.773265	4.26247	2.02177e-05	0.000348244	Rad51ap1	condition_Bleo_vs_PBS
14.1755	-0.639855	0.150197	-4.26012	2.04321e-05	0.000351448	Magt1	condition_Bleo_vs_PBS
370.794	0.799954	0.188011	4.25483	2.09208e-05	0.000359357	Rps24	condition_Bleo_vs_PBS
27.0822	0.646748	0.152104	4.25201	2.11861e-05	0.000363412	Sh3bp5	condition_Bleo_vs_PBS
63.1103	-0.378821	0.0891839	-4.24764	2.16031e-05	0.000370053	Mbnl2	condition_Bleo_vs_PBS
14.771	-0.594447	0.140008	-4.24582	2.17792e-05	0.000372556	Stx7	condition_Bleo_vs_PBS
1.03078	1.94362	0.4579	4.24465	2.18933e-05	0.000373993	Rin1	condition_Bleo_vs_PBS
0.591747	2.96422	0.69846	4.24393	2.19637e-05	0.00037468	Pde10a	condition_Bleo_vs_PBS
1.98326	-1.74314	0.410773	-4.24355	2.20011e-05	0.000374803	Otud1	condition_Bleo_vs_PBS
0.972831	3.00108	0.70762	4.2411	2.22432e-05	0.000378408	Tifa	condition_Bleo_vs_PBS
14.4405	-0.730975	0.172441	-4.23899	2.24529e-05	0.000381454	Nbea	condition_Bleo_vs_PBS
20.044	0.950822	0.224578	4.23382	2.29758e-05	0.000389804	Pkm	condition_Bleo_vs_PBS
5.52139	-1.67965	0.396751	-4.23351	2.30077e-05	0.000389812	Samd5	condition_Bleo_vs_PBS
1.78221	1.78396	0.421649	4.23092	2.3274e-05	0.000393787	Prr7	condition_Bleo_vs_PBS
12.2608	-0.847313	0.200354	-4.22908	2.34649e-05	0.000396477	Ncoa3	condition_Bleo_vs_PBS
7.76685	0.855122	0.202238	4.22829	2.35471e-05	0.000397325	Ipo11	condition_Bleo_vs_PBS
41.4993	-0.494397	0.116938	-4.22787	2.35912e-05	0.000397529	Kmt2e	condition_Bleo_vs_PBS
8.18561	-1.33814	0.316531	-4.2275	2.36299e-05	0.000397642	Gfod1	condition_Bleo_vs_PBS
0.370566	3.9538	0.935533	4.22626	2.37612e-05	0.000399311	Ephb1	condition_Bleo_vs_PBS
32.3524	-1.03119	0.244105	-4.22436	2.39623e-05	0.000402146	Syne2	condition_Bleo_vs_PBS
268.549	-0.417884	0.0989502	-4.22318	2.4088e-05	0.00040371	Cdh5	condition_Bleo_vs_PBS
128.494	-0.677087	0.160414	-4.22087	2.43361e-05	0.000407318	Zbtb20	condition_Bleo_vs_PBS
9.17017	0.7642	0.181092	4.21995	2.44355e-05	0.000408431	C1qbp	condition_Bleo_vs_PBS
6.45015	0.94881	0.224915	4.21852	2.45907e-05	0.000410473	Smap2	condition_Bleo_vs_PBS
16.7731	0.692837	0.164267	4.21776	2.46744e-05	0.000411317	Mtch1	condition_Bleo_vs_PBS
682.376	0.608141	0.144226	4.21658	2.4804e-05	0.000412923	Tmsb4x	condition_Bleo_vs_PBS
16.818	-0.935606	0.222036	-4.21375	2.5116e-05	0.000417558	Prickle1	condition_Bleo_vs_PBS
7.12871	1.12573	0.267211	4.21289	2.5212e-05	0.000418593	Lpar6	condition_Bleo_vs_PBS
7.75585	-1.00312	0.238369	-4.20829	2.57308e-05	0.000426637	Thap3	condition_Bleo_vs_PBS
48.2762	-0.341209	0.0811446	-4.20494	2.61147e-05	0.000432425	Pafah1b1	condition_Bleo_vs_PBS
0.826993	2.69856	0.643706	4.19222	2.76238e-05	0.000456804	Emid1	condition_Bleo_vs_PBS
61.333	-0.996905	0.237894	-4.19055	2.7828e-05	0.000459569	H2-T23	condition_Bleo_vs_PBS
2.98693	1.4674	0.350244	4.18964	2.79399e-05	0.000460804	Dut	condition_Bleo_vs_PBS
4.02307	-1.2168	0.290533	-4.18815	2.81239e-05	0.000463224	Sik2	condition_Bleo_vs_PBS
79.8979	0.480876	0.114916	4.18457	2.85706e-05	0.000469958	Tagln2	condition_Bleo_vs_PBS
11.9379	0.715772	0.171381	4.1765	2.96029e-05	0.000486294	Etf1	condition_Bleo_vs_PBS
1.11165	2.64329	0.63316	4.17476	2.98302e-05	0.000488734	Chrnb1	condition_Bleo_vs_PBS
[truncated: 11,663 more rows]

## Sheet: SVEC
baseMean	log2FoldChange	lfcSE	stat	pvalue	padj	gene	test
[truncated: 9,802 more rows]

[truncated: 2 more sheets: PVEC, ArterialEC]
