# Supplementary material for: Aging affects reprogramming of pulmonary capillary endothelial cells after lung injury in male mice
Source: Nat Commun. 2025 Aug 6;16:7234. doi: 10.1038/s41467-025-62431-4 (PMC12328796; doi:10.1038/s41467-025-62431-4)
Supplement: Supplementary file 5 — Supplementary Data 4 [file 41467_2025_62431_MOESM5_ESM.xlsx]

## Sheet: aCap
baseMean	log2FoldChange	lfcSE	stat	pvalue	padj	gene	test
6.14798	5.35165	0.931076	5.74781	9.04078e-09	3.16518e-05	TPPP3	condition_IPF_vs_Control
26.4961	2.51275	0.495508	5.07106	3.95604e-07	0.000441472	CD14	condition_IPF_vs_Control
441.708	1.1846	0.233762	5.06756	4.02941e-07	0.000441472	VIM	condition_IPF_vs_Control
17.7866	-3.37447	0.671585	-5.02463	5.04395e-07	0.000441472	CLEC4E	condition_IPF_vs_Control
12.3314	3.66714	0.747313	4.9071	9.24319e-07	0.000647208	IDO1	condition_IPF_vs_Control
31.6121	1.94793	0.430934	4.52025	6.17658e-06	0.00360403	COL4A1	condition_IPF_vs_Control
22.9674	-1.89072	0.423732	-4.46207	8.11708e-06	0.0040597	ZFP36L2	condition_IPF_vs_Control
7.61315	3.18428	0.754497	4.2204	2.43869e-05	0.00955517	RGS5	condition_IPF_vs_Control
5.77829	4.05202	0.960472	4.21877	2.45634e-05	0.00955517	EDN1	condition_IPF_vs_Control
27.492	-1.25927	0.318754	-3.9506	7.79545e-05	0.0205387	TGFBR3	condition_IPF_vs_Control
27.1362	-1.27789	0.327707	-3.89949	9.63955e-05	0.0205387	B3GALNT1	condition_IPF_vs_Control
424.428	-2.10436	0.537243	-3.91696	8.96732e-05	0.0205387	SPARCL1	condition_IPF_vs_Control
435.733	0.8872	0.229596	3.86418	0.000111464	0.0205387	HPGD	condition_IPF_vs_Control
12.1005	-1.85688	0.469461	-3.95535	7.64219e-05	0.0205387	LMBR1	condition_IPF_vs_Control
12.1177	2.01214	0.519631	3.87224	0.000107841	0.0205387	ASS1	condition_IPF_vs_Control
36.6356	1.62321	0.405438	4.00359	6.23877e-05	0.0205387	CCND1	condition_IPF_vs_Control
145.041	1.55357	0.394597	3.9371	8.24727e-05	0.0205387	IL32	condition_IPF_vs_Control
4.81683	-3.92063	1.00561	-3.89877	9.6681e-05	0.0205387	PNMT	condition_IPF_vs_Control
264.848	1.37626	0.355424	3.87217	0.000107871	0.0205387	MT-CO3	condition_IPF_vs_Control
11.8674	2.48626	0.650412	3.82259	0.000132056	0.0231164	TNFRSF4	condition_IPF_vs_Control
5.93755	-3.14236	0.838299	-3.7485	0.000177897	0.029658	S100A9	condition_IPF_vs_Control
11.3783	-2.83707	0.763507	-3.71584	0.000202526	0.0322292	PLA1A	condition_IPF_vs_Control
85.16	1.15674	0.313022	3.69539	0.000219551	0.0334195	PDLIM1	condition_IPF_vs_Control
34.703	-1.37062	0.373321	-3.67142	0.000241204	0.0351856	SYNE1	condition_IPF_vs_Control
5.41484	-2.05306	0.568796	-3.60949	0.000306803	0.0429648	CTD-2135D7.5	condition_IPF_vs_Control
25.4873	1.41299	0.394532	3.58142	0.000341727	0.0460148	RAPGEF5	condition_IPF_vs_Control
114.299	-1.33616	0.375876	-3.55478	0.000378294	0.0490521	KLF2	condition_IPF_vs_Control
36.093	1.60981	0.465366	3.45923	0.000541724	0.0677349	CARD16	condition_IPF_vs_Control
97.0291	-1.64553	0.485773	-3.38746	0.000705438	0.0775891	GPX3	condition_IPF_vs_Control
8.18146	-2.17827	0.641008	-3.39819	0.000678328	0.0775891	EXPH5	condition_IPF_vs_Control
479.64	0.667863	0.197202	3.3867	0.000707398	0.0775891	IFI27	condition_IPF_vs_Control
298.622	0.869012	0.256648	3.386	0.000709183	0.0775891	RAMP2	condition_IPF_vs_Control
121.452	1.18747	0.355371	3.34148	0.000833341	0.0869207	BST2	condition_IPF_vs_Control
89.77	1.27425	0.381752	3.3379	0.000844131	0.0869207	LGALS1	condition_IPF_vs_Control
46.6717	0.92342	0.278107	3.32038	0.00089895	0.0899207	TCF4	condition_IPF_vs_Control
18.8107	1.74085	0.528543	3.29368	0.00098886	0.0943394	CTGF	condition_IPF_vs_Control
4.82681	-2.20931	0.671243	-3.29137	0.000997018	0.0943394	ADAMTS1	condition_IPF_vs_Control
32.2354	1.10593	0.338283	3.26923	0.0010784	0.0993547	PSME2	condition_IPF_vs_Control
12.0893	-1.29902	0.399268	-3.25351	0.00113987	0.0997671	NCK1	condition_IPF_vs_Control
6.21108	-2.81269	0.863193	-3.25847	0.00112014	0.0997671	APOD	condition_IPF_vs_Control
6.60212	1.89184	0.589355	3.21001	0.00132729	0.113337	RCAN1	condition_IPF_vs_Control
11.2278	-1.66979	0.522928	-3.19315	0.0014073	0.117308	MYCT1	condition_IPF_vs_Control
41.2656	0.814033	0.255761	3.18279	0.00145864	0.118761	ANXA2	condition_IPF_vs_Control
6.63851	-2.2858	0.722744	-3.16267	0.00156331	0.121425	CYP4B1	condition_IPF_vs_Control
846.764	-0.69281	0.219266	-3.15968	0.00157945	0.121425	HLA-E	condition_IPF_vs_Control
6.77544	-1.8505	0.58657	-3.15478	0.00160621	0.121425	CPM	condition_IPF_vs_Control
11.1972	1.72935	0.548918	3.15047	0.00163009	0.121425	MX1	condition_IPF_vs_Control
8.84189	-1.88863	0.601868	-3.13795	0.00170132	0.121557	TBC1D8	condition_IPF_vs_Control
60.4465	-1.33774	0.425998	-3.14024	0.00168808	0.121557	PON2	condition_IPF_vs_Control
7.62794	-1.60516	0.514057	-3.12253	0.00179304	0.125549	PLAGL1	condition_IPF_vs_Control
278.196	0.986049	0.316796	3.11257	0.00185466	0.127317	MT-CYB	condition_IPF_vs_Control
18.2199	1.17319	0.394796	2.97164	0.00296212	0.168311	ISG15	condition_IPF_vs_Control
71.3085	-0.986098	0.332395	-2.96665	0.00301066	0.168311	SQSTM1	condition_IPF_vs_Control
9.56031	-2.28668	0.769842	-2.97033	0.00297484	0.168311	HIST1H1E	condition_IPF_vs_Control
43.6936	0.735311	0.24842	2.95996	0.00307681	0.168311	RALA	condition_IPF_vs_Control
75.6947	0.809956	0.272761	2.96947	0.00298314	0.168311	RAMP3	condition_IPF_vs_Control
59.2313	1.16498	0.388146	3.00138	0.00268756	0.168311	GSN	condition_IPF_vs_Control
58.1085	0.917769	0.3089	2.97109	0.00296749	0.168311	NPDC1	condition_IPF_vs_Control
28.8551	1.22734	0.408198	3.00672	0.00264081	0.168311	PHLDA1	condition_IPF_vs_Control
65.9133	0.697543	0.235108	2.96691	0.00300811	0.168311	PSME1	condition_IPF_vs_Control
40.1621	-1.22005	0.406513	-3.00125	0.00268875	0.168311	NUPR1	condition_IPF_vs_Control
28.346	-1.03818	0.345463	-3.00519	0.00265418	0.168311	HERPUD1	condition_IPF_vs_Control
4.47992	2.28562	0.771377	2.96304	0.00304617	0.168311	PROCR	condition_IPF_vs_Control
388.559	1.07339	0.361828	2.96656	0.00301152	0.168311	MT-CO1	condition_IPF_vs_Control
8.36792	-1.48311	0.502925	-2.94898	0.00318829	0.171726	NDNF	condition_IPF_vs_Control
4.48969	1.91858	0.657855	2.91642	0.00354068	0.187817	SIK2	condition_IPF_vs_Control
5.55954	2.66849	0.916855	2.91048	0.00360872	0.188569	TAGLN	condition_IPF_vs_Control
13.1175	-1.50305	0.517978	-2.90176	0.00371074	0.191049	SOD2	condition_IPF_vs_Control
6.92603	-1.49358	0.515854	-2.89535	0.00378732	0.192111	HIST1H4C	condition_IPF_vs_Control
5.69581	-1.96783	0.680694	-2.89092	0.00384112	0.192111	HIST1H1D	condition_IPF_vs_Control
6.33173	-1.61983	0.5675	-2.85432	0.0043129	0.212669	NEDD4	condition_IPF_vs_Control
18.5942	2.95133	1.03615	2.84835	0.0043946	0.213687	MGP	condition_IPF_vs_Control
342.505	0.892638	0.314558	2.83776	0.00454316	0.217885	S100A4	condition_IPF_vs_Control
4.7611	-1.67243	0.593017	-2.82021	0.00479919	0.227053	CAMK2D	condition_IPF_vs_Control
5.29023	-1.82386	0.651023	-2.80153	0.00508608	0.234294	TMOD1	condition_IPF_vs_Control
471.751	-0.984955	0.351171	-2.80478	0.00503513	0.234294	FTL	condition_IPF_vs_Control
11.5846	-1.24856	0.448993	-2.78079	0.00542262	0.246553	TXNRD1	condition_IPF_vs_Control
12.187	1.21956	0.440523	2.76843	0.00563274	0.252823	PHPT1	condition_IPF_vs_Control
7.89221	-1.37801	0.500694	-2.75221	0.00591948	0.259051	GFOD1	condition_IPF_vs_Control
12.5187	1.68396	0.611611	2.75332	0.00589933	0.259051	MYL9	condition_IPF_vs_Control
5.20246	2.36102	0.862752	2.73661	0.00620761	0.267026	SEMA3G	condition_IPF_vs_Control
98.7327	0.922515	0.337405	2.73414	0.00625426	0.267026	MT-ND4	condition_IPF_vs_Control
267.696	0.979622	0.359437	2.72543	0.00642173	0.270873	SPARC	condition_IPF_vs_Control
91.5603	0.923499	0.340731	2.71035	0.00672122	0.276835	GPX1	condition_IPF_vs_Control
6.86866	2.327	0.857657	2.7132	0.00666366	0.276835	CDKN2A	condition_IPF_vs_Control
17.8705	1.01931	0.377428	2.70067	0.00691991	0.279354	MARCKSL1	condition_IPF_vs_Control
5.45447	1.83641	0.680249	2.69962	0.00694196	0.279354	SYNM	condition_IPF_vs_Control
76.6357	0.656193	0.244013	2.68917	0.00716305	0.284975	UBB	condition_IPF_vs_Control
39.9973	1.22644	0.457557	2.68041	0.0073531	0.289249	COL4A2	condition_IPF_vs_Control
5.45159	-2.03342	0.767021	-2.65106	0.00802402	0.298852	PELI1	condition_IPF_vs_Control
8.90112	-1.45998	0.550011	-2.65446	0.00794349	0.298852	RENBP	condition_IPF_vs_Control
4.94645	2.64703	0.998073	2.65214	0.00799831	0.298852	NNMT	condition_IPF_vs_Control
5.12207	2.07603	0.781704	2.65578	0.00791261	0.298852	CD93	condition_IPF_vs_Control
11.0295	1.04639	0.393981	2.65595	0.00790843	0.298852	COMT	condition_IPF_vs_Control
14.1227	-0.993275	0.375647	-2.64418	0.00818903	0.301787	WBP2	condition_IPF_vs_Control
25.2781	0.975174	0.369917	2.6362	0.00838414	0.302817	HECW2	condition_IPF_vs_Control
121.447	-0.789433	0.299486	-2.63596	0.00838995	0.302817	SLC9A3R2	condition_IPF_vs_Control
39.0779	-1.02279	0.389866	-2.62343	0.00870506	0.307703	BTNL9	condition_IPF_vs_Control
4.27526	1.82498	0.694782	2.62669	0.00862205	0.307703	CREB5	condition_IPF_vs_Control
218.616	0.693758	0.264778	2.62015	0.00878899	0.307703	GNG11	condition_IPF_vs_Control
7.26133	1.54308	0.592512	2.60431	0.00920597	0.31911	OAS1	condition_IPF_vs_Control
4.39702	1.60697	0.619357	2.59458	0.0094706	0.319275	ECM1	condition_IPF_vs_Control
8.88141	1.14581	0.442261	2.59079	0.00957551	0.319275	PLXND1	condition_IPF_vs_Control
295.235	-0.873082	0.336886	-2.59163	0.00955238	0.319275	FTH1	condition_IPF_vs_Control
6.87049	-1.48448	0.571179	-2.59898	0.00935015	0.319275	FBXL3	condition_IPF_vs_Control
5.18372	-3.9063	1.51152	-2.58435	0.00975624	0.322232	C1QA	condition_IPF_vs_Control
57.4775	0.793188	0.307421	2.58014	0.00987615	0.323144	DYNLL1	condition_IPF_vs_Control
4.7986	1.94095	0.754655	2.57197	0.0101123	0.327806	MDK	condition_IPF_vs_Control
27.8524	-1.0192	0.398492	-2.55764	0.0105384	0.329585	GATA2	condition_IPF_vs_Control
22.848	-0.961321	0.375888	-2.55747	0.0105437	0.329585	BRI3	condition_IPF_vs_Control
10.643	1.85776	0.724665	2.56361	0.010359	0.329585	CLU	condition_IPF_vs_Control
52.1685	-0.607116	0.236597	-2.56603	0.010287	0.329585	PSAP	condition_IPF_vs_Control
5.23739	-2.02216	0.794501	-2.5452	0.0109215	0.338374	CDH13	condition_IPF_vs_Control
50.1382	0.656786	0.258368	2.54205	0.0110204	0.338442	TIMP1	condition_IPF_vs_Control
20.7272	-0.728247	0.288405	-2.52508	0.0115672	0.352147	PNPLA2	condition_IPF_vs_Control
16.7387	1.31056	0.520624	2.51729	0.0118262	0.356927	LMCD1	condition_IPF_vs_Control
63.2598	0.752228	0.299844	2.50873	0.0121165	0.360239	CD9	condition_IPF_vs_Control
8.42836	-1.40024	0.55831	-2.508	0.0121417	0.360239	HOXB5	condition_IPF_vs_Control
22.4959	0.900964	0.36078	2.49727	0.0125153	0.368203	HNRNPA1	condition_IPF_vs_Control
6.1469	-1.33181	0.534697	-2.49077	0.0127466	0.371882	CREG1	condition_IPF_vs_Control
9.51671	1.07983	0.434428	2.48564	0.012932	0.374173	ZNF428	condition_IPF_vs_Control
110.08	0.919891	0.37147	2.47635	0.0132732	0.380897	WARS	condition_IPF_vs_Control
11.3979	1.175	0.475187	2.47271	0.0134093	0.381674	VPS37A	condition_IPF_vs_Control
53.0984	-0.981633	0.397658	-2.46854	0.0135666	0.382243	SLC3A2	condition_IPF_vs_Control
14.121	1.43602	0.582231	2.46641	0.0136476	0.382243	AKAP13	condition_IPF_vs_Control
4.68547	1.43989	0.584582	2.46311	0.0137739	0.382717	MYCBP2	condition_IPF_vs_Control
12.5267	-1.06037	0.432556	-2.45139	0.0142304	0.384244	TJP2	condition_IPF_vs_Control
66.6992	1.06862	0.436093	2.45045	0.0142678	0.384244	TUBA1A	condition_IPF_vs_Control
204.329	-0.781239	0.318575	-2.45229	0.014195	0.384244	EDNRB	condition_IPF_vs_Control
7.21826	-1.32117	0.539042	-2.45096	0.0142477	0.384244	OSBPL1A	condition_IPF_vs_Control
81.4064	-0.515238	0.211071	-2.44106	0.0146441	0.388484	SH3BP5	condition_IPF_vs_Control
11.5856	1.34103	0.550608	2.43555	0.0148691	0.388484	NGFRAP1	condition_IPF_vs_Control
12.4136	1.0894	0.446608	2.43927	0.0147168	0.388484	RNF19A	condition_IPF_vs_Control
34.6398	0.996619	0.408873	2.43748	0.0147901	0.388484	RPS27L	condition_IPF_vs_Control
4.96512	-2.58753	1.07253	-2.41255	0.0158415	0.39057	C1QB	condition_IPF_vs_Control
8.00885	-3.01345	1.24682	-2.41692	0.0156525	0.39057	S100A8	condition_IPF_vs_Control
55.1079	-0.8708	0.360727	-2.41402	0.0157778	0.39057	ANXA3	condition_IPF_vs_Control
27.1971	0.875534	0.360402	2.42933	0.0151269	0.39057	ECSCR.1	condition_IPF_vs_Control
8.62549	-1.26938	0.526081	-2.4129	0.0158262	0.39057	KIAA1551	condition_IPF_vs_Control
6.11102	1.29161	0.532683	2.42472	0.0153201	0.39057	CCDC53	condition_IPF_vs_Control
71.6662	0.765481	0.317132	2.41376	0.0157889	0.39057	CYB5A	condition_IPF_vs_Control
5.99366	-1.22136	0.505085	-2.41812	0.015601	0.39057	BLCAP	condition_IPF_vs_Control
11.4786	0.989735	0.41082	2.40917	0.0159887	0.391444	PSENEN	condition_IPF_vs_Control
14.5923	0.945362	0.39448	2.39648	0.0165536	0.402459	CYBA	condition_IPF_vs_Control
10.5688	-0.942368	0.393931	-2.39222	0.016747	0.404354	MPHOSPH8	condition_IPF_vs_Control
17.1659	1.66916	0.70103	2.38101	0.0172654	0.414016	CDKN2B	condition_IPF_vs_Control
91.5822	-0.975391	0.41194	-2.3678	0.0178943	0.420456	RTN4	condition_IPF_vs_Control
20.7965	2.1945	0.925509	2.37113	0.0177339	0.420456	CRIP1	condition_IPF_vs_Control
8.34429	-1.43673	0.606522	-2.36881	0.0178455	0.420456	LARP6	condition_IPF_vs_Control
7.93003	1.14387	0.485128	2.35788	0.0183796	0.428981	OAS2	condition_IPF_vs_Control
27.2927	0.707251	0.300712	2.35192	0.0186766	0.433025	SSR4	condition_IPF_vs_Control
6.87643	-1.19171	0.509665	-2.33823	0.0193752	0.444321	ADGRG6	condition_IPF_vs_Control
28.7781	0.9707	0.415288	2.33742	0.0194176	0.444321	SEPW1	condition_IPF_vs_Control
21.0511	-0.770414	0.331685	-2.32273	0.0201936	0.455322	FHL1	condition_IPF_vs_Control
20.2612	-0.728806	0.314335	-2.31857	0.0204186	0.455322	HSD17B12	condition_IPF_vs_Control
5.45944	-1.44377	0.622431	-2.31957	0.020364	0.455322	NTN4	condition_IPF_vs_Control
15.749	-1.00181	0.431649	-2.3209	0.0202923	0.455322	KANK3	condition_IPF_vs_Control
23.7812	-0.85717	0.370383	-2.31428	0.0206523	0.457618	LIMS2	condition_IPF_vs_Control
4.84349	-1.61739	0.70187	-2.3044	0.0212002	0.466805	CTSS	condition_IPF_vs_Control
19.1907	-0.804497	0.349769	-2.30008	0.0214437	0.469216	BNIP3	condition_IPF_vs_Control
17.4923	0.927491	0.405468	2.28746	0.0221691	0.471754	RAB13	condition_IPF_vs_Control
10.1008	1.03135	0.450448	2.2896	0.0220445	0.471754	DLL4	condition_IPF_vs_Control
10.8509	-0.948055	0.414293	-2.28837	0.0221162	0.471754	SNAP23	condition_IPF_vs_Control
5.19979	1.34512	0.588324	2.28636	0.0222335	0.471754	CTD-3252C9.4	condition_IPF_vs_Control
4.90055	1.80428	0.787569	2.29095	0.0219662	0.471754	ZC3H7B	condition_IPF_vs_Control
5.55893	1.56325	0.687142	2.275	0.0229062	0.480208	ENC1	condition_IPF_vs_Control
25.0934	-0.764164	0.33571	-2.27626	0.0228304	0.480208	SDCBP	condition_IPF_vs_Control
9.59757	0.98272	0.43428	2.26287	0.0236438	0.492719	HINT2	condition_IPF_vs_Control
4.91344	1.31509	0.582759	2.25666	0.0240291	0.497786	PCBD1	condition_IPF_vs_Control
22.9865	0.905872	0.402026	2.25327	0.0242424	0.499251	ARHGAP18	condition_IPF_vs_Control
9.1562	-1.17319	0.521368	-2.25022	0.0244353	0.50028	ADGRG1	condition_IPF_vs_Control
7.69028	-1.24556	0.554527	-2.24617	0.0246931	0.50262	CD109	condition_IPF_vs_Control
14.2314	0.88318	0.395018	2.2358	0.0253651	0.505814	LUZP1	condition_IPF_vs_Control
18.2345	-0.992479	0.444094	-2.23484	0.0254279	0.505814	ZBTB16	condition_IPF_vs_Control
5.97278	1.15866	0.516952	2.24133	0.0250045	0.505814	EXOC3L1	condition_IPF_vs_Control
11.8377	-0.834139	0.372868	-2.23709	0.0252806	0.505814	BAIAP2	condition_IPF_vs_Control
10.0436	-1.06339	0.476794	-2.23029	0.0257285	0.508901	CLIC2	condition_IPF_vs_Control
11.6725	1.12996	0.507858	2.22496	0.0260839	0.510165	PLPP3	condition_IPF_vs_Control
6.55945	-1.19629	0.537164	-2.22705	0.0259442	0.510165	FBXW5	condition_IPF_vs_Control
10.2175	1.51637	0.683944	2.2171	0.0266161	0.514823	ITGA4	condition_IPF_vs_Control
11.1996	3.58644	1.61686	2.21815	0.0265445	0.514823	POSTN	condition_IPF_vs_Control
64.9234	-0.613744	0.277683	-2.21023	0.027089	0.521091	RPN1	condition_IPF_vs_Control
162.692	-0.395651	0.179641	-2.20246	0.0276329	0.522935	EGFL7	condition_IPF_vs_Control
5.741	-1.08926	0.494099	-2.20454	0.0274863	0.522935	COMMD9	condition_IPF_vs_Control
4.76596	-1.50182	0.681051	-2.20515	0.0274436	0.522935	CWF19L2	condition_IPF_vs_Control
6.3347	1.19542	0.544344	2.19607	0.0280866	0.526883	ARRDC1	condition_IPF_vs_Control
13.1859	-0.907057	0.413577	-2.1932	0.0282931	0.526883	APLP2	condition_IPF_vs_Control
7.48733	-1.00125	0.456518	-2.19324	0.0282902	0.526883	HIF3A	condition_IPF_vs_Control
94.4871	0.568509	0.260221	2.18472	0.0289097	0.535517	RPL8	condition_IPF_vs_Control
8.92154	1.16329	0.534176	2.17773	0.0294259	0.542212	FAM167B	condition_IPF_vs_Control
9.53605	-0.938828	0.432724	-2.16958	0.030039	0.550609	MFNG	condition_IPF_vs_Control
10.1094	0.943462	0.437324	2.15735	0.0309783	0.55878	TWF2	condition_IPF_vs_Control
14.8805	1.04675	0.485552	2.1558	0.0310993	0.55878	SLC12A2	condition_IPF_vs_Control
7.66536	1.07435	0.498345	2.15584	0.0310964	0.55878	TMEM2	condition_IPF_vs_Control
4.29034	1.41428	0.656126	2.15549	0.0311231	0.55878	FHOD1	condition_IPF_vs_Control
43.8402	-0.950168	0.441536	-2.15196	0.0314005	0.560884	SERPING1	condition_IPF_vs_Control
11.2089	1.07772	0.50269	2.14391	0.0320399	0.569399	TNFAIP1	condition_IPF_vs_Control
17.1034	0.795187	0.372674	2.13374	0.0328643	0.581101	TIE1	condition_IPF_vs_Control
7.63604	1.3003	0.612256	2.12378	0.0336884	0.586434	STMN1	condition_IPF_vs_Control
31.4404	0.608517	0.286063	2.12721	0.0334027	0.586434	ARPC2	condition_IPF_vs_Control
9.8903	3.40024	1.60251	2.12183	0.0338522	0.586434	SCGB3A2	condition_IPF_vs_Control
5.59131	1.25653	0.591852	2.12304	0.0337505	0.586434	MCAM	condition_IPF_vs_Control
6.36496	1.18855	0.560629	2.12003	0.0340034	0.586434	CDK2AP1	condition_IPF_vs_Control
22.2523	-0.685457	0.324931	-2.10954	0.0348976	0.598905	CLEC2B	condition_IPF_vs_Control
11.6838	-0.823785	0.391308	-2.10521	0.0352731	0.602395	GLTSCR2	condition_IPF_vs_Control
177.604	0.56049	0.266647	2.10199	0.035554	0.604246	MYL6	condition_IPF_vs_Control
6.26831	-1.46082	0.697298	-2.09497	0.0361733	0.609781	TEK	condition_IPF_vs_Control
32.1745	-0.574316	0.27422	-2.09436	0.0362281	0.609781	ETS2	condition_IPF_vs_Control
38.5206	0.706697	0.338108	2.09015	0.036604	0.61316	BCAM	condition_IPF_vs_Control
4.94818	-1.25126	0.600645	-2.08319	0.0372338	0.617799	AKIRIN1	condition_IPF_vs_Control
11.8263	-0.934587	0.448602	-2.08333	0.0372209	0.617799	WDR13	condition_IPF_vs_Control
4.93271	1.2306	0.592597	2.07663	0.0378358	0.619179	TMEM51	condition_IPF_vs_Control
11.7073	-1.07708	0.518438	-2.07756	0.0377504	0.619179	FGR	condition_IPF_vs_Control
210.077	-0.818486	0.394166	-2.0765	0.0378476	0.619179	TIMP3	condition_IPF_vs_Control
5.95506	-1.11065	0.5355	-2.07404	0.0380752	0.620006	CYP20A1	condition_IPF_vs_Control
4.82555	1.39159	0.679662	2.04747	0.0406115	0.621591	WLS	condition_IPF_vs_Control
30.3266	-0.787899	0.382562	-2.05953	0.0394433	0.621591	ADGRL4	condition_IPF_vs_Control
14.4303	0.798628	0.388606	2.05511	0.0398683	0.621591	ATP2B4	condition_IPF_vs_Control
10.4436	-0.863052	0.421031	-2.04986	0.0403785	0.621591	CTDSP1	condition_IPF_vs_Control
5.81454	-1.10779	0.543599	-2.03789	0.0415609	0.621591	SLAIN2	condition_IPF_vs_Control
7.35381	1.221	0.598232	2.04101	0.0412496	0.621591	KCNN2	condition_IPF_vs_Control
7.41234	-1.0211	0.500232	-2.04125	0.0412257	0.621591	ADRB2	condition_IPF_vs_Control
17.1934	-0.684408	0.331964	-2.0617	0.0392367	0.621591	LAMP2	condition_IPF_vs_Control
4.81002	1.22	0.595704	2.048	0.0405595	0.621591	ADAM9	condition_IPF_vs_Control
6.27606	-1.11484	0.544374	-2.04792	0.0405677	0.621591	ST3GAL1	condition_IPF_vs_Control
5.40714	1.81116	0.888043	2.0395	0.0414003	0.621591	UGCG	condition_IPF_vs_Control
19.4021	0.874353	0.424693	2.05879	0.0395144	0.621591	CD81	condition_IPF_vs_Control
23.3965	0.768995	0.377649	2.03627	0.0417235	0.621591	C11orf31	condition_IPF_vs_Control
5.62529	-1.50667	0.738815	-2.0393	0.0414197	0.621591	ITIH5	condition_IPF_vs_Control
5.32831	-1.28787	0.624596	-2.06193	0.0392142	0.621591	FAM21A	condition_IPF_vs_Control
5.45639	-1.29033	0.631785	-2.04236	0.0411154	0.621591	TACC2	condition_IPF_vs_Control
5.96704	-1.15686	0.56449	-2.0494	0.0404234	0.621591	WNK1	condition_IPF_vs_Control
21.4152	0.659639	0.322579	2.04489	0.0408654	0.621591	TMEM219	condition_IPF_vs_Control
5.94904	1.27418	0.620969	2.05192	0.0401774	0.621591	SMURF2	condition_IPF_vs_Control
13.6086	-0.764373	0.371776	-2.056	0.0397822	0.621591	ATP6V1E1	condition_IPF_vs_Control
5.82592	1.20803	0.594917	2.03059	0.0422967	0.62746	B4GALT1	condition_IPF_vs_Control
6.10243	1.29655	0.641616	2.02076	0.0433046	0.629599	SYNPO	condition_IPF_vs_Control
9.18964	1.11251	0.550292	2.02167	0.0432106	0.629599	SAMD9L	condition_IPF_vs_Control
7.84751	0.973638	0.481899	2.02042	0.04334	0.629599	WBP5	condition_IPF_vs_Control
6.22142	-1.32929	0.656088	-2.02608	0.0427568	0.629599	LRRC32	condition_IPF_vs_Control
6.11407	-1.13778	0.561881	-2.02495	0.0428723	0.629599	SMARCC2	condition_IPF_vs_Control
18.7628	-0.682759	0.338299	-2.01822	0.0435688	0.630307	ARL2BP	condition_IPF_vs_Control
8.90722	-1.02954	0.512431	-2.00912	0.044524	0.641475	PKN2	condition_IPF_vs_Control
30.0021	0.690102	0.34393	2.00652	0.0448008	0.642818	S100A16	condition_IPF_vs_Control
39.4626	-1.01901	0.508504	-2.00393	0.0450771	0.643507	TINAGL1	condition_IPF_vs_Control
186.671	-0.437835	0.218629	-2.00264	0.0452164	0.643507	EIF1	condition_IPF_vs_Control
10.2188	-0.852882	0.426915	-1.99778	0.0457405	0.644364	CNPPD1	condition_IPF_vs_Control
4.36107	1.2198	0.609837	2.0002	0.0454783	0.644364	COTL1	condition_IPF_vs_Control
14.1069	0.742238	0.371683	1.99697	0.0458288	0.644364	BAX	condition_IPF_vs_Control
5.69454	-1.06547	0.53656	-1.98574	0.0470623	0.65383	GPBP1L1	condition_IPF_vs_Control
6.4573	-1.1178	0.562447	-1.98738	0.0468798	0.65383	GCLM	condition_IPF_vs_Control
5.73147	-1.18848	0.597891	-1.98778	0.0468359	0.65383	OPHN1	condition_IPF_vs_Control
9.22133	0.972824	0.492908	1.97364	0.0484226	0.657564	LAPTM5	condition_IPF_vs_Control
4.60397	-1.1539	0.584732	-1.97338	0.0484524	0.657564	YARS	condition_IPF_vs_Control
26.7549	-0.600429	0.304272	-1.97333	0.048458	0.657564	SYPL1	condition_IPF_vs_Control
71.0786	-0.6525	0.330232	-1.97589	0.0481677	0.657564	KLF4	condition_IPF_vs_Control
44.4543	1.14274	0.578084	1.97677	0.0480675	0.657564	CX3CL1	condition_IPF_vs_Control
9.50518	1.08008	0.545393	1.98037	0.047662	0.657564	PDGFB	condition_IPF_vs_Control
6.15887	-1.07643	0.546046	-1.97131	0.0486879	0.658133	CCDC59	condition_IPF_vs_Control
17.1405	-0.638705	0.326563	-1.95584	0.050484	0.666961	MGAT1	condition_IPF_vs_Control
6.94372	-0.909466	0.464631	-1.9574	0.050301	0.666961	PHF3	condition_IPF_vs_Control
18.5035	-0.675566	0.344964	-1.95837	0.0501868	0.666961	EPB41L2	condition_IPF_vs_Control
29.7457	-0.727007	0.370894	-1.96015	0.0499784	0.666961	GALNT18	condition_IPF_vs_Control
12.2034	0.942145	0.480237	1.96183	0.0497818	0.666961	RPL23	condition_IPF_vs_Control
11.9791	0.73103	0.373298	1.9583	0.0501947	0.666961	SIRT2	condition_IPF_vs_Control
4.893	1.14005	0.583613	1.95344	0.050768	0.668185	CRELD1	condition_IPF_vs_Control
37.2122	-0.618947	0.317111	-1.95183	0.0509584	0.668185	RBM3	condition_IPF_vs_Control
4.32509	-1.20236	0.61658	-1.95004	0.0511711	0.668471	GLRX	condition_IPF_vs_Control
7.33435	-1.0279	0.528406	-1.94529	0.0517398	0.672048	ST6GALNAC3	condition_IPF_vs_Control
6.10145	1.11982	0.576349	1.94296	0.0520209	0.672048	IFI44	condition_IPF_vs_Control
20.6805	-0.915416	0.470985	-1.94362	0.0519412	0.672048	HSD17B11	condition_IPF_vs_Control
5.25984	-1.0881	0.561209	-1.93886	0.0525189	0.675988	FMNL2	condition_IPF_vs_Control
20.3943	0.795439	0.4118	1.93161	0.0534073	0.684904	LDB2	condition_IPF_vs_Control
4.72593	1.24124	0.645322	1.92344	0.0544251	0.69541	DDB2	condition_IPF_vs_Control
101.202	-0.700201	0.366022	-1.913	0.0557478	0.704096	IFNGR1	condition_IPF_vs_Control
37.7333	1.1793	0.616239	1.91371	0.0556576	0.704096	C8orf4	condition_IPF_vs_Control
37.339	0.531442	0.277988	1.91174	0.0559094	0.704096	POMP	condition_IPF_vs_Control
7.67118	1.00229	0.523366	1.91508	0.0554821	0.704096	HMGN1	condition_IPF_vs_Control
90.7058	-0.674886	0.353411	-1.90963	0.0561804	0.704511	SLCO2A1	condition_IPF_vs_Control
15.265	-0.763858	0.400269	-1.90836	0.0563448	0.704511	NDRG4	condition_IPF_vs_Control
9.14711	0.945262	0.500039	1.89038	0.0587077	0.704578	SYT11	condition_IPF_vs_Control
8.52615	-0.92684	0.486785	-1.904	0.0569097	0.704578	ID2	condition_IPF_vs_Control
33.3285	0.551822	0.291946	1.89015	0.0587381	0.704578	BRK1	condition_IPF_vs_Control
17.2416	0.702537	0.370773	1.89479	0.05812	0.704578	TBCA	condition_IPF_vs_Control
47.7506	0.553162	0.291933	1.89483	0.0581154	0.704578	SERPINB6	condition_IPF_vs_Control
49.3782	0.572315	0.300543	1.90427	0.0568747	0.704578	CALD1	condition_IPF_vs_Control
19.0969	0.947684	0.501434	1.88995	0.0587651	0.704578	PCDH17	condition_IPF_vs_Control
4.42424	1.26782	0.67029	1.89145	0.0585636	0.704578	RGS9	condition_IPF_vs_Control
6.34957	0.934941	0.493636	1.89399	0.0582266	0.704578	STRA13	condition_IPF_vs_Control
10.3939	1.00604	0.532178	1.89042	0.0587016	0.704578	TRMT1	condition_IPF_vs_Control
5.0637	1.0713	0.566364	1.89153	0.0585531	0.704578	BRD4	condition_IPF_vs_Control
23.4982	-0.685567	0.361829	-1.89473	0.0581285	0.704578	PIM3	condition_IPF_vs_Control
46.9484	1.78457	0.952434	1.87369	0.0609725	0.723609	SCGB1A1	condition_IPF_vs_Control
63.6622	0.51149	0.27289	1.87435	0.0608827	0.723609	CRIP2	condition_IPF_vs_Control
76.9135	-0.962035	0.513186	-1.87463	0.0608433	0.723609	IER2	condition_IPF_vs_Control
4.64519	-1.0175	0.544214	-1.86968	0.0615288	0.727744	GNAI1	condition_IPF_vs_Control
4.62659	-1.05256	0.563798	-1.8669	0.0619155	0.729853	TAOK3	condition_IPF_vs_Control
10.6306	0.882738	0.47383	1.86298	0.0624644	0.733852	RRBP1	condition_IPF_vs_Control
9.7951	0.820731	0.441518	1.85888	0.0630437	0.73818	LYSMD2	condition_IPF_vs_Control
5.15963	1.55195	0.836293	1.85575	0.0634898	0.740926	HMGCS1	condition_IPF_vs_Control
38.8819	1.56082	0.842356	1.85293	0.0638929	0.743152	IGFBP7	condition_IPF_vs_Control
60.4443	-0.45734	0.249887	-1.83019	0.0672215	0.74669	S1PR1	condition_IPF_vs_Control
5.52338	-0.96688	0.527322	-1.83356	0.0667186	0.74669	AKT3	condition_IPF_vs_Control
4.77663	1.3941	0.763801	1.82521	0.0679698	0.74669	MYO1B	condition_IPF_vs_Control
19.5017	-0.66616	0.362451	-1.83793	0.0660727	0.74669	MBNL1	condition_IPF_vs_Control
6.41381	-1.03939	0.568866	-1.82713	0.0676796	0.74669	NRROS	condition_IPF_vs_Control
4.7104	-1.05775	0.580559	-1.82195	0.0684626	0.74669	NUDT9	condition_IPF_vs_Control
7.60156	-0.895268	0.49023	-1.82622	0.0678172	0.74669	SSBP2	condition_IPF_vs_Control
4.73636	-1.11781	0.613492	-1.82204	0.0684491	0.74669	IGF2R	condition_IPF_vs_Control
11.6507	0.659066	0.360388	1.82877	0.0674342	0.74669	NAA10	condition_IPF_vs_Control
7.23866	-0.847528	0.463812	-1.82731	0.0676534	0.74669	ERP44	condition_IPF_vs_Control
17.1504	0.600935	0.325173	1.84805	0.0645956	0.74669	SIGIRR	condition_IPF_vs_Control
7.03065	-0.900538	0.492113	-1.82994	0.0672587	0.74669	TTC17	condition_IPF_vs_Control
4.6621	1.06106	0.581428	1.82491	0.068014	0.74669	BAD	condition_IPF_vs_Control
12.9165	-0.753296	0.412521	-1.82608	0.0678384	0.74669	EPC1	condition_IPF_vs_Control
4.61406	-1.10671	0.603087	-1.83507	0.0664949	0.74669	KPNA3	condition_IPF_vs_Control
4.57015	-1.11539	0.605024	-1.84354	0.06525	0.74669	GALK2	condition_IPF_vs_Control
7.42143	-1.65161	0.902366	-1.83031	0.0672029	0.74669	CFAP20	condition_IPF_vs_Control
4.86496	-1.02342	0.557019	-1.83731	0.0661636	0.74669	USHBP1	condition_IPF_vs_Control
60.072	-1.16106	0.637252	-1.82198	0.0684583	0.74669	PPP1R15A	condition_IPF_vs_Control
5.08502	0.956377	0.521953	1.8323	0.0669062	0.74669	TEAD2	condition_IPF_vs_Control
14.8469	0.668455	0.367678	1.81805	0.069057	0.750834	JUP	condition_IPF_vs_Control
8.91104	0.786116	0.432754	1.81654	0.0692872	0.751005	DNAJC15	condition_IPF_vs_Control
78.6282	-0.468135	0.258311	-1.8123	0.0699406	0.753422	FOXF1	condition_IPF_vs_Control
8.42375	-0.817152	0.45089	-1.81231	0.0699385	0.753422	MMP24-AS1	condition_IPF_vs_Control
5.70227	-1.0738	0.594353	-1.80667	0.0708138	0.753554	KLF11	condition_IPF_vs_Control
5.03405	-1.06834	0.590565	-1.809	0.0704504	0.753554	STIP1	condition_IPF_vs_Control
18.4361	-0.719122	0.397918	-1.80721	0.0707292	0.753554	PRPSAP1	condition_IPF_vs_Control
4.33607	1.20818	0.667868	1.80901	0.0704502	0.753554	PPP5C	condition_IPF_vs_Control
11.6313	1.17345	0.652747	1.79771	0.0722223	0.757509	PIK3R3	condition_IPF_vs_Control
5.42925	-0.983505	0.547235	-1.79723	0.0722998	0.757509	SLC48A1	condition_IPF_vs_Control
44.7823	0.484475	0.269742	1.79607	0.0724837	0.757509	ARPC3	condition_IPF_vs_Control
16.0641	0.619807	0.344741	1.79789	0.0721939	0.757509	PRDX2	condition_IPF_vs_Control
9.1619	-0.817651	0.455151	-1.79644	0.0724249	0.757509	DDX39A	condition_IPF_vs_Control
6.52798	1.25196	0.695567	1.79992	0.0718734	0.757509	BCL3	condition_IPF_vs_Control
45.5932	0.600286	0.334949	1.79217	0.0731056	0.761276	LMNA	condition_IPF_vs_Control
62.8427	0.478263	0.267024	1.79109	0.0732791	0.761276	ACVRL1	condition_IPF_vs_Control
5.89087	1.03859	0.582011	1.78449	0.0743443	0.762121	SIPA1L2	condition_IPF_vs_Control
4.83003	-1.16681	0.655226	-1.78078	0.0749481	0.762121	USP4	condition_IPF_vs_Control
5.14526	1.05527	0.592355	1.78148	0.0748344	0.762121	RYBP	condition_IPF_vs_Control
7.10382	0.813532	0.455789	1.78489	0.0742794	0.762121	MFSD10	condition_IPF_vs_Control
31.8279	0.884001	0.497236	1.77783	0.0754318	0.762121	TAP1	condition_IPF_vs_Control
10.6694	-0.770272	0.433421	-1.77719	0.0755373	0.762121	SECISBP2	condition_IPF_vs_Control
30.198	-0.606346	0.340712	-1.77964	0.0751346	0.762121	TSPAN14	condition_IPF_vs_Control
54.3502	-0.592617	0.332305	-1.78335	0.0745293	0.762121	BTG1	condition_IPF_vs_Control
4.64991	-1.14145	0.639403	-1.78519	0.0742313	0.762121	MAF	condition_IPF_vs_Control
579.874	0.673623	0.378444	1.77998	0.0750793	0.762121	MT-CO2	condition_IPF_vs_Control
13.1239	0.691423	0.389554	1.77491	0.0759127	0.763708	SF3B5	condition_IPF_vs_Control
9.76968	1.22538	0.691631	1.77172	0.0764413	0.766822	CYR61	condition_IPF_vs_Control
49.1681	-0.530114	0.299594	-1.76944	0.0768204	0.768424	LAMP1	condition_IPF_vs_Control
15.2902	-1.03077	0.583403	-1.76682	0.077258	0.768599	MIER2	condition_IPF_vs_Control
18.4977	-0.627701	0.355294	-1.76671	0.077277	0.768599	TPST2	condition_IPF_vs_Control
55.9917	0.465107	0.264314	1.75968	0.0784624	0.778179	RPL24	condition_IPF_vs_Control
41.1242	0.506459	0.288056	1.75819	0.0787145	0.778473	CALR	condition_IPF_vs_Control
9.52402	-0.851945	0.485935	-1.75321	0.0795661	0.784679	PDE1C	condition_IPF_vs_Control
16.8237	0.60723	0.347027	1.74981	0.0801517	0.786026	COBLL1	condition_IPF_vs_Control
5.79022	1.13828	0.650397	1.75013	0.0800967	0.786026	UVRAG	condition_IPF_vs_Control
4.72537	-1.27263	0.728142	-1.74778	0.0805027	0.787263	APIP	condition_IPF_vs_Control
4.4184	1.1561	0.66222	1.74579	0.0808472	0.788429	SAMHD1	condition_IPF_vs_Control
30.668	-0.685603	0.393014	-1.74447	0.0810764	0.788468	EFNB1	condition_IPF_vs_Control
52.9901	-0.535853	0.308198	-1.73867	0.0820935	0.793949	A2M	condition_IPF_vs_Control
32.1966	0.573218	0.329558	1.73935	0.0819731	0.793949	CARHSP1	condition_IPF_vs_Control
7.03528	-0.889911	0.512834	-1.73528	0.082691	0.795333	MAGT1	condition_IPF_vs_Control
6.45536	0.988053	0.568981	1.73653	0.0824697	0.795333	MRPL17	condition_IPF_vs_Control
8.18808	-0.803093	0.463877	-1.73126	0.0834049	0.798428	SULT1C4	condition_IPF_vs_Control
8.91021	0.748645	0.432517	1.7309	0.0834689	0.798428	OCIAD2	condition_IPF_vs_Control
4.59988	0.966644	0.559727	1.72699	0.0841691	0.80075	PPP2CB	condition_IPF_vs_Control
90.8812	-0.397064	0.229788	-1.72796	0.0839957	0.80075	PTRF	condition_IPF_vs_Control
7.02084	-0.964922	0.559214	-1.7255	0.0844383	0.801134	COMMD4	condition_IPF_vs_Control
5.36402	-1.00872	0.585481	-1.7229	0.0849069	0.801701	RAB8A	condition_IPF_vs_Control
287.208	0.632742	0.367312	1.72263	0.084956	0.801701	MT-ATP8	condition_IPF_vs_Control
20.8377	-0.531641	0.310982	-1.70956	0.0873479	0.804005	ZBTB38	condition_IPF_vs_Control
16.2048	-0.634797	0.370646	-1.71268	0.0867721	0.804005	EIF4A2	condition_IPF_vs_Control
49.2083	-0.934717	0.545996	-1.71195	0.0869062	0.804005	PDK4	condition_IPF_vs_Control
56.9013	-0.424004	0.246823	-1.71785	0.0858248	0.804005	CAPZA2	condition_IPF_vs_Control
49.8663	0.683339	0.398903	1.71305	0.0867041	0.804005	ROBO4	condition_IPF_vs_Control
36.7276	-0.511232	0.299184	-1.70875	0.0874967	0.804005	ATP6V0C	condition_IPF_vs_Control
5.25368	-1.09125	0.635443	-1.71731	0.0859223	0.804005	RNF125	condition_IPF_vs_Control
27.6742	0.492425	0.287935	1.71019	0.0872301	0.804005	WDR83OS	condition_IPF_vs_Control
23.2394	-0.522943	0.30587	-1.70969	0.0873228	0.804005	EHD2	condition_IPF_vs_Control
10.9643	0.766625	0.447408	1.71348	0.0866243	0.804005	PLA2G4C	condition_IPF_vs_Control
19.0198	0.545607	0.320183	1.70405	0.0883718	0.80992	CSNK2B	condition_IPF_vs_Control
11.5399	0.807585	0.474746	1.70109	0.0889262	0.810939	HEG1	condition_IPF_vs_Control
8.92232	-1.39623	0.820837	-1.70098	0.0889462	0.810939	PRSS23	condition_IPF_vs_Control
8.16892	0.932708	0.549156	1.69844	0.089425	0.812237	CASP1	condition_IPF_vs_Control
13.56	0.61247	0.360751	1.69776	0.0895525	0.812237	PSMA4	condition_IPF_vs_Control
21.4733	-0.592519	0.349254	-1.69653	0.0897855	0.812245	FAM65A	condition_IPF_vs_Control
7.84661	-0.950392	0.56093	-1.69431	0.0902056	0.813943	ITGA10	condition_IPF_vs_Control
5.93036	-0.897235	0.531105	-1.68938	0.0911476	0.820328	MATK	condition_IPF_vs_Control
15.8876	0.573624	0.33988	1.68772	0.0914641	0.821066	PVRL2	condition_IPF_vs_Control
5.97433	-0.811948	0.481995	-1.68456	0.0920742	0.822478	ZRANB2	condition_IPF_vs_Control
40.3586	-0.437885	0.26033	-1.68204	0.0925611	0.822478	ANXA5	condition_IPF_vs_Control
5.32346	-0.989965	0.588279	-1.68282	0.0924108	0.822478	EXOC6	condition_IPF_vs_Control
15.808	-0.640687	0.380434	-1.68409	0.0921639	0.822478	STARD3	condition_IPF_vs_Control
109.635	0.487512	0.290826	1.6763	0.0936791	0.824729	PPIA	condition_IPF_vs_Control
8.94957	-0.759462	0.453165	-1.67591	0.0937567	0.824729	WAC	condition_IPF_vs_Control
12.2198	0.739876	0.441252	1.67676	0.0935888	0.824729	CYB561	condition_IPF_vs_Control
9.22056	0.692156	0.412885	1.67639	0.0936619	0.824729	ATXN10	condition_IPF_vs_Control
110.39	0.340533	0.203544	1.67302	0.0943241	0.825572	H3F3A	condition_IPF_vs_Control
36.4086	-0.870581	0.520157	-1.67369	0.0941919	0.825572	SOX18	condition_IPF_vs_Control
12.4073	0.68508	0.410172	1.67022	0.0948749	0.828322	FXYD6	condition_IPF_vs_Control
7.76051	0.863844	0.518193	1.66703	0.0955083	0.831778	WWTR1	condition_IPF_vs_Control
4.4124	1.04064	0.624926	1.66523	0.0958673	0.832208	LIFR	condition_IPF_vs_Control
4.85732	0.98738	0.596167	1.65621	0.0976789	0.832208	SMIM15	condition_IPF_vs_Control
5.50824	0.933355	0.561031	1.66364	0.0961839	0.832208	ELOVL5	condition_IPF_vs_Control
6.99373	0.871528	0.525186	1.65947	0.0970219	0.832208	SAMD9	condition_IPF_vs_Control
13.0603	0.605668	0.364557	1.66138	0.0966373	0.832208	LINC01420	condition_IPF_vs_Control
6.47163	-0.92993	0.560769	-1.65831	0.0972544	0.832208	FAM84B	condition_IPF_vs_Control
9.50267	-0.752112	0.45414	-1.65612	0.0976971	0.832208	ADAM10	condition_IPF_vs_Control
9.44163	-0.730813	0.44064	-1.65853	0.0972113	0.832208	UBE2Q2	condition_IPF_vs_Control
7.66154	-0.740894	0.446682	-1.65866	0.097184	0.832208	DHPS	condition_IPF_vs_Control
9.44799	-0.805841	0.487522	-1.65293	0.0983446	0.832613	ADAM15	condition_IPF_vs_Control
5.27091	-0.910881	0.550764	-1.65385	0.0981581	0.832613	IMMT	condition_IPF_vs_Control
10.4573	-0.735574	0.44579	-1.65004	0.0989337	0.832613	FNTA	condition_IPF_vs_Control
77.5781	-0.783132	0.474203	-1.65147	0.0986427	0.832613	TSC22D1	condition_IPF_vs_Control
28.8799	-0.954157	0.5781	-1.65051	0.0988395	0.832613	SLCO4A1	condition_IPF_vs_Control
5.94245	-0.847173	0.516094	-1.64151	0.100692	0.833621	ZNF148	condition_IPF_vs_Control
5.23075	-0.827352	0.503091	-1.64454	0.100065	0.833621	SLC25A4	condition_IPF_vs_Control
8.33734	0.977631	0.594781	1.64368	0.100242	0.833621	DIAPH1	condition_IPF_vs_Control
11.3215	0.74917	0.456218	1.64213	0.100563	0.833621	AFAP1L1	condition_IPF_vs_Control
4.62692	1.32625	0.805294	1.64691	0.0995763	0.833621	CTSH	condition_IPF_vs_Control
6.26375	-0.912275	0.5558	-1.64137	0.10072	0.833621	MKL2	condition_IPF_vs_Control
5.42906	1.22606	0.746234	1.643	0.100383	0.833621	HELZ2	condition_IPF_vs_Control
7.75452	0.687924	0.41958	1.63955	0.101098	0.834773	DYNLT1	condition_IPF_vs_Control
26.0409	-0.496455	0.303516	-1.63568	0.101907	0.836199	CSDE1	condition_IPF_vs_Control
10.2251	0.929889	0.567871	1.6375	0.101526	0.836199	DPYSL3	condition_IPF_vs_Control
12.5857	0.746592	0.456549	1.6353	0.101987	0.836199	CD40	condition_IPF_vs_Control
11.3396	0.786648	0.482595	1.63004	0.103094	0.837429	PXDN	condition_IPF_vs_Control
4.70446	-1.00383	0.615661	-1.6305	0.102996	0.837429	PDLIM3	condition_IPF_vs_Control
35.5546	-0.666546	0.408774	-1.6306	0.102976	0.837429	PPFIBP1	condition_IPF_vs_Control
5.34578	-1.11089	0.681016	-1.63122	0.102843	0.837429	ACYP1	condition_IPF_vs_Control
9.67832	-0.703364	0.43232	-1.62695	0.103748	0.840034	LAMA5	condition_IPF_vs_Control
14.6498	-0.593165	0.364742	-1.62626	0.103895	0.840034	PIK3IP1	condition_IPF_vs_Control
5.19951	0.900868	0.555125	1.62282	0.104628	0.844017	EBNA1BP2	condition_IPF_vs_Control
7.83753	-0.791504	0.488339	-1.62081	0.105059	0.845542	ABT1	condition_IPF_vs_Control
12.3335	-0.675983	0.418774	-1.61419	0.106486	0.848436	CERS2	condition_IPF_vs_Control
10.6424	-0.660766	0.409517	-1.61353	0.10663	0.848436	HAX1	condition_IPF_vs_Control
23.9969	0.576436	0.356791	1.61562	0.106177	0.848436	CSRP1	condition_IPF_vs_Control
42.4757	1.38209	0.85562	1.61531	0.106243	0.848436	SCGB3A1	condition_IPF_vs_Control
16.3964	0.649437	0.401961	1.61567	0.106165	0.848436	HSBP1	condition_IPF_vs_Control
35.1665	-0.598707	0.371943	-1.60967	0.107469	0.851241	LRRFIP1	condition_IPF_vs_Control
6.35356	0.759977	0.471825	1.61072	0.107241	0.851241	TCEAL8	condition_IPF_vs_Control
22.9161	-0.518219	0.322923	-1.60477	0.108543	0.855879	LEPROT	condition_IPF_vs_Control
5.64142	-0.869008	0.541406	-1.6051	0.108473	0.855879	FGFR1OP2	condition_IPF_vs_Control
6.21731	0.743469	0.464	1.6023	0.109088	0.856318	DHRS3	condition_IPF_vs_Control
73.6248	0.744488	0.464628	1.60233	0.109083	0.856318	RNASE1	condition_IPF_vs_Control
6.53066	0.82675	0.517256	1.59834	0.109968	0.8572	NTPCR	condition_IPF_vs_Control
6.75484	-0.881844	0.553952	-1.59191	0.111404	0.8572	TBC1D5	condition_IPF_vs_Control
4.35149	-1.00794	0.632465	-1.59367	0.111009	0.8572	ABTB1	condition_IPF_vs_Control
6.32534	-0.863511	0.539547	-1.60044	0.109501	0.8572	ICA1	condition_IPF_vs_Control
8.34609	0.71146	0.446073	1.59494	0.110725	0.8572	UXT	condition_IPF_vs_Control
18.3217	0.641968	0.402743	1.59399	0.110938	0.8572	PTMS	condition_IPF_vs_Control
8.53458	2.14905	1.34933	1.59268	0.111233	0.8572	DUSP6	condition_IPF_vs_Control
8.78479	-0.662574	0.415687	-1.59392	0.110953	0.8572	CARD8	condition_IPF_vs_Control
12.1823	0.74138	0.465189	1.59372	0.111	0.8572	UFD1L	condition_IPF_vs_Control
15.5693	0.853629	0.537765	1.58737	0.11243	0.861307	ACE	condition_IPF_vs_Control
8.18133	-0.703511	0.442978	-1.58814	0.112255	0.861307	SIRPA	condition_IPF_vs_Control
7.88103	-0.945216	0.597783	-1.5812	0.113832	0.868248	GBP3	condition_IPF_vs_Control
18.5128	-0.716629	0.453066	-1.58173	0.113711	0.868248	CTSD	condition_IPF_vs_Control
97.2001	-0.906289	0.573736	-1.57963	0.114192	0.869102	TXNIP	condition_IPF_vs_Control
5.97752	-0.823835	0.522959	-1.57533	0.115179	0.873457	CD2AP	condition_IPF_vs_Control
315.399	0.671028	0.426058	1.57497	0.115263	0.873457	MT-ND4L	condition_IPF_vs_Control
5.63967	-1.02917	0.654315	-1.5729	0.115743	0.875196	CITED2	condition_IPF_vs_Control
6.95145	-0.923796	0.588529	-1.56967	0.116492	0.87896	MGEA5	condition_IPF_vs_Control
109.622	0.41879	0.268477	1.55987	0.11879	0.882982	S100A11	condition_IPF_vs_Control
7.2179	1.12479	0.720611	1.56089	0.118549	0.882982	TM4SF18	condition_IPF_vs_Control
6.00083	-0.91372	0.585444	-1.56073	0.118588	0.882982	ARL4A	condition_IPF_vs_Control
442.713	0.411614	0.263784	1.56042	0.11866	0.882982	IFITM3	condition_IPF_vs_Control
6.24388	-0.820449	0.525429	-1.56148	0.11841	0.882982	TAF1D	condition_IPF_vs_Control
65.2515	1.56301	1.0005	1.56222	0.118235	0.882982	C10orf10	condition_IPF_vs_Control
5.39182	-0.788323	0.503432	-1.5659	0.117373	0.882982	MCOLN1	condition_IPF_vs_Control
32.1551	0.520554	0.334075	1.5582	0.119187	0.884052	RPL10A	condition_IPF_vs_Control
4.61445	-0.963069	0.621247	-1.55022	0.121089	0.896264	MORC3	condition_IPF_vs_Control
15.1339	0.568154	0.366896	1.54854	0.121492	0.897353	EWSR1	condition_IPF_vs_Control
56.3077	0.546118	0.353097	1.54665	0.121948	0.898818	PPDPF	condition_IPF_vs_Control
6.91963	-0.820107	0.530623	-1.54555	0.122212	0.898876	PLSCR4	condition_IPF_vs_Control
16.9052	0.577813	0.374468	1.54302	0.122825	0.901151	RBM8A	condition_IPF_vs_Control
7.41505	-0.798021	0.517542	-1.54194	0.123087	0.901151	CREBRF	condition_IPF_vs_Control
12.8103	-0.772727	0.501414	-1.54109	0.123294	0.901151	TSPAN7	condition_IPF_vs_Control
5.36933	0.863089	0.563112	1.53271	0.125346	0.914246	ADCY4	condition_IPF_vs_Control
12.7502	-0.594009	0.388334	-1.52963	0.126107	0.91615	ACAP2	condition_IPF_vs_Control
6.88487	-2.23561	1.46186	-1.5293	0.12619	0.91615	SRPX	condition_IPF_vs_Control
55.2481	0.593495	0.38829	1.52848	0.126393	0.91615	ITM2A	condition_IPF_vs_Control
4.30522	0.887452	0.583498	1.52092	0.128281	0.916699	PLOD1	condition_IPF_vs_Control
78.0154	-0.434225	0.285292	-1.52203	0.128	0.916699	PRDX1	condition_IPF_vs_Control
14.6995	0.557985	0.368412	1.51457	0.129882	0.916699	UQCRH	condition_IPF_vs_Control
8.34432	0.647675	0.427798	1.51397	0.130033	0.916699	MEA1	condition_IPF_vs_Control
236.52	0.543221	0.358088	1.517	0.129266	0.916699	CAV1	condition_IPF_vs_Control
6.54917	0.965303	0.636732	1.51603	0.129512	0.916699	GNG10	condition_IPF_vs_Control
7.12958	0.827995	0.544907	1.51952	0.128632	0.916699	RARRES3	condition_IPF_vs_Control
6.17896	-0.810521	0.535366	-1.51396	0.130037	0.916699	PHYH	condition_IPF_vs_Control
9.62158	2.25623	1.48022	1.52425	0.127446	0.916699	SFTPA1	condition_IPF_vs_Control
7.29331	-0.80905	0.533072	-1.51771	0.129087	0.916699	FBXO21	condition_IPF_vs_Control
14.5078	-0.540224	0.355978	-1.51758	0.129121	0.916699	FERMT2	condition_IPF_vs_Control
12.0938	-0.585262	0.385311	-1.51893	0.12878	0.916699	INPP5K	condition_IPF_vs_Control
8.82725	0.787424	0.520242	1.51357	0.130134	0.916699	DOCK6	condition_IPF_vs_Control
12.1154	0.622916	0.409724	1.52033	0.128427	0.916699	APOL1	condition_IPF_vs_Control
6.55091	0.79393	0.52558	1.51058	0.130896	0.920212	IL13RA1	condition_IPF_vs_Control
9.91953	0.700605	0.464446	1.50848	0.131433	0.922137	PARP9	condition_IPF_vs_Control
7.97669	-0.696242	0.462011	-1.50698	0.131815	0.922972	KXD1	condition_IPF_vs_Control
5.18539	-0.883861	0.587455	-1.50456	0.132437	0.925475	ENO2	condition_IPF_vs_Control
24.7434	-0.571287	0.38025	-1.5024	0.132995	0.925677	MYLK	condition_IPF_vs_Control
9.35847	0.731195	0.4864	1.50328	0.132767	0.925677	DBNDD2	condition_IPF_vs_Control
35.8132	0.459044	0.30654	1.4975	0.134263	0.929842	IFI6	condition_IPF_vs_Control
7.66084	-0.728583	0.48835	-1.49193	0.135718	0.929842	PDLIM5	condition_IPF_vs_Control
7.40316	0.906626	0.607214	1.49309	0.135413	0.929842	DDX60	condition_IPF_vs_Control
45.7169	0.760059	0.509181	1.49271	0.135513	0.929842	HLA-DPB1	condition_IPF_vs_Control
5.15895	-0.876246	0.585763	-1.49591	0.134678	0.929842	INTS10	condition_IPF_vs_Control
8.86716	0.663084	0.443965	1.49355	0.135294	0.929842	CDK2AP2	condition_IPF_vs_Control
4.92017	-1.01356	0.677995	-1.49494	0.13493	0.929842	PTPN11	condition_IPF_vs_Control
6.32153	-0.808357	0.541222	-1.49358	0.135286	0.929842	PMP22	condition_IPF_vs_Control
11.52	-0.627051	0.421965	-1.48603	0.137272	0.932244	CCT7	condition_IPF_vs_Control
52.6556	0.728588	0.490452	1.48554	0.1374	0.932244	LAP3	condition_IPF_vs_Control
9.48739	0.602967	0.40505	1.48862	0.136586	0.932244	OSTC	condition_IPF_vs_Control
4.73927	0.902381	0.606629	1.48753	0.136874	0.932244	PDLIM7	condition_IPF_vs_Control
4.28341	-0.862734	0.579591	-1.48852	0.136613	0.932244	AP1M1	condition_IPF_vs_Control
4.83365	1.02937	0.694729	1.48169	0.138422	0.936092	ARID5A	condition_IPF_vs_Control
5.6535	0.790907	0.533894	1.48139	0.138502	0.936092	NDUFA8	condition_IPF_vs_Control
11.0101	-0.630866	0.426776	-1.47821	0.139351	0.940013	MAT2B	condition_IPF_vs_Control
7.36328	0.720784	0.502387	1.43472	0.151368	0.943976	CLSTN1	condition_IPF_vs_Control
45.5663	-0.459696	0.316377	-1.453	0.146223	0.943976	CLIC4	condition_IPF_vs_Control
63.2432	0.371382	0.259918	1.42884	0.15305	0.943976	SH3BGRL3	condition_IPF_vs_Control
4.55044	0.944151	0.644823	1.4642	0.143139	0.943976	SDC3	condition_IPF_vs_Control
4.62125	0.884241	0.614458	1.43906	0.150134	0.943976	OSBPL9	condition_IPF_vs_Control
6.57638	-0.7387	0.516234	-1.43094	0.152447	0.943976	LMO4	condition_IPF_vs_Control
6.31439	-0.762288	0.532287	-1.4321	0.152115	0.943976	ASH1L	condition_IPF_vs_Control
35.4338	0.492771	0.342512	1.4387	0.150237	0.943976	PEA15	condition_IPF_vs_Control
39.0567	-0.404938	0.276252	-1.46583	0.142694	0.943976	CAPN2	condition_IPF_vs_Control
4.87276	-0.868247	0.604146	-1.43715	0.150676	0.943976	SDCCAG8	condition_IPF_vs_Control
4.45814	0.823062	0.568273	1.44836	0.147517	0.943976	CEBPZ	condition_IPF_vs_Control
26.6984	0.486268	0.331985	1.46473	0.142994	0.943976	DBI	condition_IPF_vs_Control
5.58731	-0.826753	0.577197	-1.43236	0.152041	0.943976	GCA	condition_IPF_vs_Control
8.66692	-0.646532	0.452895	-1.42756	0.15342	0.943976	SMIM14	condition_IPF_vs_Control
8.89355	-1.03805	0.717051	-1.44767	0.147709	0.943976	EDIL3	condition_IPF_vs_Control
12.0164	0.566224	0.389371	1.4542	0.145891	0.943976	NDUFA2	condition_IPF_vs_Control
10.0164	0.576244	0.395361	1.45751	0.144975	0.943976	GNL1	condition_IPF_vs_Control
42.2639	0.474733	0.331375	1.43262	0.151967	0.943976	PSMB8	condition_IPF_vs_Control
7.20072	-0.691485	0.484095	-1.42841	0.153175	0.943976	ARHGAP6	condition_IPF_vs_Control
5.96475	-0.794388	0.548259	-1.44893	0.147358	0.943976	STARD8	condition_IPF_vs_Control
64.1389	0.473362	0.330872	1.43065	0.152531	0.943976	RPS4X	condition_IPF_vs_Control
104.126	2.19537	1.50821	1.45561	0.145499	0.943976	SFTPC	condition_IPF_vs_Control
4.7778	0.758503	0.521861	1.45346	0.146097	0.943976	UBE2V2	condition_IPF_vs_Control
6.58866	1.04028	0.722452	1.43992	0.149889	0.943976	GGH	condition_IPF_vs_Control
63.2436	0.330173	0.227634	1.45046	0.146931	0.943976	LY6E	condition_IPF_vs_Control
13.9175	0.569636	0.389068	1.4641	0.143165	0.943976	AK1	condition_IPF_vs_Control
4.63321	-0.883335	0.614257	-1.43805	0.150419	0.943976	TOR4A	condition_IPF_vs_Control
30.5628	0.498334	0.339066	1.46973	0.141636	0.943976	SRGN	condition_IPF_vs_Control
5.76651	-0.891574	0.62124	-1.43515	0.151244	0.943976	NUTM2B-AS1	condition_IPF_vs_Control
9.80201	0.670854	0.466698	1.43745	0.150591	0.943976	ADRB1	condition_IPF_vs_Control
6.82127	-0.825763	0.576927	-1.43131	0.152341	0.943976	MARS	condition_IPF_vs_Control
9.2465	-0.614216	0.422525	-1.45368	0.146035	0.943976	MAP4K5	condition_IPF_vs_Control
8.07908	0.719066	0.493539	1.45696	0.145127	0.943976	ACTN1	condition_IPF_vs_Control
5.07388	0.893303	0.621961	1.43627	0.150926	0.943976	INF2	condition_IPF_vs_Control
7.43348	-0.663685	0.46186	-1.43699	0.150722	0.943976	CDIPT	condition_IPF_vs_Control
5.63914	-0.728026	0.507058	-1.43579	0.151063	0.943976	SEPHS2	condition_IPF_vs_Control
7.19954	-0.809173	0.55868	-1.44836	0.147515	0.943976	RBL2	condition_IPF_vs_Control
18.6187	0.520223	0.360963	1.44121	0.149526	0.943976	CMTM3	condition_IPF_vs_Control
10.4884	0.605577	0.422717	1.43258	0.151978	0.943976	APRT	condition_IPF_vs_Control
6.79062	-0.793113	0.542577	-1.46175	0.143809	0.943976	TTC19	condition_IPF_vs_Control
5.2973	-0.850173	0.588013	-1.44584	0.148222	0.943976	PGS1	condition_IPF_vs_Control
6.88477	0.768822	0.52796	1.45621	0.145334	0.943976	VPS4B	condition_IPF_vs_Control
6.31592	-0.7373	0.501309	-1.47075	0.141359	0.943976	CDS2	condition_IPF_vs_Control
16.1963	0.642394	0.437009	1.46998	0.141568	0.943976	JUND	condition_IPF_vs_Control
5.15436	-0.810499	0.550465	-1.47239	0.140916	0.943976	CEBPG	condition_IPF_vs_Control
5.98045	-0.766031	0.532418	-1.43878	0.150214	0.943976	ZNF302	condition_IPF_vs_Control
85.538	0.412074	0.288588	1.4279	0.153322	0.943976	RPL18	condition_IPF_vs_Control
26.8724	0.663892	0.464393	1.42959	0.152834	0.943976	MYADM	condition_IPF_vs_Control
31.9053	-0.47074	0.329735	-1.42763	0.153397	0.943976	YWHAH	condition_IPF_vs_Control
4.49665	-0.818784	0.567554	-1.44265	0.149118	0.943976	MRPL39	condition_IPF_vs_Control
7.27654	-0.779761	0.547008	-1.4255	0.154012	0.945959	CD55	condition_IPF_vs_Control
29.4499	0.965325	0.678183	1.4234	0.15462	0.946374	IL7R	condition_IPF_vs_Control
12.0184	0.59768	0.419741	1.42392	0.154468	0.946374	CALM3	condition_IPF_vs_Control
11.1386	-0.565492	0.397759	-1.4217	0.155114	0.947741	ESD	condition_IPF_vs_Control
9.89921	-0.613115	0.431973	-1.41934	0.155801	0.950275	CPNE3	condition_IPF_vs_Control
26.251	0.892349	0.630064	1.41628	0.156693	0.951865	CD34	condition_IPF_vs_Control
19.6676	0.500083	0.353856	1.41324	0.157585	0.951865	ATP5G3	condition_IPF_vs_Control
10.9167	-0.662107	0.467549	-1.41613	0.156739	0.951865	MATR3.1	condition_IPF_vs_Control
10.0888	-0.632196	0.446938	-1.4145	0.157214	0.951865	CDKN1B	condition_IPF_vs_Control
4.69009	-0.864952	0.612193	-1.41287	0.157693	0.951865	SUN2	condition_IPF_vs_Control
11.1325	0.570203	0.403119	1.41448	0.157221	0.951865	ATF4	condition_IPF_vs_Control
89.0103	0.375082	0.266056	1.40978	0.158604	0.954076	RPS7	condition_IPF_vs_Control
4.5312	0.862468	0.611442	1.41055	0.158378	0.954076	STC2	condition_IPF_vs_Control
15.3754	0.789939	0.560816	1.40855	0.158967	0.954622	PCDH12	condition_IPF_vs_Control
30.3679	0.567401	0.403201	1.40724	0.159357	0.95532	EDF1	condition_IPF_vs_Control
5.49047	0.846527	0.602499	1.40503	0.160014	0.957621	ABRACL	condition_IPF_vs_Control
14.1809	0.548924	0.39333	1.39558	0.16284	0.958446	SDF4	condition_IPF_vs_Control
5.02856	-0.925328	0.662335	-1.39707	0.162392	0.958446	XPO1	condition_IPF_vs_Control
10.1813	-0.650298	0.465722	-1.39632	0.162618	0.958446	NRN1	condition_IPF_vs_Control
5.11427	-0.80862	0.579782	-1.3947	0.163107	0.958446	EMC2	condition_IPF_vs_Control
12.5093	0.738551	0.526994	1.40144	0.161082	0.958446	TRIM22	condition_IPF_vs_Control
5.26519	-0.948098	0.68032	-1.39361	0.163437	0.958446	SIPA1	condition_IPF_vs_Control
5.093	-0.820135	0.588024	-1.39473	0.163097	0.958446	MICU1	condition_IPF_vs_Control
18.9623	0.533467	0.380101	1.40349	0.160472	0.958446	PGAM1	condition_IPF_vs_Control
7.87692	0.666948	0.478398	1.39413	0.163279	0.958446	CLEC1A	condition_IPF_vs_Control
14.765	-0.636192	0.454637	-1.39934	0.161711	0.958446	GCOM1	condition_IPF_vs_Control
18.239	0.437881	0.313734	1.39571	0.162803	0.958446	PSMB10	condition_IPF_vs_Control
18.2731	0.787723	0.562482	1.40044	0.161381	0.958446	PREX1	condition_IPF_vs_Control
38.6009	0.385766	0.278006	1.38762	0.165253	0.961628	EEF1D	condition_IPF_vs_Control
6.75254	-0.632831	0.456163	-1.38729	0.165353	0.961628	PPP6R3	condition_IPF_vs_Control
50.9941	-0.800977	0.576476	-1.38944	0.1647	0.961628	DDIT4	condition_IPF_vs_Control
4.29205	0.96237	0.692693	1.38932	0.164737	0.961628	SUSD6	condition_IPF_vs_Control
6.75642	-1.03656	0.746511	-1.38854	0.164972	0.961628	TOX2	condition_IPF_vs_Control
8.81214	-0.624557	0.450555	-1.38619	0.165687	0.961976	CHD9	condition_IPF_vs_Control
9.64784	0.564861	0.408159	1.38393	0.166381	0.964406	DRAM1	condition_IPF_vs_Control
5.05863	-0.902266	0.653684	-1.38028	0.167501	0.968033	ASCC1	condition_IPF_vs_Control
8.1944	-0.61468	0.445392	-1.38009	0.16756	0.968033	GGNBP2	condition_IPF_vs_Control
232.065	-0.536394	0.389176	-1.37828	0.168117	0.969648	AQP1	condition_IPF_vs_Control
80.626	0.425792	0.309166	1.37723	0.168442	0.969928	STOM	condition_IPF_vs_Control
19.4502	0.539264	0.391908	1.376	0.168823	0.970524	NDUFAF3	condition_IPF_vs_Control
15.0655	-0.56382	0.410208	-1.37447	0.169295	0.971642	RAD21	condition_IPF_vs_Control
5.50282	-0.719034	0.52501	-1.36956	0.170823	0.972602	PPP4R3B	condition_IPF_vs_Control
6.72681	-0.669019	0.488523	-1.36947	0.170851	0.972602	MARCH7	condition_IPF_vs_Control
6.02918	-0.682386	0.49722	-1.3724	0.169938	0.972602	PCGF5	condition_IPF_vs_Control
8.34227	1.10359	0.805418	1.37021	0.17062	0.972602	BMP2	condition_IPF_vs_Control
15.7961	0.713473	0.52059	1.37051	0.170528	0.972602	TYMP	condition_IPF_vs_Control
6.11168	-0.703907	0.515461	-1.36559	0.172069	0.973841	ZC3H11A	condition_IPF_vs_Control
12.0623	-0.650571	0.477559	-1.36228	0.173109	0.973841	NENF	condition_IPF_vs_Control
8.39104	0.638487	0.469959	1.3586	0.174273	0.973841	MBOAT2	condition_IPF_vs_Control
10.1507	-0.553733	0.408367	-1.35597	0.175109	0.973841	MXD4	condition_IPF_vs_Control
9.08833	0.595449	0.436743	1.36339	0.172761	0.973841	DNAJB14	condition_IPF_vs_Control
5.39624	0.971264	0.716051	1.35642	0.174967	0.973841	STARD4	condition_IPF_vs_Control
6.43194	-0.870922	0.640068	-1.36067	0.173618	0.973841	CCDC69	condition_IPF_vs_Control
21.088	0.461163	0.338415	1.36271	0.172973	0.973841	RPL27A	condition_IPF_vs_Control
26.9156	0.387734	0.286034	1.35555	0.175241	0.973841	EID1	condition_IPF_vs_Control
8.40952	-0.633217	0.464216	-1.36406	0.172549	0.973841	FAM63B	condition_IPF_vs_Control
5.54371	-0.675028	0.494987	-1.36373	0.172654	0.973841	UBL7	condition_IPF_vs_Control
22.6246	-0.570004	0.41684	-1.36744	0.171487	0.973841	BCL2L1	condition_IPF_vs_Control
35.0274	-0.379833	0.279863	-1.35721	0.174715	0.973841	SERINC3	condition_IPF_vs_Control
4.8532	-0.825457	0.607853	-1.35799	0.174467	0.973841	FUT1	condition_IPF_vs_Control
6.74112	0.706148	0.51949	1.35931	0.174048	0.973841	RRP7A	condition_IPF_vs_Control
6.71868	-0.683586	0.506158	-1.35054	0.176843	0.978404	CFAP97	condition_IPF_vs_Control
48.8036	0.379701	0.282139	1.34579	0.178369	0.978404	HINT1	condition_IPF_vs_Control
20.1288	0.496753	0.36837	1.34852	0.177492	0.978404	ATOX1	condition_IPF_vs_Control
4.60218	-0.731969	0.544099	-1.34528	0.178533	0.978404	FAM3C	condition_IPF_vs_Control
25.7873	-0.39741	0.295256	-1.34598	0.178308	0.978404	NDUFB9	condition_IPF_vs_Control
7.25762	0.662262	0.491007	1.34878	0.177406	0.978404	DPP7	condition_IPF_vs_Control
26.65	0.485897	0.36018	1.34904	0.177324	0.978404	HSPB8	condition_IPF_vs_Control
22.5035	0.855811	0.63663	1.34428	0.178857	0.978404	ISG20	condition_IPF_vs_Control
7.83523	0.62988	0.468485	1.3445	0.178785	0.978404	HMOX2	condition_IPF_vs_Control
9.03927	-0.614053	0.454987	-1.34961	0.177142	0.978404	AP2B1	condition_IPF_vs_Control
6.11793	0.643977	0.480335	1.34068	0.180023	0.981633	SETX	condition_IPF_vs_Control
11.5174	-0.505707	0.377334	-1.34021	0.180176	0.981633	POLD4	condition_IPF_vs_Control
7.67107	0.555897	0.414993	1.33953	0.180397	0.981633	EI24	condition_IPF_vs_Control
6.03428	-0.772934	0.577501	-1.33841	0.180762	0.981633	MFSD5	condition_IPF_vs_Control
46.2889	0.341691	0.255347	1.33814	0.180849	0.981633	DAD1	condition_IPF_vs_Control
4.41947	-0.929403	0.696826	-1.33377	0.18228	0.98787	RNF126	condition_IPF_vs_Control
6.26484	-0.662334	0.496923	-1.33287	0.182574	0.987934	SLBP	condition_IPF_vs_Control
5.26067	0.764316	0.574213	1.33107	0.183167	0.988592	BIRC2	condition_IPF_vs_Control
7.3855	-0.746288	0.561111	-1.33002	0.183512	0.988592	NUDT5	condition_IPF_vs_Control
9.43352	0.834874	0.628531	1.32829	0.184081	0.988592	HTRA1	condition_IPF_vs_Control
12.9742	0.517198	0.38937	1.32829	0.184081	0.988592	PA2G4	condition_IPF_vs_Control
12.9801	-0.485844	0.365788	-1.32821	0.184108	0.988592	PEPD	condition_IPF_vs_Control
4.45838	-0.830987	0.641495	-1.29539	0.195185	0.989875	STXBP3	condition_IPF_vs_Control
4.37587	-0.904954	0.714811	-1.26601	0.205511	0.989875	PRPF3	condition_IPF_vs_Control
130.411	0.320175	0.256379	1.24884	0.211725	0.989875	TAGLN2	condition_IPF_vs_Control
41.2182	-0.518066	0.416273	-1.24453	0.213303	0.989875	PCBP1	condition_IPF_vs_Control
642.681	0.362701	0.283654	1.27867	0.201012	0.989875	TMSB10	condition_IPF_vs_Control
13.1608	-0.627355	0.501578	-1.25076	0.211021	0.989875	AFF3	condition_IPF_vs_Control
5.50641	0.810128	0.611358	1.32513	0.185128	0.989875	SP110	condition_IPF_vs_Control
6.49477	-0.627293	0.477857	-1.31272	0.189277	0.989875	STK25	condition_IPF_vs_Control
71.8335	0.327461	0.254697	1.28569	0.198552	0.989875	RPL15	condition_IPF_vs_Control
77.7961	0.395453	0.298943	1.32284	0.18589	0.989875	RPL29	condition_IPF_vs_Control
8.05433	0.605992	0.47074	1.28732	0.197984	0.989875	TFG	condition_IPF_vs_Control
6.96456	-0.652651	0.497289	-1.31242	0.189379	0.989875	GYG1	condition_IPF_vs_Control
7.14288	0.750295	0.595008	1.26098	0.207315	0.989875	DHX36	condition_IPF_vs_Control
6.31376	-0.878861	0.686878	-1.2795	0.200721	0.989875	HNRNPD	condition_IPF_vs_Control
6.36942	-0.794337	0.616128	-1.28924	0.197315	0.989875	KIAA1109	condition_IPF_vs_Control
4.66215	0.712258	0.567709	1.25462	0.209617	0.989875	MARCH6	condition_IPF_vs_Control
27.0003	-0.406646	0.314558	-1.29276	0.196096	0.989875	IL6ST	condition_IPF_vs_Control
7.13873	-0.64986	0.503135	-1.29162	0.196489	0.989875	MCC	condition_IPF_vs_Control
7.7296	-0.580478	0.461033	-1.25908	0.208001	0.989875	SNX2	condition_IPF_vs_Control
4.91032	0.689226	0.554688	1.24255	0.214035	0.989875	PPP1R10	condition_IPF_vs_Control
35.2799	0.494517	0.380478	1.29972	0.193696	0.989875	TUBB	condition_IPF_vs_Control
10.7927	-0.583774	0.467371	-1.24906	0.211643	0.989875	UBE2J1	condition_IPF_vs_Control
6.79588	0.755352	0.579272	1.30397	0.192244	0.989875	PRDM1	condition_IPF_vs_Control
7.03976	0.720916	0.560768	1.28559	0.198587	0.989875	C7orf50	condition_IPF_vs_Control
7.51659	0.657313	0.521815	1.25967	0.207789	0.989875	PHF14	condition_IPF_vs_Control
10.2094	-0.587354	0.449671	-1.30619	0.19149	0.989875	AHR	condition_IPF_vs_Control
4.54801	-0.768142	0.593428	-1.29441	0.195522	0.989875	OGDH	condition_IPF_vs_Control
25.9029	0.465901	0.370763	1.2566	0.208899	0.989875	FIS1	condition_IPF_vs_Control
44.0774	0.543798	0.425735	1.27732	0.201491	0.989875	TSPAN12	condition_IPF_vs_Control
12.0802	-0.625695	0.50185	-1.24678	0.212479	0.989875	DNAJB6	condition_IPF_vs_Control
27.7498	0.493483	0.392228	1.25815	0.208337	0.989875	SAT1	condition_IPF_vs_Control
4.96897	-0.711893	0.567875	-1.25361	0.209984	0.989875	HNRNPH2	condition_IPF_vs_Control
46.0564	-0.480423	0.377668	-1.27208	0.203345	0.989875	PLS3	condition_IPF_vs_Control
4.30029	-0.768032	0.614654	-1.24954	0.211469	0.989875	NKAP	condition_IPF_vs_Control
6.24112	0.656568	0.499698	1.31393	0.188869	0.989875	IDH3G	condition_IPF_vs_Control
45.6442	0.303044	0.234841	1.29042	0.196905	0.989875	SARAF	condition_IPF_vs_Control
4.29692	-0.831911	0.662357	-1.25598	0.209121	0.989875	CD274	condition_IPF_vs_Control
5.87879	-0.709976	0.537555	-1.32075	0.186584	0.989875	KLHL9	condition_IPF_vs_Control
10.0103	-0.518992	0.41758	-1.24285	0.213921	0.989875	CCDC107	condition_IPF_vs_Control
8.68419	0.60839	0.47758	1.2739	0.202698	0.989875	NINJ1	condition_IPF_vs_Control
4.41675	-0.914204	0.710557	-1.2866	0.198234	0.989875	COQ4	condition_IPF_vs_Control
21.7586	-0.558069	0.441303	-1.26459	0.206017	0.989875	SNHG7	condition_IPF_vs_Control
40.3623	1.66211	1.27901	1.29953	0.193763	0.989875	PTGDS	condition_IPF_vs_Control
5.23973	-0.705974	0.557402	-1.26655	0.205318	0.989875	RIC8A	condition_IPF_vs_Control
8.86639	0.616558	0.491564	1.25428	0.209741	0.989875	RHOG	condition_IPF_vs_Control
14.0967	-0.638871	0.483875	-1.32032	0.186727	0.989875	PIK3C2A	condition_IPF_vs_Control
92.4113	-0.519375	0.409373	-1.26871	0.204545	0.989875	CD59	condition_IPF_vs_Control
5.38597	-0.680781	0.516821	-1.31725	0.187755	0.989875	FBXO3	condition_IPF_vs_Control
5.69898	-0.689136	0.521903	-1.32043	0.186692	0.989875	SSRP1	condition_IPF_vs_Control
26.0425	0.429872	0.325952	1.31882	0.187229	0.989875	UBE2L6	condition_IPF_vs_Control
4.94432	0.734722	0.585393	1.25509	0.209445	0.989875	MED19	condition_IPF_vs_Control
22.4529	0.490105	0.385604	1.271	0.203727	0.989875	TMEM258	condition_IPF_vs_Control
8.12798	0.625117	0.502724	1.24346	0.213698	0.989875	ARRB1	condition_IPF_vs_Control
25.5345	-0.436093	0.336134	-1.29738	0.1945	0.989875	FZD4	condition_IPF_vs_Control
18.896	-0.422476	0.330321	-1.27898	0.200903	0.989875	SDHD	condition_IPF_vs_Control
7.001	-0.716534	0.574001	-1.24831	0.211916	0.989875	ARHGAP12	condition_IPF_vs_Control
20.7579	0.774589	0.608709	1.27251	0.203192	0.989875	SPOCK2	condition_IPF_vs_Control
8.82124	-0.533492	0.424587	-1.2565	0.208936	0.989875	NUTM2A-AS1	condition_IPF_vs_Control
8.04696	-0.654125	0.509556	-1.28372	0.199241	0.989875	HHEX	condition_IPF_vs_Control
5.81207	-0.679684	0.536244	-1.26749	0.20498	0.989875	SHOC2	condition_IPF_vs_Control
4.29504	0.700812	0.539801	1.29828	0.194192	0.989875	GRK5	condition_IPF_vs_Control
4.99286	-0.71571	0.545359	-1.31237	0.189396	0.989875	LTA4H	condition_IPF_vs_Control
28.8627	0.518153	0.399497	1.29701	0.194627	0.989875	FLT1	condition_IPF_vs_Control
8.98046	-1.53683	1.22478	-1.25479	0.209556	0.989875	HSPH1	condition_IPF_vs_Control
35.6787	-0.409465	0.324833	-1.26054	0.207474	0.989875	FRY	condition_IPF_vs_Control
4.9856	-0.780877	0.613209	-1.27343	0.202867	0.989875	EBPL	condition_IPF_vs_Control
8.62829	-0.566923	0.437578	-1.29559	0.195116	0.989875	VPS36	condition_IPF_vs_Control
5.52363	0.66251	0.526882	1.25742	0.208603	0.989875	APEX1	condition_IPF_vs_Control
13.8754	0.481221	0.372092	1.29328	0.195913	0.989875	HNRNPC	condition_IPF_vs_Control
18.3037	0.408378	0.313023	1.30463	0.192019	0.989875	PSMB5	condition_IPF_vs_Control
28.9907	-0.494166	0.377733	-1.30824	0.190792	0.989875	FAM177A1	condition_IPF_vs_Control
6.49774	0.578555	0.457955	1.26334	0.206466	0.989875	TMX1	condition_IPF_vs_Control
6.44017	1.98366	1.51441	1.30985	0.190246	0.989875	SERPINA1	condition_IPF_vs_Control
91.8651	-0.7466	0.589277	-1.26698	0.205164	0.989875	HSP90AA1	condition_IPF_vs_Control
108.58	0.433489	0.330243	1.31264	0.189306	0.989875	SERF2	condition_IPF_vs_Control
8.76595	-0.58939	0.453521	-1.29959	0.193742	0.989875	SQRDL	condition_IPF_vs_Control
8.28356	-0.652186	0.498661	-1.30788	0.190915	0.989875	TM2D3	condition_IPF_vs_Control
58.2511	-0.439987	0.345124	-1.27487	0.202357	0.989875	TMEM204	condition_IPF_vs_Control
6.62511	0.593162	0.466909	1.2704	0.203941	0.989875	METTL9	condition_IPF_vs_Control
6.6408	0.717047	0.576357	1.2441	0.213462	0.989875	DPEP2	condition_IPF_vs_Control
6.62598	-0.693703	0.533143	-1.30116	0.193205	0.989875	ZNRF1	condition_IPF_vs_Control
9.89499	0.603989	0.48038	1.25732	0.208639	0.989875	TMEM256	condition_IPF_vs_Control
4.70861	0.695762	0.539856	1.28879	0.197471	0.989875	TMEM107	condition_IPF_vs_Control
7.48355	-0.693677	0.555268	-1.24927	0.211568	0.989875	NDEL1	condition_IPF_vs_Control
6.80462	0.587263	0.462875	1.26873	0.204538	0.989875	SNRPD1	condition_IPF_vs_Control
9.79877	-0.566445	0.449482	-1.26022	0.207591	0.989875	RIOK3	condition_IPF_vs_Control
7.52944	0.620488	0.494837	1.25392	0.20987	0.989875	ZNF24	condition_IPF_vs_Control
9.87838	0.544453	0.413625	1.31629	0.188075	0.989875	TXNL1	condition_IPF_vs_Control
6.63617	-0.739931	0.565053	-1.30949	0.190369	0.989875	NARS	condition_IPF_vs_Control
6.166	0.619342	0.482679	1.28314	0.199445	0.989875	NSFL1C	condition_IPF_vs_Control
4.34725	-0.852769	0.656215	-1.29953	0.193763	0.989875	PFDN4	condition_IPF_vs_Control
11.7269	2.29136	1.7567	1.30435	0.192114	0.989875	RTEL1-TNFRSF6B	condition_IPF_vs_Control
12.8442	-0.497384	0.374959	-1.3265	0.184674	0.989875	PTBP1	condition_IPF_vs_Control
33.3047	-0.332326	0.266754	-1.24582	0.212831	0.989875	CIRBP	condition_IPF_vs_Control
13.9039	-0.480498	0.379054	-1.26762	0.204933	0.989875	NDUFS7	condition_IPF_vs_Control
5.44378	-0.713774	0.573003	-1.24567	0.212885	0.989875	ILF3-AS1	condition_IPF_vs_Control
7.16238	0.599393	0.460331	1.30209	0.192885	0.989875	STX10	condition_IPF_vs_Control
6.21311	0.765066	0.588	1.30113	0.193213	0.989875	ADGRE5	condition_IPF_vs_Control
5.01388	0.725902	0.573296	1.26619	0.205445	0.989875	GRAMD1A	condition_IPF_vs_Control
4.33502	0.762305	0.584342	1.30455	0.192045	0.989875	ETHE1	condition_IPF_vs_Control
6.50876	-0.720529	0.579474	-1.24342	0.213713	0.989875	BBC3	condition_IPF_vs_Control
6.85	0.614047	0.469554	1.30772	0.190967	0.989875	SNRNP70	condition_IPF_vs_Control
38.5495	0.487799	0.371916	1.31158	0.189661	0.989875	MIF	condition_IPF_vs_Control
4.37181	-0.845315	0.655108	-1.29035	0.196931	0.989875	PITPNB	condition_IPF_vs_Control
5.61241	0.72384	0.553421	1.30794	0.190895	0.989875	GAS2L1	condition_IPF_vs_Control
4.62206	-0.901443	0.726776	-1.24033	0.214853	0.990863	TNS1	condition_IPF_vs_Control
5.62078	-0.705011	0.568709	-1.23967	0.215097	0.990863	SLC30A9	condition_IPF_vs_Control
7.97944	0.545066	0.43946	1.24031	0.214861	0.990863	NETO2	condition_IPF_vs_Control
4.41478	-0.674427	0.547087	-1.23276	0.217665	0.991002	CEP350	condition_IPF_vs_Control
91.2784	0.374261	0.302926	1.23549	0.216649	0.991002	GUK1	condition_IPF_vs_Control
22.5651	0.360626	0.292064	1.23475	0.216923	0.991002	AP2M1	condition_IPF_vs_Control
6.20037	0.646725	0.523009	1.23655	0.216255	0.991002	FYTTD1	condition_IPF_vs_Control
5.26996	-0.675273	0.545201	-1.23858	0.215502	0.991002	HIPK2	condition_IPF_vs_Control
11.0811	-0.597965	0.485072	-1.23273	0.217675	0.991002	CORO1B	condition_IPF_vs_Control
10.2717	-0.525733	0.426042	-1.23399	0.217206	0.991002	IST1	condition_IPF_vs_Control
8.2158	0.524436	0.425128	1.2336	0.217353	0.991002	CHMP1B	condition_IPF_vs_Control
28.4027	0.491524	0.398625	1.23305	0.217557	0.991002	GMFG	condition_IPF_vs_Control
8.56512	-0.647375	0.526641	-1.22925	0.218977	0.994342	CRYBG3	condition_IPF_vs_Control
4.75875	0.666986	0.5424	1.22969	0.218812	0.994342	LAMTOR3	condition_IPF_vs_Control
18.2976	0.366205	0.298327	1.22753	0.219623	0.995985	NME3	condition_IPF_vs_Control
6.88298	0.242007	0.464181	0.521363	0.602114	0.99688	FO538757.2	condition_IPF_vs_Control
5.2289	0.382681	0.538676	0.71041	0.47745	0.99688	UBE2J2	condition_IPF_vs_Control
6.10111	0.215692	0.48993	0.440249	0.659756	0.99688	CPSF3L	condition_IPF_vs_Control
7.53065	-0.310602	0.549195	-0.565558	0.571694	0.99688	CCNL2	condition_IPF_vs_Control
14.4259	0.102661	0.365097	0.281188	0.778566	0.99688	MRPL20	condition_IPF_vs_Control
14.2039	0.30913	0.348197	0.887802	0.374647	0.99688	SSU72	condition_IPF_vs_Control
10.0942	-0.238026	0.483874	-0.491918	0.622777	0.99688	GNB1	condition_IPF_vs_Control
6.16638	0.271466	0.544552	0.498512	0.618123	0.99688	FAAP20	condition_IPF_vs_Control
8.47332	-0.0815961	0.410244	-0.198896	0.842344	0.99688	RER1	condition_IPF_vs_Control
17.4953	0.0763127	0.373202	0.204481	0.837978	0.99688	TNFRSF14	condition_IPF_vs_Control
4.51571	0.126271	0.699408	0.18054	0.856729	0.99688	FAM213B	condition_IPF_vs_Control
47.1837	0.21592	0.330832	0.652657	0.513977	0.99688	RPL22	condition_IPF_vs_Control
13.7325	0.0554862	0.455868	0.121716	0.903124	0.99688	CAMTA1	condition_IPF_vs_Control
24.9703	-0.270432	0.386852	-0.699058	0.484516	0.99688	VAMP3	condition_IPF_vs_Control
16.8439	0.379071	0.346039	1.09546	0.273316	0.99688	PARK7	condition_IPF_vs_Control
6.04352	-0.503882	0.575697	-0.875256	0.381435	0.99688	RERE	condition_IPF_vs_Control
17.157	-0.202521	0.34671	-0.584122	0.559138	0.99688	ENO1	condition_IPF_vs_Control
4.54799	0.0676241	0.567774	0.119104	0.905193	0.99688	DFFA	condition_IPF_vs_Control
6.41007	-0.336164	0.529667	-0.634671	0.525643	0.99688	CASZ1	condition_IPF_vs_Control
6.36246	-0.0844646	0.613813	-0.137606	0.890551	0.99688	EXOSC10	condition_IPF_vs_Control
5.14427	0.175647	0.534335	0.328721	0.742366	0.99688	MAD2L2	condition_IPF_vs_Control
10.6297	-0.3451	0.455395	-0.757804	0.448568	0.99688	AGTRAP	condition_IPF_vs_Control
4.64112	0.169329	0.572138	0.295958	0.767262	0.99688	SPEN	condition_IPF_vs_Control
6.63114	-0.465806	0.490317	-0.950011	0.342107	0.99688	SZRD1	condition_IPF_vs_Control
10.6398	-0.266601	0.424121	-0.628597	0.529613	0.99688	NECAP2	condition_IPF_vs_Control
4.32299	0.220288	0.714536	0.308296	0.757857	0.99688	RP11-108M9.4	condition_IPF_vs_Control
24.0449	-0.081174	0.30915	-0.262572	0.792881	0.99688	CAPZB	condition_IPF_vs_Control
8.63663	0.248088	0.5196	0.47746	0.633035	0.99688	MINOS1	condition_IPF_vs_Control
18.9631	-0.172328	0.403855	-0.426708	0.669592	0.99688	HP1BP3	condition_IPF_vs_Control
4.42819	0.487966	0.564259	0.864791	0.387154	0.99688	ECE1	condition_IPF_vs_Control
178.409	-0.338303	0.355366	-0.951985	0.341105	0.99688	ID3	condition_IPF_vs_Control
106.422	0.092126	0.274065	0.336147	0.73676	0.99688	RPL11	condition_IPF_vs_Control
7.05025	-0.45281	0.454071	-0.997222	0.318657	0.99688	PITHD1	condition_IPF_vs_Control
5.31335	-0.325655	0.503885	-0.646289	0.518092	0.99688	LYPLA2	condition_IPF_vs_Control
11.9423	0.171771	0.404972	0.424156	0.671452	0.99688	PNRC2	condition_IPF_vs_Control
12.3173	-0.268798	0.403114	-0.666805	0.504897	0.99688	SRSF10	condition_IPF_vs_Control
12.3669	-0.316701	0.409443	-0.773491	0.439232	0.99688	SRRM1	condition_IPF_vs_Control
9.17801	-0.0824443	0.467519	-0.176344	0.860023	0.99688	SYF2	condition_IPF_vs_Control
15.2595	-0.269031	0.440744	-0.610401	0.541596	0.99688	RSRP1	condition_IPF_vs_Control
40.0857	0.0694269	0.257749	0.269359	0.787654	0.99688	TMEM50A	condition_IPF_vs_Control
6.05067	-0.351996	0.589313	-0.597298	0.550308	0.99688	TMEM57	condition_IPF_vs_Control
5.26548	0.329789	0.745447	0.442404	0.658197	0.99688	SEPN1	condition_IPF_vs_Control
14.8753	0.332143	0.509652	0.651705	0.514592	0.99688	HMGN2	condition_IPF_vs_Control
13.6507	-0.10084	0.353537	-0.285231	0.775467	0.99688	NUDC	condition_IPF_vs_Control
4.75075	-0.285205	0.601013	-0.47454	0.635115	0.99688	TMEM222	condition_IPF_vs_Control
67.5102	0.529268	0.584802	0.905037	0.365446	0.99688	FCN3	condition_IPF_vs_Control
30.5277	0.141598	0.341533	0.414595	0.678438	0.99688	WASF2	condition_IPF_vs_Control
10.199	0.230463	0.407519	0.565528	0.571715	0.99688	STX12	condition_IPF_vs_Control
4.78142	-0.64349	0.560995	-1.14705	0.25136	0.99688	RPA2	condition_IPF_vs_Control
14.279	-0.168688	0.377046	-0.447393	0.654592	0.99688	DNAJC8	condition_IPF_vs_Control
18.9409	0.2483	0.39677	0.625803	0.531444	0.99688	ATPIF1	condition_IPF_vs_Control
8.68672	0.164048	0.423451	0.387406	0.698455	0.99688	PHACTR4	condition_IPF_vs_Control
5.38867	-0.340051	0.518231	-0.656176	0.511711	0.99688	TAF12	condition_IPF_vs_Control
5.987	0.121413	0.514339	0.236056	0.813389	0.99688	YTHDF2	condition_IPF_vs_Control
11.4112	-0.0957783	0.403659	-0.237276	0.812443	0.99688	SRSF4	condition_IPF_vs_Control
5.98212	-0.167132	0.542369	-0.308151	0.757968	0.99688	PUM1	condition_IPF_vs_Control
6.62589	-0.109391	0.468066	-0.233707	0.815212	0.99688	SNRNP40	condition_IPF_vs_Control
12.2122	-0.309456	0.374925	-0.82538	0.409156	0.99688	PEF1	condition_IPF_vs_Control
15.5841	-0.0825025	0.373367	-0.220969	0.825117	0.99688	KHDRBS1	condition_IPF_vs_Control
11.7777	0.063669	0.398219	0.159885	0.872972	0.99688	EIF3I	condition_IPF_vs_Control
5.33981	0.112983	0.483834	0.233515	0.815362	0.99688	HDAC1	condition_IPF_vs_Control
6.29853	-0.571602	0.472304	-1.21024	0.226187	0.99688	ZBTB8OS	condition_IPF_vs_Control
8.73981	0.0820887	0.4084	0.201001	0.840698	0.99688	AK2	condition_IPF_vs_Control
4.43222	0.183995	0.60527	0.303988	0.761137	0.99688	ZNF362	condition_IPF_vs_Control
5.15001	0.550733	0.570238	0.965795	0.334147	0.99688	SMIM12	condition_IPF_vs_Control
11.8347	0.117847	0.436009	0.270285	0.786941	0.99688	SFPQ	condition_IPF_vs_Control
14.6391	0.0893654	0.392367	0.22776	0.819833	0.99688	PSMB2	condition_IPF_vs_Control
7.15074	-0.150593	0.472199	-0.318919	0.749788	0.99688	TRAPPC3	condition_IPF_vs_Control
9.98881	0.136831	0.494848	0.276511	0.782155	0.99688	MAP7D1	condition_IPF_vs_Control
10.2995	-0.140728	0.426416	-0.330025	0.741381	0.99688	THRAP3	condition_IPF_vs_Control
5.01972	0.336316	0.517937	0.649337	0.51612	0.99688	LSM10	condition_IPF_vs_Control
7.38517	0.215917	0.438647	0.492233	0.622555	0.99688	MRPS15	condition_IPF_vs_Control
11.099	-0.229814	0.410329	-0.560072	0.575431	0.99688	MEAF6	condition_IPF_vs_Control
23.2697	0.268313	0.305068	0.879517	0.379121	0.99688	NDUFS5	condition_IPF_vs_Control
26.8112	0.0575552	0.363851	0.158184	0.874312	0.99688	MACF1	condition_IPF_vs_Control
21.2964	-0.20485	0.357483	-0.573036	0.56662	0.99688	CAP1	condition_IPF_vs_Control
9.10384	-0.153738	0.472068	-0.325668	0.744675	0.99688	PPT1	condition_IPF_vs_Control
5.89539	-0.086733	0.538112	-0.16118	0.871951	0.99688	PPCS	condition_IPF_vs_Control
41.9031	-0.217261	0.272993	-0.795849	0.42612	0.99688	YBX1	condition_IPF_vs_Control
15.8962	0.411359	0.336854	1.22118	0.222018	0.99688	ELOVL1	condition_IPF_vs_Control
18.7678	0.159591	0.365951	0.4361	0.662764	0.99688	ATP6V0B	condition_IPF_vs_Control
4.33588	0.18966	0.558769	0.339424	0.73429	0.99688	ERI3	condition_IPF_vs_Control
108.691	0.224603	0.283724	0.791624	0.42858	0.99688	RPS8	condition_IPF_vs_Control
5.24789	0.291333	0.579792	0.502478	0.615331	0.99688	PLK3	condition_IPF_vs_Control
6.89539	0.251664	0.482881	0.521172	0.602247	0.99688	UROD	condition_IPF_vs_Control
9.50736	-0.110978	0.422034	-0.262959	0.792582	0.99688	AKR1A1	condition_IPF_vs_Control
7.77527	-0.424826	0.44737	-0.949606	0.342313	0.99688	EFCAB14	condition_IPF_vs_Control
10.5672	-0.325041	0.377535	-0.860954	0.389263	0.99688	CMPK1	condition_IPF_vs_Control
5.5619	0.266527	0.575914	0.462789	0.643515	0.99688	NRDC	condition_IPF_vs_Control
10.126	-0.111896	0.399218	-0.280288	0.779257	0.99688	TXNDC12	condition_IPF_vs_Control
5.03732	-0.263276	0.550538	-0.478216	0.632496	0.99688	BTF3L4	condition_IPF_vs_Control
13.2063	0.239951	0.449402	0.533933	0.593388	0.99688	SCP2	condition_IPF_vs_Control
7.10475	-0.0781751	0.465642	-0.167887	0.866672	0.99688	C1orf123	condition_IPF_vs_Control
9.51661	-0.137341	0.388039	-0.353937	0.723386	0.99688	MAGOH	condition_IPF_vs_Control
45.316	-0.111035	0.258874	-0.428915	0.667985	0.99688	TMEM59	condition_IPF_vs_Control
211.84	-0.51751	0.464564	-1.11397	0.265292	0.99688	JUN	condition_IPF_vs_Control
10.179	0.106416	0.393908	0.270154	0.787042	0.99688	NFIA	condition_IPF_vs_Control
6.8102	-0.66012	0.601601	-1.09727	0.272522	0.99688	TM2D1	condition_IPF_vs_Control
5.54042	0.0814365	0.508117	0.160271	0.872667	0.99688	USP1	condition_IPF_vs_Control
32.4473	0.224622	0.305481	0.735307	0.462153	0.99688	JAK1	condition_IPF_vs_Control
6.11443	0.253421	0.83483	0.303559	0.761464	0.99688	PDE4B	condition_IPF_vs_Control
20.1426	0.0576339	0.403518	0.142829	0.886426	0.99688	SERBP1	condition_IPF_vs_Control
15.0029	0.148821	0.359553	0.413906	0.678943	0.99688	SRSF11	condition_IPF_vs_Control
5.66693	-0.324033	0.509257	-0.636286	0.52459	0.99688	RABGGTB	condition_IPF_vs_Control
7.90449	-0.276081	0.548248	-0.50357	0.614563	0.99688	USP33	condition_IPF_vs_Control
5.14866	-0.131299	0.581363	-0.225846	0.821321	0.99688	FAM73A	condition_IPF_vs_Control
9.45475	-0.520456	0.698789	-0.744797	0.456394	0.99688	DNAJB4	condition_IPF_vs_Control
5.61749	0.762977	0.707918	1.07778	0.281134	0.99688	IFI44L	condition_IPF_vs_Control
46.5414	0.29316	0.303097	0.967217	0.333436	0.99688	ADGRL2	condition_IPF_vs_Control
47.3924	0.191663	0.28612	0.669869	0.502941	0.99688	GNG5	condition_IPF_vs_Control
4.5227	-0.569075	0.554949	-1.02545	0.305149	0.99688	CTBS	condition_IPF_vs_Control
6.48988	-0.113	0.618909	-0.182579	0.855128	0.99688	BCL10	condition_IPF_vs_Control
5.35688	0.472777	0.549601	0.860219	0.389668	0.99688	ODF2L	condition_IPF_vs_Control
21.723	0.336445	0.333203	1.00973	0.312624	0.99688	SH3GLB1	condition_IPF_vs_Control
21.4867	-0.0464962	0.347741	-0.133709	0.893633	0.99688	SEP15	condition_IPF_vs_Control
21.6396	0.557935	0.676234	0.825062	0.409336	0.99688	GBP1	condition_IPF_vs_Control
9.30447	0.191316	0.65937	0.29015	0.771701	0.99688	GBP2	condition_IPF_vs_Control
43.6534	0.312766	0.489541	0.638897	0.52289	0.99688	GBP4	condition_IPF_vs_Control
4.49476	0.202148	0.596969	0.338623	0.734893	0.99688	ZNF644	condition_IPF_vs_Control
4.38199	0.357432	0.560607	0.63758	0.523747	0.99688	EVI5	condition_IPF_vs_Control
47.2033	0.340518	0.330466	1.03042	0.302814	0.99688	RPL5	condition_IPF_vs_Control
6.03341	0.155449	0.491204	0.316466	0.751649	0.99688	TMED5	condition_IPF_vs_Control
6.29132	-0.132718	0.599014	-0.22156	0.824656	0.99688	BCAR3	condition_IPF_vs_Control
5.91308	0.256278	0.538249	0.476132	0.63398	0.99688	DNTTIP2	condition_IPF_vs_Control
59.9005	-0.195049	0.282038	-0.691569	0.489208	0.99688	ARHGAP29	condition_IPF_vs_Control
60.294	-0.170424	0.379115	-0.449532	0.653048	0.99688	CNN3	condition_IPF_vs_Control
6.82524	0.0801923	0.556332	0.144145	0.885386	0.99688	DPYD	condition_IPF_vs_Control
4.5397	0.209918	0.669155	0.313707	0.753744	0.99688	CDC14A	condition_IPF_vs_Control
5.01151	0.512244	0.576894	0.887934	0.374576	0.99688	SLC30A7	condition_IPF_vs_Control
4.83001	-0.621317	0.512309	-1.21278	0.225215	0.99688	SLC25A24	condition_IPF_vs_Control
17.9279	-0.372454	0.373473	-0.997273	0.318632	0.99688	SARS	condition_IPF_vs_Control
6.00142	0.270119	0.526305	0.513236	0.607786	0.99688	SORT1	condition_IPF_vs_Control
9.41001	0.0609553	0.469825	0.12974	0.896772	0.99688	PSMA5	condition_IPF_vs_Control
8.83595	-0.169989	0.40485	-0.419883	0.674571	0.99688	GNAI3	condition_IPF_vs_Control
11.7642	0.0788341	0.502396	0.156916	0.875311	0.99688	CSF1	condition_IPF_vs_Control
13.2208	0.080409	0.361144	0.222651	0.823807	0.99688	LAMTOR5	condition_IPF_vs_Control
15.7116	-0.0586448	0.359399	-0.163175	0.870381	0.99688	ATP5F1	condition_IPF_vs_Control
16.6494	0.179763	0.420405	0.427595	0.668946	0.99688	RAP1A	condition_IPF_vs_Control
10.9653	-0.211784	0.464449	-0.455989	0.648398	0.99688	CTTNBP2NL	condition_IPF_vs_Control
9.70126	0.161446	0.452524	0.356768	0.721266	0.99688	CAPZA1	condition_IPF_vs_Control
75.5796	-0.159621	0.222995	-0.715805	0.474112	0.99688	RHOC	condition_IPF_vs_Control
5.55505	-0.363196	0.58943	-0.616183	0.537774	0.99688	BCAS2	condition_IPF_vs_Control
4.97451	-0.258281	0.685237	-0.376922	0.706231	0.99688	NRAS	condition_IPF_vs_Control
16.1987	0.375518	0.416701	0.901169	0.367498	0.99688	ATP1A1	condition_IPF_vs_Control
12.4703	-0.214412	0.461227	-0.464872	0.642023	0.99688	CD58	condition_IPF_vs_Control
9.22623	0.551792	0.615188	0.896949	0.369746	0.99688	RP11-14N7.2	condition_IPF_vs_Control
12.2103	-0.303616	0.442506	-0.686129	0.492632	0.99688	RNF115	condition_IPF_vs_Control
5.20178	0.380664	0.580648	0.655585	0.512091	0.99688	PEX11B	condition_IPF_vs_Control
5.6354	-0.442111	0.631979	-0.699566	0.484199	0.99688	LIX1L	condition_IPF_vs_Control
7.3316	-0.541323	0.509624	-1.0622	0.288144	0.99688	POLR3GL	condition_IPF_vs_Control
7.80993	0.0744533	0.450315	0.165336	0.86868	0.99688	SF3B4	condition_IPF_vs_Control
14.4812	-0.155482	0.33866	-0.459111	0.646154	0.99688	APH1A	condition_IPF_vs_Control
15.1543	0.387213	0.349197	1.10887	0.267487	0.99688	MRPS21	condition_IPF_vs_Control
21.3518	0.511591	0.441403	1.15901	0.246452	0.99688	MCL1	condition_IPF_vs_Control
5.29041	0.312452	0.585181	0.53394	0.593383	0.99688	SCNM1	condition_IPF_vs_Control
5.17662	-0.32957	0.504987	-0.652632	0.513994	0.99688	VPS72	condition_IPF_vs_Control
10.9455	0.407433	0.373953	1.08953	0.27592	0.99688	PSMD4	condition_IPF_vs_Control
8.0588	-0.11579	0.44431	-0.260607	0.794396	0.99688	PSMB4	condition_IPF_vs_Control
4.81081	-0.469776	0.533708	-0.880212	0.378745	0.99688	MRPL9	condition_IPF_vs_Control
180.632	0.308641	0.297272	1.03825	0.299156	0.99688	S100A10	condition_IPF_vs_Control
804.771	-0.0454093	0.330639	-0.137338	0.890764	0.99688	S100A6	condition_IPF_vs_Control
32.5773	-0.407836	0.582528	-0.700113	0.483857	0.99688	S100A3	condition_IPF_vs_Control
6.01394	0.0930015	0.529252	0.175723	0.860512	0.99688	SNAPIN	condition_IPF_vs_Control
11.0049	0.115526	0.36471	0.31676	0.751426	0.99688	ILF2	condition_IPF_vs_Control
5.7211	-0.165347	0.559182	-0.295694	0.767464	0.99688	NPR1	condition_IPF_vs_Control
12.8277	0.568007	0.503077	1.12907	0.25887	0.99688	SLC27A3	condition_IPF_vs_Control
11.3094	0.228263	0.379708	0.601153	0.547738	0.99688	SLC39A1	condition_IPF_vs_Control
17.041	-0.0674314	0.341799	-0.197284	0.843605	0.99688	JTB	condition_IPF_vs_Control
120.609	-0.129862	0.416388	-0.311876	0.755134	0.99688	RPS27	condition_IPF_vs_Control
36.3686	0.201965	0.302875	0.666827	0.504883	0.99688	TPM3	condition_IPF_vs_Control
12.8266	0.368588	0.444689	0.828866	0.40718	0.99688	ADAR	condition_IPF_vs_Control
4.62382	-0.349493	0.633392	-0.55178	0.581099	0.99688	PBXIP1	condition_IPF_vs_Control
13.5828	-0.333469	0.492873	-0.676582	0.498671	0.99688	EFNA1	condition_IPF_vs_Control
8.12359	-0.152694	0.621163	-0.24582	0.805822	0.99688	DPM3	condition_IPF_vs_Control
40.9135	-0.130599	0.361539	-0.36123	0.717927	0.99688	KRTCAP2	condition_IPF_vs_Control
4.61523	-0.436483	0.574468	-0.759805	0.447371	0.99688	GBA	condition_IPF_vs_Control
8.55661	-0.220383	0.465233	-0.473703	0.635711	0.99688	SCAMP3	condition_IPF_vs_Control
14.9985	0.216372	0.364787	0.593146	0.553084	0.99688	FDPS	condition_IPF_vs_Control
4.38202	-0.265133	0.644472	-0.411396	0.680782	0.99688	GON4L	condition_IPF_vs_Control
6.3413	-0.163267	0.56045	-0.291314	0.770811	0.99688	ARHGEF2	condition_IPF_vs_Control
10.8921	0.398325	0.419997	0.9484	0.342926	0.99688	LAMTOR2	condition_IPF_vs_Control
6.20009	0.0580909	0.48012	0.120992	0.903697	0.99688	GLMP	condition_IPF_vs_Control
8.64253	0.181036	0.404259	0.447821	0.654282	0.99688	CCT3	condition_IPF_vs_Control
5.52219	0.112478	0.540212	0.20821	0.835065	0.99688	APOA1BP	condition_IPF_vs_Control
18.746	0.116354	0.457342	0.254414	0.799176	0.99688	NES	condition_IPF_vs_Control
20.2914	0.123308	0.407096	0.302897	0.761968	0.99688	IFI16	condition_IPF_vs_Control
7.57058	-0.355639	0.473688	-0.750789	0.45278	0.99688	COPA	condition_IPF_vs_Control
7.04444	-0.506341	0.465102	-1.08867	0.276301	0.99688	NCSTN	condition_IPF_vs_Control
11.0768	0.215131	0.446101	0.482246	0.629631	0.99688	F11R	condition_IPF_vs_Control
9.23876	0.35689	0.44508	0.801856	0.422636	0.99688	PFDN2	condition_IPF_vs_Control
11.3471	0.120396	0.366318	0.328665	0.742409	0.99688	UFC1	condition_IPF_vs_Control
9.6832	-0.22727	0.461041	-0.492949	0.622049	0.99688	NDUFS2	condition_IPF_vs_Control
11.4339	-0.227328	0.393494	-0.577717	0.563455	0.99688	SDHC	condition_IPF_vs_Control
6.33062	0.468495	0.55838	0.839026	0.401455	0.99688	ATF6	condition_IPF_vs_Control
4.89025	-0.364097	0.538952	-0.675565	0.499317	0.99688	UHMK1	condition_IPF_vs_Control
53.4578	-0.0795683	0.229678	-0.346435	0.729016	0.99688	MGST3	condition_IPF_vs_Control
7.50405	-0.275815	0.442624	-0.623137	0.533195	0.99688	ALDH9A1	condition_IPF_vs_Control
11.0528	0.446333	0.422722	1.05585	0.291035	0.99688	TMCO1	condition_IPF_vs_Control
21.0602	-0.289886	0.407328	-0.711677	0.476665	0.99688	RCSD1	condition_IPF_vs_Control
7.83719	0.262731	0.448099	0.586324	0.557658	0.99688	MPC2	condition_IPF_vs_Control
6.32814	0.120301	0.532975	0.225716	0.821423	0.99688	TIPRL	condition_IPF_vs_Control
15.5523	0.453374	0.421744	1.075	0.282375	0.99688	PRRC2C	condition_IPF_vs_Control
4.59994	-0.636291	0.613279	-1.03752	0.299492	0.99688	PIGC	condition_IPF_vs_Control
12.906	-0.0548856	0.394296	-0.139199	0.889293	0.99688	PRDX6	condition_IPF_vs_Control
8.99666	-0.374037	0.540918	-0.691486	0.48926	0.99688	CACYBP	condition_IPF_vs_Control
5.46368	0.347259	0.498655	0.696392	0.486183	0.99688	MRPS14	condition_IPF_vs_Control
6.60028	-0.0865232	0.55164	-0.156847	0.875365	0.99688	KIAA0040	condition_IPF_vs_Control
7.64867	0.566077	0.510152	1.10962	0.267161	0.99688	RASAL2	condition_IPF_vs_Control
4.43573	-0.366653	0.60899	-0.602068	0.547129	0.99688	TOR1AIP1	condition_IPF_vs_Control
7.11313	-0.402458	0.493816	-0.814995	0.415075	0.99688	QSOX1	condition_IPF_vs_Control
5.47503	-0.187263	0.573793	-0.32636	0.744152	0.99688	ACBD6	condition_IPF_vs_Control
22.9819	0.101184	0.39779	0.254366	0.799213	0.99688	GLUL	condition_IPF_vs_Control
5.36659	0.121581	0.553964	0.219474	0.826281	0.99688	DHX9	condition_IPF_vs_Control
25.8564	0.0815916	0.37588	0.217068	0.828155	0.99688	ARPC5	condition_IPF_vs_Control
5.27887	-0.0958398	0.559405	-0.171324	0.863969	0.99688	EDEM3	condition_IPF_vs_Control
12.1993	0.0523688	0.398974	0.131259	0.895571	0.99688	TPR	condition_IPF_vs_Control
12.4993	0.302472	0.46051	0.656819	0.511297	0.99688	TROVE2	condition_IPF_vs_Control
6.78429	0.534942	0.464179	1.15245	0.249137	0.99688	TIMM17A	condition_IPF_vs_Control
4.3212	-0.578736	0.557854	-1.03743	0.299534	0.99688	RNPEP	condition_IPF_vs_Control
11.8703	-0.18783	0.378659	-0.496041	0.619865	0.99688	ADIPOR1	condition_IPF_vs_Control
4.8281	0.11637	0.512398	0.227109	0.820339	0.99688	CYB5R1	condition_IPF_vs_Control
15.6012	0.48455	0.536041	0.903942	0.366026	0.99688	BTG2	condition_IPF_vs_Control
6.98799	0.214901	0.493519	0.435446	0.663239	0.99688	SNRPE	condition_IPF_vs_Control
5.5705	-0.458803	0.565444	-0.811403	0.417134	0.99688	SRGAP2	condition_IPF_vs_Control
30.9509	-0.263189	0.307011	-0.857263	0.391299	0.99688	CD46	condition_IPF_vs_Control
10.0217	0.399727	0.527993	0.757068	0.449009	0.99688	PLXNA2	condition_IPF_vs_Control
42.4486	-1.10372	1.04643	-1.05474	0.291543	0.99688	ATF3	condition_IPF_vs_Control
6.30055	-0.568226	0.546925	-1.03895	0.29883	0.99688	NSL1	condition_IPF_vs_Control
8.19455	-0.278774	0.477859	-0.583382	0.559636	0.99688	EPRS	condition_IPF_vs_Control
4.47564	-0.213051	0.597999	-0.356274	0.721635	0.99688	IARS2	condition_IPF_vs_Control
8.57174	0.251175	0.525975	0.477542	0.632976	0.99688	HLX	condition_IPF_vs_Control
8.3951	0.174924	0.52023	0.336243	0.736687	0.99688	MIA3	condition_IPF_vs_Control
5.6674	0.200661	0.532047	0.37715	0.706062	0.99688	AIDA	condition_IPF_vs_Control
9.9555	0.491894	0.463395	1.0615	0.288463	0.99688	DISP1	condition_IPF_vs_Control
8.40212	0.272164	0.483073	0.563402	0.573161	0.99688	CNIH4	condition_IPF_vs_Control
6.24017	0.553001	0.541128	1.02194	0.306809	0.99688	LBR	condition_IPF_vs_Control
28.9109	0.264163	0.280921	0.940344	0.347041	0.99688	SRP9	condition_IPF_vs_Control
26.7552	-0.281686	0.380591	-0.740128	0.459222	0.99688	EPHX1	condition_IPF_vs_Control
4.66752	-0.688243	0.575802	-1.19528	0.231978	0.99688	PYCR2	condition_IPF_vs_Control
6.74068	0.0701617	0.501589	0.139879	0.888756	0.99688	PARP1	condition_IPF_vs_Control
9.60146	0.351589	0.418783	0.83955	0.401161	0.99688	CDC42BPA	condition_IPF_vs_Control
57.6846	-0.30374	0.267334	-1.13618	0.255881	0.99688	ARF1	condition_IPF_vs_Control
5.66035	0.59453	0.51849	1.14666	0.251524	0.99688	MRPL55	condition_IPF_vs_Control
6.09242	-0.771822	0.725407	-1.06398	0.287336	0.99688	IBA57	condition_IPF_vs_Control
6.74627	-0.171883	0.456795	-0.376281	0.706708	0.99688	RNF187	condition_IPF_vs_Control
5.14266	0.377743	0.641348	0.588983	0.555873	0.99688	IRF2BP2	condition_IPF_vs_Control
14.1087	0.236154	0.33692	0.700921	0.483352	0.99688	TOMM20	condition_IPF_vs_Control
8.50401	-0.167882	0.446494	-0.376001	0.706916	0.99688	ARID4B	condition_IPF_vs_Control
6.37013	0.239272	0.489867	0.488442	0.625237	0.99688	COX20	condition_IPF_vs_Control
16.0537	-0.205067	0.368617	-0.556316	0.577995	0.99688	HNRNPU	condition_IPF_vs_Control
6.72259	-0.0719652	0.513517	-0.140142	0.888548	0.99688	ACP1	condition_IPF_vs_Control
6.80388	-0.359585	0.480257	-0.748734	0.454018	0.99688	ADI1	condition_IPF_vs_Control
4.3826	0.287072	0.683335	0.420104	0.674409	0.99688	CMPK2	condition_IPF_vs_Control
13.2407	0.426824	0.54671	0.780713	0.434971	0.99688	RSAD2	condition_IPF_vs_Control
9.69668	-0.071641	0.452521	-0.158315	0.874209	0.99688	KIDINS220	condition_IPF_vs_Control
6.90327	-0.421744	0.477571	-0.883102	0.377181	0.99688	ITGB1BP1	condition_IPF_vs_Control
24.4792	0.0826966	0.277701	0.29779	0.765863	0.99688	YWHAQ	condition_IPF_vs_Control
13.016	0.0595982	0.35683	0.167021	0.867353	0.99688	HPCAL1	condition_IPF_vs_Control
16.4829	0.0926205	0.332703	0.278388	0.780715	0.99688	PDIA6	condition_IPF_vs_Control
6.70543	0.172315	0.449479	0.383366	0.701448	0.99688	PQLC3	condition_IPF_vs_Control
5.82532	0.261138	0.561095	0.465408	0.641639	0.99688	ROCK2	condition_IPF_vs_Control
6.55121	0.294946	0.54599	0.540204	0.589056	0.99688	TRIB2	condition_IPF_vs_Control
5.40126	0.5351	0.622491	0.85961	0.390004	0.99688	DDX1	condition_IPF_vs_Control
6.11505	-0.352204	0.523468	-0.672828	0.501056	0.99688	PUM2	condition_IPF_vs_Control
171.21	0.0708237	0.461032	0.15362	0.877909	0.99688	RHOB	condition_IPF_vs_Control
9.10837	-0.113502	0.482057	-0.235454	0.813856	0.99688	RAB10	condition_IPF_vs_Control
13.9203	0.252606	0.373555	0.676222	0.498899	0.99688	HADHA	condition_IPF_vs_Control
8.97824	0.297762	0.43128	0.690415	0.489933	0.99688	HADHB	condition_IPF_vs_Control
25.464	0.442613	0.428872	1.03204	0.302054	0.99688	OST4	condition_IPF_vs_Control
18.2559	0.154044	0.323779	0.475768	0.634239	0.99688	ATRAID	condition_IPF_vs_Control
5.99781	0.219459	0.477445	0.459653	0.645766	0.99688	MPV17	condition_IPF_vs_Control
11.7138	-0.149205	0.37059	-0.402615	0.687232	0.99688	SNX17	condition_IPF_vs_Control
11.0135	-0.0798664	0.382779	-0.208649	0.834722	0.99688	PPM1G	condition_IPF_vs_Control
7.70176	-0.421725	0.474728	-0.88835	0.374352	0.99688	NRBP1	condition_IPF_vs_Control
8.68687	-0.480889	0.436967	-1.10052	0.271107	0.99688	PPP1CB	condition_IPF_vs_Control
7.80857	-0.114629	0.448673	-0.255485	0.798349	0.99688	YIPF4	condition_IPF_vs_Control
12.4195	-0.205438	0.496421	-0.413837	0.678993	0.99688	FEZ2	condition_IPF_vs_Control
10.0363	0.545865	0.483343	1.12935	0.258749	0.99688	EIF2AK2	condition_IPF_vs_Control
6.21912	-0.372505	0.49802	-0.747973	0.454477	0.99688	CEBPZOS	condition_IPF_vs_Control
5.18154	0.209206	0.590782	0.354117	0.723251	0.99688	HNRNPLL	condition_IPF_vs_Control
9.79809	-0.0503505	0.42091	-0.119623	0.904782	0.99688	COX7A2L	condition_IPF_vs_Control
59.7337	0.0828622	0.291869	0.283902	0.776486	0.99688	PRKCE	condition_IPF_vs_Control
238.56	-0.0700639	0.252989	-0.276944	0.781823	0.99688	EPAS1	condition_IPF_vs_Control
4.6165	-0.225734	0.55122	-0.409517	0.68216	0.99688	MCFD2	condition_IPF_vs_Control
42.4968	0.0431468	0.269162	0.1603	0.872644	0.99688	CALM2	condition_IPF_vs_Control
8.50802	-0.0572592	0.420253	-0.136249	0.891624	0.99688	ERLEC1	condition_IPF_vs_Control
138.077	-0.104884	0.382174	-0.274441	0.783745	0.99688	SPTBN1	condition_IPF_vs_Control
6.92425	0.349559	0.538139	0.649569	0.51597	0.99688	REL	condition_IPF_vs_Control
5.31455	0.505006	0.581802	0.868004	0.385392	0.99688	USP34	condition_IPF_vs_Control
13.8472	-0.395551	0.370625	-1.06726	0.285856	0.99688	CCT4	condition_IPF_vs_Control
4.68173	0.270103	0.529411	0.510196	0.609914	0.99688	MDH1	condition_IPF_vs_Control
5.84275	-0.21886	0.468433	-0.467217	0.640344	0.99688	UGP2	condition_IPF_vs_Control
23.2863	-0.259596	0.315926	-0.821699	0.411248	0.99688	RAB1A	condition_IPF_vs_Control
15.8799	0.186502	0.344219	0.541812	0.587948	0.99688	ACTR2	condition_IPF_vs_Control
5.96463	-0.207794	0.501459	-0.414378	0.678597	0.99688	MEIS1	condition_IPF_vs_Control
5.85569	0.315164	0.494417	0.637446	0.523834	0.99688	C1D	condition_IPF_vs_Control
7.7674	-0.135566	0.494306	-0.274256	0.783888	0.99688	ANXA4	condition_IPF_vs_Control
4.2954	-0.368727	0.565127	-0.652468	0.5141	0.99688	SNRNP27	condition_IPF_vs_Control
4.65243	-0.26001	0.575164	-0.452062	0.651224	0.99688	TIA1	condition_IPF_vs_Control
15.3173	0.459214	0.387037	1.18649	0.23543	0.99688	SNRPG	condition_IPF_vs_Control
4.74883	-0.0890042	0.558855	-0.159262	0.873463	0.99688	NAGK	condition_IPF_vs_Control
7.82017	-0.171889	0.46588	-0.368955	0.712161	0.99688	ZNF638	condition_IPF_vs_Control
5.28017	0.338856	0.514219	0.658973	0.509913	0.99688	TPRKB	condition_IPF_vs_Control
5.70554	-0.386182	0.492139	-0.784701	0.432629	0.99688	DUSP11	condition_IPF_vs_Control
8.95606	0.267872	0.462789	0.57882	0.562711	0.99688	DGUOK	condition_IPF_vs_Control
4.93774	-0.410546	0.637717	-0.643774	0.519722	0.99688	BOLA3	condition_IPF_vs_Control
9.7447	0.0883828	0.508749	0.173726	0.862081	0.99688	DCTN1	condition_IPF_vs_Control
17.8348	0.104085	0.328113	0.317222	0.751075	0.99688	AUP1	condition_IPF_vs_Control
4.89704	-0.148234	0.57296	-0.258716	0.795855	0.99688	HTRA2	condition_IPF_vs_Control
4.63352	0.359312	0.578743	0.620849	0.534699	0.99688	MRPL19	condition_IPF_vs_Control
7.45928	-0.398926	0.424354	-0.940077	0.347178	0.99688	SUCLG1	condition_IPF_vs_Control
17.2239	-0.088616	0.354469	-0.249996	0.80259	0.99688	TGOLN2	condition_IPF_vs_Control
5.96752	-0.34478	0.515823	-0.668406	0.503874	0.99688	MAT2A	condition_IPF_vs_Control
12.6988	0.131623	0.439166	0.299712	0.764397	0.99688	VAMP8	condition_IPF_vs_Control
66.7689	0.317585	0.328787	0.965929	0.33408	0.99688	VAMP5	condition_IPF_vs_Control
15.2541	0.0765612	0.369972	0.206938	0.836058	0.99688	RNF181	condition_IPF_vs_Control
12.0215	1.3764	1.28359	1.0723	0.283583	0.99688	SFTPB	condition_IPF_vs_Control
8.28138	0.152518	0.47816	0.318969	0.74975	0.99688	CHMP3	condition_IPF_vs_Control
5.43435	0.43861	0.510301	0.859513	0.390058	0.99688	MRPS5	condition_IPF_vs_Control
4.60835	-0.376779	0.610869	-0.616792	0.537372	0.99688	STARD7	condition_IPF_vs_Control
5.56517	0.133748	0.518924	0.25774	0.796608	0.99688	SNRNP200	condition_IPF_vs_Control
34.7679	-0.097659	0.396354	-0.246393	0.805378	0.99688	COX5B	condition_IPF_vs_Control
4.80645	-0.553171	0.547645	-1.01009	0.312451	0.99688	ACTR1B	condition_IPF_vs_Control
9.00486	-0.397807	0.416785	-0.954466	0.339848	0.99688	UNC50	condition_IPF_vs_Control
9.82685	-0.222288	0.437124	-0.508523	0.611086	0.99688	MGAT4A	condition_IPF_vs_Control
4.72486	-0.301645	0.571314	-0.527984	0.59751	0.99688	KIAA1211L	condition_IPF_vs_Control
4.55129	0.368015	0.569593	0.646101	0.518214	0.99688	MITD1	condition_IPF_vs_Control
7.19244	-0.425672	0.472593	-0.900716	0.367739	0.99688	TXNDC9	condition_IPF_vs_Control
17.9815	0.367894	0.439429	0.83721	0.402475	0.99688	RPL31	condition_IPF_vs_Control
324.033	-0.985382	0.870646	-1.13178	0.257726	0.99688	IL1RL1	condition_IPF_vs_Control
8.26218	-0.366036	0.465184	-0.786865	0.431361	0.99688	GCC2	condition_IPF_vs_Control
4.74481	0.215711	0.670279	0.321823	0.747587	0.99688	LIMS1	condition_IPF_vs_Control
6.39579	-0.176843	0.55072	-0.321112	0.748126	0.99688	RANBP2	condition_IPF_vs_Control
16.4898	0.425815	0.379363	1.12245	0.261672	0.99688	SEPT10	condition_IPF_vs_Control
9.09978	0.0590459	0.427217	0.13821	0.890074	0.99688	LINC00116	condition_IPF_vs_Control
5.19305	-0.0978327	0.60393	-0.161993	0.871311	0.99688	SLC20A1	condition_IPF_vs_Control
14.4575	-0.414484	0.383788	-1.07998	0.28015	0.99688	DDX18	condition_IPF_vs_Control
5.09277	0.154905	0.58176	0.266269	0.790032	0.99688	TMEM37	condition_IPF_vs_Control
4.4537	0.18755	0.649588	0.288721	0.772795	0.99688	RALB	condition_IPF_vs_Control
15.9204	0.153958	0.607461	0.253446	0.799924	0.99688	GYPC	condition_IPF_vs_Control
7.75746	0.320903	0.479503	0.66924	0.503343	0.99688	WDR33	condition_IPF_vs_Control
6.80225	0.250993	0.606787	0.413643	0.679135	0.99688	MZT2B	condition_IPF_vs_Control
6.18577	-0.20485	0.484109	-0.42315	0.672186	0.99688	CCDC115	condition_IPF_vs_Control
5.31218	0.080309	0.492817	0.162959	0.870551	0.99688	PLEKHB2	condition_IPF_vs_Control
5.94566	-0.076231	0.51615	-0.147692	0.882586	0.99688	RAB3GAP1	condition_IPF_vs_Control
7.40946	0.223907	0.458666	0.488169	0.62543	0.99688	DARS	condition_IPF_vs_Control
11.7385	-0.076896	0.35651	-0.215691	0.829229	0.99688	MMADHC	condition_IPF_vs_Control
5.78684	0.415402	0.524491	0.79201	0.428355	0.99688	NMI	condition_IPF_vs_Control
8.13774	0.426757	0.47945	0.890097	0.373414	0.99688	ARL5A	condition_IPF_vs_Control
7.27181	-0.254056	0.5157	-0.492642	0.622266	0.99688	PRPF40A	condition_IPF_vs_Control
8.8272	0.167176	0.409842	0.407904	0.683344	0.99688	ARL6IP6	condition_IPF_vs_Control
13.1341	-0.220587	0.410463	-0.53741	0.590985	0.99688	TANC1	condition_IPF_vs_Control
5.21744	-0.597819	0.674515	-0.886295	0.375459	0.99688	BAZ2B	condition_IPF_vs_Control
19.6825	0.341693	0.362193	0.943402	0.345475	0.99688	RBMS1	condition_IPF_vs_Control
11.376	-0.205181	0.565299	-0.36296	0.716635	0.99688	NOSTRIN	condition_IPF_vs_Control
10.2654	0.0496595	0.410073	0.121099	0.903612	0.99688	PPIG	condition_IPF_vs_Control
13.2425	0.238855	0.450148	0.530615	0.595686	0.99688	SSB	condition_IPF_vs_Control
6.57807	0.269425	0.495984	0.543214	0.586983	0.99688	METTL5	condition_IPF_vs_Control
5.5424	-0.141363	0.510703	-0.2768	0.781933	0.99688	GORASP2	condition_IPF_vs_Control
10.815	0.264343	0.463638	0.57015	0.568576	0.99688	DYNC1I2	condition_IPF_vs_Control
6.74772	0.0942699	0.439304	0.214589	0.830088	0.99688	HAT1	condition_IPF_vs_Control
10.5606	0.295772	0.481971	0.613671	0.539433	0.99688	ITGA6	condition_IPF_vs_Control
17.8205	-0.326228	0.379826	-0.858888	0.390402	0.99688	NFE2L2	condition_IPF_vs_Control
5.36459	0.345995	0.542226	0.6381	0.523408	0.99688	PRKRA	condition_IPF_vs_Control
7.63865	-0.36257	0.512087	-0.708023	0.478931	0.99688	UBE2E3	condition_IPF_vs_Control
6.78182	0.287447	0.631174	0.455417	0.648809	0.99688	SSFA2	condition_IPF_vs_Control
4.74861	-0.143221	0.524273	-0.273181	0.784714	0.99688	DNAJC10	condition_IPF_vs_Control
17.8591	0.160056	0.427738	0.374191	0.708262	0.99688	NCKAP1	condition_IPF_vs_Control
9.10908	0.356201	0.453496	0.785454	0.432187	0.99688	ZC3H15	condition_IPF_vs_Control
6.19091	0.240413	0.684269	0.351343	0.725331	0.99688	ITGAV	condition_IPF_vs_Control
55.0388	-0.332764	0.530542	-0.627215	0.530518	0.99688	CALCRL	condition_IPF_vs_Control
56.6604	0.093562	0.335787	0.278635	0.780525	0.99688	TFPI	condition_IPF_vs_Control
6.4476	-0.282764	0.501354	-0.564001	0.572754	0.99688	HIBCH	condition_IPF_vs_Control
20.7355	-0.293702	0.366968	-0.800347	0.42351	0.99688	INPP1	condition_IPF_vs_Control
9.94722	-0.259837	0.424466	-0.612151	0.540438	0.99688	MFSD6	condition_IPF_vs_Control
5.31249	-0.0813502	0.592315	-0.137343	0.89076	0.99688	GLS	condition_IPF_vs_Control
18.1234	0.304392	0.686098	0.443656	0.657291	0.99688	STAT1	condition_IPF_vs_Control
208.868	0.124188	0.409681	0.303134	0.761788	0.99688	SDPR	condition_IPF_vs_Control
21.6529	0.306036	0.292126	1.04762	0.294815	0.99688	SF3B1	condition_IPF_vs_Control
6.29416	-0.208217	0.501656	-0.415059	0.678099	0.99688	COQ10B	condition_IPF_vs_Control
7.1077	-0.0755488	0.461019	-0.163874	0.869831	0.99688	HSPD1	condition_IPF_vs_Control
14.1209	0.175892	0.470463	0.373871	0.7085	0.99688	HSPE1	condition_IPF_vs_Control
4.96323	-0.208188	0.569384	-0.365636	0.714636	0.99688	SPATS2L	condition_IPF_vs_Control
16.5673	0.058875	0.358922	0.164033	0.869705	0.99688	BZW1	condition_IPF_vs_Control
10.6724	-0.337129	0.48946	-0.688778	0.490963	0.99688	CLK1	condition_IPF_vs_Control
12.0308	0.281047	0.487816	0.576133	0.564525	0.99688	NDUFB3	condition_IPF_vs_Control
17.7262	0.328613	0.343774	0.9559	0.339123	0.99688	SUMO1	condition_IPF_vs_Control
33.112	0.109625	0.400581	0.273664	0.784343	0.99688	BMPR2	condition_IPF_vs_Control
7.79162	-0.0989194	0.557678	-0.177377	0.859212	0.99688	NBEAL1	condition_IPF_vs_Control
6.40778	-0.376611	0.5557	-0.677724	0.497947	0.99688	RAPH1	condition_IPF_vs_Control
5.18181	0.236905	0.537295	0.440922	0.659269	0.99688	NDUFS1	condition_IPF_vs_Control
26.6994	0.0628681	0.295203	0.212965	0.831354	0.99688	EEF1B2	condition_IPF_vs_Control
12.828	-0.426938	0.404728	-1.05488	0.291482	0.99688	KLF7	condition_IPF_vs_Control
5.50907	-0.149864	0.618917	-0.24214	0.808672	0.99688	CREB1	condition_IPF_vs_Control
6.61518	-1.52708	1.50234	-1.01647	0.309406	0.99688	FN1	condition_IPF_vs_Control
16.3935	-0.0704409	0.33002	-0.213445	0.83098	0.99688	XRCC5	condition_IPF_vs_Control
50.4406	0.121013	0.382433	0.316428	0.751677	0.99688	RPL37A	condition_IPF_vs_Control
8.7464	-0.0972955	0.403941	-0.240866	0.809659	0.99688	AAMP	condition_IPF_vs_Control
9.39717	-0.181417	0.508031	-0.357098	0.721019	0.99688	PNKD	condition_IPF_vs_Control
33.8419	-0.319178	0.290139	-1.10009	0.271295	0.99688	TMBIM1	condition_IPF_vs_Control
4.51486	-0.502813	0.56418	-0.891229	0.372806	0.99688	ZFAND2B	condition_IPF_vs_Control
10.4205	0.161811	0.388216	0.416807	0.676819	0.99688	DNPEP	condition_IPF_vs_Control
5.10625	0.599938	0.528852	1.13441	0.256621	0.99688	TRIP12	condition_IPF_vs_Control
19.1792	0.344549	0.362092	0.95155	0.341325	0.99688	SP100	condition_IPF_vs_Control
7.02803	-0.213425	0.43058	-0.495667	0.620129	0.99688	PSMD1	condition_IPF_vs_Control
18.563	-0.0434117	0.363142	-0.119545	0.904844	0.99688	NCL	condition_IPF_vs_Control
270.206	0.208432	0.378223	0.551083	0.581577	0.99688	PTMA	condition_IPF_vs_Control
4.5349	0.285161	0.554487	0.514278	0.607057	0.99688	PDE6D	condition_IPF_vs_Control
4.89894	-0.318219	0.542295	-0.5868	0.557338	0.99688	EIF4E2	condition_IPF_vs_Control
6.46393	0.295003	0.572016	0.515725	0.606046	0.99688	SH3BP4	condition_IPF_vs_Control
5.94586	0.136626	0.477889	0.285896	0.774958	0.99688	COPS8	condition_IPF_vs_Control
6.95415	-0.161126	0.449836	-0.358188	0.720203	0.99688	NDUFA10	condition_IPF_vs_Control
4.99018	-0.261057	0.599324	-0.435585	0.663138	0.99688	RNPEPL1	condition_IPF_vs_Control
4.2966	-0.222675	0.619163	-0.359639	0.719117	0.99688	PPP1R7	condition_IPF_vs_Control
6.76657	-0.0813902	0.509446	-0.159762	0.873069	0.99688	HDLBP	condition_IPF_vs_Control
15.5141	-0.359238	0.372684	-0.963921	0.335085	0.99688	SEPT2	condition_IPF_vs_Control
9.32534	-0.135455	0.505771	-0.267818	0.788839	0.99688	CHL1	condition_IPF_vs_Control
10.0908	-0.104461	0.490489	-0.212973	0.831348	0.99688	CRBN	condition_IPF_vs_Control
6.70689	0.260685	0.938026	0.277908	0.781083	0.99688	BHLHE40	condition_IPF_vs_Control
9.03849	-0.246476	0.415518	-0.593178	0.553062	0.99688	ARL8B	condition_IPF_vs_Control
5.39475	0.304619	0.532821	0.571709	0.567519	0.99688	SETD5	condition_IPF_vs_Control
4.68979	-0.0706076	0.54119	-0.130467	0.896197	0.99688	TADA3	condition_IPF_vs_Control
6.30995	-0.507057	0.506796	-1.00051	0.317062	0.99688	ARPC4	condition_IPF_vs_Control
6.11018	-0.551526	0.46428	-1.18792	0.234866	0.99688	JAGN1	condition_IPF_vs_Control
8.40765	0.379187	0.421223	0.900204	0.368012	0.99688	EMC3	condition_IPF_vs_Control
4.9456	0.106678	0.760828	0.140214	0.888491	0.99688	IRAK2	condition_IPF_vs_Control
11.4474	-0.0992713	0.394328	-0.251748	0.801236	0.99688	SEC13	condition_IPF_vs_Control
112.408	0.236165	0.308507	0.765509	0.443969	0.99688	RPL32	condition_IPF_vs_Control
6.61563	-0.244849	0.509369	-0.480692	0.630736	0.99688	TMEM43	condition_IPF_vs_Control
4.47457	0.288657	0.556005	0.519162	0.603647	0.99688	XPC	condition_IPF_vs_Control
6.40755	-0.395492	0.470614	-0.840374	0.400699	0.99688	FGD5	condition_IPF_vs_Control
8.8814	-0.229524	0.468945	-0.489448	0.624524	0.99688	FGD5-AS1	condition_IPF_vs_Control
5.83806	-0.249984	0.515171	-0.485246	0.627502	0.99688	DPH3	condition_IPF_vs_Control
11.3575	-0.106734	0.398395	-0.267909	0.788769	0.99688	RAB5A	condition_IPF_vs_Control
11.497	-0.245002	0.402728	-0.608356	0.542951	0.99688	UBE2E1	condition_IPF_vs_Control
4.37161	-0.347299	0.622233	-0.55815	0.576742	0.99688	NR1D2	condition_IPF_vs_Control
4.40205	-0.285184	0.6241	-0.456952	0.647706	0.99688	AZI2	condition_IPF_vs_Control
26.2517	-0.130067	0.273256	-0.47599	0.634082	0.99688	TGFBR2	condition_IPF_vs_Control
11.7544	0.360076	0.426865	0.843537	0.398928	0.99688	CMTM8	condition_IPF_vs_Control
13.0665	0.430349	0.396376	1.08571	0.277608	0.99688	CMTM6	condition_IPF_vs_Control
6.44534	-0.305544	0.517336	-0.590611	0.554781	0.99688	DYNC1LI1	condition_IPF_vs_Control
12.4051	-0.146581	0.450654	-0.325263	0.744982	0.99688	CRTAP	condition_IPF_vs_Control
18.5339	-0.295575	0.33401	-0.884929	0.376195	0.99688	PDCD6IP	condition_IPF_vs_Control
8.22492	-0.346959	0.504334	-0.687954	0.491482	0.99688	LRRFIP2	condition_IPF_vs_Control
5.36121	0.14045	0.518425	0.270917	0.786455	0.99688	GOLGA4	condition_IPF_vs_Control
6.86936	-0.416579	0.468858	-0.888497	0.374273	0.99688	ACAA1	condition_IPF_vs_Control
25.5343	-0.208237	0.48546	-0.428948	0.667961	0.99688	CSRNP1	condition_IPF_vs_Control
36.6387	-0.0392686	0.285617	-0.137487	0.890646	0.99688	RPSA	condition_IPF_vs_Control
16.3914	-0.0942719	0.363324	-0.259471	0.795272	0.99688	EIF1B	condition_IPF_vs_Control
62.8257	0.295585	0.249589	1.18429	0.2363	0.99688	RPL14	condition_IPF_vs_Control
14.6796	0.280162	0.500754	0.559481	0.575834	0.99688	CTNNB1	condition_IPF_vs_Control
100.507	-0.28593	0.34222	-0.835516	0.403427	0.99688	VIPR1	condition_IPF_vs_Control
11.4936	0.173946	0.428496	0.405947	0.684782	0.99688	SEC22C	condition_IPF_vs_Control
6.82619	-0.301501	0.441793	-0.682449	0.494955	0.99688	SS18L2	condition_IPF_vs_Control
14.7681	-0.46917	0.524411	-0.894662	0.370968	0.99688	NKTR	condition_IPF_vs_Control
6.43873	-0.0985923	0.528234	-0.186645	0.851939	0.99688	HIGD1A	condition_IPF_vs_Control
15.5238	-0.103831	0.497362	-0.208764	0.834633	0.99688	SNRK	condition_IPF_vs_Control
4.42418	0.221497	0.56121	0.394677	0.693081	0.99688	ANO10	condition_IPF_vs_Control
5.11943	-0.713336	0.7307	-0.976237	0.328947	0.99688	ABHD5	condition_IPF_vs_Control
4.45919	0.49222	0.539551	0.912277	0.361623	0.99688	KIAA1143	condition_IPF_vs_Control
28.0142	0.167025	0.920268	0.181496	0.855978	0.99688	CLEC3B	condition_IPF_vs_Control
6.57149	-0.118125	0.452175	-0.261238	0.793909	0.99688	CCRL2	condition_IPF_vs_Control
4.83378	-0.200099	0.609096	-0.328518	0.74252	0.99688	ALS2CL	condition_IPF_vs_Control
6.86786	0.256269	0.476887	0.537379	0.591006	0.99688	CCDC12	condition_IPF_vs_Control
4.94448	-0.188796	0.536053	-0.352197	0.724691	0.99688	DHX30	condition_IPF_vs_Control
16.7791	0.404122	0.443352	0.911515	0.362024	0.99688	MAP4	condition_IPF_vs_Control
24.3582	0.0952924	0.363516	0.262141	0.793213	0.99688	SHISA5	condition_IPF_vs_Control
11.6258	0.104469	0.406911	0.256737	0.797382	0.99688	UQCRC1	condition_IPF_vs_Control
5.88147	-0.267808	0.536542	-0.499137	0.617683	0.99688	PRKAR2A	condition_IPF_vs_Control
5.50108	0.628593	0.564888	1.11277	0.265806	0.99688	ARIH2	condition_IPF_vs_Control
5.18884	0.438934	0.589929	0.744045	0.456849	0.99688	P4HTM	condition_IPF_vs_Control
13.2743	0.430427	0.492499	0.873966	0.382137	0.99688	LAMB2	condition_IPF_vs_Control
116.588	0.143484	0.187298	0.766071	0.443634	0.99688	RHOA	condition_IPF_vs_Control
8.30181	0.487451	0.573244	0.850338	0.395137	0.99688	DAG1	condition_IPF_vs_Control
6.60216	0.175991	0.576717	0.30516	0.760245	0.99688	FAM212A	condition_IPF_vs_Control
5.7024	0.450869	0.600477	0.750852	0.452742	0.99688	UBA7	condition_IPF_vs_Control
4.43183	0.407274	0.581213	0.700731	0.483471	0.99688	RBM6	condition_IPF_vs_Control
4.94385	-0.305368	0.597374	-0.511183	0.609223	0.99688	RBM5	condition_IPF_vs_Control
37.3052	0.330468	0.34484	0.958324	0.337899	0.99688	GNAI2	condition_IPF_vs_Control
146.099	0.14201	0.465422	0.30512	0.760275	0.99688	HYAL2	condition_IPF_vs_Control
9.05204	-0.43018	0.405882	-1.05986	0.289206	0.99688	TUSC2	condition_IPF_vs_Control
12.0787	-0.201989	0.427128	-0.4729	0.636285	0.99688	RASSF1	condition_IPF_vs_Control
6.43207	-0.480712	0.486288	-0.988535	0.322891	0.99688	TMEM115	condition_IPF_vs_Control
4.6332	-0.362321	0.63149	-0.573757	0.566132	0.99688	MANF	condition_IPF_vs_Control
8.79256	0.498332	0.437825	1.1382	0.255037	0.99688	TEX264	condition_IPF_vs_Control
4.6723	-0.418167	0.579304	-0.721844	0.470391	0.99688	ABHD14B	condition_IPF_vs_Control
4.89295	-0.23116	0.578464	-0.399609	0.689444	0.99688	PBRM1	condition_IPF_vs_Control
5.53073	-0.172232	0.498979	-0.345169	0.729967	0.99688	GLT8D1	condition_IPF_vs_Control
22.8013	-0.327982	0.322226	-1.01786	0.308743	0.99688	SPCS1	condition_IPF_vs_Control
6.20823	0.192573	0.486246	0.39604	0.692076	0.99688	TKT	condition_IPF_vs_Control
19.246	0.0896005	0.342711	0.261447	0.793748	0.99688	SELK	condition_IPF_vs_Control
14.0599	0.283895	0.501885	0.565658	0.571626	0.99688	ARHGEF3	condition_IPF_vs_Control
10.2622	-0.401295	0.466936	-0.859422	0.390108	0.99688	APPL1	condition_IPF_vs_Control
20.0273	-0.0545728	0.325867	-0.167469	0.867001	0.99688	ARF4	condition_IPF_vs_Control
17.5713	-0.462393	0.528894	-0.874263	0.381975	0.99688	FAM107A	condition_IPF_vs_Control
7.69052	-0.578774	0.550973	-1.05046	0.293508	0.99688	PRICKLE2	condition_IPF_vs_Control
5.82952	-0.0706595	0.508676	-0.138909	0.889522	0.99688	SUCLG2	condition_IPF_vs_Control
5.51987	0.185007	0.537613	0.344126	0.730751	0.99688	EOGT	condition_IPF_vs_Control
5.91485	-0.184982	0.52806	-0.350304	0.72611	0.99688	TMF1	condition_IPF_vs_Control
5.13829	-0.507253	0.576524	-0.879848	0.378942	0.99688	UBA3	condition_IPF_vs_Control
14.9912	0.188134	0.350243	0.537152	0.591163	0.99688	ARL6IP5	condition_IPF_vs_Control
7.56194	0.0877354	0.615904	0.14245	0.886725	0.99688	FRMD4B	condition_IPF_vs_Control
5.91108	0.491919	0.513535	0.957907	0.338109	0.99688	PPP4R2	condition_IPF_vs_Control
10.4406	-0.332861	0.496204	-0.670814	0.502339	0.99688	GBE1	condition_IPF_vs_Control
15.4445	-0.177649	0.332982	-0.533509	0.593682	0.99688	CLDND1	condition_IPF_vs_Control
11.1642	0.200309	0.416134	0.481358	0.630262	0.99688	PCNP	condition_IPF_vs_Control
10.2852	-0.341833	0.78684	-0.434438	0.66397	0.99688	NFKBIZ	condition_IPF_vs_Control
7.42874	0.223014	0.519902	0.428954	0.667957	0.99688	BBX	condition_IPF_vs_Control
8.37547	0.12866	0.442485	0.290767	0.77123	0.99688	CD47	condition_IPF_vs_Control
7.89055	0.178448	0.476089	0.374822	0.707793	0.99688	ATG3	condition_IPF_vs_Control
6.4775	-0.130994	0.515658	-0.254033	0.79947	0.99688	ZBTB20	condition_IPF_vs_Control
12.3126	0.381505	0.428684	0.889945	0.373496	0.99688	ARHGAP31	condition_IPF_vs_Control
14.8623	-0.0711309	0.327657	-0.21709	0.828138	0.99688	TIMMDC1	condition_IPF_vs_Control
22.9718	0.0767545	0.385404	0.199153	0.842143	0.99688	COX17	condition_IPF_vs_Control
4.80481	-0.456955	0.608452	-0.751013	0.452645	0.99688	GSK3B	condition_IPF_vs_Control
22.3093	0.216363	0.33461	0.646614	0.517882	0.99688	NDUFB4	condition_IPF_vs_Control
6.64586	0.466837	0.46574	1.00236	0.316172	0.99688	GOLGB1	condition_IPF_vs_Control
4.796	0.167929	0.546621	0.307212	0.758682	0.99688	KPNA1	condition_IPF_vs_Control
8.44447	0.235177	0.48673	0.483177	0.62897	0.99688	DTX3L	condition_IPF_vs_Control
20.4433	0.563376	0.55529	1.01456	0.310315	0.99688	PARP14	condition_IPF_vs_Control
4.68749	-0.663061	0.603841	-1.09807	0.272173	0.99688	KALRN	condition_IPF_vs_Control
5.81091	0.192126	0.512016	0.375234	0.707486	0.99688	SNX4	condition_IPF_vs_Control
5.23315	-0.401474	0.522837	-0.767877	0.44256	0.99688	TPRA1	condition_IPF_vs_Control
7.74162	0.41301	0.513202	0.804771	0.420952	0.99688	SEC61A1	condition_IPF_vs_Control
7.64991	-0.489155	0.492091	-0.994033	0.320207	0.99688	GATA2-AS1	condition_IPF_vs_Control
30.2015	-0.305713	0.261182	-1.1705	0.241801	0.99688	RAB7A	condition_IPF_vs_Control
4.5173	-0.182882	0.859288	-0.212829	0.83146	0.99688	ISY1	condition_IPF_vs_Control
55.6181	-0.223761	0.224184	-0.998117	0.318223	0.99688	CNBP	condition_IPF_vs_Control
9.4538	-0.604778	0.603734	-1.00173	0.316474	0.99688	H1FX	condition_IPF_vs_Control
5.05726	-0.243644	0.580214	-0.419921	0.674543	0.99688	MRPL3	condition_IPF_vs_Control
5.90042	0.281119	0.70625	0.398045	0.690597	0.99688	ANAPC13	condition_IPF_vs_Control
6.12075	0.468117	0.464451	1.00789	0.313506	0.99688	COPB2	condition_IPF_vs_Control
13.683	0.270049	0.370535	0.72881	0.466118	0.99688	RNF7	condition_IPF_vs_Control
6.54458	0.227013	0.515255	0.440584	0.659514	0.99688	ATP1B3	condition_IPF_vs_Control
7.79808	0.416057	0.459371	0.905711	0.365089	0.99688	XRN1	condition_IPF_vs_Control
8.90486	-0.266585	0.41872	-0.636666	0.524342	0.99688	U2SURP	condition_IPF_vs_Control
6.0516	-0.560629	0.598195	-0.937202	0.348655	0.99688	SLC9A9	condition_IPF_vs_Control
153.187	-0.0769196	0.360958	-0.213099	0.83125	0.99688	TM4SF1	condition_IPF_vs_Control
6.21681	0.343115	0.484787	0.707765	0.479091	0.99688	COMMD2	condition_IPF_vs_Control
21.4139	-0.287481	0.317887	-0.904348	0.365811	0.99688	RNF13	condition_IPF_vs_Control
15.1521	0.0592641	0.387651	0.15288	0.878493	0.99688	SERP1	condition_IPF_vs_Control
4.85768	-0.362891	0.563709	-0.643755	0.519734	0.99688	EIF2A	condition_IPF_vs_Control
14.8953	0.0499228	0.376825	0.132483	0.894602	0.99688	SELT	condition_IPF_vs_Control
8.49495	0.0978661	0.414605	0.236047	0.813396	0.99688	SSR3	condition_IPF_vs_Control
10.4312	-0.127502	0.452785	-0.281596	0.778253	0.99688	CCNL1	condition_IPF_vs_Control
7.77089	-0.390409	0.47373	-0.824117	0.409873	0.99688	MFSD1	condition_IPF_vs_Control
4.88007	-0.0866738	0.583841	-0.148454	0.881984	0.99688	SMC4	condition_IPF_vs_Control
8.6388	-0.0934943	0.437454	-0.213724	0.830762	0.99688	PDCD10	condition_IPF_vs_Control
25.1347	0.21937	0.282728	0.775904	0.437806	0.99688	SEC62	condition_IPF_vs_Control
11.7256	0.499469	0.500279	0.998382	0.318094	0.99688	SKIL	condition_IPF_vs_Control
112.256	0.360206	0.438547	0.821363	0.41144	0.99688	TNFSF10	condition_IPF_vs_Control
5.34914	0.13839	0.600586	0.230426	0.817761	0.99688	MRPL47	condition_IPF_vs_Control
9.384	0.424381	0.421611	1.00657	0.314141	0.99688	NDUFB5	condition_IPF_vs_Control
6.393	-0.280195	0.460741	-0.60814	0.543095	0.99688	FXR1	condition_IPF_vs_Control
8.19059	-0.0874255	0.439058	-0.199121	0.842168	0.99688	DNAJC19	condition_IPF_vs_Control
4.36385	-0.698403	0.571571	-1.2219	0.221745	0.99688	KLHL24	condition_IPF_vs_Control
6.06055	0.546858	0.536909	1.01853	0.308425	0.99688	PSMD2	condition_IPF_vs_Control
8.57574	-0.305031	0.440128	-0.69305	0.488278	0.99688	EIF4G1	condition_IPF_vs_Control
6.22454	0.540256	0.463037	1.16677	0.243305	0.99688	TRA2B	condition_IPF_vs_Control
6.83257	0.430757	0.478507	0.90021	0.368008	0.99688	DNAJB11	condition_IPF_vs_Control
16.8684	-0.249818	0.426642	-0.585546	0.558181	0.99688	CCDC50	condition_IPF_vs_Control
19.0234	-0.0860505	0.619992	-0.138793	0.889614	0.99688	HES1	condition_IPF_vs_Control
9.08211	0.16096	0.393579	0.408964	0.682566	0.99688	PPP1R2	condition_IPF_vs_Control
4.29292	-0.612473	0.61812	-0.990864	0.321752	0.99688	UBXN7	condition_IPF_vs_Control
13.7793	0.0770795	0.373266	0.2065	0.8364	0.99688	PAK2	condition_IPF_vs_Control
79.2008	0.115656	0.326273	0.354475	0.722983	0.99688	RPL35A	condition_IPF_vs_Control
19.698	-0.0595364	0.497562	-0.119656	0.904755	0.99688	ATP5I	condition_IPF_vs_Control
4.87998	0.128157	0.580772	0.220666	0.825353	0.99688	GAK	condition_IPF_vs_Control
5.80726	-0.62116	0.611642	-1.01556	0.309839	0.99688	SPON2	condition_IPF_vs_Control
6.11431	-0.290994	0.560593	-0.519082	0.603704	0.99688	TNIP2	condition_IPF_vs_Control
12.8886	-0.165195	0.416229	-0.396885	0.691452	0.99688	ADD1	condition_IPF_vs_Control
13.5657	-0.326356	0.422663	-0.772141	0.440031	0.99688	LRPAP1	condition_IPF_vs_Control
17.4402	0.180603	0.356035	0.507263	0.611971	0.99688	MRFAP1	condition_IPF_vs_Control
5.78282	-0.375965	0.521677	-0.720685	0.471103	0.99688	MRFAP1L1	condition_IPF_vs_Control
4.96487	-0.182167	0.620052	-0.293792	0.768917	0.99688	GRPEL1	condition_IPF_vs_Control
27.8374	0.0876347	0.390855	0.224213	0.822591	0.99688	WDR1	condition_IPF_vs_Control
7.3496	-0.294661	0.458976	-0.641996	0.520876	0.99688	FBXL5	condition_IPF_vs_Control
5.40612	-0.410657	0.544733	-0.75387	0.450928	0.99688	MED28	condition_IPF_vs_Control
5.27919	-0.127127	0.599943	-0.211898	0.832187	0.99688	DHX15	condition_IPF_vs_Control
5.44164	0.428521	0.513043	0.835253	0.403575	0.99688	RBPJ	condition_IPF_vs_Control
6.15236	0.162621	0.565924	0.287355	0.77384	0.99688	TBC1D1	condition_IPF_vs_Control
20.991	-0.457361	0.443147	-1.03207	0.302037	0.99688	KLF3	condition_IPF_vs_Control
13.8863	0.155137	0.439599	0.352905	0.72416	0.99688	FAM114A1	condition_IPF_vs_Control
6.97514	0.240559	0.518842	0.463645	0.642902	0.99688	KLHL5	condition_IPF_vs_Control
48.1523	0.226308	0.287231	0.787895	0.430758	0.99688	RPL9	condition_IPF_vs_Control
4.34831	-0.24883	0.651804	-0.381755	0.702643	0.99688	UBE2K	condition_IPF_vs_Control
4.68035	-0.451922	0.648396	-0.696985	0.485812	0.99688	ATP10D	condition_IPF_vs_Control
13.4799	-0.158684	0.41671	-0.380802	0.70335	0.99688	FRYL	condition_IPF_vs_Control
14.9542	0.208374	0.399324	0.521817	0.601798	0.99688	OCIAD1	condition_IPF_vs_Control
5.47295	-0.164545	0.53196	-0.309319	0.757079	0.99688	FIP1L1	condition_IPF_vs_Control
8.27857	-0.122898	0.627302	-0.195915	0.844677	0.99688	CHIC2	condition_IPF_vs_Control
23.1728	-0.488473	0.482119	-1.01318	0.310975	0.99688	KDR	condition_IPF_vs_Control
10.8661	-0.0547057	0.376836	-0.145171	0.884576	0.99688	TMEM165	condition_IPF_vs_Control
7.05378	0.151163	0.561231	0.269342	0.787667	0.99688	EXOC1	condition_IPF_vs_Control
6.63821	-0.411022	0.492381	-0.834765	0.40385	0.99688	SRP72	condition_IPF_vs_Control
4.32596	-0.435351	0.674642	-0.645306	0.518729	0.99688	UBA6	condition_IPF_vs_Control
6.49651	-0.170004	0.54613	-0.311288	0.755582	0.99688	YTHDC1	condition_IPF_vs_Control
6.6573	-0.282127	0.467936	-0.602919	0.546563	0.99688	GRSF1	condition_IPF_vs_Control
4.71621	-0.316809	0.571312	-0.554528	0.579218	0.99688	DCK	condition_IPF_vs_Control
9.4182	0.379157	1.15661	0.327818	0.743049	0.99688	AREG	condition_IPF_vs_Control
6.58805	0.372681	0.465348	0.800866	0.423209	0.99688	G3BP2	condition_IPF_vs_Control
7.13314	-0.305134	0.504303	-0.605062	0.545138	0.99688	SCARB2	condition_IPF_vs_Control
31.6684	-0.165857	0.313994	-0.528216	0.59735	0.99688	CCNI	condition_IPF_vs_Control
4.44679	0.851188	0.723063	1.1772	0.239117	0.99688	ANTXR2	condition_IPF_vs_Control
27.4805	-0.157837	0.276493	-0.570853	0.568099	0.99688	HNRNPDL	condition_IPF_vs_Control
5.04418	0.342448	0.554092	0.618036	0.536552	0.99688	ENOPH1	condition_IPF_vs_Control
6.66253	-0.586155	0.508118	-1.15358	0.248672	0.99688	SEC31A	condition_IPF_vs_Control
8.7143	-0.19103	0.434803	-0.43935	0.660408	0.99688	MRPS18C	condition_IPF_vs_Control
7.33901	-0.32972	0.562418	-0.586254	0.557705	0.99688	AFF1	condition_IPF_vs_Control
19.7861	-0.196436	0.37814	-0.519479	0.603427	0.99688	PYURF	condition_IPF_vs_Control
6.71967	-0.576714	0.526811	-1.09473	0.273637	0.99688	HERC3	condition_IPF_vs_Control
6.15402	0.306339	0.529975	0.578026	0.563247	0.99688	EIF4E	condition_IPF_vs_Control
10.4923	0.178294	0.419783	0.424729	0.671034	0.99688	ADH5	condition_IPF_vs_Control
40.3333	-0.298385	0.247695	-1.20465	0.22834	0.99688	H2AFZ	condition_IPF_vs_Control
197.707	-0.387155	0.343323	-1.12767	0.25946	0.99688	EMCN	condition_IPF_vs_Control
4.32406	0.229898	0.68434	0.335941	0.736916	0.99688	PPP3CA	condition_IPF_vs_Control
5.09329	0.4636	0.719132	0.644667	0.519143	0.99688	NFKB1	condition_IPF_vs_Control
29.8186	-0.130288	0.265348	-0.491008	0.623421	0.99688	UBE2D3	condition_IPF_vs_Control
5.06281	0.130696	0.506898	0.257835	0.796534	0.99688	BDH2	condition_IPF_vs_Control
4.75533	0.35743	0.637576	0.560608	0.575065	0.99688	AIMP1	condition_IPF_vs_Control
84.9709	0.0524757	0.390777	0.134286	0.893177	0.99688	RPL34	condition_IPF_vs_Control
7.21928	0.318833	0.48712	0.654526	0.512773	0.99688	LARP7	condition_IPF_vs_Control
8.72349	-0.17129	0.491342	-0.348617	0.727377	0.99688	SNHG8	condition_IPF_vs_Control
6.81248	-0.465191	0.729629	-0.637571	0.523753	0.99688	USP53	condition_IPF_vs_Control
31.2522	0.260945	0.320825	0.813356	0.416014	0.99688	C4orf3	condition_IPF_vs_Control
10.8314	-0.0921158	0.469251	-0.196304	0.844372	0.99688	ELF2	condition_IPF_vs_Control
20.479	0.123086	0.370843	0.331907	0.739959	0.99688	NDUFC1	condition_IPF_vs_Control
18.1173	-0.158827	0.356873	-0.445052	0.656282	0.99688	MGST2	condition_IPF_vs_Control
8.51443	-0.102987	0.486614	-0.211639	0.832389	0.99688	SCOC	condition_IPF_vs_Control
8.47329	-0.228139	0.491279	-0.464377	0.642378	0.99688	SMARCA5	condition_IPF_vs_Control
10.7548	-0.291888	0.391835	-0.744926	0.456317	0.99688	LSM6	condition_IPF_vs_Control
74.0333	0.207012	0.323569	0.639777	0.522317	0.99688	RPS3A	condition_IPF_vs_Control
5.83574	0.400817	0.58303	0.687473	0.491784	0.99688	SH3D19	condition_IPF_vs_Control
4.87856	-0.65268	0.574722	-1.13564	0.256105	0.99688	ARFIP1	condition_IPF_vs_Control
4.90264	0.274239	0.540204	0.507658	0.611693	0.99688	CTSO	condition_IPF_vs_Control
6.48181	0.499065	0.737253	0.676925	0.498453	0.99688	MSMO1	condition_IPF_vs_Control
5.09135	-0.622966	0.667672	-0.933042	0.350798	0.99688	HMGB2	condition_IPF_vs_Control
7.11092	0.142012	0.483064	0.293983	0.768771	0.99688	FBXO8	condition_IPF_vs_Control
10.3225	-0.305291	0.408178	-0.747935	0.454499	0.99688	SPCS3	condition_IPF_vs_Control
11.7999	-0.356598	0.367217	-0.971082	0.331508	0.99688	IRF2	condition_IPF_vs_Control
4.4794	0.376888	0.958012	0.393406	0.694019	0.99688	ANKRD37	condition_IPF_vs_Control
10.8351	-0.429633	1.06404	-0.403773	0.68638	0.99688	SORBS2	condition_IPF_vs_Control
5.18689	-0.136747	0.64945	-0.210558	0.833232	0.99688	TLR3	condition_IPF_vs_Control
8.16358	-0.151956	0.4539	-0.33478	0.737791	0.99688	SDHA	condition_IPF_vs_Control
11.9847	0.146577	0.446471	0.328302	0.742683	0.99688	PDCD6	condition_IPF_vs_Control
5.39604	0.118834	0.51515	0.230678	0.817565	0.99688	MRPL36	condition_IPF_vs_Control
14.2582	0.416562	0.362664	1.14862	0.250714	0.99688	NDUFS6	condition_IPF_vs_Control
9.29866	-0.0520092	0.424741	-0.122449	0.902543	0.99688	MED10	condition_IPF_vs_Control
7.5279	-0.488425	0.499562	-0.977708	0.328219	0.99688	GOLPH3	condition_IPF_vs_Control
6.4573	-0.181501	0.522296	-0.347505	0.728212	0.99688	ZFR	condition_IPF_vs_Control
18.3239	0.0886139	0.402404	0.220211	0.825707	0.99688	SUB1	condition_IPF_vs_Control
5.84855	-0.209713	0.542011	-0.386916	0.698818	0.99688	TARS	condition_IPF_vs_Control
6.87545	0.47661	0.568002	0.839099	0.401414	0.99688	RAI14	condition_IPF_vs_Control
6.4135	-0.0928968	0.50015	-0.185738	0.85265	0.99688	RICTOR	condition_IPF_vs_Control
4.61981	-0.203815	0.603188	-0.337896	0.735441	0.99688	DAB2	condition_IPF_vs_Control
82.9267	0.102426	0.364013	0.281379	0.77842	0.99688	RPL37	condition_IPF_vs_Control
8.12263	-0.512882	0.661618	-0.775194	0.438225	0.99688	PLCXD3	condition_IPF_vs_Control
5.11936	0.389069	0.527382	0.737737	0.460674	0.99688	C5orf51	condition_IPF_vs_Control
23.9104	-0.0575594	0.33221	-0.173262	0.862446	0.99688	SEPP1	condition_IPF_vs_Control
7.45261	-0.294679	0.513549	-0.573808	0.566098	0.99688	PAIP1	condition_IPF_vs_Control
4.28327	-0.110135	0.600494	-0.183407	0.854479	0.99688	MOCS2	condition_IPF_vs_Control
7.4616	-0.303078	0.508868	-0.595592	0.551448	0.99688	NDUFS4	condition_IPF_vs_Control
5.31845	0.169297	0.59745	0.283366	0.776896	0.99688	DHX29	condition_IPF_vs_Control
4.2965	-0.607452	0.562997	-1.07896	0.280605	0.99688	SKIV2L2	condition_IPF_vs_Control
22.6418	0.203941	0.363903	0.560426	0.575189	0.99688	PLPP1	condition_IPF_vs_Control
8.88417	-0.17713	0.473187	-0.374333	0.708157	0.99688	GPBP1	condition_IPF_vs_Control
5.14003	0.373973	0.750622	0.498217	0.618331	0.99688	PLK2	condition_IPF_vs_Control
6.71504	-0.330717	0.514236	-0.643124	0.520144	0.99688	SREK1IP1	condition_IPF_vs_Control
8.1027	0.349861	0.522362	0.669767	0.503006	0.99688	SREK1	condition_IPF_vs_Control
9.45247	0.143695	0.482235	0.297977	0.76572	0.99688	MAST4	condition_IPF_vs_Control
4.4702	0.302923	0.790215	0.383343	0.701466	0.99688	PIK3R1	condition_IPF_vs_Control
8.01872	-0.232188	0.471478	-0.492469	0.622388	0.99688	MRPS36	condition_IPF_vs_Control
8.66278	0.436013	0.454192	0.959975	0.337068	0.99688	TAF9	condition_IPF_vs_Control
9.2354	0.0823021	0.426457	0.19299	0.846967	0.99688	MARVELD2	condition_IPF_vs_Control
11.0166	-0.274286	0.4382	-0.625938	0.531355	0.99688	OCLN	condition_IPF_vs_Control
9.91357	-0.19449	0.477143	-0.407614	0.683557	0.99688	BDP1	condition_IPF_vs_Control
4.73028	-0.148531	0.53265	-0.278852	0.780358	0.99688	TNPO1	condition_IPF_vs_Control
5.16938	-0.548578	0.5705	-0.961574	0.336264	0.99688	FCHO2	condition_IPF_vs_Control
80.3549	0.0432148	0.314802	0.137276	0.890812	0.99688	BTF3	condition_IPF_vs_Control
5.34218	-0.302905	1.4533	-0.208425	0.834897	0.99688	ANKRA2	condition_IPF_vs_Control
11.3708	-0.17382	0.381601	-0.455501	0.648749	0.99688	HEXB	condition_IPF_vs_Control
5.23135	0.282578	0.579206	0.487871	0.625641	0.99688	NSA2	condition_IPF_vs_Control
4.7904	0.362946	0.613837	0.591273	0.554337	0.99688	COL4A3BP	condition_IPF_vs_Control
4.88939	0.340348	0.610885	0.557139	0.577432	0.99688	AGGF1	condition_IPF_vs_Control
5.22809	0.611059	0.62946	0.970767	0.331665	0.99688	AP3B1	condition_IPF_vs_Control
94.0707	0.19029	0.332334	0.572587	0.566925	0.99688	RPS23	condition_IPF_vs_Control
9.07418	-0.20837	0.449723	-0.463331	0.643127	0.99688	TMEM167A	condition_IPF_vs_Control
26.8014	0.400472	0.394564	1.01497	0.310118	0.99688	COX7C	condition_IPF_vs_Control
4.35677	0.197582	0.557238	0.354575	0.722908	0.99688	CCNH	condition_IPF_vs_Control
5.11884	0.157836	0.519027	0.304099	0.761053	0.99688	TTC37	condition_IPF_vs_Control
26.3485	-0.344967	0.428178	-0.805663	0.420437	0.99688	CAST	condition_IPF_vs_Control
8.04833	0.896035	0.775255	1.15579	0.247765	0.99688	ERAP2	condition_IPF_vs_Control
5.13168	0.174727	0.640295	0.272885	0.784941	0.99688	RGMB	condition_IPF_vs_Control
8.72539	-0.228772	0.583287	-0.392212	0.694902	0.99688	CHD1	condition_IPF_vs_Control
5.31771	0.136235	0.50483	0.269863	0.787266	0.99688	FAM174A	condition_IPF_vs_Control
10.8878	0.351262	0.478326	0.734357	0.462731	0.99688	PAM	condition_IPF_vs_Control
8.42324	-0.207753	0.539567	-0.385038	0.70021	0.99688	PJA2	condition_IPF_vs_Control
4.59871	0.292118	0.687955	0.424617	0.671116	0.99688	SLC25A46	condition_IPF_vs_Control
4.38484	-0.321315	0.610469	-0.526342	0.598651	0.99688	APC	condition_IPF_vs_Control
19.746	0.222035	0.332549	0.667677	0.50434	0.99688	REEP5	condition_IPF_vs_Control
4.75637	-0.119717	0.528574	-0.226491	0.820819	0.99688	ATG12	condition_IPF_vs_Control
8.71141	0.309375	0.411921	0.751055	0.45262	0.99688	AP3S1	condition_IPF_vs_Control
23.1464	-0.159773	0.408216	-0.391392	0.695507	0.99688	SEMA6A	condition_IPF_vs_Control
6.78704	0.136817	0.532981	0.256701	0.79741	0.99688	PHAX	condition_IPF_vs_Control
4.95916	-0.150404	0.612077	-0.245727	0.805894	0.99688	CDC42SE2	condition_IPF_vs_Control
5.33383	-0.243362	0.551982	-0.440887	0.659295	0.99688	FNIP1	condition_IPF_vs_Control
13.4181	0.227366	0.461149	0.493042	0.621983	0.99688	C5orf56	condition_IPF_vs_Control
48.4397	0.465171	0.522957	0.889502	0.373734	0.99688	IRF1	condition_IPF_vs_Control
11.3228	0.456333	0.452558	1.00834	0.313291	0.99688	AFF4	condition_IPF_vs_Control
10.9594	0.356963	0.376847	0.947234	0.34352	0.99688	VDAC1	condition_IPF_vs_Control
10.6154	0.160633	0.408107	0.393605	0.693873	0.99688	PPP2CA	condition_IPF_vs_Control
8.24036	0.0684601	0.468872	0.14601	0.883913	0.99688	SAR1B	condition_IPF_vs_Control
6.86595	0.095918	0.466619	0.205559	0.837135	0.99688	CAMLG	condition_IPF_vs_Control
5.9042	-0.115032	0.535618	-0.214765	0.829951	0.99688	DDX46	condition_IPF_vs_Control
10.3437	-0.278452	0.405264	-0.687089	0.492026	0.99688	C5orf24	condition_IPF_vs_Control
7.48065	-0.242122	0.466794	-0.518691	0.603976	0.99688	TXNDC15	condition_IPF_vs_Control
12.6154	-0.0598414	0.386269	-0.154922	0.876883	0.99688	H2AFY	condition_IPF_vs_Control
5.76116	-0.417989	0.634568	-0.658699	0.510089	0.99688	SMAD5	condition_IPF_vs_Control
17.6421	-0.226642	0.353616	-0.640926	0.521571	0.99688	HNRNPA0	condition_IPF_vs_Control
16.6532	-0.386045	1.20108	-0.321415	0.747896	0.99688	EGR1	condition_IPF_vs_Control
4.62273	0.124036	0.622123	0.199375	0.841969	0.99688	ETF1	condition_IPF_vs_Control
7.196	-0.38397	0.486074	-0.789943	0.429561	0.99688	HSPA9	condition_IPF_vs_Control
22.2158	0.100737	0.340601	0.295764	0.76741	0.99688	CTNNA1	condition_IPF_vs_Control
17.7695	0.172035	0.360778	0.476844	0.633473	0.99688	PAIP2	condition_IPF_vs_Control
15.2633	-0.194003	0.357441	-0.542757	0.587297	0.99688	TMEM173	condition_IPF_vs_Control
21.1629	0.296607	0.370868	0.799764	0.423848	0.99688	UBE2D2	condition_IPF_vs_Control
5.31692	-0.101448	0.507416	-0.19993	0.841535	0.99688	PURA	condition_IPF_vs_Control
24.9727	-0.0699969	0.320063	-0.218697	0.826886	0.99688	CYSTM1	condition_IPF_vs_Control
13.3554	-0.289748	0.334351	-0.866598	0.386162	0.99688	PFDN1	condition_IPF_vs_Control
7.95156	0.554149	0.461162	1.20164	0.229505	0.99688	SRA1	condition_IPF_vs_Control
9.053	0.295445	0.41531	0.711384	0.476846	0.99688	IK	condition_IPF_vs_Control
6.42225	0.0659459	0.474137	0.139086	0.889382	0.99688	HARS	condition_IPF_vs_Control
6.24045	-0.136005	0.463077	-0.293699	0.768988	0.99688	ZMAT2	condition_IPF_vs_Control
15.9903	-0.424365	0.385635	-1.10043	0.271144	0.99688	TAF7	condition_IPF_vs_Control
9.0859	0.228492	0.522498	0.437308	0.661888	0.99688	ARAP3	condition_IPF_vs_Control
8.54211	0.129297	0.460917	0.280522	0.779077	0.99688	KIAA0141	condition_IPF_vs_Control
5.4102	-0.303996	0.529464	-0.574158	0.565861	0.99688	ARHGAP26	condition_IPF_vs_Control
10.7917	0.382945	0.409631	0.934854	0.349864	0.99688	NR3C1	condition_IPF_vs_Control
4.55354	0.172241	0.591944	0.290976	0.77107	0.99688	YIPF5	condition_IPF_vs_Control
5.09623	0.277877	0.520005	0.534373	0.593083	0.99688	LARS	condition_IPF_vs_Control
16.6011	0.148806	0.35398	0.42038	0.674208	0.99688	CSNK1A1	condition_IPF_vs_Control
641.472	0.50151	0.595678	0.841915	0.399836	0.99688	CD74	condition_IPF_vs_Control
95.1407	0.144653	0.347556	0.4162	0.677263	0.99688	RPS14	condition_IPF_vs_Control
9.48072	0.459469	0.43273	1.06179	0.288331	0.99688	TNIP1	condition_IPF_vs_Control
10.5024	-0.360017	0.411329	-0.875255	0.381435	0.99688	G3BP1	condition_IPF_vs_Control
8.58849	-0.284846	0.482913	-0.58985	0.555291	0.99688	CNOT8	condition_IPF_vs_Control
7.83536	-0.201118	0.441558	-0.455475	0.648768	0.99688	MRPL22	condition_IPF_vs_Control
6.53769	-0.44316	0.543917	-0.814756	0.415212	0.99688	CLINT1	condition_IPF_vs_Control
9.0668	-0.223426	0.53675	-0.416258	0.677221	0.99688	RNF145	condition_IPF_vs_Control
6.68823	-0.196074	0.528061	-0.371308	0.710408	0.99688	UBLCP1	condition_IPF_vs_Control
5.62216	0.227807	0.540933	0.421137	0.673655	0.99688	TTC1	condition_IPF_vs_Control
5.95121	-0.483217	0.503395	-0.959917	0.337097	0.99688	SLU7	condition_IPF_vs_Control
5.11261	0.0955266	0.558535	0.171031	0.8642	0.99688	CCNG1	condition_IPF_vs_Control
4.91531	0.321912	0.53497	0.601738	0.547349	0.99688	NUDCD2	condition_IPF_vs_Control
5.96963	-0.0830425	0.516038	-0.160923	0.872154	0.99688	LCP2	condition_IPF_vs_Control
21.908	0.166209	0.303579	0.547499	0.584036	0.99688	NPM1	condition_IPF_vs_Control
174.937	-0.258359	0.459596	-0.562145	0.574017	0.99688	DUSP1	condition_IPF_vs_Control
37.9181	-0.184513	0.313897	-0.587813	0.556658	0.99688	ATP6V0E1	condition_IPF_vs_Control
5.55967	0.221286	0.567767	0.389748	0.696723	0.99688	CPEB4	condition_IPF_vs_Control
6.05904	-0.517165	0.479643	-1.07823	0.280931	0.99688	KIAA1191	condition_IPF_vs_Control
12.2663	-0.0747063	0.408439	-0.182907	0.854871	0.99688	HIGD2A	condition_IPF_vs_Control
33.2404	0.0949068	0.346519	0.273887	0.784172	0.99688	CLTB	condition_IPF_vs_Control
4.80775	-0.512979	0.642216	-0.798765	0.424427	0.99688	FAF2	condition_IPF_vs_Control
6.93189	0.399344	0.45369	0.880212	0.378745	0.99688	RAB24	condition_IPF_vs_Control
14.062	0.127804	0.356131	0.358868	0.719693	0.99688	PRELID1	condition_IPF_vs_Control
13.6136	-0.258565	0.382386	-0.676189	0.498921	0.99688	LMAN2	condition_IPF_vs_Control
18.9974	-0.184123	0.302137	-0.609404	0.542257	0.99688	TMED9	condition_IPF_vs_Control
7.80971	0.549219	0.544783	1.00814	0.313386	0.99688	N4BP3	condition_IPF_vs_Control
7.53966	0.159458	0.543878	0.293187	0.769379	0.99688	NHP2	condition_IPF_vs_Control
6.67832	-0.170004	0.483264	-0.351782	0.725002	0.99688	HNRNPAB	condition_IPF_vs_Control
6.12872	0.394621	0.500143	0.789016	0.430103	0.99688	HNRNPH1	condition_IPF_vs_Control
24.7605	0.233795	0.313526	0.745697	0.455851	0.99688	CANX	condition_IPF_vs_Control
7.63824	-0.359931	0.599534	-0.600351	0.548272	0.99688	LTC4S	condition_IPF_vs_Control
9.83133	0.0522122	0.421103	0.123989	0.901324	0.99688	RNF130	condition_IPF_vs_Control
55.203	0.280625	0.292041	0.960911	0.336597	0.99688	GNB2L1	condition_IPF_vs_Control
59.7003	0.061324	0.271096	0.226208	0.82104	0.99688	SERPINB1	condition_IPF_vs_Control
4.86969	-0.16019	0.925098	-0.17316	0.862525	0.99688	SERPINB9	condition_IPF_vs_Control
5.94694	-0.634137	0.567998	-1.11644	0.264233	0.99688	NQO2	condition_IPF_vs_Control
7.37815	0.161993	0.505012	0.320771	0.748384	0.99688	PRPF4B	condition_IPF_vs_Control
4.9863	-0.687719	0.57075	-1.20494	0.228227	0.99688	ECI2	condition_IPF_vs_Control
12.6992	-0.463304	0.384896	-1.20371	0.228701	0.99688	SSR1	condition_IPF_vs_Control
17.7137	0.0788323	0.354673	0.222267	0.824106	0.99688	TMEM14C	condition_IPF_vs_Control
8.90931	-0.242156	0.453744	-0.533684	0.59356	0.99688	TMEM14B	condition_IPF_vs_Control
35.4954	-0.352814	0.386241	-0.913457	0.361002	0.99688	NEDD9	condition_IPF_vs_Control
12.8581	0.475575	0.417152	1.14005	0.254264	0.99688	NOL7	condition_IPF_vs_Control
5.23691	-0.341844	0.558417	-0.612166	0.540428	0.99688	MCUR1	condition_IPF_vs_Control
11.6455	-0.271744	0.674286	-0.40301	0.686941	0.99688	CD83	condition_IPF_vs_Control
6.99835	-0.593772	0.506728	-1.17177	0.241288	0.99688	MYLIP	condition_IPF_vs_Control
9.67446	0.36103	0.421559	0.856418	0.391767	0.99688	DEK	condition_IPF_vs_Control
5.92992	0.609398	0.59872	1.01783	0.308757	0.99688	RNF144B	condition_IPF_vs_Control
9.50732	-0.245045	0.74402	-0.329354	0.741888	0.99688	SOX4	condition_IPF_vs_Control
4.63961	-0.238877	0.694628	-0.343892	0.730928	0.99688	HIST1H2AC	condition_IPF_vs_Control
18.7567	-0.149343	0.51955	-0.287446	0.773771	0.99688	BTN3A2	condition_IPF_vs_Control
7.30787	-0.270417	0.615689	-0.439211	0.660509	0.99688	BTN3A1	condition_IPF_vs_Control
9.45809	0.316829	0.421353	0.751932	0.452092	0.99688	BTN3A3	condition_IPF_vs_Control
6.05517	-0.182968	0.499817	-0.36607	0.714313	0.99688	HMGN4	condition_IPF_vs_Control
31.8372	-0.181713	0.383244	-0.474145	0.635396	0.99688	HLA-F	condition_IPF_vs_Control
522.331	-0.173281	0.362935	-0.477443	0.633047	0.99688	HLA-A	condition_IPF_vs_Control
11.5106	-0.20324	0.475359	-0.427551	0.668978	0.99688	PPP1R11	condition_IPF_vs_Control
6.62257	-0.585974	0.54369	-1.07777	0.281135	0.99688	RPP21	condition_IPF_vs_Control
7.8604	-0.349241	0.44712	-0.78109	0.43475	0.99688	MRPS18B	condition_IPF_vs_Control
7.00857	-0.255981	0.573638	-0.446241	0.655423	0.99688	PPP1R18	condition_IPF_vs_Control
14.649	0.327745	0.355723	0.921348	0.356869	0.99688	FLOT1	condition_IPF_vs_Control
5.07296	-1.11611	2.24891	-0.496288	0.619691	0.99688	IER3	condition_IPF_vs_Control
701.202	-0.21569	0.349709	-0.616771	0.537386	0.99688	HLA-C	condition_IPF_vs_Control
928.818	-0.245201	0.293725	-0.834798	0.403832	0.99688	HLA-B	condition_IPF_vs_Control
7.52253	0.239031	0.528415	0.452354	0.651014	0.99688	BAG6	condition_IPF_vs_Control
9.92835	-0.1996	0.459735	-0.434163	0.66417	0.99688	LSM2	condition_IPF_vs_Control
213.551	-1.17207	1.14435	-1.02422	0.30573	0.99688	HSPA1A	condition_IPF_vs_Control
128.199	-1.37928	1.43313	-0.962424	0.335837	0.99688	HSPA1B	condition_IPF_vs_Control
4.57974	-0.545463	0.570554	-0.956024	0.33906	0.99688	C6orf48	condition_IPF_vs_Control
9.04839	-0.535241	0.475479	-1.12569	0.260297	0.99688	NEU1	condition_IPF_vs_Control
9.22071	0.277735	0.42229	0.657688	0.510739	0.99688	NELFE	condition_IPF_vs_Control
12.9771	-0.0674324	0.442497	-0.152391	0.878879	0.99688	TNXB	condition_IPF_vs_Control
4.88814	0.370063	0.609	0.607656	0.543415	0.99688	AGPAT1	condition_IPF_vs_Control
7.34198	0.167653	0.438122	0.382663	0.70197	0.99688	RNF5	condition_IPF_vs_Control
11.9302	0.365853	0.44119	0.82924	0.406969	0.99688	NOTCH4	condition_IPF_vs_Control
147.6	0.414659	0.539199	0.769028	0.441877	0.99688	HLA-DRA	condition_IPF_vs_Control
82.4687	0.509933	0.91738	0.555858	0.578308	0.99688	HLA-DRB5	condition_IPF_vs_Control
188.275	0.379603	0.466359	0.813971	0.415661	0.99688	HLA-DRB1	condition_IPF_vs_Control
35.6697	0.599747	0.616799	0.972354	0.330874	0.99688	HLA-DQA1	condition_IPF_vs_Control
30.7581	0.215847	0.487417	0.442838	0.657883	0.99688	HLA-DQB1	condition_IPF_vs_Control
5.61434	-0.701398	2.00833	-0.349244	0.726906	0.99688	HLA-DQA2	condition_IPF_vs_Control
5.08311	0.507675	0.624998	0.812283	0.41663	0.99688	TAP2	condition_IPF_vs_Control
48.2748	-0.166201	0.286146	-0.580827	0.561357	0.99688	PSMB9	condition_IPF_vs_Control
7.08618	0.28196	0.674958	0.417744	0.676134	0.99688	HLA-DMB	condition_IPF_vs_Control
29.6492	0.531624	0.480778	1.10576	0.268831	0.99688	HLA-DMA	condition_IPF_vs_Control
10.4463	0.201409	0.435222	0.462772	0.643528	0.99688	BRD2	condition_IPF_vs_Control
6.43075	0.539611	0.507033	1.06425	0.287214	0.99688	SLC39A7	condition_IPF_vs_Control
79.4788	0.244862	0.344257	0.711279	0.476911	0.99688	RPS18	condition_IPF_vs_Control
5.21159	0.222439	0.554163	0.401396	0.688128	0.99688	PFDN6	condition_IPF_vs_Control
10.7739	-0.215403	0.431261	-0.499474	0.617446	0.99688	RGL2	condition_IPF_vs_Control
22.3735	0.319604	0.347647	0.919335	0.357921	0.99688	TAPBP	condition_IPF_vs_Control
14.4774	0.0814931	0.359141	0.226911	0.820493	0.99688	CUTA	condition_IPF_vs_Control
4.52009	0.364961	0.571942	0.638107	0.523404	0.99688	UQCC2	condition_IPF_vs_Control
7.35142	-0.424634	0.461861	-0.919398	0.357887	0.99688	C6orf1	condition_IPF_vs_Control
52.381	0.373878	0.326752	1.14422	0.252531	0.99688	RPS10	condition_IPF_vs_Control
12.2676	0.159032	0.361685	0.439698	0.660156	0.99688	SNRPC	condition_IPF_vs_Control
24.4451	0.588721	0.632505	0.930777	0.351969	0.99688	FKBP5	condition_IPF_vs_Control
4.3206	-0.19562	0.605558	-0.323041	0.746664	0.99688	KCTD20	condition_IPF_vs_Control
12.9336	0.407356	0.466266	0.873656	0.382306	0.99688	SRSF3	condition_IPF_vs_Control
4.45205	-0.259593	0.647932	-0.400648	0.688679	0.99688	C6orf89	condition_IPF_vs_Control
16.8765	-0.23771	0.321309	-0.739816	0.459412	0.99688	MTCH1	condition_IPF_vs_Control
4.89538	-0.290019	0.528595	-0.54866	0.583239	0.99688	ZFAND3	condition_IPF_vs_Control
21.5141	-0.377371	0.362282	-1.04165	0.297575	0.99688	GLO1	condition_IPF_vs_Control
35.5209	-0.289802	0.301437	-0.9614	0.336351	0.99688	CCND3	condition_IPF_vs_Control
4.70736	-0.303523	0.557344	-0.544589	0.586037	0.99688	MRPS10	condition_IPF_vs_Control
7.02086	-0.5463	0.514836	-1.06112	0.288638	0.99688	UBR2	condition_IPF_vs_Control
5.44055	-0.339544	0.542813	-0.625527	0.531625	0.99688	RPL7L1	condition_IPF_vs_Control
4.88422	0.371586	0.562158	0.660999	0.508613	0.99688	MRPL2	condition_IPF_vs_Control
23.1695	0.122638	0.350058	0.350337	0.726086	0.99688	YIPF3	condition_IPF_vs_Control
4.97271	0.292908	0.572575	0.511563	0.608957	0.99688	MRPS18A	condition_IPF_vs_Control
58.7103	0.151265	0.405145	0.373361	0.70888	0.99688	HSP90AB1	condition_IPF_vs_Control
5.69393	-0.270114	0.609784	-0.442967	0.65779	0.99688	CDC5L	condition_IPF_vs_Control
7.36888	-0.620612	0.769628	-0.806379	0.420025	0.99688	CLIC5	condition_IPF_vs_Control
59.0199	0.0940385	0.276852	0.339671	0.734105	0.99688	ADGRF5	condition_IPF_vs_Control
19.73	-0.153602	0.409587	-0.375016	0.707649	0.99688	DST	condition_IPF_vs_Control
8.88869	-0.580582	0.63988	-0.90733	0.364232	0.99688	KHDRBS2	condition_IPF_vs_Control
5.24132	0.0794051	0.501946	0.158194	0.874304	0.99688	PTP4A1	condition_IPF_vs_Control
20.1465	-0.182978	0.320596	-0.570742	0.568174	0.99688	LMBRD1	condition_IPF_vs_Control
5.7931	0.40433	0.497868	0.812123	0.416721	0.99688	SMAP1	condition_IPF_vs_Control
13.9813	0.14698	0.405601	0.362377	0.71707	0.99688	LINC00472	condition_IPF_vs_Control
5.58237	-0.416151	0.595637	-0.698666	0.484761	0.99688	SLC17A5	condition_IPF_vs_Control
33.2167	0.407842	0.339169	1.20247	0.229181	0.99688	COX7A2	condition_IPF_vs_Control
11.0104	0.19949	0.397462	0.501909	0.615731	0.99688	TMEM30A	condition_IPF_vs_Control
6.04987	-0.200651	0.555199	-0.361404	0.717798	0.99688	SENP6	condition_IPF_vs_Control
23.1176	0.0684572	0.383885	0.178327	0.858466	0.99688	MYO6	condition_IPF_vs_Control
6.31529	-0.275644	0.478997	-0.575462	0.564979	0.99688	PHIP	condition_IPF_vs_Control
12.8642	-0.0869675	0.429646	-0.202417	0.839591	0.99688	HMGN3	condition_IPF_vs_Control
5.74018	0.311132	0.490679	0.634085	0.526025	0.99688	SYNCRIP	condition_IPF_vs_Control
4.61384	0.268259	0.543185	0.493863	0.621403	0.99688	SLC35A1	condition_IPF_vs_Control
8.06933	-0.327801	0.482737	-0.679047	0.497108	0.99688	AKIRIN2	condition_IPF_vs_Control
44.1562	-0.324606	0.387647	-0.837377	0.402381	0.99688	PNRC1	condition_IPF_vs_Control
5.48623	0.441874	0.749574	0.5895	0.555526	0.99688	LYRM2	condition_IPF_vs_Control
4.86553	-0.0865722	0.553745	-0.15634	0.875765	0.99688	UFL1	condition_IPF_vs_Control
13.4742	-0.336775	0.411189	-0.819028	0.412771	0.99688	PNISR	condition_IPF_vs_Control
5.32324	0.338333	0.528603	0.64005	0.52214	0.99688	CCNC	condition_IPF_vs_Control
6.49289	0.119326	0.539535	0.221164	0.824964	0.99688	SEC63	condition_IPF_vs_Control
6.35357	-0.0681242	0.541832	-0.125729	0.899946	0.99688	OSTM1	condition_IPF_vs_Control
38.7493	-0.151236	0.281008	-0.538189	0.590446	0.99688	SNX3	condition_IPF_vs_Control
6.52433	-0.363349	0.508817	-0.714107	0.475161	0.99688	FOXO3	condition_IPF_vs_Control
9.01049	0.200374	0.399663	0.501357	0.61612	0.99688	CD164	condition_IPF_vs_Control
6.02525	0.194822	0.47266	0.412182	0.680206	0.99688	GTF3C6	condition_IPF_vs_Control
13.3203	-0.140517	0.479817	-0.292856	0.769632	0.99688	MARCKS	condition_IPF_vs_Control
11.5786	0.122682	0.371971	0.329817	0.741539	0.99688	RWDD1	condition_IPF_vs_Control
4.47372	0.305723	0.634303	0.481983	0.629818	0.99688	CEP85L	condition_IPF_vs_Control
5.37559	-0.566202	0.517195	-1.09476	0.273624	0.99688	ASF1A	condition_IPF_vs_Control
35.635	-0.319932	0.296088	-1.08053	0.279906	0.99688	SERINC1	condition_IPF_vs_Control
4.72165	-0.415623	0.524	-0.793173	0.427677	0.99688	RNF146	condition_IPF_vs_Control
5.54237	0.149433	0.556183	0.268676	0.788179	0.99688	PTPRK	condition_IPF_vs_Control
114.243	0.363331	0.336878	1.07853	0.280799	0.99688	RPS12	condition_IPF_vs_Control
5.61169	-0.191327	0.555822	-0.344223	0.730678	0.99688	SLC2A12	condition_IPF_vs_Control
121.672	0.307389	0.397366	0.773565	0.439188	0.99688	SGK1	condition_IPF_vs_Control
7.33724	0.111966	0.502859	0.222658	0.823802	0.99688	BCLAF1	condition_IPF_vs_Control
4.63849	0.319344	0.647583	0.493133	0.621919	0.99688	TNFAIP3	condition_IPF_vs_Control
4.68087	-0.2722	0.553688	-0.491613	0.622993	0.99688	CCDC28A	condition_IPF_vs_Control
5.60475	-0.321504	0.700021	-0.459277	0.646035	0.99688	STX11	condition_IPF_vs_Control
30.6427	0.177566	0.328954	0.53979	0.589342	0.99688	SASH1	condition_IPF_vs_Control
14.3209	-0.223394	0.372817	-0.599207	0.549035	0.99688	GINM1	condition_IPF_vs_Control
10.7265	-0.464746	0.414459	-1.12133	0.262147	0.99688	PCMT1	condition_IPF_vs_Control
5.77669	0.390624	0.57637	0.677731	0.497942	0.99688	GTF2H5	condition_IPF_vs_Control
8.53885	0.186703	0.491864	0.379582	0.704255	0.99688	WTAP	condition_IPF_vs_Control
9.07215	-0.0523412	0.424204	-0.123387	0.901801	0.99688	TCP1	condition_IPF_vs_Control
9.08013	-0.360565	0.445207	-0.80988	0.418009	0.99688	MRPL18	condition_IPF_vs_Control
14.0811	0.285352	0.41031	0.695456	0.486769	0.99688	QKI	condition_IPF_vs_Control
7.53306	-0.259084	0.456207	-0.567909	0.570097	0.99688	SFT2D1	condition_IPF_vs_Control
5.82137	0.167564	0.495821	0.337952	0.735399	0.99688	MPC1	condition_IPF_vs_Control
11.7399	-0.335049	0.397631	-0.842613	0.399445	0.99688	RPS6KA2	condition_IPF_vs_Control
11.5074	-0.276536	0.411186	-0.672532	0.501245	0.99688	MLLT4	condition_IPF_vs_Control
33.9657	0.324475	0.295442	1.09827	0.272086	0.99688	PSMB1	condition_IPF_vs_Control
5.8031	0.312598	0.549434	0.568945	0.569393	0.99688	PDCD2	condition_IPF_vs_Control
5.02552	-0.345848	0.631306	-0.54783	0.583809	0.99688	SUN1	condition_IPF_vs_Control
17.3468	0.43935	0.53063	0.827978	0.407683	0.99688	GPR146	condition_IPF_vs_Control
5.85332	0.381448	0.529594	0.720266	0.471362	0.99688	ZFAND2A	condition_IPF_vs_Control
4.96668	-0.519563	0.516524	-1.00588	0.314471	0.99688	WIPI2	condition_IPF_vs_Control
639.603	-0.22349	0.26355	-0.847997	0.39644	0.99688	ACTB	condition_IPF_vs_Control
12.0561	0.241925	0.410307	0.589619	0.555446	0.99688	FSCN1	condition_IPF_vs_Control
5.64564	0.260847	0.539147	0.483813	0.628519	0.99688	EIF2AK1	condition_IPF_vs_Control
84.6382	-0.0657796	0.250768	-0.262313	0.79308	0.99688	RAC1	condition_IPF_vs_Control
11.8417	-0.138886	0.418007	-0.332257	0.739695	0.99688	KDELR2	condition_IPF_vs_Control
41.8072	0.275724	0.337269	0.81752	0.413631	0.99688	NDUFA4	condition_IPF_vs_Control
5.14927	-0.612648	0.581206	-1.0541	0.291838	0.99688	TMEM106B	condition_IPF_vs_Control
114.945	0.340251	0.47276	0.719712	0.471702	0.99688	SOSTDC1	condition_IPF_vs_Control
29.0507	-0.0971346	0.373683	-0.259938	0.794911	0.99688	TOMM7	condition_IPF_vs_Control
6.13358	-0.500803	0.565187	-0.886084	0.375572	0.99688	MALSU1	condition_IPF_vs_Control
5.47486	0.313947	0.594799	0.527821	0.597624	0.99688	TRA2A	condition_IPF_vs_Control
50.2972	0.128217	0.302621	0.423689	0.671793	0.99688	HNRNPA2B1	condition_IPF_vs_Control
7.60707	0.153167	0.495821	0.308916	0.757386	0.99688	CBX3	condition_IPF_vs_Control
9.95968	-0.211214	0.536411	-0.393755	0.693762	0.99688	SKAP2	condition_IPF_vs_Control
20.0964	0.335034	0.337619	0.992345	0.321029	0.99688	TAX1BP1	condition_IPF_vs_Control
10.0426	-0.0738259	0.542672	-0.136041	0.891789	0.99688	GARS	condition_IPF_vs_Control
8.13696	-0.761345	0.79211	-0.961161	0.336471	0.99688	INMT	condition_IPF_vs_Control
6.3328	0.221919	0.477958	0.464307	0.642428	0.99688	LSM5	condition_IPF_vs_Control
4.33411	0.421112	0.570613	0.737998	0.460515	0.99688	FKBP9	condition_IPF_vs_Control
4.33698	-0.173929	0.531912	-0.326988	0.743677	0.99688	NT5C3A	condition_IPF_vs_Control
4.40549	-0.649613	0.596109	-1.08976	0.27582	0.99688	HERPUD2	condition_IPF_vs_Control
25.7708	-0.246442	0.307946	-0.800276	0.423551	0.99688	SEPT7	condition_IPF_vs_Control
4.55915	-0.620071	0.699582	-0.886344	0.375432	0.99688	EEPD1	condition_IPF_vs_Control
5.20096	-0.180283	0.560039	-0.321911	0.74752	0.99688	ELMO1	condition_IPF_vs_Control
7.24328	-0.524097	0.567858	-0.922936	0.35604	0.99688	STARD3NL	condition_IPF_vs_Control
6.1298	-0.554706	0.514174	-1.07883	0.280664	0.99688	MPLKIP	condition_IPF_vs_Control
4.70557	-0.58203	0.690657	-0.842719	0.399385	0.99688	BLVRA	condition_IPF_vs_Control
10.1152	-0.329224	0.4163	-0.790833	0.429041	0.99688	MRPS24	condition_IPF_vs_Control
4.52826	-0.247773	0.611935	-0.404902	0.68555	0.99688	DDX56	condition_IPF_vs_Control
5.77126	-0.321482	0.541795	-0.593366	0.552936	0.99688	TMED4	condition_IPF_vs_Control
12.7167	-0.0718245	0.406336	-0.176761	0.859696	0.99688	H2AFV	condition_IPF_vs_Control
4.91802	0.350906	0.658269	0.533073	0.593983	0.99688	TNS3	condition_IPF_vs_Control
21.9507	0.284421	0.359305	0.791587	0.428602	0.99688	SEC61G	condition_IPF_vs_Control
5.51894	0.243856	0.500967	0.48677	0.626421	0.99688	GBAS	condition_IPF_vs_Control
10.407	0.15842	0.403002	0.393099	0.694247	0.99688	CCT6A	condition_IPF_vs_Control
47.3097	-0.0570723	0.300125	-0.190162	0.849182	0.99688	CHCHD2	condition_IPF_vs_Control
6.52087	0.14118	0.479895	0.294189	0.768614	0.99688	GUSB	condition_IPF_vs_Control
6.06991	-0.261251	0.501499	-0.520941	0.602408	0.99688	TMEM248	condition_IPF_vs_Control
6.44358	0.355851	0.51612	0.689474	0.490525	0.99688	BCL7B	condition_IPF_vs_Control
5.29373	0.184356	0.501928	0.367296	0.713398	0.99688	WBSCR22	condition_IPF_vs_Control
15.8732	-0.0641722	0.346338	-0.185288	0.853003	0.99688	EIF4H	condition_IPF_vs_Control
6.84813	-0.178553	0.502225	-0.355525	0.722196	0.99688	GTF2I	condition_IPF_vs_Control
6.976	0.639235	0.632748	1.01025	0.312374	0.99688	HIP1	condition_IPF_vs_Control
7.30426	0.187468	0.45702	0.410196	0.681662	0.99688	RHBDD2	condition_IPF_vs_Control
12.9628	-0.266516	0.368689	-0.722875	0.469756	0.99688	MDH2	condition_IPF_vs_Control
23.3776	-0.740046	1.45084	-0.510083	0.609994	0.99688	HSPB1	condition_IPF_vs_Control
8.01272	0.40666	0.49626	0.819451	0.412529	0.99688	YWHAG	condition_IPF_vs_Control
6.63797	-0.288491	0.501835	-0.574872	0.565378	0.99688	PTPN12	condition_IPF_vs_Control
4.44637	-0.256095	0.698179	-0.366804	0.713765	0.99688	DMTF1	condition_IPF_vs_Control
10.5951	0.207228	0.430339	0.481547	0.630128	0.99688	SRI	condition_IPF_vs_Control
5.20165	0.0977975	0.54422	0.179702	0.857386	0.99688	KRIT1	condition_IPF_vs_Control
5.2625	-0.154702	0.549164	-0.281704	0.77817	0.99688	FAM133B	condition_IPF_vs_Control
17.9451	0.256976	0.754308	0.340678	0.733346	0.99688	TFPI2	condition_IPF_vs_Control
6.20338	0.344005	0.469241	0.733109	0.463492	0.99688	BET1	condition_IPF_vs_Control
5.04249	-0.0888329	0.612838	-0.144953	0.884748	0.99688	TECPR1	condition_IPF_vs_Control
18.1802	0.0697309	0.358362	0.194582	0.84572	0.99688	ARPC1A	condition_IPF_vs_Control
22.4399	0.267475	0.320203	0.835332	0.403531	0.99688	ARPC1B	condition_IPF_vs_Control
12.4367	-0.188656	0.371318	-0.508071	0.611403	0.99688	PDAP1	condition_IPF_vs_Control
14.5482	0.246674	0.407047	0.606008	0.544509	0.99688	ATP5J2	condition_IPF_vs_Control
18.8193	-0.251244	0.513288	-0.48948	0.624502	0.99688	CYP3A5	condition_IPF_vs_Control
12.9032	0.274999	0.374484	0.734341	0.462741	0.99688	COPS6	condition_IPF_vs_Control
17.3381	0.256727	0.407195	0.630479	0.528381	0.99688	LAMTOR4	condition_IPF_vs_Control
32.5572	-0.259171	0.271253	-0.955459	0.339346	0.99688	GNB2	condition_IPF_vs_Control
4.61987	0.217806	0.61182	0.355996	0.721844	0.99688	EPHB4	condition_IPF_vs_Control
6.91858	-0.136349	0.485953	-0.280581	0.779032	0.99688	TRIM56	condition_IPF_vs_Control
102.985	0.473791	0.604597	0.783648	0.433247	0.99688	SERPINE1	condition_IPF_vs_Control
8.03806	-0.408206	0.477087	-0.855621	0.392208	0.99688	PLOD3	condition_IPF_vs_Control
20.2441	0.342122	0.353397	0.968096	0.332997	0.99688	ZNHIT1	condition_IPF_vs_Control
8.41428	0.165596	0.419179	0.395049	0.692806	0.99688	POLR2J	condition_IPF_vs_Control
6.33085	0.161712	0.487025	0.33204	0.739859	0.99688	PMPCB	condition_IPF_vs_Control
7.0765	0.172565	0.512325	0.336828	0.736246	0.99688	PSMC2	condition_IPF_vs_Control
14.2859	-0.119648	0.38371	-0.311817	0.755179	0.99688	KMT2E	condition_IPF_vs_Control
10.7093	-0.0932747	0.46562	-0.200324	0.841228	0.99688	NAMPT	condition_IPF_vs_Control
7.47931	-0.129785	0.471855	-0.275052	0.783276	0.99688	HBP1	condition_IPF_vs_Control
14.9244	-0.168195	0.395701	-0.425056	0.670796	0.99688	BCAP29	condition_IPF_vs_Control
6.48883	0.247405	0.641658	0.385572	0.699814	0.99688	PNPLA8	condition_IPF_vs_Control
6.14008	-0.630913	0.533228	-1.18319	0.236732	0.99688	DNAJB9	condition_IPF_vs_Control
75.6985	0.206665	0.28967	0.713448	0.475568	0.99688	CAV2	condition_IPF_vs_Control
10.476	0.0811633	0.425548	0.190727	0.84874	0.99688	LSM8	condition_IPF_vs_Control
9.92994	0.221123	0.441611	0.500718	0.616569	0.99688	CADPS2	condition_IPF_vs_Control
9.53534	0.27935	0.428979	0.651199	0.514918	0.99688	NDUFA5	condition_IPF_vs_Control
5.60325	-0.359559	0.583057	-0.616679	0.537446	0.99688	WASL	condition_IPF_vs_Control
6.07431	0.163419	0.681186	0.239903	0.810405	0.99688	ZNF800	condition_IPF_vs_Control
21.3095	0.141245	0.294399	0.479773	0.631389	0.99688	ARF5	condition_IPF_vs_Control
8.14391	0.527641	0.44997	1.17261	0.240951	0.99688	CALU	condition_IPF_vs_Control
4.71224	0.613983	0.619649	0.990855	0.321756	0.99688	UBE2H	condition_IPF_vs_Control
7.90777	-0.372885	0.452199	-0.824603	0.409597	0.99688	LINC-PINT	condition_IPF_vs_Control
10.2821	0.137686	0.427235	0.322272	0.747246	0.99688	MKLN1	condition_IPF_vs_Control
7.14598	-0.115488	0.552964	-0.208853	0.834563	0.99688	CHCHD3	condition_IPF_vs_Control
4.82509	-0.26439	0.548811	-0.481751	0.629983	0.99688	AKR1B1	condition_IPF_vs_Control
24.6019	-0.231459	0.362756	-0.638055	0.523438	0.99688	TMEM140	condition_IPF_vs_Control
4.79339	0.123134	0.573098	0.214856	0.829879	0.99688	CNOT4	condition_IPF_vs_Control
5.51871	0.365115	0.556176	0.656474	0.511519	0.99688	C7orf73	condition_IPF_vs_Control
10.6857	0.254702	0.446252	0.570759	0.568163	0.99688	MTPN	condition_IPF_vs_Control
5.26274	-0.871328	0.755917	-1.15268	0.249043	0.99688	CHRM2	condition_IPF_vs_Control
154.732	0.038683	0.30612	0.126365	0.899443	0.99688	AC090498.1	condition_IPF_vs_Control
4.83954	0.587628	0.689645	0.852073	0.394173	0.99688	ZC3HAV1	condition_IPF_vs_Control
10.3882	-0.40281	0.392658	-1.02585	0.304961	0.99688	LUC7L2	condition_IPF_vs_Control
5.5342	-0.0937651	0.560201	-0.167378	0.867073	0.99688	PARP12	condition_IPF_vs_Control
16.5678	0.219965	0.494317	0.444988	0.656328	0.99688	NDUFB2	condition_IPF_vs_Control
10.0952	-0.293457	0.431072	-0.680761	0.496023	0.99688	SSBP1	condition_IPF_vs_Control
18.6992	0.360228	0.323878	1.11223	0.266037	0.99688	GSTK1	condition_IPF_vs_Control
16.4344	0.365086	0.439742	0.830229	0.406409	0.99688	ZYX	condition_IPF_vs_Control
5.42096	-0.0811011	0.538982	-0.150471	0.880393	0.99688	PDIA4	condition_IPF_vs_Control
15.0173	-0.306137	0.455496	-0.672094	0.501524	0.99688	GIMAP8	condition_IPF_vs_Control
21.6001	-0.39269	0.376476	-1.04307	0.296917	0.99688	GIMAP7	condition_IPF_vs_Control
30.8345	-0.381179	0.386305	-0.986731	0.323775	0.99688	GIMAP4	condition_IPF_vs_Control
15.7214	-0.382729	0.392393	-0.975374	0.329375	0.99688	GIMAP6	condition_IPF_vs_Control
6.56187	0.15377	0.49683	0.309502	0.75694	0.99688	GIMAP2	condition_IPF_vs_Control
16.6094	-0.430528	0.352426	-1.22161	0.221854	0.99688	GIMAP1	condition_IPF_vs_Control
17.3304	-0.290058	0.394583	-0.735101	0.462278	0.99688	GIMAP5	condition_IPF_vs_Control
11.0798	-0.0658837	0.515803	-0.12773	0.898362	0.99688	NUB1	condition_IPF_vs_Control
6.14634	0.249918	0.49321	0.506717	0.612354	0.99688	KMT2C	condition_IPF_vs_Control
9.09688	0.246767	0.496741	0.496772	0.61935	0.99688	INSIG1	condition_IPF_vs_Control
4.75923	-0.326244	0.563946	-0.578502	0.562925	0.99688	IL3RA	condition_IPF_vs_Control
19.2223	0.359013	0.305104	1.17669	0.239318	0.99688	SLC25A6	condition_IPF_vs_Control
87.8673	0.163702	0.323205	0.506495	0.612509	0.99688	CD99	condition_IPF_vs_Control
7.45394	-0.433472	0.488935	-0.886563	0.375314	0.99688	WWC3	condition_IPF_vs_Control
683.007	0.0712047	0.299697	0.237589	0.8122	0.99688	TMSB4X	condition_IPF_vs_Control
5.64213	0.119489	0.610733	0.195649	0.844885	0.99688	RAB9A	condition_IPF_vs_Control
7.10144	-0.577608	0.534303	-1.08105	0.279675	0.99688	PIR	condition_IPF_vs_Control
9.68657	0.421141	0.431189	0.976698	0.328719	0.99688	AP1S2	condition_IPF_vs_Control
6.09236	-0.453979	0.566693	-0.801101	0.423073	0.99688	SYAP1	condition_IPF_vs_Control
12.85	-0.161164	0.362407	-0.444704	0.656534	0.99688	EIF1AX	condition_IPF_vs_Control
5.54841	0.251727	0.507658	0.495859	0.619994	0.99688	RPS6KA3	condition_IPF_vs_Control
4.34808	0.215183	0.554473	0.388085	0.697953	0.99688	PRDX4	condition_IPF_vs_Control
7.13709	0.0720287	0.513062	0.14039	0.888352	0.99688	ACOT9	condition_IPF_vs_Control
5.23507	-0.506022	0.514405	-0.983702	0.325262	0.99688	EIF2S3	condition_IPF_vs_Control
15.8342	-0.329431	0.369929	-0.890525	0.373184	0.99688	TMEM47	condition_IPF_vs_Control
7.00411	0.48004	0.520291	0.922639	0.356196	0.99688	DYNLT3	condition_IPF_vs_Control
4.77424	-0.318786	0.551333	-0.578211	0.563122	0.99688	MID1IP1	condition_IPF_vs_Control
17.9464	-0.150521	0.34914	-0.431119	0.666382	0.99688	ATP6AP2	condition_IPF_vs_Control
20.4444	0.163474	0.350181	0.466828	0.640623	0.99688	MAOA	condition_IPF_vs_Control
11.0072	0.255043	0.47929	0.532127	0.594638	0.99688	CXorf36	condition_IPF_vs_Control
16.9226	0.165399	0.380523	0.434662	0.663808	0.99688	NDUFB11	condition_IPF_vs_Control
5.78522	0.41097	0.512343	0.80214	0.422472	0.99688	UBA1	condition_IPF_vs_Control
4.31892	0.252299	0.61165	0.412489	0.679981	0.99688	USP11	condition_IPF_vs_Control
5.58704	-0.356912	0.55373	-0.644559	0.519213	0.99688	PQBP1	condition_IPF_vs_Control
8.03525	0.484827	0.44614	1.08672	0.277162	0.99688	WDR45	condition_IPF_vs_Control
7.25632	-0.308904	0.474677	-0.650768	0.515197	0.99688	PLP2	condition_IPF_vs_Control
17.2088	-0.172102	0.411026	-0.418712	0.675426	0.99688	SHROOM4	condition_IPF_vs_Control
6.437	-0.568338	0.52729	-1.07785	0.281102	0.99688	HSD17B10	condition_IPF_vs_Control
5.08423	0.448106	0.606927	0.738319	0.460321	0.99688	TSR2	condition_IPF_vs_Control
19.1464	0.398837	0.363586	1.09696	0.272661	0.99688	MAGED2	condition_IPF_vs_Control
4.72602	-0.105783	0.548273	-0.192939	0.847007	0.99688	MAGEH1	condition_IPF_vs_Control
58.4683	0.17005	0.277158	0.613547	0.539514	0.99688	MSN	condition_IPF_vs_Control
6.30775	-0.140752	0.467647	-0.30098	0.76343	0.99688	YIPF6	condition_IPF_vs_Control
5.18722	-0.243701	0.55274	-0.440896	0.659288	0.99688	IGBP1	condition_IPF_vs_Control
7.68657	0.135506	0.461473	0.293638	0.769034	0.99688	NONO	condition_IPF_vs_Control
8.12134	-0.321763	0.445548	-0.722175	0.470187	0.99688	PIN4	condition_IPF_vs_Control
13.947	0.441747	0.388344	1.13752	0.255323	0.99688	ATRX	condition_IPF_vs_Control
21.3037	-0.125223	0.28343	-0.441812	0.658626	0.99688	PGK1	condition_IPF_vs_Control
18.9038	0.275406	0.355414	0.774888	0.438406	0.99688	SH3BGRL	condition_IPF_vs_Control
7.02941	-0.243615	0.464456	-0.524518	0.599918	0.99688	ARMCX3	condition_IPF_vs_Control
10.3795	0.468233	0.391847	1.19494	0.232111	0.99688	TCEAL4	condition_IPF_vs_Control
6.42634	0.0869075	0.521315	0.166708	0.8676	0.99688	TCEAL3	condition_IPF_vs_Control
11.4087	-0.183736	0.3825	-0.480355	0.630975	0.99688	MORF4L2	condition_IPF_vs_Control
4.51901	0.30345	0.609047	0.498237	0.618317	0.99688	PRPS1	condition_IPF_vs_Control
57.2935	0.336801	0.407089	0.82734	0.408044	0.99688	TSC22D3	condition_IPF_vs_Control
6.09289	0.0940683	0.466211	0.201772	0.840095	0.99688	PSMD10	condition_IPF_vs_Control
9.16957	0.108682	0.533792	0.203604	0.838663	0.99688	PGRMC1	condition_IPF_vs_Control
26.0413	0.108424	0.338359	0.320442	0.748633	0.99688	SLC25A5	condition_IPF_vs_Control
7.93544	-0.234471	0.540092	-0.434132	0.664193	0.99688	UBE2A	condition_IPF_vs_Control
91.6774	-0.18525	0.502557	-0.368616	0.712414	0.99688	RPL39	condition_IPF_vs_Control
22.5419	-0.516198	0.440411	-1.17208	0.241164	0.99688	NDUFA1	condition_IPF_vs_Control
5.28358	0.0914393	0.531206	0.172135	0.863331	0.99688	MCTS1	condition_IPF_vs_Control
5.40792	0.59921	0.566214	1.05827	0.28993	0.99688	C1GALT1C1	condition_IPF_vs_Control
6.12645	0.483476	0.48443	0.998031	0.318264	0.99688	THOC2	condition_IPF_vs_Control
5.88468	-0.409876	0.55246	-0.741911	0.458142	0.99688	XIAP	condition_IPF_vs_Control
6.94069	-0.218977	0.547203	-0.400175	0.689027	0.99688	STAG2	condition_IPF_vs_Control
16.4464	1.11163	1.04159	1.06724	0.285863	0.99688	APLN	condition_IPF_vs_Control
4.78565	-0.334762	0.545301	-0.613904	0.539279	0.99688	FAM127C	condition_IPF_vs_Control
13.4974	0.198273	0.406433	0.487837	0.625665	0.99688	FAM127A	condition_IPF_vs_Control
11.1602	0.0773441	0.39636	0.195136	0.845287	0.99688	FAM127B	condition_IPF_vs_Control
4.27317	-0.155836	0.540849	-0.288133	0.773245	0.99688	MMGT1	condition_IPF_vs_Control
8.4926	-0.218624	0.425366	-0.513966	0.607276	0.99688	RBMX	condition_IPF_vs_Control
6.16248	-0.145794	0.60662	-0.240339	0.810067	0.99688	IDS	condition_IPF_vs_Control
4.82563	-0.52997	0.620477	-0.854133	0.393032	0.99688	VMA21	condition_IPF_vs_Control
24.4049	0.323897	0.29971	1.0807	0.27983	0.99688	BCAP31	condition_IPF_vs_Control
9.95282	-0.75487	0.724616	-1.04175	0.297527	0.99688	FLNA	condition_IPF_vs_Control
13.0072	0.189347	0.38122	0.496688	0.619409	0.99688	EMD	condition_IPF_vs_Control
215.846	0.265338	0.254145	1.04404	0.296467	0.99688	RPL10	condition_IPF_vs_Control
6.51755	0.431647	0.535857	0.805527	0.420516	0.99688	TAZ	condition_IPF_vs_Control
15.9118	-0.143111	0.380198	-0.376412	0.706611	0.99688	GDI1	condition_IPF_vs_Control
8.51509	0.457447	0.436409	1.04821	0.294543	0.99688	FAM50A	condition_IPF_vs_Control
5.61107	-0.258289	0.528091	-0.489099	0.624772	0.99688	LAGE3	condition_IPF_vs_Control
4.91282	-0.293398	0.574594	-0.510617	0.609619	0.99688	TDRP	condition_IPF_vs_Control
8.761	-0.0844774	0.482803	-0.174973	0.861101	0.99688	ERICH1	condition_IPF_vs_Control
15.2422	0.463393	0.474042	0.977536	0.328304	0.99688	ARHGEF10	condition_IPF_vs_Control
11.6177	-0.645971	0.638337	-1.01196	0.311558	0.99688	SOX7	condition_IPF_vs_Control
29.0013	-0.170962	0.324279	-0.527206	0.59805	0.99688	CTSB	condition_IPF_vs_Control
22.7129	0.296105	0.389122	0.760958	0.446682	0.99688	TUSC3	condition_IPF_vs_Control
7.63996	0.548564	0.50638	1.0833	0.278673	0.99688	CNOT7	condition_IPF_vs_Control
16.7237	-0.252142	0.322493	-0.781852	0.434302	0.99688	ASAH1	condition_IPF_vs_Control
9.12077	0.0650628	0.462338	0.140726	0.888087	0.99688	PPP3CC	condition_IPF_vs_Control
13.8008	-0.291916	0.372154	-0.784396	0.432808	0.99688	SORBS3	condition_IPF_vs_Control
6.65276	-0.595426	0.569781	-1.04501	0.296019	0.99688	SLC25A37	condition_IPF_vs_Control
4.61658	-0.158194	0.573654	-0.275765	0.782728	0.99688	PPP2R2A	condition_IPF_vs_Control
11.9372	-0.181645	0.37898	-0.479301	0.631725	0.99688	BNIP3L	condition_IPF_vs_Control
12.3954	0.177294	0.464801	0.38144	0.702877	0.99688	DPYSL2	condition_IPF_vs_Control
4.43875	0.368539	0.582018	0.633209	0.526597	0.99688	CCDC25	condition_IPF_vs_Control
5.39758	0.228979	0.591928	0.386835	0.698878	0.99688	HMBOX1	condition_IPF_vs_Control
12.1296	0.422657	0.437622	0.965805	0.334142	0.99688	LEPROTL1	condition_IPF_vs_Control
8.68117	0.10394	0.480402	0.216361	0.828707	0.99688	DCTN6	condition_IPF_vs_Control
12.792	-0.468424	0.382409	-1.22493	0.220602	0.99688	RBPMS	condition_IPF_vs_Control
4.56918	-0.522425	0.523953	-0.997084	0.318724	0.99688	EIF4EBP1	condition_IPF_vs_Control
4.86881	0.094923	0.514618	0.184453	0.853658	0.99688	LSM1	condition_IPF_vs_Control
6.5051	0.117819	0.515419	0.228589	0.819188	0.99688	WHSC1L1	condition_IPF_vs_Control
7.26559	0.412513	0.455857	0.904918	0.365509	0.99688	TM2D2	condition_IPF_vs_Control
9.7894	-0.0978729	0.386637	-0.253139	0.800161	0.99688	GOLGA7	condition_IPF_vs_Control
9.44162	0.161994	0.461456	0.35105	0.725551	0.99688	KAT6A	condition_IPF_vs_Control
6.91159	-0.311826	0.561371	-0.555472	0.578572	0.99688	AP3M2	condition_IPF_vs_Control
8.82783	-0.719069	1.11526	-0.644756	0.519086	0.99688	PLAT	condition_IPF_vs_Control
7.48793	-0.153757	0.446742	-0.344174	0.730715	0.99688	VDAC3	condition_IPF_vs_Control
8.79931	-0.233222	0.458022	-0.509194	0.610617	0.99688	HOOK3	condition_IPF_vs_Control
5.14776	0.610333	0.552037	1.1056	0.268899	0.99688	HGSNAT	condition_IPF_vs_Control
21.206	-0.199556	0.567917	-0.351382	0.725302	0.99688	CEBPD	condition_IPF_vs_Control
7.86193	-0.400767	0.486473	-0.823822	0.410041	0.99688	PRKDC	condition_IPF_vs_Control
12.2314	-0.189774	0.381937	-0.496872	0.619279	0.99688	PCMTD1	condition_IPF_vs_Control
8.78704	-0.32971	0.529997	-0.622097	0.533878	0.99688	RB1CC1	condition_IPF_vs_Control
4.35102	-0.504942	0.579373	-0.871531	0.383465	0.99688	ATP6V1H	condition_IPF_vs_Control
5.41859	0.475017	0.520791	0.912106	0.361713	0.99688	LYPLA1	condition_IPF_vs_Control
16.2862	0.0473966	0.386206	0.122724	0.902326	0.99688	RPS20	condition_IPF_vs_Control
23.0828	-0.26891	0.325992	-0.8249	0.409429	0.99688	RAB2A	condition_IPF_vs_Control
6.65007	-0.108271	0.515769	-0.209922	0.833729	0.99688	CSPP1	condition_IPF_vs_Control
4.69498	-0.536796	0.723927	-0.741506	0.458387	0.99688	PREX2	condition_IPF_vs_Control
23.1322	-0.305089	0.315148	-0.96808	0.333004	0.99688	TRAM1	condition_IPF_vs_Control
4.63261	-0.0796197	0.569067	-0.139913	0.888729	0.99688	TERF1	condition_IPF_vs_Control
13.0448	0.0802728	0.377669	0.212548	0.83168	0.99688	TCEB1	condition_IPF_vs_Control
4.72781	0.5982	0.551747	1.08419	0.27828	0.99688	MRPS28	condition_IPF_vs_Control
9.66655	0.272618	0.425869	0.640145	0.522078	0.99688	C8orf59	condition_IPF_vs_Control
10.7518	-0.0505431	0.384536	-0.131439	0.895428	0.99688	DECR1	condition_IPF_vs_Control
6.11322	0.340758	0.566234	0.601796	0.54731	0.99688	OTUD6B-AS1	condition_IPF_vs_Control
19.1465	0.454354	0.473278	0.960015	0.337048	0.99688	UQCRB	condition_IPF_vs_Control
19.4483	0.329828	0.318665	1.03503	0.300654	0.99688	MTDH	condition_IPF_vs_Control
43.1218	0.169136	0.351619	0.48102	0.630502	0.99688	COX6C	condition_IPF_vs_Control
19.5944	-0.246916	0.348357	-0.708802	0.478447	0.99688	PABPC1	condition_IPF_vs_Control
41.6009	0.360384	0.300358	1.19985	0.230198	0.99688	YWHAZ	condition_IPF_vs_Control
13.2371	-0.221548	0.412134	-0.537562	0.59088	0.99688	ZNF706	condition_IPF_vs_Control
7.24701	-0.194114	0.467351	-0.415349	0.677887	0.99688	NCALD	condition_IPF_vs_Control
28.0525	-0.322253	0.423545	-0.760847	0.446748	0.99688	KLF10	condition_IPF_vs_Control
4.28504	0.369385	0.595982	0.619793	0.535394	0.99688	AZIN1	condition_IPF_vs_Control
7.41551	0.168281	0.575425	0.292447	0.769945	0.99688	SLC25A32	condition_IPF_vs_Control
10.6339	-0.105549	0.439068	-0.240393	0.810026	0.99688	EIF3E	condition_IPF_vs_Control
9.53531	0.386895	0.513902	0.752857	0.451536	0.99688	ENY2	condition_IPF_vs_Control
4.83032	0.108524	0.607089	0.178762	0.858125	0.99688	MRPL13	condition_IPF_vs_Control
5.90184	-0.291995	0.494	-0.591084	0.554464	0.99688	DERL1	condition_IPF_vs_Control
5.49692	-0.70579	0.605997	-1.16468	0.244151	0.99688	MTSS1	condition_IPF_vs_Control
6.26332	-0.0672455	0.477684	-0.140774	0.888048	0.99688	EFR3A	condition_IPF_vs_Control
7.38647	-0.218712	0.486899	-0.449194	0.653292	0.99688	PHF20L1	condition_IPF_vs_Control
9.90424	0.320411	0.429329	0.746307	0.455482	0.99688	PTK2	condition_IPF_vs_Control
6.87523	0.250144	0.514005	0.486657	0.626502	0.99688	PTP4A3	condition_IPF_vs_Control
4.68278	0.360815	0.6841	0.52743	0.597895	0.99688	ARC	condition_IPF_vs_Control
19.2184	0.355788	0.335374	1.06087	0.288748	0.99688	GSDMD	condition_IPF_vs_Control
7.48993	-0.379272	0.466432	-0.813134	0.416141	0.99688	NAPRT	condition_IPF_vs_Control
9.99301	0.237896	0.42644	0.557866	0.576936	0.99688	PUF60	condition_IPF_vs_Control
20.7577	-0.445251	0.410551	-1.08452	0.278134	0.99688	PLEC	condition_IPF_vs_Control
13.7447	-0.419949	0.385318	-1.08988	0.275768	0.99688	GRINA	condition_IPF_vs_Control
6.83986	0.500622	0.526205	0.951384	0.34141	0.99688	GPAA1	condition_IPF_vs_Control
14.4678	-0.188072	0.345331	-0.544614	0.586019	0.99688	CYC1	condition_IPF_vs_Control
7.2049	-0.330527	0.437081	-0.756215	0.44952	0.99688	SHARPIN	condition_IPF_vs_Control
8.81798	-0.191384	0.440458	-0.434512	0.663917	0.99688	MAF1	condition_IPF_vs_Control
9.31776	0.463907	0.44255	1.04826	0.294519	0.99688	HSF1	condition_IPF_vs_Control
26.5712	0.282426	0.328667	0.859309	0.39017	0.99688	VPS28	condition_IPF_vs_Control
4.6959	-0.250143	0.70164	-0.356512	0.721457	0.99688	SMARCA2	condition_IPF_vs_Control
9.03859	0.331365	0.410208	0.807796	0.419208	0.99688	AK3	condition_IPF_vs_Control
10.0457	0.243596	0.489103	0.498046	0.618451	0.99688	NFIB	condition_IPF_vs_Control
9.57605	-0.196001	0.504054	-0.38885	0.697387	0.99688	PSIP1	condition_IPF_vs_Control
70.5146	0.141488	0.294678	0.480144	0.631125	0.99688	RPS6	condition_IPF_vs_Control
4.54976	0.168284	0.638586	0.263526	0.792145	0.99688	PLAA	condition_IPF_vs_Control
4.87726	0.147427	0.619196	0.238095	0.811808	0.99688	DDX58	condition_IPF_vs_Control
30.525	0.281292	0.44053	0.638531	0.523128	0.99688	DNAJA1	condition_IPF_vs_Control
6.13528	0.222529	0.53371	0.416947	0.676717	0.99688	SMU1	condition_IPF_vs_Control
23.0877	0.195946	0.318136	0.615919	0.537948	0.99688	CHMP5	condition_IPF_vs_Control
5.32079	0.357269	0.587737	0.607872	0.543272	0.99688	UBAP1	condition_IPF_vs_Control
13.2116	-0.0597372	0.378881	-0.157668	0.874719	0.99688	DCTN3	condition_IPF_vs_Control
21.7435	0.237271	0.341732	0.69432	0.487482	0.99688	VCP	condition_IPF_vs_Control
5.18185	0.0984258	0.557493	0.176551	0.859861	0.99688	STOML2	condition_IPF_vs_Control
5.87129	-0.574375	0.565982	-1.01483	0.310187	0.99688	UNC13B	condition_IPF_vs_Control
13.1019	-0.0737194	0.378921	-0.194551	0.845745	0.99688	TLN1	condition_IPF_vs_Control
34.3524	-0.243103	0.303555	-0.800851	0.423218	0.99688	CLTA	condition_IPF_vs_Control
5.25163	0.364669	0.530612	0.687261	0.491918	0.99688	RNF38	condition_IPF_vs_Control
6.61114	0.390637	0.488827	0.799132	0.424214	0.99688	GRHPR	condition_IPF_vs_Control
9.11619	-0.0570673	0.452275	-0.126178	0.899591	0.99688	TOMM5	condition_IPF_vs_Control
27.4303	-0.279982	0.433222	-0.646278	0.518099	0.99688	KLF9	condition_IPF_vs_Control
12.7919	-0.418531	0.354653	-1.18012	0.237954	0.99688	ZFAND5	condition_IPF_vs_Control
72.8553	0.296993	0.271577	1.09358	0.274137	0.99688	ANXA1	condition_IPF_vs_Control
4.67786	-0.426431	0.625774	-0.681446	0.495589	0.99688	NMRK1	condition_IPF_vs_Control
16.7781	-0.360454	0.34194	-1.05415	0.291816	0.99688	OSTF1	condition_IPF_vs_Control
9.3606	0.0968811	0.483305	0.200455	0.841124	0.99688	GNAQ	condition_IPF_vs_Control
8.62756	-0.556931	0.493914	-1.12759	0.259495	0.99688	TLE4	condition_IPF_vs_Control
6.23141	-0.499703	0.561176	-0.890456	0.373221	0.99688	UBQLN1	condition_IPF_vs_Control
39.9301	-0.205871	0.246494	-0.835198	0.403606	0.99688	HNRNPK	condition_IPF_vs_Control
5.24281	0.101964	0.518383	0.196695	0.844066	0.99688	ISCA1	condition_IPF_vs_Control
6.78383	-0.294689	0.6178	-0.476998	0.633363	0.99688	CTSL	condition_IPF_vs_Control
6.02332	-0.50001	0.516128	-0.968771	0.332659	0.99688	SPTLC1	condition_IPF_vs_Control
4.80213	0.0707031	0.537114	0.131635	0.895273	0.99688	CARD19	condition_IPF_vs_Control
4.56163	-0.322845	0.599516	-0.53851	0.590225	0.99688	FAM120AOS	condition_IPF_vs_Control
6.32411	0.467886	0.518082	0.903112	0.366467	0.99688	FAM120A	condition_IPF_vs_Control
9.21098	0.294868	0.44268	0.666098	0.505349	0.99688	ANP32B	condition_IPF_vs_Control
21.2668	0.0486024	0.354323	0.13717	0.890896	0.99688	SEC61B	condition_IPF_vs_Control
5.42859	0.348201	0.682419	0.510246	0.609879	0.99688	STX17	condition_IPF_vs_Control
5.96124	0.106869	0.466255	0.229208	0.818708	0.99688	NIPSNAP3A	condition_IPF_vs_Control
16.4341	0.110063	0.379001	0.290404	0.771507	0.99688	SLC44A1	condition_IPF_vs_Control
7.14891	-0.10418	0.474697	-0.219466	0.826287	0.99688	RAD23B	condition_IPF_vs_Control
4.33105	0.188862	0.557156	0.338975	0.734629	0.99688	TMEM245	condition_IPF_vs_Control
5.19266	-0.762877	0.707145	-1.07881	0.280671	0.99688	AKAP2	condition_IPF_vs_Control
25.861	-0.175373	0.402745	-0.435444	0.66324	0.99688	TXN	condition_IPF_vs_Control
7.36661	-0.0622796	0.503629	-0.123662	0.901583	0.99688	PTBP3	condition_IPF_vs_Control
6.00451	0.231639	0.548624	0.422219	0.672866	0.99688	CDC26	condition_IPF_vs_Control
36.7832	0.271173	0.253032	1.07169	0.283857	0.99688	ATP6V1G1	condition_IPF_vs_Control
5.05995	0.684372	0.597265	1.14584	0.25186	0.99688	FBXW2	condition_IPF_vs_Control
[truncated: 8,294 more rows]

## Sheet: gCap
baseMean	log2FoldChange	lfcSE	stat	pvalue	padj	gene	test
448.842	-2.1049	0.273882	-7.68543	1.52484e-14	5.04569e-11	SPARCL1	condition_IPF_vs_Control
19.9428	4.38923	0.645529	6.79943	1.05032e-11	1.73775e-08	APLNR	condition_IPF_vs_Control
34.2189	-2.87378	0.501747	-5.72754	1.01895e-08	1.1239e-05	GPIHBP1	condition_IPF_vs_Control
13.644	-3.75439	0.735004	-5.10799	3.25611e-07	0.000269362	PNMT	condition_IPF_vs_Control
75.174	1.72232	0.34417	5.00428	5.60716e-07	0.000371082	PCDH17	condition_IPF_vs_Control
165.419	-1.84119	0.381429	-4.82707	1.38555e-06	0.000527247	RTN4	condition_IPF_vs_Control
19.4113	2.91911	0.6085	4.79722	1.60883e-06	0.000527247	ATP13A3	condition_IPF_vs_Control
160.369	2.30351	0.47196	4.88073	1.05693e-06	0.000527247	IGFBP7	condition_IPF_vs_Control
22.8805	1.54024	0.322225	4.78003	1.75271e-06	0.000527247	ASS1	condition_IPF_vs_Control
129.614	1.60598	0.332677	4.82744	1.38298e-06	0.000527247	COL4A1	condition_IPF_vs_Control
23.7691	-2.41414	0.504324	-4.78689	1.69385e-06	0.000527247	ACYP1	condition_IPF_vs_Control
9.48977	-3.01321	0.64547	-4.66824	3.03796e-06	0.000837719	SCNN1B	condition_IPF_vs_Control
36.7128	-1.71155	0.370655	-4.61763	3.88142e-06	0.00098797	LEPR	condition_IPF_vs_Control
18.1116	1.60076	0.355311	4.50523	6.63006e-06	0.00156706	ARRDC3	condition_IPF_vs_Control
87.2077	-1.3836	0.310418	-4.45723	8.30272e-06	0.00183158	SQSTM1	condition_IPF_vs_Control
16.925	-3.0133	0.688361	-4.3775	1.20049e-05	0.00248275	S100A8	condition_IPF_vs_Control
117.5	-1.02906	0.236416	-4.35274	1.34449e-05	0.002617	BTG1	condition_IPF_vs_Control
9.82492	2.09774	0.485938	4.31689	1.58245e-05	0.00290908	ITGA4	condition_IPF_vs_Control
33.1208	-1.51099	0.353436	-4.27514	1.9102e-05	0.00332676	PIM3	condition_IPF_vs_Control
19.6376	-1.32789	0.312189	-4.2535	2.10453e-05	0.00340695	NCK1	condition_IPF_vs_Control
56.1037	2.09394	0.492987	4.24745	2.16216e-05	0.00340695	CD14	condition_IPF_vs_Control
93.6739	-1.02569	0.24411	-4.20176	2.64845e-05	0.00398351	TSPAN7	condition_IPF_vs_Control
12.6342	1.86734	0.466839	3.99996	6.33528e-05	0.00911455	ANTXR2	condition_IPF_vs_Control
15.8233	1.58539	0.407095	3.89439	9.84463e-05	0.0135733	TMEM255B	condition_IPF_vs_Control
618.132	0.989057	0.256929	3.84953	0.000118343	0.0156639	MT-CO3	condition_IPF_vs_Control
118.677	1.27788	0.333415	3.83271	0.000126737	0.0161297	COL4A2	condition_IPF_vs_Control
14.8408	-3.90655	1.02586	-3.80809	0.000140045	0.0171633	CLEC4E	condition_IPF_vs_Control
44.8963	1.29498	0.348194	3.71912	0.000199915	0.0236257	HECW2	condition_IPF_vs_Control
52.6093	-1.26417	0.343105	-3.6845	0.000229155	0.0261474	SYNE1	condition_IPF_vs_Control
58.6791	-0.928197	0.252688	-3.67329	0.000239451	0.0264115	CD109	condition_IPF_vs_Control
169.595	-1.44564	0.395068	-3.65922	0.000252981	0.0270037	KLF2	condition_IPF_vs_Control
9.69036	1.60093	0.443067	3.61328	0.000302351	0.0312649	PHLDA3	condition_IPF_vs_Control
29.82	1.29619	0.360414	3.59639	0.000322666	0.0323546	CARD16	condition_IPF_vs_Control
236.503	-1.2009	0.336958	-3.56394	0.000365329	0.0355551	NFKBIA	condition_IPF_vs_Control
55.6352	-1.36552	0.387541	-3.52354	0.000425824	0.0376849	TINAGL1	condition_IPF_vs_Control
18.6539	1.04079	0.295742	3.51925	0.000432767	0.0376849	ITPRIP	condition_IPF_vs_Control
24.4785	-1.39804	0.39696	-3.52187	0.000428508	0.0376849	TXNRD1	condition_IPF_vs_Control
35.3828	0.887598	0.251517	3.52898	0.000417171	0.0376849	BAX	condition_IPF_vs_Control
35.4155	2.01755	0.574425	3.5123	0.000444249	0.0376929	NNMT	condition_IPF_vs_Control
57.8344	-1.23247	0.354968	-3.47207	0.000516471	0.0427251	PLLP	condition_IPF_vs_Control
17.2362	-1.15543	0.336703	-3.4316	0.000600043	0.0431639	HIST1H4C	condition_IPF_vs_Control
40.5905	-1.61842	0.468193	-3.45674	0.000546744	0.0431639	SRPX	condition_IPF_vs_Control
18.8834	1.11628	0.324473	3.44029	0.000581087	0.0431639	AK1	condition_IPF_vs_Control
18.8448	1.5669	0.456082	3.43557	0.000591315	0.0431639	ACTN1	condition_IPF_vs_Control
115.476	-1.63998	0.475185	-3.45125	0.000557998	0.0431639	CA4	condition_IPF_vs_Control
9.70957	1.58804	0.460886	3.44562	0.000569754	0.0431639	PROCR	condition_IPF_vs_Control
94.8918	-0.996406	0.292938	-3.40142	0.000670373	0.0462138	LIMS2	condition_IPF_vs_Control
11.669	1.53703	0.451261	3.40608	0.000659024	0.0462138	ADAMTS6	condition_IPF_vs_Control
14.8603	2.27158	0.669963	3.39061	0.000697379	0.0470944	AREG	condition_IPF_vs_Control
9.88148	-2.4383	0.724518	-3.3654	0.000764316	0.0504163	S100A9	condition_IPF_vs_Control
11.8933	-2.29255	0.682135	-3.36085	0.000777042	0.0504163	DNASE1L3	condition_IPF_vs_Control
31.4529	-1.55207	0.463289	-3.35011	0.000807807	0.0514045	CTSL	condition_IPF_vs_Control
47.7109	-1.13565	0.341288	-3.32755	0.000876129	0.0547002	GALNT18	condition_IPF_vs_Control
22.822	1.38762	0.417722	3.32187	0.000894174	0.054793	C1orf54	condition_IPF_vs_Control
229.084	0.928707	0.280992	3.3051	0.000949412	0.0571201	BST2	condition_IPF_vs_Control
126.382	-0.931707	0.28899	-3.22401	0.00126409	0.0746942	BTNL9	condition_IPF_vs_Control
45.4251	-1.60911	0.501395	-3.20927	0.00133072	0.0772517	PMP22	condition_IPF_vs_Control
23.2706	-1.43206	0.447623	-3.19926	0.00137782	0.0772749	TGFBR3	condition_IPF_vs_Control
69.3626	-1.05581	0.32956	-3.2037	0.00135673	0.0772749	PCBP1	condition_IPF_vs_Control
74.9529	-0.661754	0.209152	-3.16398	0.00155627	0.0858283	PSAP	condition_IPF_vs_Control
33.4368	1.44078	0.457628	3.14836	0.0016419	0.0890665	PHLDA1	condition_IPF_vs_Control
9.55844	-4.02479	1.28062	-3.14285	0.00167313	0.0892968	APOD	condition_IPF_vs_Control
127.7	-1.11938	0.356829	-3.13702	0.00170675	0.0893625	PON2	condition_IPF_vs_Control
22.8963	1.10234	0.351811	3.13333	0.00172838	0.0893625	IL13RA1	condition_IPF_vs_Control
16.2939	1.72866	0.553601	3.12257	0.0017928	0.0898844	MDK	condition_IPF_vs_Control
228.885	-0.782343	0.250305	-3.12556	0.00177466	0.0898844	SLC9A3R2	condition_IPF_vs_Control
44.3778	-0.862884	0.278288	-3.10069	0.00193071	0.0953541	SYPL1	condition_IPF_vs_Control
53.914	0.819227	0.26475	3.09435	0.00197247	0.0959837	CD81	condition_IPF_vs_Control
39.4242	0.944633	0.305721	3.08985	0.00200257	0.0960362	LMCD1	condition_IPF_vs_Control
980.73	-0.959233	0.31323	-3.06239	0.00219578	0.102433	HLA-E	condition_IPF_vs_Control
192.926	-1.30875	0.42798	-3.05797	0.00222841	0.102433	IFNGR1	condition_IPF_vs_Control
183.461	1.1974	0.391573	3.05792	0.00222882	0.102433	IL32	condition_IPF_vs_Control
13.4236	1.23166	0.405016	3.04102	0.00235778	0.104025	CD44	condition_IPF_vs_Control
180.154	1.67854	0.551638	3.04284	0.00234361	0.104025	MGP	condition_IPF_vs_Control
34.8627	1.53945	0.505432	3.04581	0.00232054	0.104025	CRIP1	condition_IPF_vs_Control
14.3246	-1.24804	0.412986	-3.022	0.0025111	0.109332	DERA	condition_IPF_vs_Control
62.0424	0.744383	0.248597	2.99434	0.00275039	0.118195	IFI6	condition_IPF_vs_Control
67.6316	-1.14228	0.383043	-2.98213	0.00286251	0.119899	GATA2	condition_IPF_vs_Control
20.5863	1.3382	0.448419	2.98426	0.00284263	0.119899	TRIM22	condition_IPF_vs_Control
9.48436	1.61971	0.547046	2.96082	0.00306819	0.125543	LTBP1	condition_IPF_vs_Control
19.4247	1.20025	0.405446	2.96033	0.00307314	0.125543	MRPL17	condition_IPF_vs_Control
73.6406	-0.89157	0.302115	-2.9511	0.00316648	0.12624	RPN1	condition_IPF_vs_Control
16.2689	1.19635	0.405109	2.95315	0.00314548	0.12624	SMURF2	condition_IPF_vs_Control
49.9994	0.781689	0.265618	2.9429	0.00325149	0.128086	PSME2	condition_IPF_vs_Control
18.1426	-1.01981	0.347146	-2.93769	0.00330662	0.128725	IL15RA	condition_IPF_vs_Control
98.264	-1.41972	0.484022	-2.93317	0.00335517	0.129096	CD36	condition_IPF_vs_Control
12.6586	-1.55037	0.53051	-2.92241	0.00347336	0.132107	HIST1H1E	condition_IPF_vs_Control
19.0011	1.33172	0.456329	2.91833	0.00351915	0.132328	DPYSL3	condition_IPF_vs_Control
43.0209	-1.02276	0.351066	-2.91329	0.00357643	0.132443	ZFP36L2	condition_IPF_vs_Control
167.727	-0.801214	0.275233	-2.91104	0.00360225	0.132443	ESAM	condition_IPF_vs_Control
30.6309	-1.03646	0.357758	-2.89711	0.00376615	0.136947	MYCT1	condition_IPF_vs_Control
9.99822	-1.05385	0.366678	-2.87405	0.0040524	0.145754	CNPPD1	condition_IPF_vs_Control
93.8565	-0.649245	0.227414	-2.85491	0.00430491	0.153172	CLIC4	condition_IPF_vs_Control
100.313	-0.705436	0.24752	-2.85001	0.00437176	0.153895	ANXA5	condition_IPF_vs_Control
28.487	1.15534	0.411651	2.80661	0.00500663	0.157489	ISG15	condition_IPF_vs_Control
20.0397	1.18619	0.424204	2.79627	0.00516968	0.157489	STMN1	condition_IPF_vs_Control
16.5084	-1.25161	0.44388	-2.81969	0.00480701	0.157489	ST6GALNAC3	condition_IPF_vs_Control
119.767	1.96766	0.702529	2.80083	0.0050972	0.157489	RGS5	condition_IPF_vs_Control
17.3293	-0.88147	0.314435	-2.80335	0.00505754	0.157489	LBR	condition_IPF_vs_Control
14.7927	-1.09714	0.392075	-2.7983	0.00513722	0.157489	YPEL5	condition_IPF_vs_Control
15.1676	2.67392	0.946755	2.8243	0.00473842	0.157489	SCGB3A2	condition_IPF_vs_Control
20.9526	-0.795122	0.284466	-2.79514	0.00518775	0.157489	DOCK4	condition_IPF_vs_Control
21.8409	1.02315	0.363891	2.81169	0.00492814	0.157489	PHPT1	condition_IPF_vs_Control
11.5905	1.21727	0.432226	2.81627	0.0048585	0.157489	OAS2	condition_IPF_vs_Control
21.4924	0.995312	0.356058	2.79536	0.00518414	0.157489	HIF1A	condition_IPF_vs_Control
94.9449	-0.934441	0.330241	-2.82957	0.00466099	0.157489	TPM1	condition_IPF_vs_Control
100.098	0.585336	0.206248	2.83802	0.00453938	0.157489	TCF4	condition_IPF_vs_Control
79.2906	-1.30242	0.461213	-2.82391	0.00474413	0.157489	SOX18	condition_IPF_vs_Control
30.9023	-0.915974	0.324069	-2.82648	0.00470623	0.157489	HIF3A	condition_IPF_vs_Control
14.7109	1.96918	0.710118	2.77304	0.00555354	0.167061	GJA1	condition_IPF_vs_Control
27.3828	-0.720965	0.261012	-2.76219	0.0057415	0.171159	RAB14	condition_IPF_vs_Control
11.5541	1.37525	0.498691	2.75771	0.00582079	0.171973	TRMT1	condition_IPF_vs_Control
37.9054	0.678948	0.246867	2.75025	0.0059549	0.172849	NAP1L1	condition_IPF_vs_Control
24.247	0.966286	0.35108	2.75232	0.00591747	0.172849	COL18A1	condition_IPF_vs_Control
39.8908	-0.745176	0.275126	-2.70849	0.00675911	0.191994	CAPN2	condition_IPF_vs_Control
12.2133	1.37514	0.507035	2.71213	0.00668521	0.191994	SYNPO	condition_IPF_vs_Control
116.734	1.09093	0.402995	2.70704	0.00678853	0.191994	LGALS1	condition_IPF_vs_Control
65.3943	1.12851	0.418138	2.69889	0.0069572	0.193511	CCND1	condition_IPF_vs_Control
39.0223	-0.877903	0.325295	-2.69879	0.00695913	0.193511	LGALS3	condition_IPF_vs_Control
42.1624	-0.846845	0.314601	-2.69181	0.00710653	0.194343	BRI3	condition_IPF_vs_Control
9.03263	-1.06715	0.396125	-2.69397	0.00706071	0.194343	FAM63B	condition_IPF_vs_Control
13.7771	0.946609	0.352578	2.68482	0.00725685	0.196827	ABRACL	condition_IPF_vs_Control
10.1983	1.02594	0.382521	2.68205	0.00731729	0.196853	SKI	condition_IPF_vs_Control
16.3672	-0.861516	0.322036	-2.67522	0.00746811	0.198013	NECAP2	condition_IPF_vs_Control
122.627	1.07697	0.402654	2.67468	0.00748011	0.198013	PDLIM1	condition_IPF_vs_Control
9.57967	0.981563	0.369784	2.65442	0.00794439	0.202215	PLOD1	condition_IPF_vs_Control
57.8405	3.08955	1.16154	2.65987	0.00781697	0.202215	IDO1	condition_IPF_vs_Control
72.0011	0.802725	0.301784	2.65994	0.00781553	0.202215	TMEM2	condition_IPF_vs_Control
55.4052	-0.72415	0.2724	-2.6584	0.00785115	0.202215	LAMP1	condition_IPF_vs_Control
121.061	0.507506	0.191154	2.65497	0.00793163	0.202215	UBB	condition_IPF_vs_Control
12.559	1.57612	0.595721	2.64573	0.00815142	0.20501	IRF2BP2	condition_IPF_vs_Control
18.5625	-1.01292	0.383012	-2.64463	0.00817808	0.20501	BNIP3	condition_IPF_vs_Control
57.8193	-0.512644	0.194478	-2.636	0.00838897	0.205263	LEPROT	condition_IPF_vs_Control
12.7948	-1.07814	0.408522	-2.63911	0.00831229	0.205263	TBC1D8	condition_IPF_vs_Control
609.875	-0.856627	0.324431	-2.6404	0.00828085	0.205263	FTH1	condition_IPF_vs_Control
137.31	0.901489	0.342298	2.63364	0.00844753	0.205263	CD93	condition_IPF_vs_Control
13.7052	0.949007	0.36062	2.6316	0.00849836	0.205263	RCAN1	condition_IPF_vs_Control
30.98	0.825896	0.314907	2.62267	0.00872441	0.209196	CTNNB1	condition_IPF_vs_Control
10.0874	1.23637	0.472587	2.61618	0.00889194	0.210167	CDK11B	condition_IPF_vs_Control
14.1518	-1.00807	0.385168	-2.61723	0.00886476	0.210167	ADI1	condition_IPF_vs_Control
130.454	-0.647291	0.248292	-2.60697	0.00913461	0.210514	SH3BP5	condition_IPF_vs_Control
12.8367	-0.90137	0.345473	-2.60909	0.00907839	0.210514	MFSD1	condition_IPF_vs_Control
60.4442	-0.758447	0.290449	-2.61129	0.00902017	0.210514	SDCBP	condition_IPF_vs_Control
657.495	-0.827934	0.317705	-2.60598	0.00916108	0.210514	FTL	condition_IPF_vs_Control
8.98899	-1.01663	0.390991	-2.60014	0.00931863	0.211201	CCDC59	condition_IPF_vs_Control
19.228	-0.936148	0.359769	-2.60208	0.00926604	0.211201	NT5C	condition_IPF_vs_Control
30.0208	-1.14906	0.445031	-2.58197	0.00982381	0.218651	ZBTB16	condition_IPF_vs_Control
16.5049	-0.818466	0.31737	-2.5789	0.00991163	0.218651	TBRG1	condition_IPF_vs_Control
56.7592	-0.574305	0.22255	-2.58057	0.0098637	0.218651	PTGES3	condition_IPF_vs_Control
53.1643	1.52434	0.589932	2.58392	0.00976855	0.218651	POSTN	condition_IPF_vs_Control
13.3216	0.980663	0.381047	2.5736	0.0100646	0.220555	ENTPD1	condition_IPF_vs_Control
16.91	-0.76905	0.299589	-2.56701	0.0102578	0.223311	CLIC2	condition_IPF_vs_Control
12.5349	-1.60995	0.628083	-2.56328	0.010369	0.224254	CDC42EP2	condition_IPF_vs_Control
55.9863	-0.775621	0.303543	-2.55523	0.0106118	0.225092	ADAM15	condition_IPF_vs_Control
30.539	-1.11484	0.435725	-2.5586	0.0105096	0.225092	HLA-DQB1	condition_IPF_vs_Control
114.405	2.03108	0.794321	2.557	0.0105578	0.225092	C10orf10	condition_IPF_vs_Control
9.13403	-1.05906	0.415418	-2.54938	0.0107914	0.226157	FBXL3	condition_IPF_vs_Control
39.916	-0.845987	0.331871	-2.54915	0.0107987	0.226157	CDC25B	condition_IPF_vs_Control
226.481	-0.713061	0.280865	-2.5388	0.0111232	0.230042	ID3	condition_IPF_vs_Control
10.9603	0.965796	0.380095	2.54093	0.0110558	0.230042	FSTL1	condition_IPF_vs_Control
26.1804	-1.01335	0.399655	-2.53557	0.0112264	0.230734	HSD17B11	condition_IPF_vs_Control
45.7074	-0.856736	0.338985	-2.52736	0.0114925	0.231945	TSPAN14	condition_IPF_vs_Control
8.84556	1.29815	0.513621	2.52745	0.0114893	0.231945	NEO1	condition_IPF_vs_Control
40.7118	0.990174	0.391797	2.52726	0.0114956	0.231945	MYL9	condition_IPF_vs_Control
192.652	-1.19716	0.475898	-2.51559	0.0118833	0.235685	GPX3	condition_IPF_vs_Control
134.109	-0.644522	0.256245	-2.51526	0.0118946	0.235685	LY6E	condition_IPF_vs_Control
49.6711	0.622015	0.246954	2.51875	0.0117771	0.235685	PTMS	condition_IPF_vs_Control
17.937	-1.15192	0.459055	-2.50933	0.0120961	0.237391	ERRFI1	condition_IPF_vs_Control
44.8778	-0.940848	0.37514	-2.50799	0.0121419	0.237391	SNHG7	condition_IPF_vs_Control
16.1806	1.20059	0.479003	2.50642	0.012196	0.237391	SPOCK2	condition_IPF_vs_Control
177.966	1.40916	0.563598	2.5003	0.0124089	0.240124	S100A4	condition_IPF_vs_Control
327.229	-0.706967	0.283173	-2.49659	0.0125394	0.241237	EIF1	condition_IPF_vs_Control
10.2099	1.40139	0.561786	2.49452	0.0126126	0.241243	NUDT4	condition_IPF_vs_Control
13.3192	-1.05885	0.42534	-2.48942	0.0127951	0.241712	B3GALNT1	condition_IPF_vs_Control
21.4978	-0.960359	0.385623	-2.49041	0.0127595	0.241712	UBE2J1	condition_IPF_vs_Control
22.2226	-0.902594	0.362819	-2.48773	0.0128562	0.241712	ARPC1A	condition_IPF_vs_Control
10.1869	-0.859836	0.346448	-2.48187	0.0130697	0.244336	VPS4A	condition_IPF_vs_Control
14.6596	1.20108	0.485116	2.47586	0.0132916	0.245709	MTUS1	condition_IPF_vs_Control
15.2242	-1.14731	0.463134	-2.47728	0.0132386	0.245709	MEIS2	condition_IPF_vs_Control
75.4784	-0.575906	0.233221	-2.46936	0.0135357	0.248831	HERPUD1	condition_IPF_vs_Control
34.8532	-0.596051	0.241602	-2.46707	0.0136223	0.249039	HPCAL1	condition_IPF_vs_Control
13.0064	-0.968376	0.393001	-2.46405	0.0137376	0.249768	GIMAP2	condition_IPF_vs_Control
17.6848	-0.867074	0.352577	-2.45924	0.013923	0.251755	WNK1	condition_IPF_vs_Control
26.2962	-0.908549	0.370099	-2.45488	0.014093	0.253445	PNPLA2	condition_IPF_vs_Control
15.3433	-0.75967	0.309921	-2.45117	0.0142392	0.253834	PEPD	condition_IPF_vs_Control
14.8395	-1.08472	0.442665	-2.45044	0.0142681	0.253834	GPR4	condition_IPF_vs_Control
23.9664	-0.789904	0.323435	-2.44223	0.0145968	0.258293	TOX2	condition_IPF_vs_Control
28.5204	-0.704604	0.289033	-2.43779	0.0147772	0.260094	SDHD	condition_IPF_vs_Control
9.43268	-1.31911	0.542185	-2.43295	0.0149765	0.262208	P2RY1	condition_IPF_vs_Control
36.7035	-0.714145	0.294531	-2.42468	0.0153219	0.265657	RNH1	condition_IPF_vs_Control
20.5772	0.828803	0.34186	2.42439	0.0153341	0.265657	CCSER2	condition_IPF_vs_Control
12.0943	0.89703	0.370842	2.4189	0.0155675	0.268296	AGPAT1	condition_IPF_vs_Control
13.579	1.20243	0.499037	2.40951	0.0159741	0.272465	KIAA0040	condition_IPF_vs_Control
14.84	-0.81587	0.338463	-2.41052	0.01593	0.272465	DEGS1	condition_IPF_vs_Control
106.005	0.677005	0.282233	2.39874	0.0164515	0.279169	CD9	condition_IPF_vs_Control
8.98481	-0.886858	0.370162	-2.39586	0.0165813	0.279936	MPC1	condition_IPF_vs_Control
22.0884	-0.713577	0.298252	-2.39253	0.0167328	0.281061	SORBS3	condition_IPF_vs_Control
18.5808	-0.700798	0.294335	-2.38095	0.0172679	0.288584	FNTA	condition_IPF_vs_Control
29.588	-0.819273	0.345817	-2.36909	0.0178318	0.294026	CTSD	condition_IPF_vs_Control
22.4723	-0.725982	0.30699	-2.36484	0.0180379	0.294026	NCOR1	condition_IPF_vs_Control
16.5963	-0.879369	0.37139	-2.36778	0.0178954	0.294026	HN1	condition_IPF_vs_Control
35.7605	-0.8133	0.343897	-2.36496	0.0180322	0.294026	PTPRM	condition_IPF_vs_Control
61.8239	-0.752044	0.317953	-2.36527	0.0180172	0.294026	TPST2	condition_IPF_vs_Control
249.391	-0.573119	0.243479	-2.35387	0.0185791	0.301364	EGFL7	condition_IPF_vs_Control
9.39935	-1.0739	0.456661	-2.35163	0.0186915	0.301708	CFL2	condition_IPF_vs_Control
9.89059	-1.33795	0.571275	-2.34205	0.0191782	0.308061	ITGA10	condition_IPF_vs_Control
43.018	-0.616611	0.264306	-2.33294	0.0196511	0.313512	TMEM109	condition_IPF_vs_Control
23.1596	0.680377	0.291772	2.33188	0.019707	0.313512	MRPL51	condition_IPF_vs_Control
36.0643	0.927837	0.400723	2.31541	0.0205908	0.326004	EFNB2	condition_IPF_vs_Control
1615.32	-0.71397	0.308665	-2.31309	0.0207178	0.326453	HLA-B	condition_IPF_vs_Control
11.1531	-0.800398	0.346703	-2.3086	0.020966	0.327459	EIF2A	condition_IPF_vs_Control
11.7453	1.08668	0.47121	2.30615	0.021102	0.327459	ARHGAP4	condition_IPF_vs_Control
15.0748	-0.83583	0.362345	-2.30673	0.0210701	0.327459	PPP3CC	condition_IPF_vs_Control
11.4797	-0.784198	0.340245	-2.30481	0.0211775	0.327459	POLR2C	condition_IPF_vs_Control
12.992	-0.966463	0.421455	-2.29316	0.0218388	0.336115	KIAA1551	condition_IPF_vs_Control
8.80097	-1.04445	0.458048	-2.28023	0.0225942	0.344924	JKAMP	condition_IPF_vs_Control
669.479	-0.852947	0.374133	-2.2798	0.0226197	0.344924	TIMP3	condition_IPF_vs_Control
11.5218	0.943468	0.416607	2.26465	0.0235344	0.353978	USP9X	condition_IPF_vs_Control
19.1215	0.72277	0.319054	2.26536	0.0234909	0.353978	ARPC5L	condition_IPF_vs_Control
298.175	0.650173	0.286711	2.2677	0.0233478	0.353978	MT-ND4	condition_IPF_vs_Control
19.178	0.773209	0.342051	2.26051	0.0237898	0.356201	SELM	condition_IPF_vs_Control
113.168	-0.581879	0.259509	-2.24223	0.0249464	0.371837	PRDX1	condition_IPF_vs_Control
9.06899	-0.832968	0.372206	-2.23792	0.0252261	0.374319	IDS	condition_IPF_vs_Control
880.32	0.691936	0.309429	2.23617	0.0253408	0.374342	MT-CO1	condition_IPF_vs_Control
29.2407	-0.728783	0.326772	-2.23025	0.0257308	0.376739	NKTR	condition_IPF_vs_Control
31.8616	-0.620939	0.27823	-2.23175	0.0256317	0.376739	GLO1	condition_IPF_vs_Control
32.366	1.17962	0.529488	2.22785	0.0258908	0.376845	SEMA3G	condition_IPF_vs_Control
8.80893	-0.955059	0.429145	-2.22549	0.0260481	0.376845	PCGF5	condition_IPF_vs_Control
19.0608	-0.905233	0.406842	-2.22502	0.0260797	0.376845	EBPL	condition_IPF_vs_Control
19.1367	-0.811672	0.366698	-2.21346	0.026866	0.382311	EFNA1	condition_IPF_vs_Control
24.2467	-0.606082	0.273987	-2.21209	0.0269607	0.382311	CLDND1	condition_IPF_vs_Control
18.017	-0.616542	0.279197	-2.20827	0.0272254	0.382311	EMC7	condition_IPF_vs_Control
16.873	-0.735284	0.332851	-2.20905	0.0271713	0.382311	SECISBP2L	condition_IPF_vs_Control
24.2925	0.748524	0.337977	2.21472	0.0267795	0.382311	AKAP13	condition_IPF_vs_Control
74.5524	0.786161	0.356103	2.20768	0.0272667	0.382311	SEPW1	condition_IPF_vs_Control
15.7384	1.16775	0.528141	2.21107	0.0270313	0.382311	MX1	condition_IPF_vs_Control
23.4301	-0.507913	0.232185	-2.18753	0.0287037	0.387793	RBBP4	condition_IPF_vs_Control
20.3362	-0.618642	0.282731	-2.18809	0.0286629	0.387793	MAT2B	condition_IPF_vs_Control
10.0237	-0.855568	0.390871	-2.18888	0.0286059	0.387793	NEU1	condition_IPF_vs_Control
39.508	-0.597901	0.272611	-2.19324	0.0282904	0.387793	CCND3	condition_IPF_vs_Control
42.8904	-0.527712	0.240583	-2.19347	0.0282737	0.387793	SBDS	condition_IPF_vs_Control
67.0667	0.778965	0.354993	2.19431	0.0282131	0.387793	SAT1	condition_IPF_vs_Control
24.1928	-0.69033	0.314272	-2.1966	0.0280491	0.387793	MKL2	condition_IPF_vs_Control
15.1151	-0.924307	0.422557	-2.18741	0.0287124	0.387793	CDC42EP4	condition_IPF_vs_Control
39.3274	0.561987	0.256533	2.1907	0.0284733	0.387793	GNAS	condition_IPF_vs_Control
34.3057	0.716675	0.331814	2.15987	0.0307829	0.401066	NES	condition_IPF_vs_Control
12.7438	-0.785815	0.36374	-2.16038	0.0307434	0.401066	MIA3	condition_IPF_vs_Control
19.627	1.25666	0.579844	2.16724	0.0302164	0.401066	SLC6A6	condition_IPF_vs_Control
9.41599	-0.799917	0.369465	-2.16507	0.0303824	0.401066	ABHD14B	condition_IPF_vs_Control
12.3134	0.858425	0.396392	2.1656	0.0303421	0.401066	SLC12A2	condition_IPF_vs_Control
297.712	-0.898859	0.416172	-2.15983	0.030786	0.401066	CD59	condition_IPF_vs_Control
11.5032	-0.696615	0.321538	-2.16651	0.0302723	0.401066	TMEM126B	condition_IPF_vs_Control
32.0106	0.628097	0.290804	2.15987	0.0307829	0.401066	CYBA	condition_IPF_vs_Control
12.7225	0.765545	0.352952	2.16898	0.0300845	0.401066	GRAMD1A	condition_IPF_vs_Control
9.06031	-0.816799	0.379046	-2.15488	0.031171	0.40449	TBK1	condition_IPF_vs_Control
16.3972	0.789086	0.367499	2.14718	0.0317792	0.407587	ROCK2	condition_IPF_vs_Control
38.4662	0.749123	0.348657	2.1486	0.0316663	0.407587	RAPGEF5	condition_IPF_vs_Control
10.5343	1.03654	0.482583	2.14791	0.0317211	0.407587	OAS1	condition_IPF_vs_Control
20.5378	1.11046	0.518654	2.14104	0.0322707	0.412292	H1F0	condition_IPF_vs_Control
64.2908	-0.705176	0.329853	-2.13785	0.032529	0.413995	RBM3	condition_IPF_vs_Control
26.2019	-0.632348	0.296403	-2.13341	0.0328914	0.417002	SELK	condition_IPF_vs_Control
10.3289	-0.859079	0.402994	-2.13174	0.0330279	0.417135	CTBS	condition_IPF_vs_Control
22.804	1.20824	0.567369	2.12954	0.0332093	0.417831	XAF1	condition_IPF_vs_Control
13.7504	-0.897875	0.422274	-2.12628	0.0334796	0.419637	C6orf1	condition_IPF_vs_Control
21.6459	-1.11848	0.528148	-2.11774	0.0341974	0.423818	FGR	condition_IPF_vs_Control
46.8845	-0.496434	0.234386	-2.11802	0.0341735	0.423818	N4BP2L2	condition_IPF_vs_Control
48.7198	-0.777152	0.366661	-2.11954	0.0340449	0.423818	ICAM1	condition_IPF_vs_Control
18.0521	1.05811	0.501408	2.11028	0.0348339	0.430095	SOCS2	condition_IPF_vs_Control
29.9161	-0.762312	0.362728	-2.10161	0.0355875	0.434233	RSRP1	condition_IPF_vs_Control
22.5942	-0.776566	0.369842	-2.09972	0.0357531	0.434233	SARS	condition_IPF_vs_Control
15.7339	0.702302	0.33553	2.09311	0.036339	0.434233	PARP9	condition_IPF_vs_Control
14.6354	0.694411	0.331719	2.09337	0.0363158	0.434233	GNB4	condition_IPF_vs_Control
12.2461	1.0392	0.494329	2.10225	0.0355318	0.434233	SAMD9L	condition_IPF_vs_Control
12.463	-0.843587	0.403037	-2.09307	0.0363426	0.434233	UNC13B	condition_IPF_vs_Control
107.217	-0.467087	0.222922	-2.09529	0.0361451	0.434233	TMBIM6	condition_IPF_vs_Control
11.9198	-0.784091	0.373244	-2.10075	0.0356633	0.434233	STAT6	condition_IPF_vs_Control
13.0019	-0.777872	0.371656	-2.09299	0.0363501	0.434233	C20orf24	condition_IPF_vs_Control
9.155	-0.815465	0.38992	-2.09137	0.0364953	0.434399	TMED5	condition_IPF_vs_Control
143.609	-0.634233	0.303539	-2.08946	0.0366664	0.434872	ZFP36L1	condition_IPF_vs_Control
248.959	-0.663711	0.317886	-2.08789	0.0368078	0.434989	VWF	condition_IPF_vs_Control
28.2634	-1.11418	0.534138	-2.08594	0.0369844	0.435521	HLA-DQA1	condition_IPF_vs_Control
10.7229	-0.878363	0.422386	-2.07952	0.0375691	0.436198	PELI1	condition_IPF_vs_Control
14.8356	-0.893013	0.429145	-2.08091	0.0374418	0.436198	GBE1	condition_IPF_vs_Control
28.0928	0.519339	0.249598	2.0807	0.0374616	0.436198	PRELID1	condition_IPF_vs_Control
22.302	-0.68193	0.327926	-2.07952	0.0375692	0.436198	RHEB	condition_IPF_vs_Control
16.7862	-0.799118	0.384649	-2.07753	0.037753	0.436799	PHB	condition_IPF_vs_Control
8.82762	-0.943246	0.454415	-2.07574	0.0379182	0.437183	TMUB2	condition_IPF_vs_Control
51.4703	-0.615984	0.297069	-2.07354	0.0381221	0.438007	TMEM204	condition_IPF_vs_Control
27.4155	-0.689828	0.333517	-2.06834	0.0386077	0.440527	STARD3	condition_IPF_vs_Control
256.081	-0.577163	0.278997	-2.06871	0.0385735	0.440527	MYL12A	condition_IPF_vs_Control
91.1462	0.837534	0.406256	2.06159	0.0392467	0.443873	GBP4	condition_IPF_vs_Control
26.1487	-0.610338	0.296316	-2.05975	0.0394221	0.443873	RNF13	condition_IPF_vs_Control
38.5225	-0.412851	0.20009	-2.06333	0.0390814	0.443873	TRAM1	condition_IPF_vs_Control
9.35446	-0.86768	0.421287	-2.05959	0.0394375	0.443873	LPCAT3	condition_IPF_vs_Control
128.239	-0.62089	0.301889	-2.05668	0.0397168	0.443996	PRSS23	condition_IPF_vs_Control
17.2988	-0.894962	0.435127	-2.05678	0.0397073	0.443996	TMTC1	condition_IPF_vs_Control
15.0091	0.68251	0.332647	2.05176	0.0401933	0.44781	ETFB	condition_IPF_vs_Control
14.6893	0.927532	0.452418	2.05017	0.040348	0.448025	COTL1	condition_IPF_vs_Control
131.589	-0.754737	0.36868	-2.04713	0.0406449	0.449087	KLF4	condition_IPF_vs_Control
17.2867	0.896904	0.43832	2.04623	0.0407333	0.449087	ADRB1	condition_IPF_vs_Control
27.306	-0.648798	0.317254	-2.04504	0.0408508	0.449087	NAPA	condition_IPF_vs_Control
12.1565	-0.800918	0.392257	-2.04182	0.0411691	0.451088	GOLIM4	condition_IPF_vs_Control
28.8513	0.638568	0.314166	2.03258	0.0420948	0.459709	H2AFJ	condition_IPF_vs_Control
39.6832	-0.707175	0.348383	-2.02988	0.0423687	0.461178	TSPAN4	condition_IPF_vs_Control
77.4291	-0.396753	0.195771	-2.02662	0.0427011	0.463272	PDIA3	condition_IPF_vs_Control
23.4183	0.562255	0.27764	2.02512	0.0428546	0.463417	SLC26A2	condition_IPF_vs_Control
28.3752	-0.52119	0.25804	-2.0198	0.0434039	0.465726	PDCD6IP	condition_IPF_vs_Control
36.5869	0.705299	0.350036	2.01493	0.0439117	0.465726	DLC1	condition_IPF_vs_Control
58.9126	-0.652659	0.323426	-2.01796	0.0435959	0.465726	TEK	condition_IPF_vs_Control
20.612	-0.628847	0.312094	-2.01492	0.0439125	0.465726	ESD	condition_IPF_vs_Control
8.92429	0.886011	0.438383	2.02109	0.0432707	0.465726	CPSF2	condition_IPF_vs_Control
12.1924	0.875534	0.433996	2.01738	0.0436561	0.465726	SAMHD1	condition_IPF_vs_Control
9.34042	-0.806426	0.401146	-2.01031	0.0443985	0.467881	DYNC1LI1	condition_IPF_vs_Control
10.9994	-1.02478	0.509468	-2.01147	0.0442757	0.467881	ANKRA2	condition_IPF_vs_Control
28.9068	-0.574951	0.286713	-2.00532	0.0449287	0.471965	LAMP2	condition_IPF_vs_Control
27.4967	-0.497217	0.248378	-2.00186	0.0452997	0.474357	ATP6AP2	condition_IPF_vs_Control
9.8543	-1.66688	0.833285	-2.00037	0.0454598	0.474532	RASD1	condition_IPF_vs_Control
23.1356	0.662331	0.333293	1.98723	0.0468966	0.485166	UBR4	condition_IPF_vs_Control
9.63073	0.788893	0.39702	1.98704	0.0469184	0.485166	TBC1D1	condition_IPF_vs_Control
10.6063	-0.991261	0.498541	-1.98833	0.0467756	0.485166	RENBP	condition_IPF_vs_Control
11.7934	1.27538	0.642922	1.98372	0.0472871	0.487454	ADAMTS9	condition_IPF_vs_Control
10.3097	-0.677571	0.343915	-1.97017	0.0488189	0.488041	FO538757.2	condition_IPF_vs_Control
20.0937	-0.759724	0.385148	-1.97255	0.0485471	0.488041	SHE	condition_IPF_vs_Control
9.18075	-0.813066	0.411595	-1.9754	0.0482227	0.488041	ARL6IP6	condition_IPF_vs_Control
9.15141	-0.684613	0.347204	-1.97179	0.0486338	0.488041	FRG1	condition_IPF_vs_Control
31.8116	-0.523941	0.265451	-1.97377	0.0484075	0.488041	MGAT1	condition_IPF_vs_Control
131.961	0.999343	0.507061	1.97085	0.0487405	0.488041	IFITM1	condition_IPF_vs_Control
33.484	-0.595737	0.301197	-1.9779	0.0479401	0.488041	C10orf54	condition_IPF_vs_Control
59.7373	0.537015	0.27172	1.97635	0.0481151	0.488041	HNRNPA1	condition_IPF_vs_Control
11.4399	0.813671	0.411959	1.97513	0.0482537	0.488041	MXRA7	condition_IPF_vs_Control
25.8559	-0.700921	0.353891	-1.98061	0.0476349	0.488041	YES1	condition_IPF_vs_Control
23.7405	0.632467	0.321306	1.96842	0.0490194	0.48857	IFI35	condition_IPF_vs_Control
19.4624	-0.650375	0.331337	-1.96288	0.0496598	0.492622	ELOVL5	condition_IPF_vs_Control
33.1588	-0.626926	0.31948	-1.96233	0.0497237	0.492622	ARL6IP1	condition_IPF_vs_Control
19.4264	-0.598377	0.305333	-1.95975	0.050025	0.494128	UBE2E1	condition_IPF_vs_Control
1103.04	-0.700184	0.35833	-1.95402	0.0506991	0.497311	HLA-C	condition_IPF_vs_Control
19.3179	0.743724	0.380776	1.95318	0.0507982	0.497311	IL18BP	condition_IPF_vs_Control
11.7445	-0.792745	0.405506	-1.95495	0.0505887	0.497311	ABCC4	condition_IPF_vs_Control
18.1299	-1.10822	0.568187	-1.95044	0.0511233	0.499018	CD274	condition_IPF_vs_Control
14.776	-0.650779	0.334273	-1.94685	0.0515531	0.501224	PHIP	condition_IPF_vs_Control
58.2324	-0.53202	0.273389	-1.94602	0.0516523	0.501224	ATP6V0C	condition_IPF_vs_Control
50.1146	0.628746	0.323866	1.94138	0.0522125	0.503706	FENDRR	condition_IPF_vs_Control
25.7259	-0.891638	0.45906	-1.94231	0.0520993	0.503706	CEBPB	condition_IPF_vs_Control
17.9	-0.564841	0.291255	-1.93934	0.0524603	0.504626	ELF2	condition_IPF_vs_Control
162.339	-0.465678	0.240291	-1.93798	0.0526261	0.504753	RHOC	condition_IPF_vs_Control
67.5323	-0.480049	0.247934	-1.9362	0.0528438	0.505376	PSMA7	condition_IPF_vs_Control
110.81	0.560598	0.289783	1.93454	0.0530468	0.505855	PPDPF	condition_IPF_vs_Control
16.4266	-0.6151	0.319068	-1.9278	0.0538795	0.51232	SCAMP2	condition_IPF_vs_Control
71.7539	-0.88621	0.460305	-1.92527	0.0541962	0.513854	NR4A1	condition_IPF_vs_Control
23.2246	0.6745	0.351378	1.91958	0.0549106	0.514784	PLPP3	condition_IPF_vs_Control
27.2103	-0.567842	0.295744	-1.92005	0.0548519	0.514784	ACAP2	condition_IPF_vs_Control
49.8193	-0.709649	0.369669	-1.91969	0.0548976	0.514784	EFNB1	condition_IPF_vs_Control
41.6182	-0.608116	0.316804	-1.91954	0.0549165	0.514784	MAP1LC3B	condition_IPF_vs_Control
80.0768	-0.474152	0.247651	-1.9146	0.0555436	0.516275	ARF1	condition_IPF_vs_Control
8.86791	-0.931896	0.486114	-1.91703	0.0552337	0.516275	EIF2B2	condition_IPF_vs_Control
22.525	0.757386	0.395533	1.91485	0.0555121	0.516275	HMGN1	condition_IPF_vs_Control
21.8378	1.04486	0.547063	1.90994	0.0561411	0.520366	LAMA4	condition_IPF_vs_Control
28.9605	-0.487869	0.255675	-1.90816	0.0563702	0.521031	GIMAP6	condition_IPF_vs_Control
65.1772	0.560697	0.294286	1.90528	0.056744	0.523025	IFI16	condition_IPF_vs_Control
17.4026	-0.742916	0.390777	-1.90112	0.0572858	0.526552	WDR13	condition_IPF_vs_Control
1505.54	-0.79036	0.41669	-1.89676	0.0578601	0.529081	FCN3	condition_IPF_vs_Control
14.6574	-0.686485	0.361956	-1.8966	0.0578807	0.529081	NCOA3	condition_IPF_vs_Control
19.4492	-0.539462	0.284817	-1.89406	0.0582167	0.530686	CCPG1	condition_IPF_vs_Control
30.2568	0.998877	0.528861	1.88873	0.0589279	0.532766	GJA5	condition_IPF_vs_Control
28.7309	-0.496291	0.26247	-1.89085	0.0586447	0.532766	OSTF1	condition_IPF_vs_Control
12.3335	0.652121	0.345135	1.88947	0.0588293	0.532766	IFNAR2	condition_IPF_vs_Control
10.8974	-0.893535	0.473702	-1.88628	0.0592571	0.533888	LMBR1	condition_IPF_vs_Control
10.6485	-0.785451	0.416595	-1.88541	0.0593747	0.533888	UBE2Q2	condition_IPF_vs_Control
11.6463	1.07675	0.572167	1.88189	0.0598512	0.536714	DDX58	condition_IPF_vs_Control
18.8898	0.595402	0.317413	1.8758	0.0606832	0.542704	ACADVL	condition_IPF_vs_Control
24.2434	0.723892	0.386651	1.87221	0.0611778	0.545253	PXDN	condition_IPF_vs_Control
16.0798	-0.667027	0.356443	-1.87134	0.0612977	0.545253	TAF1D	condition_IPF_vs_Control
12.3035	-0.563804	0.302216	-1.86556	0.0621026	0.5497	C1orf123	condition_IPF_vs_Control
12.5354	-0.623167	0.334072	-1.86537	0.0621299	0.5497	HAGH	condition_IPF_vs_Control
17.5234	0.521049	0.279765	1.86245	0.0625396	0.551849	ARMCX3	condition_IPF_vs_Control
11.9557	-0.628685	0.339044	-1.85429	0.0636979	0.560576	MRPL18	condition_IPF_vs_Control
47.3769	-0.504537	0.273018	-1.848	0.064602	0.566367	RAB7A	condition_IPF_vs_Control
27.0144	0.52159	0.282528	1.84616	0.0648694	0.566367	ATP1B3	condition_IPF_vs_Control
9.6857	-0.854775	0.462891	-1.8466	0.0648048	0.566367	TMEM106B	condition_IPF_vs_Control
69.6786	-0.743856	0.403385	-1.84403	0.0651783	0.567431	SLC3A2	condition_IPF_vs_Control
42.2678	0.756964	0.410993	1.84179	0.0655058	0.567431	HSPB8	condition_IPF_vs_Control
13.2555	-0.711669	0.386351	-1.84203	0.0654707	0.567431	SPAG7	condition_IPF_vs_Control
103.949	0.336657	0.182908	1.84058	0.0656828	0.567479	CCDC85B	condition_IPF_vs_Control
11.8165	0.982139	0.535633	1.83361	0.0667125	0.570566	PPP1R10	condition_IPF_vs_Control
12.3629	-0.583402	0.318136	-1.83382	0.0666814	0.570566	SMC3	condition_IPF_vs_Control
23.1992	-0.480376	0.262001	-1.83349	0.0667299	0.570566	WBP2	condition_IPF_vs_Control
24.1559	-0.511394	0.278527	-1.83607	0.0663475	0.570566	NOSIP	condition_IPF_vs_Control
34.2553	-0.668095	0.365559	-1.8276	0.0676098	0.573759	TUBB4B	condition_IPF_vs_Control
37.3647	-0.606227	0.331705	-1.82761	0.0676081	0.573759	SRRM2	condition_IPF_vs_Control
62.1656	-1.71384	0.937802	-1.82751	0.0676235	0.573759	DNAJB1	condition_IPF_vs_Control
8.80092	-0.72579	0.398606	-1.82082	0.0686344	0.580847	CAPN1	condition_IPF_vs_Control
36.916	-0.506538	0.27851	-1.81874	0.0689514	0.582041	PRPSAP1	condition_IPF_vs_Control
10.1189	-0.63767	0.352269	-1.81018	0.0702685	0.585015	MDH1	condition_IPF_vs_Control
11.317	-0.790678	0.435608	-1.81511	0.0695063	0.585015	SEC22C	condition_IPF_vs_Control
17.0282	-0.555095	0.306467	-1.81127	0.070099	0.585015	TMEM14B	condition_IPF_vs_Control
12.1188	-0.693851	0.383437	-1.80956	0.0703644	0.585015	ICA1	condition_IPF_vs_Control
12.9534	-0.677689	0.373804	-1.81295	0.0698392	0.585015	SDR39U1	condition_IPF_vs_Control
32.091	-0.541823	0.299177	-1.81104	0.070134	0.585015	KANK3	condition_IPF_vs_Control
11.3378	-1.25185	0.693435	-1.80529	0.0710301	0.589069	ATOH8	condition_IPF_vs_Control
23.563	-0.527154	0.292677	-1.80114	0.0716801	0.591495	TALDO1	condition_IPF_vs_Control
19.3944	-0.581993	0.322975	-1.80198	0.071549	0.591495	HSD17B12	condition_IPF_vs_Control
15.2123	-0.574079	0.319426	-1.79722	0.0723004	0.595129	SECISBP2	condition_IPF_vs_Control
8.75111	0.785107	0.437327	1.79524	0.0726152	0.596238	IVNS1ABP	condition_IPF_vs_Control
17.0673	-0.582508	0.325073	-1.79193	0.0731447	0.598368	ERP44	condition_IPF_vs_Control
9.16124	-0.72491	0.404672	-1.79135	0.0732364	0.598368	BLCAP	condition_IPF_vs_Control
9.15693	-0.636591	0.355776	-1.7893	0.0735658	0.599579	KPNA3	condition_IPF_vs_Control
8.82126	-0.670306	0.375076	-1.78712	0.0739183	0.600972	EXOSC8	condition_IPF_vs_Control
25.4299	-0.452945	0.254001	-1.78324	0.0745472	0.602721	ACTR2	condition_IPF_vs_Control
20.715	-0.774739	0.434927	-1.78131	0.074862	0.602721	PIR	condition_IPF_vs_Control
41.1595	-0.737588	0.414018	-1.78153	0.0748252	0.602721	GRASP	condition_IPF_vs_Control
10.1962	1.08897	0.610539	1.78361	0.0744865	0.602721	KL	condition_IPF_vs_Control
9.47298	0.775415	0.436592	1.77606	0.0757228	0.606699	DCHS1	condition_IPF_vs_Control
641.564	0.524103	0.295054	1.7763	0.0756839	0.606699	MT-CYB	condition_IPF_vs_Control
22.5135	-0.610751	0.344734	-1.77166	0.0764514	0.611057	CD320	condition_IPF_vs_Control
339.617	-0.690168	0.389859	-1.7703	0.0766766	0.611089	TXNIP	condition_IPF_vs_Control
17.8182	0.508605	0.287443	1.76941	0.0768248	0.611089	EFEMP2	condition_IPF_vs_Control
19.3045	0.578426	0.327199	1.76781	0.0770924	0.611748	ABLIM1	condition_IPF_vs_Control
16.8762	-0.881913	0.499907	-1.76415	0.0777059	0.614108	ARHGAP6	condition_IPF_vs_Control
55.4173	-0.916015	0.519334	-1.76383	0.077761	0.614108	PPP1R15A	condition_IPF_vs_Control
75.5055	0.617875	0.35097	1.76048	0.0783269	0.615638	MACF1	condition_IPF_vs_Control
10.4219	-0.807043	0.45818	-1.76141	0.0781689	0.615638	TUBA1C	condition_IPF_vs_Control
14.8384	-0.571935	0.326126	-1.75373	0.0794773	0.6232	CTDSP1	condition_IPF_vs_Control
13.0931	-0.634291	0.362254	-1.75096	0.0799531	0.623973	STARD3NL	condition_IPF_vs_Control
9.76787	0.971277	0.554383	1.752	0.0797741	0.623973	PNP	condition_IPF_vs_Control
42.1581	0.875874	0.502931	1.74154	0.081589	0.626399	PARP14	condition_IPF_vs_Control
9.99615	-0.64562	0.3704	-1.74303	0.0813281	0.626399	FCHO2	condition_IPF_vs_Control
47.5639	0.489074	0.28048	1.7437	0.081211	0.626399	C11orf31	condition_IPF_vs_Control
11.8903	0.756212	0.432693	1.74769	0.0805178	0.626399	ATN1	condition_IPF_vs_Control
83.1947	0.330316	0.189649	1.74172	0.0815578	0.626399	ATP5G2	condition_IPF_vs_Control
21.3793	-0.562736	0.322995	-1.74224	0.0814659	0.626399	MPHOSPH8	condition_IPF_vs_Control
83.0033	0.80801	0.463683	1.74259	0.081405	0.626399	ARGLU1	condition_IPF_vs_Control
9.17225	0.803134	0.461619	1.73982	0.0818907	0.626978	SIPA1L2	condition_IPF_vs_Control
41.8208	0.769739	0.44292	1.73787	0.0822329	0.626978	TAP1	condition_IPF_vs_Control
9.01565	1.12137	0.645231	1.73793	0.0822229	0.626978	RASA4	condition_IPF_vs_Control
13.0654	0.599912	0.345603	1.73584	0.0825919	0.627464	DDX21	condition_IPF_vs_Control
13.6165	0.561721	0.32369	1.73537	0.0826759	0.627464	LGALS9	condition_IPF_vs_Control
18.6982	0.712593	0.411105	1.73336	0.0830314	0.628721	NUDT14	condition_IPF_vs_Control
9.4592	-0.705179	0.407939	-1.72864	0.083874	0.632207	RALGAPA1	condition_IPF_vs_Control
51.1716	0.480345	0.277856	1.72876	0.0838529	0.632207	PRMT1	condition_IPF_vs_Control
41.5192	-0.498184	0.28845	-1.72711	0.0841486	0.632836	ADGRL4	condition_IPF_vs_Control
15.8894	0.709945	0.411603	1.72483	0.0845578	0.634471	RARRES3	condition_IPF_vs_Control
13.5078	-0.746105	0.432942	-1.72334	0.0848277	0.635056	GFOD1	condition_IPF_vs_Control
83.1117	-0.385167	0.224422	-1.71626	0.0861137	0.636049	CNBP	condition_IPF_vs_Control
13.9986	-0.926231	0.539529	-1.71674	0.0860268	0.636049	NDNF	condition_IPF_vs_Control
38.0273	-0.654528	0.380443	-1.72044	0.0853528	0.636049	KLF10	condition_IPF_vs_Control
9.3664	-0.71628	0.417183	-1.71695	0.085989	0.636049	STIP1	condition_IPF_vs_Control
21.2625	-0.532281	0.310033	-1.71685	0.0860063	0.636049	MIEN1	condition_IPF_vs_Control
11.3425	-0.63435	0.369314	-1.71764	0.0858619	0.636049	SF3A1	condition_IPF_vs_Control
64.3098	0.566779	0.33053	1.71476	0.0863896	0.636666	ADGRL2	condition_IPF_vs_Control
13.1841	0.768505	0.448629	1.71301	0.0867112	0.637472	LAPTM5	condition_IPF_vs_Control
27.9674	-0.517289	0.302143	-1.71207	0.0868842	0.637472	EIF1B	condition_IPF_vs_Control
15.602	0.627953	0.367671	1.70792	0.0876504	0.638477	DHX36	condition_IPF_vs_Control
12.6062	0.90693	0.531913	1.70504	0.0881878	0.638477	BMP6	condition_IPF_vs_Control
15.7897	-0.766039	0.448002	-1.7099	0.0872844	0.638477	MARCKS	condition_IPF_vs_Control
19.3738	-0.553353	0.324692	-1.70424	0.0883367	0.638477	EPC1	condition_IPF_vs_Control
19.7652	-0.529345	0.310113	-1.70694	0.0878328	0.638477	SPATA13	condition_IPF_vs_Control
9.88742	0.763667	0.448149	1.70405	0.0883719	0.638477	ICT1	condition_IPF_vs_Control
23.484	-0.467731	0.274198	-1.70581	0.0880429	0.638477	PTBP1	condition_IPF_vs_Control
24.3787	-0.462553	0.271628	-1.70289	0.0885881	0.638645	GLTSCR2	condition_IPF_vs_Control
18.9338	-0.501577	0.295669	-1.69642	0.0898072	0.642528	SYF2	condition_IPF_vs_Control
45.1411	0.612503	0.361307	1.69524	0.0900294	0.642528	HEG1	condition_IPF_vs_Control
64.8864	0.724078	0.427472	1.69386	0.0902918	0.642528	SERPINB1	condition_IPF_vs_Control
25.5547	0.50012	0.295091	1.6948	0.0901133	0.642528	NAA10	condition_IPF_vs_Control
11.6679	-0.658309	0.388407	-1.69489	0.0900955	0.642528	BIRC3	condition_IPF_vs_Control
17.5457	1.1598	0.683821	1.69606	0.0898748	0.642528	ACE	condition_IPF_vs_Control
453.06	0.530461	0.313652	1.69124	0.0907906	0.644691	SPARC	condition_IPF_vs_Control
45.801	0.388057	0.229604	1.69012	0.0910059	0.644836	RBM8A	condition_IPF_vs_Control
42.623	-0.480726	0.285035	-1.68655	0.0916894	0.648291	PPFIBP1	condition_IPF_vs_Control
14.1633	0.600034	0.35668	1.68228	0.0925154	0.651348	GANAB	condition_IPF_vs_Control
11.7099	0.571928	0.339828	1.68299	0.0923762	0.651348	CASP4	condition_IPF_vs_Control
46.0034	-0.538983	0.320685	-1.68072	0.0928169	0.651399	DYNLRB1	condition_IPF_vs_Control
37.9818	0.449709	0.26765	1.68021	0.0929164	0.651399	ADRM1	condition_IPF_vs_Control
12.9541	-0.594834	0.354433	-1.67827	0.093295	0.652671	OSTM1	condition_IPF_vs_Control
9.47023	-0.606064	0.361702	-1.67559	0.0938184	0.654948	RBM23	condition_IPF_vs_Control
116.951	-0.40124	0.240088	-1.67122	0.0946785	0.65956	SUMO2	condition_IPF_vs_Control
10.2367	-0.716708	0.429507	-1.66867	0.095182	0.661675	UBE4A	condition_IPF_vs_Control
24.2095	-0.47974	0.288236	-1.6644	0.0960323	0.665336	DDX18	condition_IPF_vs_Control
24.5478	0.643086	0.386609	1.6634	0.0962327	0.665336	RNF19A	condition_IPF_vs_Control
12.2374	-0.68994	0.414876	-1.663	0.0963119	0.665336	TAX1BP3	condition_IPF_vs_Control
13.2072	0.695456	0.418836	1.66045	0.0968247	0.666097	RPL22L1	condition_IPF_vs_Control
11.8463	0.718898	0.432702	1.66142	0.0966299	0.666097	JADE1	condition_IPF_vs_Control
12.2795	0.842313	0.50781	1.65872	0.097173	0.667107	C10orf11	condition_IPF_vs_Control
9.71522	0.737353	0.44503	1.65686	0.0975472	0.668289	PKP4	condition_IPF_vs_Control
45.0629	-0.434627	0.262521	-1.65559	0.0978047	0.668669	HNRNPF	condition_IPF_vs_Control
20.9764	-0.576277	0.348306	-1.65451	0.0980235	0.668783	TMEM9B	condition_IPF_vs_Control
10.125	-0.668832	0.404824	-1.65215	0.0985034	0.670675	DHPS	condition_IPF_vs_Control
12.7041	0.631712	0.383258	1.64827	0.0992975	0.674693	EXOC3L1	condition_IPF_vs_Control
12.3335	0.844981	0.513075	1.64689	0.0995797	0.675224	HTRA1	condition_IPF_vs_Control
33.9345	-0.392693	0.238945	-1.64345	0.100291	0.678655	RAB1A	condition_IPF_vs_Control
11.2603	1.20442	0.733527	1.64196	0.100598	0.679346	FAT1	condition_IPF_vs_Control
10.7444	-0.696359	0.424673	-1.63975	0.101056	0.681041	RXFP1	condition_IPF_vs_Control
27.9186	-0.418279	0.25524	-1.63877	0.101261	0.681041	OS9	condition_IPF_vs_Control
25.6539	-0.621444	0.379819	-1.63616	0.101806	0.681938	BAIAP2	condition_IPF_vs_Control
1227.86	0.388047	0.237066	1.63688	0.101656	0.681938	MT-CO2	condition_IPF_vs_Control
131.241	0.534788	0.327601	1.63244	0.102588	0.685784	GPX1	condition_IPF_vs_Control
29.7421	-0.705806	0.43329	-1.62895	0.103324	0.689315	EIF5A	condition_IPF_vs_Control
13.1604	-0.578891	0.355759	-1.6272	0.103694	0.689391	CACYBP	condition_IPF_vs_Control
10.0615	-0.57031	0.3508	-1.62574	0.104004	0.689391	HSD17B4	condition_IPF_vs_Control
57.908	1.34824	0.829644	1.62508	0.104144	0.689391	IL33	condition_IPF_vs_Control
11.0116	-0.560418	0.344879	-1.62497	0.104169	0.689391	MTCH2	condition_IPF_vs_Control
10.632	-0.608486	0.374937	-1.6229	0.10461	0.690927	HBP1	condition_IPF_vs_Control
25.9005	-0.525806	0.324815	-1.61879	0.105493	0.694491	CTTNBP2NL	condition_IPF_vs_Control
181.264	-0.749263	0.463651	-1.61601	0.106093	0.694491	SLCO2A1	condition_IPF_vs_Control
20.874	-0.448847	0.277838	-1.6155	0.106202	0.694491	LMBRD1	condition_IPF_vs_Control
11.8817	0.593412	0.367974	1.61265	0.106821	0.694491	TCEAL3	condition_IPF_vs_Control
11.3591	0.608788	0.377517	1.61261	0.106829	0.694491	IRF7	condition_IPF_vs_Control
13.6056	-0.534588	0.33146	-1.61283	0.106781	0.694491	ETFA	condition_IPF_vs_Control
10.1417	0.600843	0.372182	1.61438	0.106445	0.694491	C17orf89	condition_IPF_vs_Control
22.1208	0.446462	0.276793	1.61298	0.106748	0.694491	ERGIC3	condition_IPF_vs_Control
10.9162	0.682901	0.424732	1.60784	0.107871	0.69654	ADAM9	condition_IPF_vs_Control
27.6608	-0.466303	0.290108	-1.60734	0.107979	0.69654	PPP1CA	condition_IPF_vs_Control
23.5656	-0.588324	0.36603	-1.60731	0.107986	0.69654	KRT10	condition_IPF_vs_Control
21.711	0.476894	0.296456	1.60865	0.107693	0.69654	ZNF428	condition_IPF_vs_Control
9.00258	0.688371	0.428847	1.60517	0.108457	0.698221	PITPNC1	condition_IPF_vs_Control
10.9232	0.689176	0.432416	1.59378	0.110986	0.70204	TNFRSF4	condition_IPF_vs_Control
44.1092	-0.515978	0.324081	-1.59213	0.111356	0.70204	CAP1	condition_IPF_vs_Control
8.79257	0.693407	0.434298	1.59661	0.110352	0.70204	TRIB2	condition_IPF_vs_Control
15.3246	0.618779	0.38999	1.58665	0.112591	0.70204	FOSL2	condition_IPF_vs_Control
9.28055	-0.607951	0.382201	-1.59066	0.111687	0.70204	CYP20A1	condition_IPF_vs_Control
9.83148	-0.647279	0.406004	-1.59427	0.110876	0.70204	ARPC4	condition_IPF_vs_Control
10.3382	-0.5521	0.346267	-1.59443	0.110839	0.70204	RPP21	condition_IPF_vs_Control
72.5278	0.356817	0.224927	1.58637	0.112655	0.70204	CALD1	condition_IPF_vs_Control
9.24622	-0.68254	0.429681	-1.58848	0.112177	0.70204	KDM7A	condition_IPF_vs_Control
86.2677	-0.394056	0.248402	-1.58636	0.112657	0.70204	CD151	condition_IPF_vs_Control
28.9772	-0.459988	0.28934	-1.58978	0.111884	0.70204	GHITM	condition_IPF_vs_Control
11.8307	0.496011	0.312486	1.58731	0.112443	0.70204	TAOK2	condition_IPF_vs_Control
16.9708	-0.454222	0.284815	-1.5948	0.110758	0.70204	VPS35	condition_IPF_vs_Control
23.8638	-0.429774	0.270528	-1.58865	0.11214	0.70204	NDUFS7	condition_IPF_vs_Control
128.811	-0.801053	0.501194	-1.59829	0.109979	0.70204	IER2	condition_IPF_vs_Control
11.377	0.792821	0.495492	1.60007	0.109583	0.70204	PPP1R14A	condition_IPF_vs_Control
52.9564	-0.381536	0.238864	-1.59729	0.1102	0.70204	YWHAH	condition_IPF_vs_Control
11.7585	0.62806	0.397204	1.5812	0.113832	0.708026	PREX2	condition_IPF_vs_Control
22.7282	0.38752	0.245723	1.57706	0.114781	0.708603	RWDD1	condition_IPF_vs_Control
8.99003	0.883088	0.559744	1.57766	0.114643	0.708603	FAM69B	condition_IPF_vs_Control
20.4401	-0.492874	0.312383	-1.57779	0.114614	0.708603	KIAA1217	condition_IPF_vs_Control
29.4509	1.69225	1.07289	1.57729	0.11473	0.708603	RTEL1-TNFRSF6B	condition_IPF_vs_Control
24.513	-0.421884	0.268109	-1.57355	0.115591	0.709875	KHDRBS1	condition_IPF_vs_Control
54.2504	-0.385817	0.245504	-1.57153	0.11606	0.709875	FDPS	condition_IPF_vs_Control
15.0246	-0.574832	0.36574	-1.57169	0.116021	0.709875	YTHDC1	condition_IPF_vs_Control
16.0092	0.448146	0.284807	1.57351	0.115601	0.709875	MEA1	condition_IPF_vs_Control
9.7946	0.584048	0.371409	1.57252	0.11583	0.709875	PTPRN2	condition_IPF_vs_Control
12.9371	-0.565318	0.361022	-1.56588	0.117377	0.710047	SDHB	condition_IPF_vs_Control
15.1703	-0.600058	0.383551	-1.56448	0.117705	0.710047	TM2D1	condition_IPF_vs_Control
13.0928	-0.492291	0.313922	-1.5682	0.116835	0.710047	MCFD2	condition_IPF_vs_Control
14.7205	0.521425	0.332822	1.56668	0.11719	0.710047	C7orf73	condition_IPF_vs_Control
21.9935	-0.580061	0.37004	-1.56757	0.116983	0.710047	FDFT1	condition_IPF_vs_Control
55.1335	0.343968	0.219565	1.56659	0.117212	0.710047	EID1	condition_IPF_vs_Control
9.12354	0.554523	0.354542	1.56405	0.117805	0.710047	ABI3	condition_IPF_vs_Control
368.401	-0.674324	0.430484	-1.56643	0.117247	0.710047	ID1	condition_IPF_vs_Control
108.346	-0.483702	0.309708	-1.5618	0.118336	0.710115	S1PR1	condition_IPF_vs_Control
30.3328	-0.684049	0.438694	-1.55928	0.118929	0.710115	KDR	condition_IPF_vs_Control
20.0864	-2.5142	1.61213	-1.55955	0.118866	0.710115	CXCL2	condition_IPF_vs_Control
9.23657	-1.92204	1.23241	-1.55958	0.11886	0.710115	LPL	condition_IPF_vs_Control
175.35	0.476389	0.30577	1.558	0.119234	0.710115	RPL12	condition_IPF_vs_Control
13.4108	-0.660622	0.424117	-1.55764	0.119318	0.710115	DDX6	condition_IPF_vs_Control
13.1681	0.528618	0.3393	1.55797	0.119241	0.710115	CCDC130	condition_IPF_vs_Control
19.5541	-0.507901	0.327747	-1.54967	0.12122	0.720137	SKIL	condition_IPF_vs_Control
31.4496	-0.521376	0.337374	-1.5454	0.122251	0.72237	FRYL	condition_IPF_vs_Control
74.5465	-0.364279	0.235603	-1.54616	0.122067	0.72237	CAPZA2	condition_IPF_vs_Control
11.1366	-0.539878	0.349063	-1.54665	0.121948	0.72237	PIN4	condition_IPF_vs_Control
10.014	-0.61189	0.396783	-1.54213	0.123042	0.72446	TOLLIP	condition_IPF_vs_Control
76.4645	-0.473126	0.306719	-1.54254	0.122943	0.72446	PCBP2	condition_IPF_vs_Control
53.5549	-0.546785	0.354995	-1.54026	0.123497	0.725849	TMEM123	condition_IPF_vs_Control
20.5932	0.40598	0.264242	1.5364	0.124441	0.730099	CCDC124	condition_IPF_vs_Control
26.3527	-0.598417	0.389851	-1.53499	0.124787	0.73083	ATP6AP1	condition_IPF_vs_Control
57.1224	-0.333567	0.217743	-1.53193	0.125541	0.733946	SERINC3	condition_IPF_vs_Control
15.4422	-0.443525	0.290235	-1.52816	0.126474	0.734213	MFSD6	condition_IPF_vs_Control
19.7948	0.538841	0.352411	1.52901	0.126261	0.734213	OCIAD2	condition_IPF_vs_Control
34.5143	1.78305	1.16622	1.52892	0.126285	0.734213	CXCL12	condition_IPF_vs_Control
66.6239	-0.398062	0.260122	-1.53029	0.125945	0.734213	ALDOA	condition_IPF_vs_Control
10.6309	-0.601731	0.397155	-1.5151	0.129747	0.734389	FAM73A	condition_IPF_vs_Control
8.90145	0.701126	0.462791	1.51499	0.129774	0.734389	CDC42SE1	condition_IPF_vs_Control
16.2239	-0.547141	0.360829	-1.51634	0.129433	0.734389	CHMP3	condition_IPF_vs_Control
9.95076	0.528657	0.347596	1.5209	0.128286	0.734389	TANK	condition_IPF_vs_Control
8.75119	-0.619423	0.409623	-1.51218	0.130488	0.734389	TMEM43	condition_IPF_vs_Control
176.235	-0.339188	0.222804	-1.52236	0.127918	0.734389	RHOA	condition_IPF_vs_Control
15.3008	0.674454	0.443209	1.52175	0.128071	0.734389	RAI14	condition_IPF_vs_Control
9.09467	-0.64029	0.421925	-1.51754	0.129129	0.734389	ZNF451	condition_IPF_vs_Control
27.6433	0.456199	0.298873	1.52639	0.126912	0.734389	C9orf16	condition_IPF_vs_Control
10.4479	0.574169	0.377165	1.52233	0.127927	0.734389	LRP6	condition_IPF_vs_Control
15.263	-0.45053	0.296985	-1.51701	0.129264	0.734389	ANKRD10	condition_IPF_vs_Control
204.319	0.603444	0.399108	1.51198	0.130538	0.734389	WARS	condition_IPF_vs_Control
20.2707	0.407418	0.267042	1.52567	0.127092	0.734389	NGRN	condition_IPF_vs_Control
17.0085	-0.43	0.28453	-1.51127	0.130721	0.734389	PSMD11	condition_IPF_vs_Control
12.9544	-0.799953	0.528956	-1.51232	0.130452	0.734389	DGKE	condition_IPF_vs_Control
15.9287	-0.896832	0.592737	-1.51304	0.130271	0.734389	SNAI1	condition_IPF_vs_Control
46.5982	-1.20178	0.793755	-1.51404	0.130015	0.734389	SLCO4A1	condition_IPF_vs_Control
10.798	-0.550147	0.360971	-1.52407	0.12749	0.734389	SMARCB1	condition_IPF_vs_Control
26.375	-0.420663	0.277679	-1.51492	0.129792	0.734389	ST13	condition_IPF_vs_Control
36.1721	0.489834	0.324974	1.5073	0.131733	0.735251	RAB13	condition_IPF_vs_Control
24.8377	0.483375	0.322189	1.50028	0.133541	0.735251	COBLL1	condition_IPF_vs_Control
60.8877	-0.618344	0.412001	-1.50083	0.1334	0.735251	CSRNP1	condition_IPF_vs_Control
339.715	-0.701112	0.467264	-1.50046	0.133494	0.735251	HYAL2	condition_IPF_vs_Control
18.0335	-0.412114	0.273757	-1.5054	0.132221	0.735251	IRF2	condition_IPF_vs_Control
15.3675	0.525538	0.348564	1.50772	0.131625	0.735251	SREK1IP1	condition_IPF_vs_Control
33.4756	-0.362298	0.24001	-1.50951	0.131168	0.735251	HNRNPA0	condition_IPF_vs_Control
23.5932	-0.422184	0.281244	-1.50113	0.133322	0.735251	GINM1	condition_IPF_vs_Control
43.4999	-0.406065	0.269646	-1.50592	0.132088	0.735251	GIMAP1	condition_IPF_vs_Control
18.7797	-0.43954	0.291742	-1.5066	0.131912	0.735251	RSRC2	condition_IPF_vs_Control
50.1382	-0.389612	0.258953	-1.50457	0.132436	0.735251	SRSF5	condition_IPF_vs_Control
12.9712	-0.466509	0.310881	-1.5006	0.133458	0.735251	TSPAN3	condition_IPF_vs_Control
29.2826	-0.4378	0.29226	-1.49798	0.134138	0.737311	PAIP2	condition_IPF_vs_Control
10.903	-0.531413	0.355202	-1.49609	0.134631	0.738796	PAIP1	condition_IPF_vs_Control
9.94595	-0.506824	0.338966	-1.49521	0.134861	0.738832	ARHGEF1	condition_IPF_vs_Control
25.4946	-0.443534	0.296989	-1.49344	0.135323	0.74014	KDELR2	condition_IPF_vs_Control
30.2481	0.469442	0.314958	1.49049	0.136096	0.742329	TUSC3	condition_IPF_vs_Control
26.6957	0.390956	0.262352	1.4902	0.136172	0.742329	BANF1	condition_IPF_vs_Control
8.94159	-0.664431	0.446179	-1.48916	0.136446	0.742599	REL	condition_IPF_vs_Control
8.87256	-0.528497	0.3554	-1.48705	0.137002	0.744399	RAB9A	condition_IPF_vs_Control
11.5984	0.674638	0.4543	1.485	0.137543	0.744891	PRICKLE2	condition_IPF_vs_Control
43.5217	-0.48823	0.328647	-1.48557	0.137392	0.744891	TXN	condition_IPF_vs_Control
61.4611	0.529124	0.356547	1.48402	0.137803	0.745081	RPS27L	condition_IPF_vs_Control
10.5375	-0.664251	0.448877	-1.47981	0.138925	0.749921	SFT2D1	condition_IPF_vs_Control
13.5856	0.538945	0.364484	1.47865	0.139233	0.750364	ODF3B	condition_IPF_vs_Control
150.552	-1.74865	1.18372	-1.47725	0.13961	0.75117	HSPA1B	condition_IPF_vs_Control
9.52342	-0.510372	0.347096	-1.4704	0.141453	0.752986	GTF2B	condition_IPF_vs_Control
15.4074	0.462326	0.313645	1.47404	0.14047	0.752986	PSMD2	condition_IPF_vs_Control
8.81775	-0.656446	0.44608	-1.47159	0.141132	0.752986	AIMP2	condition_IPF_vs_Control
9.41279	-0.577546	0.392347	-1.47203	0.141014	0.752986	PLOD3	condition_IPF_vs_Control
73.1628	-0.394355	0.267838	-1.47236	0.140922	0.752986	DAZAP2	condition_IPF_vs_Control
9.76286	0.493298	0.335559	1.47008	0.14154	0.752986	SLC25A39	condition_IPF_vs_Control
30.4542	0.583613	0.396697	1.47118	0.141243	0.752986	TOP1	condition_IPF_vs_Control
25.1855	-0.36703	0.250186	-1.46703	0.142368	0.753143	RAB6A	condition_IPF_vs_Control
13.5799	-0.46311	0.315605	-1.46737	0.142275	0.753143	FGFR1OP2	condition_IPF_vs_Control
9.51968	0.562389	0.383246	1.46743	0.142258	0.753143	ATP2A2	condition_IPF_vs_Control
12.6084	-0.495053	0.337547	-1.46662	0.14248	0.753143	SUGT1	condition_IPF_vs_Control
13.8644	-0.547427	0.374372	-1.46226	0.143671	0.753756	ZRANB2	condition_IPF_vs_Control
54.1537	0.462795	0.316724	1.46119	0.143963	0.753756	ITGA1	condition_IPF_vs_Control
70.4856	0.544493	0.37192	1.46401	0.143192	0.753756	ARHGAP18	condition_IPF_vs_Control
11.8575	0.736444	0.503508	1.46263	0.14357	0.753756	RGS3	condition_IPF_vs_Control
34.5215	-0.707341	0.482981	-1.46453	0.143049	0.753756	NUPR1	condition_IPF_vs_Control
10.9855	-0.52458	0.358946	-1.46144	0.143894	0.753756	BRWD1	condition_IPF_vs_Control
15.2118	0.614255	0.422985	1.45219	0.146448	0.756209	GJA4	condition_IPF_vs_Control
28.6674	-0.533361	0.368564	-1.44713	0.147859	0.756209	ZMYM6NB	condition_IPF_vs_Control
10.9172	-0.509476	0.350919	-1.45184	0.146547	0.756209	PRPF38B	condition_IPF_vs_Control
19.3428	-0.394436	0.271104	-1.45493	0.14569	0.756209	PSMA5	condition_IPF_vs_Control
16.7326	-0.392006	0.270519	-1.44909	0.147313	0.756209	CCT3	condition_IPF_vs_Control
15.3747	-0.481786	0.33161	-1.45287	0.14626	0.756209	DYNC1I2	condition_IPF_vs_Control
47.4699	-0.673906	0.465067	-1.44905	0.147323	0.756209	ANXA3	condition_IPF_vs_Control
20.778	-0.413545	0.285729	-1.44733	0.147804	0.756209	LUC7L2	condition_IPF_vs_Control
29.601	0.492629	0.340387	1.44726	0.147824	0.756209	MAGED2	condition_IPF_vs_Control
9.03718	-0.920341	0.631028	-1.45848	0.144708	0.756209	DDIT3	condition_IPF_vs_Control
9.0655	-0.557566	0.385273	-1.44719	0.147842	0.756209	KATNBL1	condition_IPF_vs_Control
84.3223	-0.459612	0.316212	-1.45349	0.146086	0.756209	FOXF1	condition_IPF_vs_Control
9.74185	0.596777	0.412052	1.44831	0.147532	0.756209	C19orf24	condition_IPF_vs_Control
14.741	-0.556603	0.382507	-1.45514	0.145629	0.756209	HNRNPL	condition_IPF_vs_Control
21.6077	0.764661	0.526905	1.45123	0.146715	0.756209	APOL6	condition_IPF_vs_Control
36.0505	-0.334715	0.231585	-1.44532	0.148367	0.757634	NFIC	condition_IPF_vs_Control
49.1234	-0.4091	0.283444	-1.44332	0.14893	0.758171	RBM39	condition_IPF_vs_Control
9.38797	-0.658344	0.455942	-1.44392	0.148761	0.758171	BTG3	condition_IPF_vs_Control
10.5893	-0.610877	0.424252	-1.43989	0.149898	0.761924	EGLN2	condition_IPF_vs_Control
57.7487	0.333989	0.2321	1.43899	0.150153	0.762051	SUB1	condition_IPF_vs_Control
96.92	-0.35501	0.24693	-1.4377	0.15052	0.762467	ARHGAP29	condition_IPF_vs_Control
14.2909	-0.453152	0.315603	-1.43583	0.15105	0.762467	ARL8B	condition_IPF_vs_Control
10.7826	-0.590233	0.411053	-1.4359	0.15103	0.762467	MARCH6	condition_IPF_vs_Control
12.3945	-0.65385	0.455499	-1.43546	0.151157	0.762467	ABCG1	condition_IPF_vs_Control
49.6374	0.468498	0.327294	1.43143	0.152307	0.767097	NGFRAP1	condition_IPF_vs_Control
12.52	-0.55293	0.386566	-1.43036	0.152613	0.767471	RB1CC1	condition_IPF_vs_Control
13.1137	0.543185	0.384609	1.41231	0.15786	0.767944	SEPN1	condition_IPF_vs_Control
84.5859	-0.514181	0.365042	-1.40855	0.158968	0.767944	CNN3	condition_IPF_vs_Control
15.962	-0.424135	0.298784	-1.41954	0.155743	0.767944	CERS2	condition_IPF_vs_Control
53.8183	-1.42242	1.00524	-1.41501	0.157066	0.767944	ATF3	condition_IPF_vs_Control
11.1018	0.819531	0.575423	1.42422	0.154382	0.767944	SLC20A1	condition_IPF_vs_Control
17.2985	-0.536929	0.380034	-1.41284	0.157702	0.767944	TANC1	condition_IPF_vs_Control
70.2133	0.278653	0.197569	1.41041	0.15842	0.767944	ARPC2	condition_IPF_vs_Control
28.5891	-0.681618	0.484756	-1.4061	0.159693	0.767944	PLA1A	condition_IPF_vs_Control
24.1919	-0.490579	0.343987	-1.42616	0.153823	0.767944	SH3D19	condition_IPF_vs_Control
11.751	-0.517739	0.362329	-1.42892	0.153027	0.767944	ATG12	condition_IPF_vs_Control
15.8736	0.44142	0.31062	1.42109	0.155289	0.767944	NHP2	condition_IPF_vs_Control
9.25726	-0.571878	0.403462	-1.41743	0.156357	0.767944	GOPC	condition_IPF_vs_Control
10.8482	-0.583966	0.4142	-1.40986	0.15858	0.767944	ASF1A	condition_IPF_vs_Control
12.1748	-0.573096	0.40778	-1.4054	0.159901	0.767944	SNX9	condition_IPF_vs_Control
105.583	-0.732682	0.517002	-1.41717	0.156432	0.767944	SERPINE1	condition_IPF_vs_Control
38.4577	0.414633	0.29457	1.40759	0.159253	0.767944	TACC1	condition_IPF_vs_Control
14.6196	-0.596251	0.42384	-1.40678	0.159491	0.767944	RNASEH2C	condition_IPF_vs_Control
14.2864	-0.472209	0.334795	-1.41044	0.15841	0.767944	EI24	condition_IPF_vs_Control
12.3019	0.540553	0.384488	1.4059	0.159753	0.767944	MGMT	condition_IPF_vs_Control
11.4228	-0.643706	0.457485	-1.40705	0.159412	0.767944	SMAGP	condition_IPF_vs_Control
17.6785	0.405827	0.286271	1.41763	0.156299	0.767944	LRCH1	condition_IPF_vs_Control
14.6522	-0.535887	0.379495	-1.4121	0.15792	0.767944	MAP4K5	condition_IPF_vs_Control
12.5443	0.566668	0.398355	1.42252	0.154875	0.767944	EXOC5	condition_IPF_vs_Control
38.0951	0.914337	0.643817	1.42018	0.155555	0.767944	ISG20	condition_IPF_vs_Control
22.4201	0.423487	0.299216	1.41532	0.156974	0.767944	APRT	condition_IPF_vs_Control
15.723	-0.528006	0.369853	-1.42761	0.153404	0.767944	CRK	condition_IPF_vs_Control
9.54898	-0.510741	0.358327	-1.42535	0.154056	0.767944	VPS25	condition_IPF_vs_Control
12.5886	0.783997	0.556934	1.4077	0.159219	0.767944	LDLR	condition_IPF_vs_Control
19.3269	0.409856	0.290605	1.41035	0.158435	0.767944	CALM3	condition_IPF_vs_Control
13.7268	-0.443438	0.313454	-1.41468	0.157162	0.767944	SDF2L1	condition_IPF_vs_Control
89.5199	-0.451173	0.316219	-1.42677	0.153645	0.767944	ETS2	condition_IPF_vs_Control
46.7274	-0.328617	0.235541	-1.39516	0.162969	0.769499	CSDE1	condition_IPF_vs_Control
10.1789	-0.498099	0.356266	-1.39811	0.162079	0.769499	WDFY1	condition_IPF_vs_Control
34.2078	0.427233	0.305763	1.39727	0.162332	0.769499	CSNK1A1	condition_IPF_vs_Control
76.132	-0.310408	0.221535	-1.40117	0.161164	0.769499	PSMB9	condition_IPF_vs_Control
10.274	0.492683	0.352697	1.3969	0.162443	0.769499	TCEAL8	condition_IPF_vs_Control
19.928	-0.47977	0.343499	-1.39672	0.162499	0.769499	KRAS	condition_IPF_vs_Control
64.9368	0.365819	0.261261	1.4002	0.161452	0.769499	POMP	condition_IPF_vs_Control
16.0294	-0.430107	0.307211	-1.40004	0.161502	0.769499	ARF6	condition_IPF_vs_Control
14.1853	-0.526487	0.37741	-1.395	0.163016	0.769499	NEDD4	condition_IPF_vs_Control
9.2714	0.669288	0.479593	1.39553	0.162856	0.769499	NLRC5	condition_IPF_vs_Control
28.5377	-0.38253	0.274142	-1.39538	0.162903	0.769499	FAM96B	condition_IPF_vs_Control
26.6902	0.399377	0.28502	1.40122	0.161147	0.769499	PRDX2	condition_IPF_vs_Control
8.80828	-0.907794	0.652263	-1.39176	0.163995	0.770595	CTSS	condition_IPF_vs_Control
16.5159	-0.412781	0.297125	-1.38925	0.164757	0.770595	RAB5A	condition_IPF_vs_Control
181.755	-0.604023	0.434271	-1.39089	0.16426	0.770595	VIPR1	condition_IPF_vs_Control
16.0702	0.490396	0.352136	1.39263	0.163731	0.770595	C7orf50	condition_IPF_vs_Control
162.358	-0.692277	0.498423	-1.38894	0.164852	0.770595	PDK4	condition_IPF_vs_Control
24.2798	0.421129	0.303221	1.38885	0.164878	0.770595	DNAJC15	condition_IPF_vs_Control
20.5595	-0.364141	0.261988	-1.38992	0.164554	0.770595	GNPTG	condition_IPF_vs_Control
16.2967	0.479176	0.345721	1.38602	0.165742	0.771371	PHACTR4	condition_IPF_vs_Control
13.6624	0.441772	0.319475	1.3828	0.166725	0.771371	EOGT	condition_IPF_vs_Control
46.0288	-0.339674	0.24536	-1.38439	0.16624	0.771371	CCNI	condition_IPF_vs_Control
25.0114	-0.399585	0.289212	-1.38163	0.167084	0.771371	ZNF706	condition_IPF_vs_Control
14.6472	-0.459988	0.332183	-1.38474	0.166131	0.771371	TLE4	condition_IPF_vs_Control
16.1416	-0.493166	0.355784	-1.38614	0.165704	0.771371	HTATIP2	condition_IPF_vs_Control
9.99727	0.553842	0.399913	1.38491	0.166081	0.771371	TNKS1BP1	condition_IPF_vs_Control
22.8467	-0.454689	0.32914	-1.38145	0.167142	0.771371	VPS13C	condition_IPF_vs_Control
155.749	-0.471345	0.341139	-1.38168	0.167069	0.771371	ICAM2	condition_IPF_vs_Control
36.1736	0.363493	0.264754	1.37295	0.169769	0.779146	CSRP1	condition_IPF_vs_Control
11.531	0.553813	0.403087	1.37393	0.169464	0.779146	LBH	condition_IPF_vs_Control
10.9885	-0.629436	0.458278	-1.37348	0.169603	0.779146	PPP1R18	condition_IPF_vs_Control
25.3786	0.391786	0.284998	1.3747	0.169225	0.779146	PML	condition_IPF_vs_Control
17.1455	-0.885438	0.647566	-1.36733	0.171521	0.785012	EDNRB	condition_IPF_vs_Control
149.969	-0.589568	0.431034	-1.3678	0.171375	0.785012	HSP90AA1	condition_IPF_vs_Control
13.0339	-0.458407	0.335744	-1.36534	0.172145	0.786515	SREK1	condition_IPF_vs_Control
20.5845	-0.41842	0.306703	-1.36425	0.172488	0.786515	FUNDC2	condition_IPF_vs_Control
37.5854	-0.499581	0.366519	-1.36304	0.17287	0.786515	NQO1	condition_IPF_vs_Control
56.8387	-0.41439	0.304138	-1.36251	0.173038	0.786515	VAT1	condition_IPF_vs_Control
8.78433	-0.524481	0.384838	-1.36286	0.172925	0.786515	MPPE1	condition_IPF_vs_Control
15.4014	-0.422196	0.310445	-1.35997	0.173839	0.789074	ZFAND6	condition_IPF_vs_Control
160.698	-0.288267	0.212349	-1.35752	0.174618	0.79152	PTRF	condition_IPF_vs_Control
31.1703	-1.53802	1.13833	-1.35113	0.176655	0.792247	CYR61	condition_IPF_vs_Control
10.3924	-0.483824	0.359408	-1.34617	0.178248	0.792247	MRPS5	condition_IPF_vs_Control
40.8183	-0.313141	0.232487	-1.34692	0.178006	0.792247	SF3B1	condition_IPF_vs_Control
143.499	-0.354995	0.263915	-1.34511	0.178588	0.792247	ADGRF5	condition_IPF_vs_Control
15.2023	-0.493314	0.364279	-1.35422	0.175666	0.792247	HDAC2	condition_IPF_vs_Control
1239.7	-0.421511	0.312349	-1.34949	0.177181	0.792247	ACTB	condition_IPF_vs_Control
16.777	0.926517	0.686661	1.34931	0.177238	0.792247	TMEM176B	condition_IPF_vs_Control
71.8014	0.300364	0.22331	1.34505	0.178609	0.792247	RPL7	condition_IPF_vs_Control
12.8111	-0.574108	0.425751	-1.34846	0.17751	0.792247	BAALC	condition_IPF_vs_Control
247	0.283489	0.2107	1.34546	0.178475	0.792247	RPL8	condition_IPF_vs_Control
31.6936	-0.42089	0.310385	-1.35602	0.175092	0.792247	SF1	condition_IPF_vs_Control
16.2892	-0.388537	0.287302	-1.35237	0.176258	0.792247	TRAPPC4	condition_IPF_vs_Control
699.856	-0.355497	0.264285	-1.34513	0.178585	0.792247	ITM2B	condition_IPF_vs_Control
55.0104	-0.409415	0.302716	-1.35247	0.176224	0.792247	MEF2A	condition_IPF_vs_Control
16.2747	-0.448577	0.331174	-1.35451	0.175574	0.792247	ATP6V0D1	condition_IPF_vs_Control
9.57635	-0.474462	0.352365	-1.34651	0.178138	0.792247	RAB8A	condition_IPF_vs_Control
462.013	0.292822	0.217891	1.34389	0.178984	0.792849	MYL6	condition_IPF_vs_Control
36.7919	-0.37301	0.278017	-1.34168	0.179698	0.793424	FAM65A	condition_IPF_vs_Control
12.7449	-0.46523	0.346858	-1.34127	0.179833	0.793424	IST1	condition_IPF_vs_Control
25.9725	0.530274	0.395134	1.34201	0.179592	0.793424	APOL1	condition_IPF_vs_Control
170.884	1.61348	1.20825	1.33539	0.181749	0.80081	SFTPC	condition_IPF_vs_Control
8.91921	-0.487815	0.365506	-1.33463	0.181998	0.80084	USP1	condition_IPF_vs_Control
63.715	-0.321877	0.241756	-1.33142	0.183052	0.802376	TMEM50A	condition_IPF_vs_Control
103.333	0.328356	0.246564	1.33173	0.18295	0.802376	NPDC1	condition_IPF_vs_Control
14.3213	0.486425	0.365363	1.33135	0.183075	0.802376	ATL3	condition_IPF_vs_Control
37.2928	0.310894	0.233849	1.32947	0.183694	0.804026	TMEM219	condition_IPF_vs_Control
13.4176	-0.569583	0.42902	-1.32764	0.184298	0.805445	PPP2R5A	condition_IPF_vs_Control
114.436	-0.284143	0.214122	-1.32701	0.184505	0.805445	GABARAP	condition_IPF_vs_Control
68.6487	0.631548	0.477262	1.32327	0.185745	0.807278	PIK3R3	condition_IPF_vs_Control
13.4629	-0.47421	0.358886	-1.32134	0.186389	0.807278	EPRS	condition_IPF_vs_Control
14.7449	-0.664773	0.503072	-1.32143	0.186359	0.807278	CLIC5	condition_IPF_vs_Control
10.9191	-0.492848	0.372434	-1.32332	0.18573	0.807278	TNKS2	condition_IPF_vs_Control
85.3023	0.322236	0.243328	1.32429	0.185408	0.807278	DYNLL1	condition_IPF_vs_Control
15.1141	-0.518988	0.392352	-1.32276	0.185914	0.807278	TAF15	condition_IPF_vs_Control
11.2164	-0.55719	0.422429	-1.31901	0.187164	0.808819	ATG101	condition_IPF_vs_Control
29.1894	-0.331914	0.251677	-1.31881	0.187233	0.808819	NDUFA13	condition_IPF_vs_Control
24.8204	0.512201	0.388633	1.31795	0.187519	0.808997	ARHGEF12	condition_IPF_vs_Control
13.5047	0.997484	0.764935	1.30401	0.19223	0.809274	IFI44L	condition_IPF_vs_Control
13.0134	0.44196	0.336852	1.31203	0.18951	0.809274	MPC2	condition_IPF_vs_Control
18.7941	0.394863	0.302096	1.30708	0.191186	0.809274	PLXND1	condition_IPF_vs_Control
12.5038	-0.499288	0.379731	-1.31484	0.188562	0.809274	GYG1	condition_IPF_vs_Control
11.4354	0.723786	0.553611	1.30739	0.19108	0.809274	SPRY1	condition_IPF_vs_Control
9.14135	0.532125	0.406486	1.30909	0.190505	0.809274	CDC5L	condition_IPF_vs_Control
47.6102	0.354183	0.269564	1.31391	0.188875	0.809274	ARHGDIB	condition_IPF_vs_Control
126.348	-0.357269	0.273577	-1.30592	0.191581	0.809274	CD63	condition_IPF_vs_Control
10.2627	-0.47751	0.364669	-1.30943	0.190388	0.809274	MED13L	condition_IPF_vs_Control
31.2349	-0.454068	0.346308	-1.31117	0.189801	0.809274	MPG	condition_IPF_vs_Control
140.671	0.424453	0.323104	1.31367	0.188956	0.809274	RPS2	condition_IPF_vs_Control
19.5292	-0.594265	0.453142	-1.31143	0.189712	0.809274	ADGRG1	condition_IPF_vs_Control
18.5041	0.381348	0.29226	1.30483	0.191952	0.809274	SMARCE1	condition_IPF_vs_Control
497.947	-0.402354	0.307826	-1.30708	0.191185	0.809274	ACTG1	condition_IPF_vs_Control
9.00915	-0.649119	0.493312	-1.31584	0.188228	0.809274	RNF125	condition_IPF_vs_Control
15.1112	-0.385887	0.295859	-1.30429	0.192134	0.809274	APMAP	condition_IPF_vs_Control
566.769	-0.53767	0.412211	-1.30436	0.192112	0.809274	CLDN5	condition_IPF_vs_Control
17.8685	-0.352756	0.269295	-1.30992	0.190222	0.809274	EIF3D	condition_IPF_vs_Control
11.0556	-0.638097	0.486392	-1.3119	0.189554	0.809274	U2AF1	condition_IPF_vs_Control
10.6657	-0.478183	0.36702	-1.30288	0.192616	0.809449	COMMD1	condition_IPF_vs_Control
10.2375	-0.51678	0.397945	-1.29862	0.194073	0.809449	MEIS1	condition_IPF_vs_Control
9.88768	0.496161	0.383092	1.29515	0.195269	0.809449	DAG1	condition_IPF_vs_Control
11.0041	0.521583	0.400607	1.30198	0.192923	0.809449	SH3BP2	condition_IPF_vs_Control
178.751	-0.246617	0.190702	-1.2932	0.195941	0.809449	RAC1	condition_IPF_vs_Control
25.4791	0.411603	0.317556	1.29616	0.194921	0.809449	TCEAL4	condition_IPF_vs_Control
25.8463	-0.319954	0.247119	-1.29474	0.195411	0.809449	RAB1B	condition_IPF_vs_Control
13.5076	-0.663685	0.513192	-1.29325	0.195925	0.809449	ZNF503	condition_IPF_vs_Control
11.8556	-0.441776	0.341598	-1.29326	0.19592	0.809449	FBXO21	condition_IPF_vs_Control
11.9734	0.77419	0.597042	1.29671	0.194731	0.809449	FURIN	condition_IPF_vs_Control
456.706	-0.280721	0.216241	-1.29819	0.194224	0.809449	PECAM1	condition_IPF_vs_Control
11.2591	-0.505766	0.388965	-1.30029	0.193503	0.809449	WDR45B	condition_IPF_vs_Control
11.8884	0.532178	0.411431	1.29348	0.195845	0.809449	ABHD17A	condition_IPF_vs_Control
11.0438	0.449492	0.346018	1.29904	0.193929	0.809449	DNM2	condition_IPF_vs_Control
24.079	-0.367881	0.283113	-1.29942	0.193801	0.809449	TMEM50B	condition_IPF_vs_Control
8.87197	-0.636535	0.493528	-1.28977	0.197132	0.812342	GEMIN5	condition_IPF_vs_Control
70.7327	-0.355422	0.275504	-1.29008	0.197023	0.812342	CIRBP	condition_IPF_vs_Control
15.0276	-0.384685	0.298472	-1.28885	0.197451	0.812642	NCOA4	condition_IPF_vs_Control
30.6535	0.334974	0.260219	1.28728	0.197997	0.813878	UQCRH	condition_IPF_vs_Control
20.5264	0.360656	0.280676	1.28496	0.198807	0.815184	CMTM6	condition_IPF_vs_Control
29.0237	-0.51123	0.397751	-1.2853	0.198687	0.815184	MIER2	condition_IPF_vs_Control
10.5305	0.44292	0.344976	1.28392	0.199171	0.815663	SHC1	condition_IPF_vs_Control
47.7364	-0.451365	0.352381	-1.2809	0.200229	0.816368	PLS3	condition_IPF_vs_Control
18.3346	-0.352613	0.274902	-1.28269	0.199602	0.816368	MLF2	condition_IPF_vs_Control
15.287	0.700683	0.547233	1.28041	0.200401	0.816368	MYCBP2	condition_IPF_vs_Control
22.4298	-0.391635	0.305803	-1.28068	0.200307	0.816368	EMC4	condition_IPF_vs_Control
13.6447	-0.40818	0.318913	-1.27991	0.200576	0.816368	NARS	condition_IPF_vs_Control
33.0856	0.447281	0.350197	1.27723	0.201522	0.81921	SERPINH1	condition_IPF_vs_Control
18.9916	0.374425	0.295705	1.26621	0.205437	0.821836	ATP2B4	condition_IPF_vs_Control
32.8874	-0.458316	0.362709	-1.26359	0.206376	0.821836	INPP1	condition_IPF_vs_Control
25.1625	0.686196	0.542741	1.26432	0.206116	0.821836	STAT1	condition_IPF_vs_Control
10.4575	0.565932	0.446646	1.26707	0.20513	0.821836	STT3B	condition_IPF_vs_Control
19.6029	-0.339618	0.268122	-1.26666	0.205279	0.821836	UQCRC1	condition_IPF_vs_Control
29.7686	0.418575	0.329447	1.27054	0.203894	0.821836	MAST4	condition_IPF_vs_Control
14.647	-0.385811	0.303139	-1.27272	0.203116	0.821836	TXNDC15	condition_IPF_vs_Control
14.0854	0.448618	0.355853	1.26069	0.207422	0.821836	PCDH12	condition_IPF_vs_Control
19.0605	0.372855	0.295892	1.2601	0.207632	0.821836	HNRNPH1	condition_IPF_vs_Control
12.7464	-0.428697	0.338106	-1.26794	0.204821	0.821836	FOXO3	condition_IPF_vs_Control
15.3363	-0.41691	0.33082	-1.26023	0.207585	0.821836	AKR1B1	condition_IPF_vs_Control
36.5517	0.520269	0.409041	1.27192	0.203401	0.821836	DDX3X	condition_IPF_vs_Control
20.6379	-0.391344	0.307232	-1.27378	0.202743	0.821836	PTK2	condition_IPF_vs_Control
10.8845	-0.447884	0.354584	-1.26313	0.206544	0.821836	STXBP1	condition_IPF_vs_Control
28.3777	-0.460701	0.363615	-1.267	0.205155	0.821836	ARL2	condition_IPF_vs_Control
15.7324	-0.438408	0.347331	-1.26222	0.206871	0.821836	SLK	condition_IPF_vs_Control
10.1343	0.574132	0.455039	1.26172	0.20705	0.821836	PITPNM2	condition_IPF_vs_Control
11.8967	0.442742	0.348577	1.27014	0.204035	0.821836	PABPN1	condition_IPF_vs_Control
172.992	-0.348626	0.275794	-1.26408	0.206201	0.821836	CLEC14A	condition_IPF_vs_Control
30.1435	-0.444257	0.3516	-1.26353	0.206398	0.821836	CALCOCO2	condition_IPF_vs_Control
21.8287	0.409277	0.323038	1.26696	0.205169	0.821836	C19orf60	condition_IPF_vs_Control
12.7349	-0.410658	0.324555	-1.2653	0.205765	0.821836	MFNG	condition_IPF_vs_Control
18.5123	-0.469812	0.375242	-1.25203	0.210561	0.821929	HSPD1	condition_IPF_vs_Control
56.5353	-0.266015	0.211692	-1.25661	0.208893	0.821929	SEC62	condition_IPF_vs_Control
11.3857	-0.4885	0.388658	-1.25689	0.208794	0.821929	LAMTOR3	condition_IPF_vs_Control
10.0615	0.472819	0.377911	1.25114	0.210885	0.821929	ANKRD50	condition_IPF_vs_Control
8.96599	-0.47049	0.375649	-1.25247	0.210398	0.821929	MALSU1	condition_IPF_vs_Control
21.493	-0.422789	0.336526	-1.25634	0.208994	0.821929	EIF1AX	condition_IPF_vs_Control
18.8873	-0.387288	0.307991	-1.25747	0.208584	0.821929	OTUB1	condition_IPF_vs_Control
22.9587	0.375283	0.299746	1.252	0.210569	0.821929	TSPAN9	condition_IPF_vs_Control
11.2878	-0.487427	0.389268	-1.25216	0.21051	0.821929	COMMD4	condition_IPF_vs_Control
14.3487	0.529946	0.423226	1.25216	0.210512	0.821929	NSMCE1	condition_IPF_vs_Control
16.5143	0.515572	0.411929	1.2516	0.210715	0.821929	TMEM256	condition_IPF_vs_Control
10.0001	0.439061	0.350243	1.25359	0.209991	0.821929	ARFRP1	condition_IPF_vs_Control
11.7158	-0.413959	0.330243	-1.2535	0.210024	0.821929	CLPTM1	condition_IPF_vs_Control
26.0959	0.358302	0.287868	1.24468	0.21325	0.823518	PDLIM5	condition_IPF_vs_Control
13.4123	-0.536205	0.432068	-1.24102	0.214598	0.823518	ADRB2	condition_IPF_vs_Control
85.132	0.238592	0.191283	1.24732	0.21228	0.823518	MSN	condition_IPF_vs_Control
19.163	0.735963	0.590933	1.24542	0.212976	0.823518	CLU	condition_IPF_vs_Control
103.37	0.534237	0.430389	1.24129	0.214499	0.823518	ANXA1	condition_IPF_vs_Control
8.78345	0.572599	0.460021	1.24472	0.213234	0.823518	KIAA0368	condition_IPF_vs_Control
11.1046	-0.513299	0.413279	-1.24201	0.214231	0.823518	CCDC82	condition_IPF_vs_Control
14.6585	-0.4424	0.356128	-1.24225	0.214145	0.823518	NUTM2B-AS1	condition_IPF_vs_Control
9.38893	-0.48223	0.387052	-1.2459	0.212799	0.823518	IFIT5	condition_IPF_vs_Control
18.0425	0.438855	0.353341	1.24202	0.21423	0.823518	EIF3A	condition_IPF_vs_Control
12.3406	-0.586707	0.470255	-1.24763	0.212165	0.823518	YPEL3	condition_IPF_vs_Control
20.8166	0.471451	0.379349	1.24279	0.213944	0.823518	TMEM88	condition_IPF_vs_Control
15.9825	-0.462886	0.371633	-1.24555	0.212931	0.823518	PPM1D	condition_IPF_vs_Control
214.244	-0.645502	0.52034	-1.24054	0.214777	0.823518	JUNB	condition_IPF_vs_Control
26.9484	-0.479964	0.387462	-1.23874	0.215442	0.82357	PLSCR4	condition_IPF_vs_Control
13.4139	-0.405494	0.32811	-1.23585	0.216514	0.82357	STAG2	condition_IPF_vs_Control
48.6223	-0.466105	0.377218	-1.23564	0.216593	0.82357	SH2D3C	condition_IPF_vs_Control
26.9684	-0.431193	0.349115	-1.2351	0.216792	0.82357	NUCB2	condition_IPF_vs_Control
206.959	-0.390451	0.315395	-1.23797	0.215726	0.82357	NEAT1	condition_IPF_vs_Control
8.93034	-0.779	0.630364	-1.23579	0.216535	0.82357	BICD1	condition_IPF_vs_Control
32.6716	-0.341538	0.276188	-1.23661	0.21623	0.82357	ARL2BP	condition_IPF_vs_Control
29.0077	-0.567105	0.458676	-1.23639	0.216312	0.82357	NDRG4	condition_IPF_vs_Control
16.7722	-0.396286	0.321019	-1.23446	0.21703	0.82357	RBM42	condition_IPF_vs_Control
12.9573	-0.415724	0.336987	-1.23365	0.217334	0.823779	RNF5	condition_IPF_vs_Control
20.7858	-0.645322	0.524224	-1.231	0.218321	0.824686	CD55	condition_IPF_vs_Control
46.6962	-0.330808	0.268649	-1.23138	0.218181	0.824686	GRN	condition_IPF_vs_Control
16.9272	-0.603917	0.4902	-1.23198	0.217956	0.824686	XBP1	condition_IPF_vs_Control
13.6605	-0.451876	0.367573	-1.22935	0.21894	0.826082	WTAP	condition_IPF_vs_Control
13.6592	-0.410877	0.334827	-1.22713	0.219773	0.82828	TIAL1	condition_IPF_vs_Control
9.27782	0.515399	0.420658	1.22522	0.220492	0.830042	SAMD9	condition_IPF_vs_Control
93.3655	0.368623	0.301696	1.22183	0.22177	0.831086	RPL10A	condition_IPF_vs_Control
32.28	-0.390826	0.319889	-1.22176	0.2218	0.831086	FHL1	condition_IPF_vs_Control
54.8126	-0.560774	0.459214	-1.22116	0.222025	0.831086	NDUFA12	condition_IPF_vs_Control
319.196	-0.296349	0.242438	-1.22237	0.221567	0.831086	H3F3B	condition_IPF_vs_Control
80.7472	0.338508	0.276844	1.22274	0.221428	0.831086	TGM2	condition_IPF_vs_Control
19.5728	0.396568	0.324981	1.22028	0.222359	0.831396	CD40	condition_IPF_vs_Control
11.4796	-0.522903	0.428836	-1.21935	0.22271	0.831625	PPT1	condition_IPF_vs_Control
11.0564	-0.423145	0.347542	-1.21754	0.2234	0.831625	SUCLG1	condition_IPF_vs_Control
46.2603	0.672507	0.55238	1.21747	0.223425	0.831625	AKAP12	condition_IPF_vs_Control
392.692	0.330082	0.270857	1.21866	0.222973	0.831625	CAV1	condition_IPF_vs_Control
15.8345	0.480561	0.395372	1.21546	0.224189	0.83353	EXOC6	condition_IPF_vs_Control
10.4253	-0.481788	0.397187	-1.213	0.22513	0.834508	BCAS2	condition_IPF_vs_Control
9.18919	-0.565512	0.466289	-1.21279	0.225209	0.834508	RBMS3	condition_IPF_vs_Control
36.1109	-0.34607	0.285225	-1.21332	0.225007	0.834508	LAMTOR1	condition_IPF_vs_Control
16.9537	0.388156	0.320343	1.21169	0.225631	0.835136	LSM7	condition_IPF_vs_Control
207.936	0.379363	0.313365	1.21061	0.226044	0.835732	GNG11	condition_IPF_vs_Control
10.7756	0.530494	0.439213	1.20783	0.227114	0.836685	CCDC88A	condition_IPF_vs_Control
22.7947	0.344638	0.285155	1.2086	0.226818	0.836685	ACSL3	condition_IPF_vs_Control
12.2657	-0.440258	0.364374	-1.20826	0.226948	0.836685	ACSL5	condition_IPF_vs_Control
15.4496	0.378512	0.313518	1.20731	0.227313	0.836685	VMP1	condition_IPF_vs_Control
43.5705	-0.553058	0.458734	-1.20562	0.227965	0.838153	VCL	condition_IPF_vs_Control
10.5268	1.40891	1.17084	1.20333	0.228848	0.840465	SERPINA1	condition_IPF_vs_Control
10.1832	-0.652996	0.543251	-1.20201	0.229358	0.841403	KIAA1211L	condition_IPF_vs_Control
16.0508	0.370652	0.308646	1.2009	0.229791	0.842059	POLR1D	condition_IPF_vs_Control
29.8202	0.313893	0.262174	1.19727	0.231201	0.844237	MRPS21	condition_IPF_vs_Control
24.2729	0.383397	0.320402	1.19661	0.231459	0.844237	NCKAP1	condition_IPF_vs_Control
10.6736	0.55037	0.460645	1.19478	0.232172	0.844237	CHD4	condition_IPF_vs_Control
12.6214	-0.383722	0.321063	-1.19516	0.232024	0.844237	M6PR	condition_IPF_vs_Control
59.7334	-0.296134	0.247574	-1.19615	0.23164	0.844237	SLC25A3	condition_IPF_vs_Control
9.06855	0.524617	0.438487	1.19643	0.23153	0.844237	SSTR1	condition_IPF_vs_Control
10.2395	-0.632307	0.529209	-1.19482	0.232159	0.844237	TXNL4A	condition_IPF_vs_Control
15.9228	-0.494381	0.415618	-1.18951	0.234239	0.848489	MAP3K6	condition_IPF_vs_Control
74.822	-0.310764	0.262796	-1.18253	0.236997	0.848489	TMEM59	condition_IPF_vs_Control
11.8763	-0.4784	0.40549	-1.17981	0.238077	0.848489	SLC25A24	condition_IPF_vs_Control
31.0716	-0.454707	0.387418	-1.17369	0.240521	0.848489	ID2	condition_IPF_vs_Control
12.8215	-0.38617	0.328122	-1.17691	0.239232	0.848489	CIR1	condition_IPF_vs_Control
13.5599	-0.49022	0.415275	-1.18047	0.237813	0.848489	TNS1	condition_IPF_vs_Control
32.1668	0.278649	0.234732	1.18709	0.235191	0.848489	RNF7	condition_IPF_vs_Control
9.95913	-0.429169	0.363038	-1.18216	0.237142	0.848489	GFM1	condition_IPF_vs_Control
55.2925	-0.275585	0.23471	-1.17415	0.240334	0.848489	HNRNPDL	condition_IPF_vs_Control
12.9689	-0.419394	0.356045	-1.17792	0.238828	0.848489	SDHA	condition_IPF_vs_Control
21.4601	0.34224	0.288624	1.18576	0.235716	0.848489	SNRPC	condition_IPF_vs_Control
19.599	-0.394984	0.336411	-1.17411	0.240351	0.848489	BCLAF1	condition_IPF_vs_Control
84.0448	-0.270904	0.230228	-1.17667	0.239326	0.848489	CHCHD2	condition_IPF_vs_Control
12.0181	0.444232	0.376577	1.17966	0.238136	0.848489	PPP2CB	condition_IPF_vs_Control
56.2179	-0.318815	0.269597	-1.18256	0.236983	0.848489	CLTA	condition_IPF_vs_Control
11.755	-0.435285	0.366637	-1.18724	0.235134	0.848489	DGKZ	condition_IPF_vs_Control
41.5528	-0.274282	0.231939	-1.18256	0.236983	0.848489	TRMT112	condition_IPF_vs_Control
204.681	-0.343961	0.290607	-1.1836	0.236573	0.848489	A2M	condition_IPF_vs_Control
16.5841	-0.35926	0.304432	-1.1801	0.23796	0.848489	ANAPC5	condition_IPF_vs_Control
579.998	0.40302	0.339556	1.1869	0.235266	0.848489	RGCC	condition_IPF_vs_Control
14.8281	0.403624	0.342469	1.17857	0.23857	0.848489	PHF11	condition_IPF_vs_Control
9.54927	0.447312	0.377002	1.1865	0.235426	0.848489	APEX1	condition_IPF_vs_Control
15.9323	-0.551596	0.465131	-1.18589	0.235665	0.848489	HERC2	condition_IPF_vs_Control
25.4124	0.325564	0.276624	1.17692	0.239228	0.848489	PKM	condition_IPF_vs_Control
61.9747	-0.287	0.244281	-1.17487	0.240045	0.848489	MORF4L1	condition_IPF_vs_Control
119.673	0.244222	0.20765	1.17612	0.239546	0.848489	CDH5	condition_IPF_vs_Control
12.5247	0.408655	0.345259	1.18362	0.236564	0.848489	USP16	condition_IPF_vs_Control
74.4589	-0.303359	0.255871	-1.18559	0.235782	0.848489	CSTB	condition_IPF_vs_Control
12.3184	0.476805	0.407021	1.17145	0.241417	0.849841	MRPL36	condition_IPF_vs_Control
51.059	-0.322956	0.275554	-1.17202	0.241187	0.849841	KTN1	condition_IPF_vs_Control
35.6709	0.351834	0.301596	1.16657	0.243382	0.849951	TGOLN2	condition_IPF_vs_Control
19.5552	-0.444721	0.381318	-1.16627	0.243504	0.849951	AFF3	condition_IPF_vs_Control
16.7375	-0.368095	0.315197	-1.16783	0.242877	0.849951	CCDC69	condition_IPF_vs_Control
13.5452	-0.361375	0.309129	-1.16901	0.242399	0.849951	MRPS18B	condition_IPF_vs_Control
8.95121	-0.505428	0.432591	-1.16837	0.242656	0.849951	STX7	condition_IPF_vs_Control
14.5028	0.741104	0.634216	1.16853	0.242591	0.849951	TNFRSF10D	condition_IPF_vs_Control
13.4974	-0.456385	0.39122	-1.16657	0.243385	0.849951	LPAR6	condition_IPF_vs_Control
238.061	0.385632	0.330344	1.16737	0.243063	0.849951	MT-ND5	condition_IPF_vs_Control
11.9496	-0.46663	0.400423	-1.16534	0.243881	0.850372	STARD8	condition_IPF_vs_Control
9.11718	-0.455024	0.391237	-1.16304	0.244813	0.850932	MITD1	condition_IPF_vs_Control
32.3138	0.449377	0.386305	1.16327	0.24472	0.850932	PRKCDBP	condition_IPF_vs_Control
13.1678	-0.836354	0.718843	-1.16347	0.244638	0.850932	HSPH1	condition_IPF_vs_Control
10.7931	-0.406836	0.350363	-1.16118	0.245567	0.852656	KIAA1033	condition_IPF_vs_Control
20.4828	-0.35069	0.303707	-1.1547	0.248215	0.853027	PSMD6	condition_IPF_vs_Control
11.4321	-0.431179	0.371879	-1.15946	0.246269	0.853027	CREBRF	condition_IPF_vs_Control
18.2844	-0.471018	0.407986	-1.1545	0.248297	0.853027	NRN1	condition_IPF_vs_Control
8.8882	-0.47035	0.406634	-1.15669	0.247398	0.853027	PHF1	condition_IPF_vs_Control
697.375	-0.275247	0.237617	-1.15836	0.246716	0.853027	EEF1A1	condition_IPF_vs_Control
10.8824	-0.476839	0.411032	-1.1601	0.246008	0.853027	TRA2A	condition_IPF_vs_Control
11.0581	-0.430135	0.372293	-1.15537	0.24794	0.853027	EMC2	condition_IPF_vs_Control
14.4024	-0.423138	0.366487	-1.15458	0.248263	0.853027	PPP6C	condition_IPF_vs_Control
27.0285	0.321447	0.278759	1.15314	0.248854	0.853027	FKBP2	condition_IPF_vs_Control
10.3908	0.457205	0.394904	1.15776	0.24696	0.853027	SIK2	condition_IPF_vs_Control
24.0088	-0.319732	0.277372	-1.15272	0.249025	0.853027	GNS	condition_IPF_vs_Control
22.8178	0.305895	0.265162	1.15361	0.248658	0.853027	PXN	condition_IPF_vs_Control
10.1432	-0.425699	0.368834	-1.15418	0.248428	0.853027	DHRS4	condition_IPF_vs_Control
19.6289	-0.378966	0.329262	-1.15095	0.249752	0.854631	APPL1	condition_IPF_vs_Control
13.9306	-0.455148	0.39596	-1.14948	0.250359	0.855824	FYTTD1	condition_IPF_vs_Control
18.7939	-0.367736	0.320292	-1.14813	0.250916	0.856844	TROVE2	condition_IPF_vs_Control
8.80922	-0.406116	0.354987	-1.14403	0.252611	0.860697	TOR1AIP1	condition_IPF_vs_Control
14.037	-0.443293	0.387871	-1.14289	0.253085	0.860697	ZNF638	condition_IPF_vs_Control
44.8916	-0.274916	0.240455	-1.14332	0.252907	0.860697	RAB5C	condition_IPF_vs_Control
8.93256	-0.51046	0.446428	-1.14343	0.252859	0.860697	NDUFV3	condition_IPF_vs_Control
12.4034	0.516357	0.452303	1.14162	0.253613	0.861608	AIF1L	condition_IPF_vs_Control
12.3234	-0.589328	0.516778	-1.14039	0.254124	0.862458	DDX39A	condition_IPF_vs_Control
19.113	0.402247	0.352986	1.13955	0.254473	0.862756	NFIA	condition_IPF_vs_Control
42.6834	-0.386755	0.339803	-1.13817	0.255048	0.863821	ADIPOR2	condition_IPF_vs_Control
12.2308	0.372663	0.327612	1.13751	0.255324	0.863871	GTF3C6	condition_IPF_vs_Control
14.8025	-0.322908	0.284303	-1.13579	0.256046	0.865429	VPS36	condition_IPF_vs_Control
27.6317	0.299596	0.265882	1.1268	0.259826	0.866699	MRPL20	condition_IPF_vs_Control
50.5712	-0.284038	0.25088	-1.13217	0.257564	0.866699	LRRFIP1	condition_IPF_vs_Control
10.0667	-0.460814	0.407954	-1.12957	0.258656	0.866699	CAMK1	condition_IPF_vs_Control
22.5468	-0.358974	0.317989	-1.12889	0.258945	0.866699	MYLK	condition_IPF_vs_Control
15.1857	1.36984	1.20952	1.13255	0.257402	0.866699	MGLL	condition_IPF_vs_Control
29.878	-0.261557	0.232096	-1.12693	0.25977	0.866699	ZBTB38	condition_IPF_vs_Control
11.7444	-0.394642	0.348832	-1.13132	0.257919	0.866699	PMPCB	condition_IPF_vs_Control
18.6775	0.413292	0.36622	1.12853	0.259094	0.866699	TSPAN18	condition_IPF_vs_Control
40.348	-0.281962	0.248599	-1.13421	0.256709	0.866699	RBM17	condition_IPF_vs_Control
11.796	-0.414592	0.367146	-1.12923	0.258802	0.866699	CTBP2	condition_IPF_vs_Control
17.6385	0.33144	0.294053	1.12714	0.259682	0.866699	ARF3	condition_IPF_vs_Control
15.9976	-0.335494	0.296495	-1.13153	0.25783	0.866699	MAPK1IP1L	condition_IPF_vs_Control
9.26397	-0.567302	0.502212	-1.12961	0.258643	0.866699	LYL1	condition_IPF_vs_Control
51.3986	0.417607	0.37084	1.12611	0.260119	0.8668	MCL1	condition_IPF_vs_Control
37.2096	-0.279183	0.248268	-1.12452	0.260791	0.867513	SEP15	condition_IPF_vs_Control
17.0568	-0.338044	0.300652	-1.12437	0.260857	0.867513	MED10	condition_IPF_vs_Control
41.1665	-0.311668	0.278914	-1.11743	0.26381	0.867688	CAPZB	condition_IPF_vs_Control
8.75646	-0.60576	0.541821	-1.11801	0.263563	0.867688	ZBTB8A	condition_IPF_vs_Control
8.77428	-0.466961	0.420411	-1.11073	0.266686	0.867688	NFYC	condition_IPF_vs_Control
79.8544	-0.271557	0.242638	-1.11919	0.263061	0.867688	YBX1	condition_IPF_vs_Control
18.4578	0.407422	0.368211	1.10649	0.268514	0.867688	NASP	condition_IPF_vs_Control
20.4822	-0.296437	0.264534	-1.1206	0.262458	0.867688	CMPK1	condition_IPF_vs_Control
13.0408	-0.377327	0.337231	-1.11889	0.263185	0.867688	UNC50	condition_IPF_vs_Control
25.3228	0.293771	0.26548	1.10657	0.268482	0.867688	SSB	condition_IPF_vs_Control
15.004	-0.420213	0.377312	-1.1137	0.265407	0.867688	ARIH2	condition_IPF_vs_Control
11.3622	-0.518	0.464254	-1.11577	0.264521	0.867688	PDIA5	condition_IPF_vs_Control
12.8096	-0.384604	0.342377	-1.12333	0.261296	0.867688	SNX2	condition_IPF_vs_Control
47.5557	0.328408	0.295394	1.11176	0.266241	0.867688	CLTB	condition_IPF_vs_Control
884.938	-0.332879	0.300147	-1.10905	0.267407	0.867688	HLA-A	condition_IPF_vs_Control
9.6145	-0.442046	0.397555	-1.11191	0.266176	0.867688	ZFAND3	condition_IPF_vs_Control
8.8389	0.420651	0.380049	1.10683	0.268366	0.867688	ECHDC1	condition_IPF_vs_Control
15.3148	-0.456391	0.408723	-1.11663	0.264153	0.867688	PLIN2	condition_IPF_vs_Control
47.1067	-0.434915	0.392405	-1.10833	0.267718	0.867688	KLF9	condition_IPF_vs_Control
14.3334	-0.436694	0.394268	-1.10761	0.268031	0.867688	NDUFA8	condition_IPF_vs_Control
11.1623	-0.352443	0.315629	-1.11664	0.26415	0.867688	C9orf78	condition_IPF_vs_Control
13.0646	0.324138	0.290682	1.11509	0.26481	0.867688	BORCS7	condition_IPF_vs_Control
51.9321	-0.280571	0.251959	-1.11356	0.265468	0.867688	ATP5B	condition_IPF_vs_Control
39.8782	-0.307589	0.277565	-1.10817	0.267787	0.867688	TMBIM4	condition_IPF_vs_Control
8.74033	-0.47718	0.429494	-1.11103	0.266557	0.867688	EEA1	condition_IPF_vs_Control
14.9818	-0.390494	0.351464	-1.11105	0.266547	0.867688	PIAS1	condition_IPF_vs_Control
24.3306	-0.272737	0.243358	-1.12072	0.262407	0.867688	UBE2I	condition_IPF_vs_Control
12.0059	0.379603	0.339924	1.11673	0.26411	0.867688	FAM192A	condition_IPF_vs_Control
66.4846	-0.277431	0.249642	-1.11132	0.266432	0.867688	SYNGR2	condition_IPF_vs_Control
15.4477	-0.420977	0.377633	-1.11478	0.264945	0.867688	LAMA5	condition_IPF_vs_Control
9.07577	0.548345	0.494466	1.10896	0.267446	0.867688	KIAA1671	condition_IPF_vs_Control
63.8925	-0.352433	0.318884	-1.10521	0.26907	0.86779	SARAF	condition_IPF_vs_Control
87.2682	-0.421175	0.380922	-1.10567	0.268869	0.86779	DDIT4	condition_IPF_vs_Control
13.6642	-0.42682	0.386414	-1.10457	0.269347	0.867838	CAPZA1	condition_IPF_vs_Control
11.5111	-0.444682	0.403219	-1.10283	0.270101	0.868195	SRGAP2	condition_IPF_vs_Control
18.7273	0.385282	0.349784	1.10149	0.270686	0.868195	GTF2I	condition_IPF_vs_Control
191.633	0.25662	0.233145	1.10069	0.271032	0.868195	RPS6	condition_IPF_vs_Control
13.1326	0.350621	0.318153	1.10205	0.27044	0.868195	NUTF2	condition_IPF_vs_Control
23.5685	-0.385143	0.34947	-1.10208	0.270429	0.868195	LUC7L3	condition_IPF_vs_Control
12.6296	-0.39512	0.358937	-1.10081	0.270981	0.868195	CHMP4B	condition_IPF_vs_Control
22.1293	0.425424	0.386916	1.09952	0.271539	0.868978	SCP2	condition_IPF_vs_Control
13.3999	0.359283	0.327048	1.09856	0.271958	0.869479	TXNL1	condition_IPF_vs_Control
143.431	0.196228	0.178868	1.09706	0.272616	0.870741	NACA	condition_IPF_vs_Control
17.5401	-0.311286	0.284652	-1.09357	0.274146	0.871442	MRPS18C	condition_IPF_vs_Control
38.2937	0.277084	0.25338	1.09355	0.274153	0.871442	PGAM1	condition_IPF_vs_Control
8.981	-0.467912	0.427479	-1.09458	0.273698	0.871442	BLOC1S2	condition_IPF_vs_Control
8.75896	-0.482892	0.440827	-1.09542	0.273331	0.871442	MCMBP	condition_IPF_vs_Control
24.2811	0.535657	0.489589	1.0941	0.273913	0.871442	PDGFB	condition_IPF_vs_Control
11.5348	-0.435235	0.398503	-1.09217	0.274757	0.872525	ZFYVE21	condition_IPF_vs_Control
12.4319	-0.435631	0.399194	-1.09128	0.275152	0.872941	SQRDL	condition_IPF_vs_Control
35.6142	-0.296712	0.272196	-1.09007	0.275684	0.873535	SRSF11	condition_IPF_vs_Control
16.3443	0.417732	0.383913	1.08809	0.276556	0.873535	LAMTOR2	condition_IPF_vs_Control
10.1447	-0.514272	0.473168	-1.08687	0.277095	0.873535	SLC25A36	condition_IPF_vs_Control
32.3974	0.347726	0.320293	1.08565	0.277634	0.873535	SH3BGRL	condition_IPF_vs_Control
11.7729	-0.45822	0.421444	-1.08726	0.276921	0.873535	N4BP2L1	condition_IPF_vs_Control
15.3112	0.30622	0.281342	1.08842	0.276408	0.873535	EMC6	condition_IPF_vs_Control
31.2145	0.458489	0.42259	1.08495	0.277943	0.873535	PREX1	condition_IPF_vs_Control
23.4091	-0.387477	0.356633	-1.08649	0.277263	0.873535	RRAS	condition_IPF_vs_Control
10.9771	0.794985	0.732792	1.08487	0.277979	0.873535	ADAMTS1	condition_IPF_vs_Control
57.6713	0.44416	0.408067	1.08845	0.276397	0.873535	MT-ND6	condition_IPF_vs_Control
9.75312	-0.424681	0.391821	-1.08387	0.278424	0.874104	PDS5A	condition_IPF_vs_Control
40.0949	0.259942	0.240383	1.08137	0.279534	0.87417	SH3GLB1	condition_IPF_vs_Control
29.7387	-0.318589	0.294647	-1.08126	0.279583	0.87417	EIF4A2	condition_IPF_vs_Control
20.4609	-0.298474	0.276589	-1.07913	0.280532	0.87417	SSR1	condition_IPF_vs_Control
20.594	-0.353139	0.326339	-1.08212	0.279198	0.87417	TMEM47	condition_IPF_vs_Control
187.54	-0.245664	0.227645	-1.07915	0.280521	0.87417	RPS25	condition_IPF_vs_Control
34.5023	-0.285468	0.2641	-1.08091	0.279738	0.87417	FAM177A1	condition_IPF_vs_Control
13.0912	0.378075	0.350016	1.08017	0.280068	0.87417	CISD3	condition_IPF_vs_Control
40.631	0.280343	0.259801	1.07907	0.280558	0.87417	ATP5D	condition_IPF_vs_Control
8.79114	-0.409122	0.382078	-1.07078	0.284267	0.874821	XPO1	condition_IPF_vs_Control
13.8807	-0.421042	0.392719	-1.07212	0.283667	0.874821	MZT2B	condition_IPF_vs_Control
9.54484	0.430475	0.401789	1.0714	0.283991	0.874821	ANKRD17	condition_IPF_vs_Control
20.7159	-0.368618	0.342811	-1.07528	0.282248	0.874821	HEXB	condition_IPF_vs_Control
69.8624	-0.288661	0.268386	-1.07555	0.28213	0.874821	HLA-F	condition_IPF_vs_Control
12.2787	0.351511	0.327584	1.07304	0.283253	0.874821	ATF6B	condition_IPF_vs_Control
11.0167	-0.484205	0.45047	-1.07489	0.282424	0.874821	MRPS18A	condition_IPF_vs_Control
11.5983	0.590766	0.551945	1.07033	0.284469	0.874821	ZMIZ2	condition_IPF_vs_Control
137.215	0.270589	0.251273	1.07687	0.281538	0.874821	TIMP1	condition_IPF_vs_Control
24.8169	-0.310519	0.289059	-1.07424	0.282715	0.874821	TPP1	condition_IPF_vs_Control
12.9706	0.437542	0.40851	1.07107	0.284139	0.874821	SIPA1	condition_IPF_vs_Control
8.90106	0.560319	0.521265	1.07492	0.28241	0.874821	TRIM69	condition_IPF_vs_Control
9.11585	0.448765	0.416378	1.07778	0.281131	0.874821	STX10	condition_IPF_vs_Control
35.0686	-0.377075	0.351766	-1.07195	0.283744	0.874821	TCN2	condition_IPF_vs_Control
10.7467	0.488411	0.456647	1.06956	0.284817	0.875079	GPER1	condition_IPF_vs_Control
107.329	0.358339	0.336457	1.06504	0.28686	0.875478	BMPR2	condition_IPF_vs_Control
15.6789	0.350316	0.328605	1.06607	0.286391	0.875478	HDLBP	condition_IPF_vs_Control
13.6012	0.331699	0.311213	1.06583	0.286502	0.875478	SEC61A1	condition_IPF_vs_Control
9.13895	-0.484178	0.454805	-1.06459	0.287063	0.875478	NUDT16	condition_IPF_vs_Control
9.20974	-0.392623	0.367978	-1.06697	0.285983	0.875478	SUPT16H	condition_IPF_vs_Control
13.996	0.367288	0.344007	1.06767	0.285668	0.875478	MAP1LC3A	condition_IPF_vs_Control
18.5265	0.362188	0.339065	1.0682	0.285432	0.875478	LSM4	condition_IPF_vs_Control
12.1639	-0.436413	0.409602	-1.06546	0.286669	0.875478	PSMC4	condition_IPF_vs_Control
16.661	-0.303807	0.285763	-1.06314	0.287716	0.876661	DYNLT3	condition_IPF_vs_Control
14.7524	0.386927	0.364162	1.06251	0.288003	0.876726	SLTM	condition_IPF_vs_Control
245.233	-1.24424	1.17268	-1.06102	0.288681	0.877177	HSPA1A	condition_IPF_vs_Control
38.1367	0.245946	0.231702	1.06148	0.288474	0.877177	SLC25A6	condition_IPF_vs_Control
34.4037	-0.541318	0.512477	-1.05628	0.290842	0.882123	IL18R1	condition_IPF_vs_Control
8.82868	-0.442818	0.419054	-1.05671	0.290645	0.882123	ZNF302	condition_IPF_vs_Control
10.8726	0.382085	0.362303	1.0546	0.291608	0.882163	VPS72	condition_IPF_vs_Control
10.881	-0.348916	0.330675	-1.05516	0.291351	0.882163	KRR1	condition_IPF_vs_Control
50.3839	1.3452	1.27567	1.0545	0.291655	0.882163	MT1A	condition_IPF_vs_Control
40.292	-0.268763	0.255377	-1.05242	0.292607	0.884235	MGST2	condition_IPF_vs_Control
43.2607	-0.337723	0.322455	-1.04735	0.294938	0.890464	WDR1	condition_IPF_vs_Control
34.5127	-0.364485	0.349414	-1.04313	0.296887	0.891065	NFE2L2	condition_IPF_vs_Control
21.1547	0.317157	0.303718	1.04425	0.29637	0.891065	VDAC1	condition_IPF_vs_Control
41.7715	-0.227153	0.217911	-1.04241	0.29722	0.891065	RAB2A	condition_IPF_vs_Control
36.8642	-0.578766	0.553504	-1.04564	0.295727	0.891065	FABP5	condition_IPF_vs_Control
47.1405	-0.274688	0.263416	-1.04279	0.297046	0.891065	NDUFB9	condition_IPF_vs_Control
11.2251	-0.386929	0.370782	-1.04355	0.296694	0.891065	B4GALT1	condition_IPF_vs_Control
25.0671	-0.294058	0.28157	-1.04435	0.296322	0.891065	DHRS7	condition_IPF_vs_Control
21.3449	-0.360046	0.345447	-1.04226	0.297291	0.891065	INPP5K	condition_IPF_vs_Control
14.9671	-0.558351	0.536375	-1.04097	0.297889	0.891507	H1FX	condition_IPF_vs_Control
9.08926	0.757924	0.728976	1.03971	0.298474	0.891507	SPEF2	condition_IPF_vs_Control
11.2543	-0.495092	0.476223	-1.03962	0.298516	0.891507	PDCD4	condition_IPF_vs_Control
15.247	0.389935	0.375074	1.03962	0.298515	0.891507	TXNDC17	condition_IPF_vs_Control
26.439	-0.255392	0.253682	-1.00674	0.31406	0.891812	DDOST	condition_IPF_vs_Control
24.9474	0.34273	0.336926	1.01723	0.309046	0.891812	SFPQ	condition_IPF_vs_Control
18.6155	-0.290668	0.281753	-1.03164	0.30224	0.891812	THRAP3	condition_IPF_vs_Control
95.9401	-0.291335	0.289939	-1.00482	0.314985	0.891812	GNG5	condition_IPF_vs_Control
17.7691	-0.350304	0.345468	-1.014	0.310582	0.891812	PSMD4	condition_IPF_vs_Control
13.6678	0.403128	0.397344	1.01456	0.310317	0.891812	RASAL2	condition_IPF_vs_Control
34.3799	-0.278957	0.269829	-1.03383	0.301216	0.891812	NUCKS1	condition_IPF_vs_Control
257.578	0.187782	0.187285	1.00265	0.316029	0.891812	H3F3A	condition_IPF_vs_Control
15.523	-0.283594	0.280366	-1.01151	0.311771	0.891812	PPM1G	condition_IPF_vs_Control
14.6836	-0.413026	0.40526	-1.01916	0.308125	0.891812	YIPF4	condition_IPF_vs_Control
13.8137	-0.474122	0.461887	-1.02649	0.304661	0.891812	GCC2	condition_IPF_vs_Control
14.3712	-0.333684	0.333077	-1.00182	0.31643	0.891812	DARS	condition_IPF_vs_Control
11.4085	-0.501059	0.483063	-1.03725	0.299617	0.891812	ZEB2	condition_IPF_vs_Control
9.49076	-0.438626	0.429884	-1.02034	0.307569	0.891812	COQ10B	condition_IPF_vs_Control
9.38574	0.398586	0.390944	1.01955	0.307943	0.891812	CREB1	condition_IPF_vs_Control
14.9499	0.382431	0.370644	1.0318	0.302165	0.891812	LRRFIP2	condition_IPF_vs_Control
8.90311	0.673668	0.673833	0.999756	0.317429	0.891812	HOPX	condition_IPF_vs_Control
9.05363	-0.42626	0.422977	-1.00776	0.313569	0.891812	DCTD	condition_IPF_vs_Control
41.8173	-0.299292	0.296768	-1.00851	0.313211	0.891812	UBE2B	condition_IPF_vs_Control
12.4405	-0.361898	0.356056	-1.01641	0.309436	0.891812	FAXDC2	condition_IPF_vs_Control
9.05732	-0.38321	0.372934	-1.02756	0.304159	0.891812	ECI2	condition_IPF_vs_Control
23.4031	0.295735	0.290318	1.01866	0.308364	0.891812	SF3B5	condition_IPF_vs_Control
33.4731	0.415993	0.407363	1.02119	0.307166	0.891812	UTRN	condition_IPF_vs_Control
10.3448	-0.361189	0.354708	-1.01827	0.308549	0.891812	PPIL4	condition_IPF_vs_Control
17.7107	-0.323417	0.323533	-0.999642	0.317484	0.891812	LSM8	condition_IPF_vs_Control
14.3754	-0.490396	0.481866	-1.0177	0.30882	0.891812	CXorf36	condition_IPF_vs_Control
48.6279	0.278498	0.273477	1.01836	0.308507	0.891812	BCAP31	condition_IPF_vs_Control
29.5791	0.368127	0.361189	1.01921	0.308104	0.891812	FLNA	condition_IPF_vs_Control
15.6949	-0.335205	0.326971	-1.02518	0.305278	0.891812	CPNE3	condition_IPF_vs_Control
44.9412	0.265471	0.261836	1.01388	0.310638	0.891812	NFIB	condition_IPF_vs_Control
22.7566	-0.297397	0.291942	-1.01869	0.308352	0.891812	ZFAND5	condition_IPF_vs_Control
43.617	0.471577	0.459096	1.02719	0.304333	0.891812	CTNNAL1	condition_IPF_vs_Control
19.4287	-0.898369	0.885318	-1.01474	0.310229	0.891812	ADM	condition_IPF_vs_Control
10.2408	0.454847	0.450144	1.01045	0.312281	0.891812	PDE3B	condition_IPF_vs_Control
14.7706	-0.319754	0.318533	-1.00383	0.31546	0.891812	CORO1B	condition_IPF_vs_Control
103.054	-0.278854	0.277914	-1.00338	0.315675	0.891812	GSTP1	condition_IPF_vs_Control
88.5409	-0.515398	0.510785	-1.00903	0.31296	0.891812	KLF6	condition_IPF_vs_Control
14.1058	0.328418	0.320383	1.02508	0.305326	0.891812	CDC123	condition_IPF_vs_Control
18.0586	1.34007	1.30035	1.03054	0.302756	0.891812	SFTPA1	condition_IPF_vs_Control
11.0747	-0.384604	0.383661	-1.00246	0.316123	0.891812	HHEX	condition_IPF_vs_Control
21.2369	-0.327881	0.317327	-1.03326	0.301482	0.891812	PRDX3	condition_IPF_vs_Control
8.98011	-0.394642	0.384686	-1.02588	0.304948	0.891812	MTG1	condition_IPF_vs_Control
21.2572	-0.35504	0.343921	-1.03233	0.301917	0.891812	CDKN1B	condition_IPF_vs_Control
49.2965	0.403743	0.392012	1.02993	0.303045	0.891812	TUBA1A	condition_IPF_vs_Control
13.5979	-0.329306	0.3188	-1.03296	0.301624	0.891812	COPZ1	condition_IPF_vs_Control
48.1318	-0.22535	0.222076	-1.01474	0.310228	0.891812	RAP1B	condition_IPF_vs_Control
11.4663	0.364606	0.357964	1.01855	0.308415	0.891812	VEZT	condition_IPF_vs_Control
9.44055	-0.353366	0.342865	-1.03063	0.302715	0.891812	RNF10	condition_IPF_vs_Control
22.9753	0.380909	0.373704	1.01928	0.308071	0.891812	STARD13	condition_IPF_vs_Control
12.5993	-0.415548	0.40386	-1.02894	0.303508	0.891812	MCF2L	condition_IPF_vs_Control
33.1756	0.309699	0.30972	0.999934	0.317342	0.891812	FERMT2	condition_IPF_vs_Control
8.7218	0.597525	0.57716	1.03529	0.300536	0.891812	JAG2	condition_IPF_vs_Control
39.6517	0.295962	0.294377	1.00538	0.314712	0.891812	IQGAP1	condition_IPF_vs_Control
18.1742	-0.337918	0.338001	-0.999753	0.31743	0.891812	RNF167	condition_IPF_vs_Control
13.6552	-0.406076	0.40128	-1.01195	0.311562	0.891812	EIF4A1	condition_IPF_vs_Control
11.9435	-0.335957	0.323555	-1.03833	0.299116	0.891812	SAT2	condition_IPF_vs_Control
14.9405	-0.324223	0.323597	-1.00194	0.316374	0.891812	TTC19	condition_IPF_vs_Control
21.5347	-0.338424	0.330425	-1.02421	0.305738	0.891812	CPD	condition_IPF_vs_Control
16.0804	-0.397594	0.391174	-1.01641	0.309434	0.891812	SMCHD1	condition_IPF_vs_Control
12.5831	-0.372958	0.371618	-1.00361	0.315569	0.891812	ZNF24	condition_IPF_vs_Control
28.9777	-0.663814	0.662318	-1.00226	0.316219	0.891812	SLPI	condition_IPF_vs_Control
26.3876	-0.283777	0.28087	-1.01035	0.312327	0.891812	CTSA	condition_IPF_vs_Control
16.7315	-0.285239	0.276563	-1.03137	0.302366	0.891812	SF3A2	condition_IPF_vs_Control
13.6943	0.411176	0.401389	1.02438	0.305654	0.891812	GNA11	condition_IPF_vs_Control
10.1024	-0.396371	0.38655	-1.02541	0.305171	0.891812	KEAP1	condition_IPF_vs_Control
44.0583	-0.293693	0.285255	-1.02958	0.303206	0.891812	COX7A1	condition_IPF_vs_Control
32.3516	-0.269201	0.266217	-1.01121	0.311915	0.891812	PSMD8	condition_IPF_vs_Control
9.71057	-0.391452	0.388629	-1.00726	0.313808	0.891812	PIH1D1	condition_IPF_vs_Control
9.6598	-0.492757	0.490976	-1.00363	0.315558	0.891812	ZNF765	condition_IPF_vs_Control
81.7589	-0.25383	0.252666	-1.00461	0.315086	0.891812	SON	condition_IPF_vs_Control
18.0924	-0.361733	0.362857	-0.996902	0.318812	0.894783	SUN1	condition_IPF_vs_Control
42.8489	-0.27559	0.27738	-0.993547	0.320444	0.897496	CTNNA1	condition_IPF_vs_Control
17.5727	-0.340492	0.342606	-0.99383	0.320306	0.897496	MATR3.1	condition_IPF_vs_Control
45.0444	-0.290536	0.292513	-0.993241	0.320593	0.897496	ANAPC16	condition_IPF_vs_Control
26.7249	0.26738	0.270168	0.989681	0.32233	0.901598	NUMB	condition_IPF_vs_Control
13.963	0.343789	0.34836	0.986879	0.323702	0.901655	TRIP12	condition_IPF_vs_Control
23.1408	-0.32959	0.333739	-0.987568	0.323364	0.901655	TMEM140	condition_IPF_vs_Control
10.9861	0.347774	0.352364	0.986972	0.323657	0.901655	BAD	condition_IPF_vs_Control
8.99397	0.34849	0.352911	0.987475	0.32341	0.901655	PPP2R3C	condition_IPF_vs_Control
30.4779	0.355088	0.359817	0.986857	0.323713	0.901655	DAAM1	condition_IPF_vs_Control
12.9548	-0.335753	0.340791	-0.985218	0.324517	0.903134	G3BP2	condition_IPF_vs_Control
29.9054	-0.261999	0.266316	-0.98379	0.325219	0.904231	MBNL1	condition_IPF_vs_Control
31.3757	-0.272899	0.277532	-0.983305	0.325457	0.904231	RAD23A	condition_IPF_vs_Control
9.79886	-0.601245	0.611915	-0.982563	0.325823	0.904486	PLAUR	condition_IPF_vs_Control
35.1851	0.450624	0.459433	0.980825	0.326679	0.906103	IL4R	condition_IPF_vs_Control
9.68019	0.404248	0.41271	0.979496	0.327335	0.907101	AP1S1	condition_IPF_vs_Control
24.2168	-0.330332	0.337423	-0.978986	0.327587	0.907101	EHD2	condition_IPF_vs_Control
10.1787	0.362256	0.370417	0.977968	0.32809	0.907734	STRA13	condition_IPF_vs_Control
13.1779	0.335976	0.34401	0.976646	0.328745	0.908026	PSMD1	condition_IPF_vs_Control
23.2288	0.308841	0.316182	0.976782	0.328677	0.908026	TNFAIP1	condition_IPF_vs_Control
10.9034	-0.370807	0.380566	-0.974356	0.32988	0.908886	DPYD	condition_IPF_vs_Control
10.4222	0.409491	0.420194	0.974528	0.329794	0.908886	VOPP1	condition_IPF_vs_Control
13.8472	0.318741	0.326939	0.974925	0.329597	0.908886	ATXN10	condition_IPF_vs_Control
10.125	0.364466	0.374522	0.973151	0.330478	0.908924	AIDA	condition_IPF_vs_Control
59.4339	0.25465	0.261649	0.973249	0.33043	0.908924	ECSCR.1	condition_IPF_vs_Control
15.5198	-0.335892	0.34533	-0.97267	0.330718	0.908924	PSMC6	condition_IPF_vs_Control
45.1318	-0.24112	0.248122	-0.971783	0.331159	0.909079	SERINC1	condition_IPF_vs_Control
12.0158	-0.35219	0.362539	-0.971452	0.331323	0.909079	RSBN1L	condition_IPF_vs_Control
18.6125	-0.340928	0.351368	-0.970287	0.331904	0.909448	ANXA7	condition_IPF_vs_Control
9.33355	-0.42552	0.438645	-0.970078	0.332008	0.909448	BCCIP	condition_IPF_vs_Control
14.0968	0.365274	0.377314	0.968091	0.332999	0.910183	KLHL5	condition_IPF_vs_Control
9.32933	0.405315	0.419154	0.966985	0.333552	0.910183	AMOTL1	condition_IPF_vs_Control
27.0134	-0.313876	0.324121	-0.968389	0.33285	0.910183	GABARAPL1	condition_IPF_vs_Control
13.7677	0.323262	0.334415	0.966649	0.33372	0.910183	IKBIP	condition_IPF_vs_Control
61.0718	-0.325905	0.337293	-0.966235	0.333926	0.910183	ALDH2	condition_IPF_vs_Control
13.9545	-0.297071	0.307354	-0.966543	0.333772	0.910183	UFM1	condition_IPF_vs_Control
49.8796	0.365224	0.378286	0.965472	0.334309	0.910475	ATP1A1	condition_IPF_vs_Control
9.56662	-0.387633	0.402533	-0.962983	0.335556	0.913121	SRP54	condition_IPF_vs_Control
18.7584	0.437982	0.455424	0.961702	0.336199	0.91412	MINOS1	condition_IPF_vs_Control
23.2055	0.443262	0.462408	0.958595	0.337763	0.914665	FAM167B	condition_IPF_vs_Control
713.108	-0.317228	0.331579	-0.95672	0.338709	0.914665	EPAS1	condition_IPF_vs_Control
42.1484	-0.287424	0.300538	-0.956365	0.338888	0.914665	TMBIM1	condition_IPF_vs_Control
10.3375	-0.334863	0.349844	-0.957177	0.338478	0.914665	AIMP1	condition_IPF_vs_Control
43.7601	-0.233201	0.243259	-0.958651	0.337734	0.914665	ARPC1B	condition_IPF_vs_Control
15.3951	-0.317488	0.330938	-0.959359	0.337378	0.914665	UBE2A	condition_IPF_vs_Control
17.7496	0.324418	0.338955	0.957111	0.338511	0.914665	NOTCH1	condition_IPF_vs_Control
19.6071	-0.486769	0.508127	-0.957967	0.338079	0.914665	ADD3	condition_IPF_vs_Control
25.4077	-0.277354	0.289593	-0.957737	0.338195	0.914665	LMAN1	condition_IPF_vs_Control
16.5625	-0.399155	0.41767	-0.95567	0.339239	0.914867	CCDC68	condition_IPF_vs_Control
40.2514	0.280982	0.294543	0.95396	0.340104	0.916453	DYNC1H1	condition_IPF_vs_Control
9.83787	-0.413434	0.433953	-0.952716	0.340734	0.916657	TNFRSF1B	condition_IPF_vs_Control
131.746	0.334413	0.350944	0.952897	0.340642	0.916657	CYB5A	condition_IPF_vs_Control
38.9407	0.277315	0.292734	0.94733	0.343471	0.919307	HMGN2	condition_IPF_vs_Control
12.578	-0.350192	0.369899	-0.946723	0.34378	0.919307	KLF11	condition_IPF_vs_Control
28.1308	-0.282925	0.299002	-0.946233	0.34403	0.919307	IL3RA	condition_IPF_vs_Control
40.7868	-0.269112	0.283582	-0.948975	0.342633	0.919307	SLC25A5	condition_IPF_vs_Control
36.8428	-0.825551	0.871472	-0.947307	0.343482	0.919307	F8	condition_IPF_vs_Control
9.86344	-0.359916	0.380429	-0.946078	0.344109	0.919307	SMPD1	condition_IPF_vs_Control
15.1185	-0.346232	0.36605	-0.945861	0.344219	0.919307	MAPKAPK5-AS1	condition_IPF_vs_Control
13.9877	0.381743	0.403409	0.946293	0.343999	0.919307	DGKH	condition_IPF_vs_Control
23.7481	-0.319347	0.337065	-0.947435	0.343417	0.919307	VIMP	condition_IPF_vs_Control
106.123	0.812646	0.860419	0.944477	0.344926	0.919604	SCGB3A1	condition_IPF_vs_Control
22.7701	-0.404348	0.428541	-0.943544	0.345403	0.919604	PCMTD1	condition_IPF_vs_Control
19.4755	-0.260746	0.275894	-0.945094	0.344611	0.919604	RRAGA	condition_IPF_vs_Control
12.3949	-0.343787	0.364386	-0.943467	0.345442	0.919604	FLII	condition_IPF_vs_Control
30.4042	0.263521	0.279719	0.942091	0.346146	0.920629	PSMB10	condition_IPF_vs_Control
20.2148	-0.324472	0.344586	-0.941627	0.346383	0.920629	RNF114	condition_IPF_vs_Control
9.26194	-0.424499	0.45408	-0.934855	0.349863	0.923203	YARS	condition_IPF_vs_Control
9.79118	0.446826	0.476441	0.937841	0.348326	0.923203	ZCCHC11	condition_IPF_vs_Control
196.158	0.206816	0.220821	0.936579	0.348975	0.923203	RPL15	condition_IPF_vs_Control
10.0814	0.420092	0.448329	0.937017	0.34875	0.923203	LXN	condition_IPF_vs_Control
14.0158	0.307839	0.329021	0.935623	0.349468	0.923203	SAR1B	condition_IPF_vs_Control
97.1713	0.253161	0.270616	0.9355	0.349531	0.923203	RALA	condition_IPF_vs_Control
25.4496	0.298294	0.319059	0.934916	0.349832	0.923203	LINC01420	condition_IPF_vs_Control
35.2347	0.223517	0.239041	0.935058	0.349758	0.923203	ENY2	condition_IPF_vs_Control
14.2834	0.333823	0.356989	0.935106	0.349733	0.923203	POLR2G	condition_IPF_vs_Control
33.0071	-0.240483	0.257473	-0.934013	0.350297	0.923613	PNISR	condition_IPF_vs_Control
32.3056	0.282039	0.3031	0.930515	0.352104	0.927638	TMEM165	condition_IPF_vs_Control
12.9156	-0.344348	0.370561	-0.929261	0.352754	0.92861	KDSR	condition_IPF_vs_Control
40.1581	0.317179	0.341622	0.928451	0.353174	0.928976	NDUFS5	condition_IPF_vs_Control
30.041	-0.222902	0.240468	-0.926951	0.353952	0.929546	LMAN2	condition_IPF_vs_Control
10.499	0.460475	0.496661	0.927142	0.353853	0.929546	ERC1	condition_IPF_vs_Control
153.673	-0.220164	0.238589	-0.922773	0.356125	0.932293	RPL9	condition_IPF_vs_Control
10.3425	-0.336582	0.3647	-0.922902	0.356058	0.932293	ACOT9	condition_IPF_vs_Control
12.6668	-0.324722	0.351887	-0.922803	0.35611	0.932293	SMU1	condition_IPF_vs_Control
30.2092	-0.425761	0.460754	-0.924053	0.355458	0.932293	LRRC8A	condition_IPF_vs_Control
8.77024	0.400666	0.438914	0.912857	0.361318	0.93335	DHRS3	condition_IPF_vs_Control
22.1716	-0.232836	0.255432	-0.911539	0.362012	0.93335	NUDC	condition_IPF_vs_Control
368.409	-0.234101	0.255671	-0.915635	0.359858	0.93335	S100A10	condition_IPF_vs_Control
11.9334	-0.663761	0.732159	-0.90658	0.364629	0.93335	ACKR1	condition_IPF_vs_Control
9.98193	0.445907	0.488045	0.913659	0.360896	0.93335	SDE2	condition_IPF_vs_Control
36.1739	0.372647	0.411785	0.904956	0.365489	0.93335	MRPL33	condition_IPF_vs_Control
9.68023	-0.376377	0.41192	-0.913714	0.360867	0.93335	CCDC85A	condition_IPF_vs_Control
10.3786	0.536578	0.59216	0.906136	0.364864	0.93335	ANXA4	condition_IPF_vs_Control
10.0189	-0.324579	0.353512	-0.918156	0.358537	0.93335	ACAA1	condition_IPF_vs_Control
24.2817	-0.309204	0.341451	-0.905559	0.365169	0.93335	SEPP1	condition_IPF_vs_Control
14.2281	0.261781	0.284837	0.919056	0.358066	0.93335	NSA2	condition_IPF_vs_Control
33.122	-0.239215	0.262944	-0.909757	0.362951	0.93335	TMED9	condition_IPF_vs_Control
8.98718	-0.329507	0.36386	-0.905586	0.365155	0.93335	GUSB	condition_IPF_vs_Control
20.7847	-0.313682	0.341295	-0.919094	0.358046	0.93335	MDH2	condition_IPF_vs_Control
12.6913	-0.501135	0.552432	-0.907142	0.364332	0.93335	IFRD1	condition_IPF_vs_Control
11.4444	-0.290653	0.319961	-0.908402	0.363666	0.93335	MKRN1	condition_IPF_vs_Control
13.5452	0.31655	0.346254	0.914213	0.360605	0.93335	MAGEH1	condition_IPF_vs_Control
39.8396	0.224008	0.247713	0.904306	0.365833	0.93335	VPS28	condition_IPF_vs_Control
19.2607	-0.440373	0.486746	-0.904728	0.365609	0.93335	AKAP2	condition_IPF_vs_Control
202.122	0.194666	0.213934	0.909935	0.362857	0.93335	CFL1	condition_IPF_vs_Control
73.1082	-0.388064	0.427644	-0.907445	0.364171	0.93335	HSPA8	condition_IPF_vs_Control
14.1837	-0.277548	0.306097	-0.906733	0.364548	0.93335	ABI1	condition_IPF_vs_Control
28.1768	-0.281566	0.308169	-0.913676	0.360887	0.93335	PRR13	condition_IPF_vs_Control
11.0552	-0.351943	0.386182	-0.91134	0.362116	0.93335	SMARCC2	condition_IPF_vs_Control
40.5782	-0.39611	0.432133	-0.91664	0.359331	0.93335	FLT1	condition_IPF_vs_Control
35.7092	-0.354802	0.391	-0.907421	0.364184	0.93335	LHFP	condition_IPF_vs_Control
35.0882	0.31191	0.340178	0.916902	0.359194	0.93335	EIF5	condition_IPF_vs_Control
9.3753	0.400509	0.43715	0.916181	0.359572	0.93335	EIF3J	condition_IPF_vs_Control
12.0625	-0.369452	0.408551	-0.904298	0.365837	0.93335	NTHL1	condition_IPF_vs_Control
13.7911	-0.313195	0.341833	-0.916222	0.359551	0.93335	VEZF1	condition_IPF_vs_Control
11.3764	-0.310085	0.33969	-0.912846	0.361324	0.93335	RIOK3	condition_IPF_vs_Control
13.3265	-0.294026	0.321768	-0.91378	0.360832	0.93335	PRKCSH	condition_IPF_vs_Control
24.9678	-0.37918	0.414146	-0.915571	0.359892	0.93335	PCAT19	condition_IPF_vs_Control
200.81	-1.59082	1.76236	-0.902667	0.366703	0.933399	IL1RL1	condition_IPF_vs_Control
62.3291	0.247102	0.273684	0.902873	0.366593	0.933399	GNAI2	condition_IPF_vs_Control
16.0071	0.32646	0.361318	0.903525	0.366247	0.933399	CPNE2	condition_IPF_vs_Control
17.6234	0.26581	0.294904	0.901343	0.367406	0.933753	AK2	condition_IPF_vs_Control
10.3691	-0.339705	0.37668	-0.901842	0.367141	0.933753	MMP24-AS1	condition_IPF_vs_Control
17.3771	-0.273463	0.303599	-0.900738	0.367727	0.933853	DNAJC3	condition_IPF_vs_Control
8.76289	0.331314	0.368715	0.898564	0.368885	0.935418	PSMB8-AS1	condition_IPF_vs_Control
28.0273	-0.233689	0.260236	-0.897988	0.369192	0.935418	MTCH1	condition_IPF_vs_Control
12.4955	-0.536074	0.596838	-0.898191	0.369084	0.935418	BCL6B	condition_IPF_vs_Control
12.3823	0.387584	0.4324	0.896355	0.370063	0.936908	SP110	condition_IPF_vs_Control
21.1339	-0.300675	0.335925	-0.895067	0.370752	0.937217	GDI1	condition_IPF_vs_Control
37.2474	-0.27724	0.309605	-0.895465	0.370539	0.937217	ITGA5	condition_IPF_vs_Control
30.2156	-0.249137	0.280158	-0.889274	0.373856	0.938007	C1orf43	condition_IPF_vs_Control
12.0001	0.278449	0.312403	0.891315	0.37276	0.938007	RBPJ	condition_IPF_vs_Control
30.7125	-0.216128	0.242774	-0.890244	0.373335	0.938007	SPCS3	condition_IPF_vs_Control
280.473	-0.228724	0.257226	-0.889194	0.373899	0.938007	RPL30	condition_IPF_vs_Control
25.2268	-0.300777	0.336468	-0.893926	0.371362	0.938007	SRPRA	condition_IPF_vs_Control
18.2178	-0.28487	0.31949	-0.891641	0.372585	0.938007	MRPL43	condition_IPF_vs_Control
123.228	0.453228	0.507355	0.893315	0.371688	0.938007	EMP1	condition_IPF_vs_Control
9.18603	-0.349596	0.392333	-0.89107	0.372892	0.938007	VPS37B	condition_IPF_vs_Control
8.79769	-0.304972	0.342665	-0.890002	0.373465	0.938007	MRPL38	condition_IPF_vs_Control
9.47897	-0.338387	0.379895	-0.890737	0.37307	0.938007	MED15	condition_IPF_vs_Control
17.0971	-0.28344	0.319687	-0.886617	0.375285	0.939349	CD164	condition_IPF_vs_Control
40.4981	0.320574	0.361543	0.886683	0.37525	0.939349	DNAJA1	condition_IPF_vs_Control
15.6388	-0.261928	0.295211	-0.887257	0.374941	0.939349	NDUFV1	condition_IPF_vs_Control
10.3269	0.295148	0.333208	0.885777	0.375738	0.939771	SSSCA1	condition_IPF_vs_Control
14.1679	-0.311906	0.352595	-0.884602	0.376371	0.940644	YTHDF2	condition_IPF_vs_Control
14.9789	0.38203	0.432676	0.882949	0.377264	0.941453	XIAP	condition_IPF_vs_Control
11.3247	-0.374328	0.423896	-0.883065	0.377201	0.941453	VAMP2	condition_IPF_vs_Control
19.2698	-0.315608	0.357882	-0.881876	0.377844	0.941641	PEF1	condition_IPF_vs_Control
14.4276	-0.291608	0.330713	-0.881756	0.377909	0.941641	NDUFS4	condition_IPF_vs_Control
9.03953	0.361525	0.410455	0.88079	0.378432	0.942235	MTF2	condition_IPF_vs_Control
13.6511	-0.2766	0.314416	-0.879727	0.379007	0.942251	FXR1	condition_IPF_vs_Control
1107.98	-0.220773	0.25095	-0.879749	0.378995	0.942251	TMSB4X	condition_IPF_vs_Control
9.02464	-0.357113	0.406683	-0.87811	0.379884	0.943013	TPRA1	condition_IPF_vs_Control
29.7125	0.492399	0.560558	0.878409	0.379722	0.943013	IFIT3	condition_IPF_vs_Control
84.3096	-0.25405	0.28998	-0.876094	0.380979	0.944314	PAPSS2	condition_IPF_vs_Control
28.5435	-0.36157	0.412544	-0.876441	0.38079	0.944314	BCL2L1	condition_IPF_vs_Control
9.29735	0.306591	0.350227	0.875407	0.381353	0.944362	LAGE3	condition_IPF_vs_Control
10.4065	0.336757	0.384862	0.875009	0.381569	0.944362	GABPB1	condition_IPF_vs_Control
39.6598	-0.189248	0.216796	-0.872931	0.382701	0.944755	PEA15	condition_IPF_vs_Control
18.3231	0.318128	0.364245	0.873392	0.38245	0.944755	TNXB	condition_IPF_vs_Control
10.0026	-0.319333	0.365465	-0.873773	0.382242	0.944755	TMED4	condition_IPF_vs_Control
46.5666	0.409462	0.469233	0.87262	0.38287	0.944755	KIAA1462	condition_IPF_vs_Control
13.9821	0.351367	0.402925	0.872039	0.383187	0.944833	TGFB1	condition_IPF_vs_Control
63.9771	-0.192978	0.221808	-0.870023	0.384288	0.946084	EIF4G2	condition_IPF_vs_Control
9.32735	0.353084	0.405887	0.869908	0.384351	0.946084	CBX5	condition_IPF_vs_Control
115.21	0.192143	0.220971	0.86954	0.384552	0.946084	TPM4	condition_IPF_vs_Control
13.3415	-0.394805	0.454777	-0.86813	0.385323	0.946296	NDFIP2	condition_IPF_vs_Control
19.1808	0.308403	0.354999	0.868744	0.384987	0.946296	CSNK1E	condition_IPF_vs_Control
21.6578	-0.257233	0.296415	-0.867814	0.385496	0.946296	RPS19BP1	condition_IPF_vs_Control
842.865	-0.368542	0.425803	-0.865522	0.386752	0.948675	S100A6	condition_IPF_vs_Control
14.8234	-0.315919	0.365534	-0.864266	0.387442	0.949663	ANO6	condition_IPF_vs_Control
14.5787	-0.278974	0.323477	-0.862424	0.388454	0.950033	COPB2	condition_IPF_vs_Control
14.6145	-0.316165	0.366475	-0.86272	0.388291	0.950033	SMNDC1	condition_IPF_vs_Control
14.3366	-0.246631	0.285746	-0.863113	0.388075	0.950033	CDIPT	condition_IPF_vs_Control
23.4606	0.304382	0.353777	0.860377	0.389581	0.952086	DOCK6	condition_IPF_vs_Control
16.5199	-0.295557	0.344129	-0.858854	0.390421	0.952972	WHSC1L1	condition_IPF_vs_Control
10.8778	-0.333593	0.388498	-0.858675	0.39052	0.952972	SNX5	condition_IPF_vs_Control
23.0241	-0.248414	0.290388	-0.855454	0.3923	0.95661	CYC1	condition_IPF_vs_Control
10.5597	0.321776	0.37698	0.853561	0.393348	0.957755	RAB24	condition_IPF_vs_Control
15.6574	-0.264925	0.310214	-0.854006	0.393101	0.957755	SSH2	condition_IPF_vs_Control
10.8162	-0.288731	0.33951	-0.850434	0.395084	0.957956	NSL1	condition_IPF_vs_Control
12.2806	-0.32724	0.384437	-0.85122	0.394647	0.957956	SULT1C4	condition_IPF_vs_Control
12.0115	0.328306	0.385589	0.85144	0.394525	0.957956	CNOT7	condition_IPF_vs_Control
9.75237	0.33408	0.392268	0.851662	0.394402	0.957956	BIRC2	condition_IPF_vs_Control
8.78115	-0.347381	0.407631	-0.852196	0.394105	0.957956	CAND1	condition_IPF_vs_Control
26.9025	-0.271317	0.31909	-0.850283	0.395168	0.957956	TUFM	condition_IPF_vs_Control
239.535	0.200399	0.23592	0.849433	0.39564	0.958399	RPS13	condition_IPF_vs_Control
9.79721	-0.339024	0.39946	-0.848705	0.396045	0.958679	CLIP1	condition_IPF_vs_Control
15.6055	-0.239786	0.283594	-0.845528	0.397816	0.961123	EMC3	condition_IPF_vs_Control
107.149	-0.208304	0.246325	-0.845648	0.397749	0.961123	HSP90AB1	condition_IPF_vs_Control
43.3185	-0.225078	0.266424	-0.84481	0.398217	0.961123	SEC61B	condition_IPF_vs_Control
105.398	-0.238442	0.282123	-0.845171	0.398015	0.961123	PTPRB	condition_IPF_vs_Control
45.7808	-0.223555	0.265292	-0.842675	0.39941	0.962599	LDHA	condition_IPF_vs_Control
10.1262	0.30914	0.366738	0.842944	0.39926	0.962599	HMOX2	condition_IPF_vs_Control
9.96132	0.657859	0.781217	0.842095	0.399735	0.96268	IGF2	condition_IPF_vs_Control
39.6952	-0.253018	0.303982	-0.832347	0.405213	0.962704	PARK7	condition_IPF_vs_Control
23.0218	-0.20948	0.286146	-0.732074	0.464123	0.962704	SRSF10	condition_IPF_vs_Control
24.8535	-0.2071	0.267371	-0.774576	0.43859	0.962704	DNAJC8	condition_IPF_vs_Control
10.4356	-0.287401	0.359692	-0.79902	0.424279	0.962704	SNRNP40	condition_IPF_vs_Control
12.7619	0.261487	0.321872	0.812393	0.416566	0.962704	PTP4A2	condition_IPF_vs_Control
37.8046	0.215983	0.292769	0.737724	0.460682	0.962704	MARCKSL1	condition_IPF_vs_Control
13.3721	-0.298624	0.380958	-0.783876	0.433113	0.962704	MAP7D1	condition_IPF_vs_Control
12.8668	-0.258242	0.353565	-0.730395	0.465149	0.962704	EFCAB14	condition_IPF_vs_Control
18.8274	-0.216442	0.297826	-0.72674	0.467385	0.962704	RNF11	condition_IPF_vs_Control
266.756	-0.457542	0.554972	-0.824442	0.409689	0.962704	JUN	condition_IPF_vs_Control
20.2555	-0.43806	0.541013	-0.809704	0.418111	0.962704	DNAJB4	condition_IPF_vs_Control
25.2713	0.449278	0.596639	0.753015	0.451441	0.962704	GBP1	condition_IPF_vs_Control
116.087	0.175704	0.22221	0.790709	0.429114	0.962704	RPL5	condition_IPF_vs_Control
32.7154	0.248894	0.316441	0.786541	0.43155	0.962704	FNBP1L	condition_IPF_vs_Control
12.7074	-0.264142	0.344149	-0.767523	0.442771	0.962704	MFSD14A	condition_IPF_vs_Control
9.02105	-0.268181	0.36819	-0.728377	0.466383	0.962704	SORT1	condition_IPF_vs_Control
8.84728	-0.335229	0.439441	-0.762852	0.445551	0.962704	POGZ	condition_IPF_vs_Control
60.8407	0.261149	0.353589	0.738567	0.46017	0.962704	S100A13	condition_IPF_vs_Control
17.0642	0.281279	0.335615	0.8381	0.401975	0.962704	SLC39A1	condition_IPF_vs_Control
353.186	-0.290119	0.364136	-0.796734	0.425605	0.962704	RPS27	condition_IPF_vs_Control
11.3272	-0.280632	0.38572	-0.727555	0.466886	0.962704	NCSTN	condition_IPF_vs_Control
18.2734	0.273418	0.344675	0.793264	0.427624	0.962704	PFDN2	condition_IPF_vs_Control
10.5524	-0.28523	0.348437	-0.818598	0.413016	0.962704	ALDH9A1	condition_IPF_vs_Control
10.5714	-0.43744	0.595828	-0.734172	0.462844	0.962704	XPR1	condition_IPF_vs_Control
29.0719	-0.30242	0.380535	-0.794723	0.426774	0.962704	TPR	condition_IPF_vs_Control
9.42383	-0.325842	0.428698	-0.760075	0.44721	0.962704	NEK7	condition_IPF_vs_Control
10.8314	0.33184	0.430932	0.770052	0.441269	0.962704	SOX13	condition_IPF_vs_Control
15.2673	0.265266	0.360641	0.73554	0.462011	0.962704	DISP1	condition_IPF_vs_Control
32.9481	0.238452	0.294136	0.810687	0.417546	0.962704	EPHX1	condition_IPF_vs_Control
18.2439	0.222853	0.295099	0.75518	0.450141	0.962704	CDC42BPA	condition_IPF_vs_Control
9.73802	-0.318935	0.399455	-0.798424	0.424624	0.962704	SDCCAG8	condition_IPF_vs_Control
13.2353	0.293654	0.391568	0.749944	0.453289	0.962704	DESI2	condition_IPF_vs_Control
10.5346	-0.343318	0.465458	-0.737593	0.460762	0.962704	ASAP2	condition_IPF_vs_Control
10.3717	-0.324835	0.397603	-0.816983	0.413938	0.962704	PUM2	condition_IPF_vs_Control
25.8667	0.283543	0.344325	0.823475	0.410238	0.962704	ITSN2	condition_IPF_vs_Control
60.4016	0.278786	0.384165	0.725692	0.468027	0.962704	OST4	condition_IPF_vs_Control
12.298	0.289469	0.367724	0.787192	0.43117	0.962704	MPV17	condition_IPF_vs_Control
21.4257	0.299376	0.364583	0.821147	0.411563	0.962704	FEZ2	condition_IPF_vs_Control
36.4828	-0.245823	0.33853	-0.726149	0.467748	0.962704	SRSF7	condition_IPF_vs_Control
12.2896	-0.305168	0.375973	-0.811675	0.416978	0.962704	C1D	condition_IPF_vs_Control
14.5166	0.518599	0.655394	0.791279	0.428781	0.962704	ARID5A	condition_IPF_vs_Control
11.3567	0.31622	0.385156	0.821018	0.411636	0.962704	TXNDC9	condition_IPF_vs_Control
9.89276	-0.311333	0.418312	-0.744261	0.456719	0.962704	IL1R1	condition_IPF_vs_Control
37.6861	0.247498	0.317609	0.779254	0.43583	0.962704	DBI	condition_IPF_vs_Control
13.351	-0.365758	0.454971	-0.803914	0.421446	0.962704	RALB	condition_IPF_vs_Control
46.3991	0.187507	0.231994	0.80824	0.418953	0.962704	HNRNPA3	condition_IPF_vs_Control
28.328	0.246169	0.330642	0.744517	0.456564	0.962704	ITGAV	condition_IPF_vs_Control
14.3577	-0.244805	0.308378	-0.793846	0.427285	0.962704	AAMP	condition_IPF_vs_Control
9.53417	0.301627	0.388138	0.777112	0.437093	0.962704	EIF4E2	condition_IPF_vs_Control
18.4821	-0.303755	0.362362	-0.838263	0.401883	0.962704	CRBN	condition_IPF_vs_Control
11.1368	-0.267188	0.358184	-0.745954	0.455695	0.962704	JAGN1	condition_IPF_vs_Control
9.78285	-0.302694	0.392121	-0.771941	0.44015	0.962704	SETD2	condition_IPF_vs_Control
17.1861	-0.253678	0.342904	-0.739794	0.459425	0.962704	RASSF1	condition_IPF_vs_Control
24.6218	-0.259017	0.333976	-0.775556	0.438011	0.962704	PTPRG	condition_IPF_vs_Control
14.4591	-0.265134	0.339233	-0.781567	0.434469	0.962704	CGGBP1	condition_IPF_vs_Control
12.1368	-0.305032	0.370325	-0.823687	0.410118	0.962704	PROS1	condition_IPF_vs_Control
15.4333	-0.291796	0.352795	-0.827098	0.408181	0.962704	CRYBG3	condition_IPF_vs_Control
10.6997	-0.304824	0.393115	-0.775408	0.438098	0.962704	GSK3B	condition_IPF_vs_Control
12.9583	0.384483	0.481264	0.798903	0.424347	0.962704	DTX3L	condition_IPF_vs_Control
14.2565	-0.254437	0.322135	-0.789847	0.429617	0.962704	GATA2-AS1	condition_IPF_vs_Control
9.9699	0.273078	0.348322	0.78398	0.433052	0.962704	CDV3	condition_IPF_vs_Control
28.9442	-0.318977	0.422282	-0.755366	0.45003	0.962704	CCNL1	condition_IPF_vs_Control
12.1093	-0.28543	0.389945	-0.731973	0.464185	0.962704	SMIM14	condition_IPF_vs_Control
10.3596	0.332386	0.454752	0.730917	0.46483	0.962704	USO1	condition_IPF_vs_Control
13.1084	0.281512	0.377422	0.74588	0.45574	0.962704	LARP7	condition_IPF_vs_Control
16.8477	-0.251712	0.324911	-0.774711	0.43851	0.962704	CCT5	condition_IPF_vs_Control
70.3448	-0.231292	0.303982	-0.760875	0.446732	0.962704	LIFR	condition_IPF_vs_Control
16.4589	-0.31383	0.383647	-0.818018	0.413347	0.962704	LHFPL2	condition_IPF_vs_Control
9.14493	0.388307	0.503939	0.770544	0.440977	0.962704	MCTP1	condition_IPF_vs_Control
10.3462	-0.296278	0.355627	-0.833115	0.40478	0.962704	EPB41L4A	condition_IPF_vs_Control
18.1536	-0.335613	0.416226	-0.806325	0.420056	0.962704	C5orf56	condition_IPF_vs_Control
19.6887	0.238778	0.297455	0.802737	0.422127	0.962704	AFF4	condition_IPF_vs_Control
12.2838	0.307208	0.384227	0.799549	0.423972	0.962704	SMAD5	condition_IPF_vs_Control
8.84464	-0.295288	0.385655	-0.765678	0.443868	0.962704	ETF1	condition_IPF_vs_Control
25.9243	0.398635	0.535177	0.744866	0.456353	0.962704	PCDH1	condition_IPF_vs_Control
43.2621	-0.183522	0.238819	-0.768457	0.442216	0.962704	NDFIP1	condition_IPF_vs_Control
8.80221	0.338288	0.426535	0.793108	0.427715	0.962704	GRPEL2	condition_IPF_vs_Control
17.3619	-0.266041	0.334369	-0.795651	0.426235	0.962704	MRPL22	condition_IPF_vs_Control
10.8019	0.246614	0.334283	0.737738	0.460673	0.962704	TTC1	condition_IPF_vs_Control
350.853	-0.331025	0.450398	-0.734962	0.462362	0.962704	DUSP1	condition_IPF_vs_Control
71.0379	-0.221754	0.278727	-0.795596	0.426267	0.962704	ATP6V0E1	condition_IPF_vs_Control
88.2069	-0.266333	0.333568	-0.798437	0.424617	0.962704	NEDD9	condition_IPF_vs_Control
41.3732	-0.30578	0.414672	-0.737401	0.460879	0.962704	RNF144B	condition_IPF_vs_Control
9.22928	-0.286452	0.386082	-0.741945	0.458121	0.962704	BTN2A1	condition_IPF_vs_Control
62.805	0.238168	0.304757	0.781503	0.434507	0.962704	PSMB8	condition_IPF_vs_Control
40.2329	0.210575	0.264838	0.795111	0.426549	0.962704	TAPBP	condition_IPF_vs_Control
31.4028	0.275854	0.328788	0.839004	0.401467	0.962704	SRSF3	condition_IPF_vs_Control
14.1379	-0.308273	0.391439	-0.787538	0.430967	0.962704	CD2AP	condition_IPF_vs_Control
10.7565	0.295302	0.40086	0.736671	0.461323	0.962704	SENP6	condition_IPF_vs_Control
67.3399	-0.188047	0.245265	-0.766707	0.443256	0.962704	SNX3	condition_IPF_vs_Control
342.176	0.220391	0.287877	0.765572	0.443931	0.962704	RPS12	condition_IPF_vs_Control
8.81982	0.302367	0.413435	0.731353	0.464564	0.962704	ULBP2	condition_IPF_vs_Control
17.5998	0.250471	0.301543	0.830632	0.406182	0.962704	DYNLT1	condition_IPF_vs_Control
26.2959	0.223878	0.286146	0.782389	0.433986	0.962704	SKAP2	condition_IPF_vs_Control
14.5359	-0.356827	0.447204	-0.797906	0.424925	0.962704	HOXA5	condition_IPF_vs_Control
10.6718	-0.33604	0.416117	-0.807562	0.419343	0.962704	GARS	condition_IPF_vs_Control
45.4537	-0.198913	0.243916	-0.8155	0.414786	0.962704	SEPT7	condition_IPF_vs_Control
17.5836	0.294147	0.359852	0.817411	0.413693	0.962704	MRPS24	condition_IPF_vs_Control
18.1303	-0.246527	0.30071	-0.819817	0.412321	0.962704	PDAP1	condition_IPF_vs_Control
62.2112	-0.176701	0.23842	-0.741134	0.458612	0.962704	GNB2	condition_IPF_vs_Control
12.4115	0.288201	0.367109	0.785056	0.432421	0.962704	PSMC2	condition_IPF_vs_Control
24.6563	-0.235654	0.292737	-0.805001	0.420819	0.962704	BCAP29	condition_IPF_vs_Control
12.086	-0.297035	0.384836	-0.77185	0.440204	0.962704	FAM3C	condition_IPF_vs_Control
17.6187	-0.232129	0.297835	-0.779388	0.435751	0.962704	NDUFA5	condition_IPF_vs_Control
23.1711	-0.212111	0.2598	-0.816439	0.414249	0.962704	DNAJB6	condition_IPF_vs_Control
13.8328	-0.295843	0.372564	-0.794073	0.427153	0.962704	WWC3	condition_IPF_vs_Control
11.2778	-0.302379	0.375459	-0.805358	0.420613	0.962704	TSR2	condition_IPF_vs_Control
9.2497	0.292467	0.39912	0.732779	0.463693	0.962704	OGT	condition_IPF_vs_Control
26.2147	0.268825	0.364433	0.737654	0.460725	0.962704	WBP5	condition_IPF_vs_Control
486.736	0.194833	0.241348	0.80727	0.419511	0.962704	RPL10	condition_IPF_vs_Control
18.9419	-0.248013	0.328596	-0.754766	0.450389	0.962704	BNIP3L	condition_IPF_vs_Control
38.655	0.193477	0.251814	0.768335	0.442288	0.962704	DPYSL2	condition_IPF_vs_Control
24.1103	-0.18521	0.246203	-0.752267	0.45189	0.962704	RBPMS	condition_IPF_vs_Control
15.9006	-0.256385	0.34051	-0.752943	0.451484	0.962704	HOOK3	condition_IPF_vs_Control
9.81535	0.306766	0.378904	0.809612	0.418163	0.962704	UBE2V2	condition_IPF_vs_Control
19.2496	0.230232	0.279757	0.822971	0.410524	0.962704	DECR1	condition_IPF_vs_Control
41.0551	0.196146	0.24657	0.795497	0.426324	0.962704	MTDH	condition_IPF_vs_Control
9.13965	-0.317948	0.417071	-0.762336	0.44586	0.962704	PTP4A3	condition_IPF_vs_Control
24.4816	-0.215055	0.259597	-0.828418	0.407434	0.962704	GRINA	condition_IPF_vs_Control
30.51	-0.172309	0.230829	-0.746481	0.455377	0.962704	CHMP5	condition_IPF_vs_Control
18.4003	-0.245508	0.337372	-0.727707	0.466793	0.962704	TJP2	condition_IPF_vs_Control
16.0825	0.388934	0.525176	0.740578	0.458949	0.962704	UGCG	condition_IPF_vs_Control
11.7332	0.412567	0.53817	0.766611	0.443313	0.962704	RALGDS	condition_IPF_vs_Control
12.1752	0.281032	0.37293	0.75358	0.451102	0.962704	ARRDC1	condition_IPF_vs_Control
486.033	-0.263035	0.332037	-0.792187	0.428252	0.962704	IFITM2	condition_IPF_vs_Control
23.8757	0.217083	0.2603	0.833974	0.404296	0.962704	SIGIRR	condition_IPF_vs_Control
20.2529	0.487067	0.638011	0.763415	0.445216	0.962704	LYVE1	condition_IPF_vs_Control
15.9905	-0.222362	0.300986	-0.738777	0.460042	0.962704	EIF3M	condition_IPF_vs_Control
14.8902	-0.294831	0.359515	-0.820079	0.412171	0.962704	TTC17	condition_IPF_vs_Control
51.1204	-0.29684	0.388889	-0.763302	0.445283	0.962704	SERPING1	condition_IPF_vs_Control
32.0188	0.330779	0.429735	0.769729	0.441461	0.962704	ASRGL1	condition_IPF_vs_Control
9.67204	0.339173	0.414139	0.818983	0.412796	0.962704	EML3	condition_IPF_vs_Control
14.1942	-0.264891	0.33155	-0.798949	0.42432	0.962704	RTN3	condition_IPF_vs_Control
10.7121	0.27606	0.369531	0.747056	0.45503	0.962704	YIF1A	condition_IPF_vs_Control
13.1058	0.233558	0.308868	0.756175	0.449544	0.962704	CDK2AP2	condition_IPF_vs_Control
13.4516	0.304035	0.367772	0.826693	0.408411	0.962704	CTTN	condition_IPF_vs_Control
16.8154	-0.316407	0.42254	-0.748822	0.453964	0.962704	ACAT1	condition_IPF_vs_Control
11.9054	0.59694	0.711363	0.839149	0.401386	0.962704	TAGLN	condition_IPF_vs_Control
27.2864	-0.194375	0.260568	-0.745967	0.455687	0.962704	GDI2	condition_IPF_vs_Control
32.2244	-0.221297	0.273942	-0.807824	0.419192	0.962704	ATP5C1	condition_IPF_vs_Control
12.3627	-0.241754	0.330357	-0.731796	0.464293	0.962704	VPS26A	condition_IPF_vs_Control
20.2214	-0.278482	0.352871	-0.789188	0.430002	0.962704	ACTR1A	condition_IPF_vs_Control
9.41165	-0.310524	0.380781	-0.815494	0.414789	0.962704	ARL3	condition_IPF_vs_Control
12.5131	-0.248901	0.314776	-0.790724	0.429105	0.962704	CCDC186	condition_IPF_vs_Control
22.7177	0.345825	0.443793	0.779247	0.435834	0.962704	BAG3	condition_IPF_vs_Control
14.3597	0.267559	0.36778	0.727497	0.466921	0.962704	PLEKHA1	condition_IPF_vs_Control
46.5859	-0.27846	0.337898	-0.824096	0.409885	0.962704	TNFRSF1A	condition_IPF_vs_Control
46.8542	-0.238614	0.304194	-0.784414	0.432797	0.962704	C12orf57	condition_IPF_vs_Control
8.88342	0.354268	0.435331	0.813789	0.415766	0.962704	ETV6	condition_IPF_vs_Control
21.7346	-0.264119	0.318083	-0.830348	0.406342	0.962704	STRAP	condition_IPF_vs_Control
92.5345	-0.256478	0.337949	-0.758924	0.447898	0.962704	TUBA1B	condition_IPF_vs_Control
22.4859	-0.250592	0.33708	-0.74342	0.457227	0.962704	ELK3	condition_IPF_vs_Control
9.34697	0.312072	0.38063	0.819884	0.412282	0.962704	CCDC53	condition_IPF_vs_Control
53.2482	-0.247835	0.327795	-0.756069	0.449608	0.962704	TBX3	condition_IPF_vs_Control
22.3978	-0.21371	0.284363	-0.751539	0.452328	0.962704	RILPL2	condition_IPF_vs_Control
25.7383	-0.225439	0.293993	-0.766818	0.443189	0.962704	TMED2	condition_IPF_vs_Control
15.9642	-0.235265	0.316112	-0.744243	0.456729	0.962704	UPF3A	condition_IPF_vs_Control
98.8147	0.145345	0.192482	0.755112	0.450182	0.962704	PSME1	condition_IPF_vs_Control
16.2735	-0.231527	0.28941	-0.799997	0.423713	0.962704	HECTD1	condition_IPF_vs_Control
10.4836	0.356905	0.471241	0.757372	0.448827	0.962704	ARHGAP5	condition_IPF_vs_Control
37.4281	-0.249812	0.305098	-0.818794	0.412904	0.962704	PSMA3	condition_IPF_vs_Control
10.1588	0.251452	0.346204	0.726312	0.467648	0.962704	RDH11	condition_IPF_vs_Control
8.7533	-0.32223	0.385214	-0.836496	0.402876	0.962704	AHSA1	condition_IPF_vs_Control
145.405	0.18917	0.234746	0.80585	0.420329	0.962704	CRIP2	condition_IPF_vs_Control
38.4714	-0.255958	0.322458	-0.793774	0.427327	0.962704	NOP10	condition_IPF_vs_Control
18.2964	0.332537	0.41313	0.804922	0.420865	0.962704	DLL4	condition_IPF_vs_Control
250.88	0.213901	0.283792	0.753725	0.451014	0.962704	SERF2	condition_IPF_vs_Control
3654.64	-0.20679	0.249212	-0.829775	0.406666	0.962704	B2M	condition_IPF_vs_Control
14.2097	-0.309725	0.411618	-0.752457	0.451776	0.962704	GCOM1	condition_IPF_vs_Control
13.9216	-0.266507	0.346115	-0.769996	0.441302	0.962704	SNX1	condition_IPF_vs_Control
100.862	-0.232913	0.314852	-0.739756	0.459448	0.962704	RAB11A	condition_IPF_vs_Control
26.3791	0.205118	0.274376	0.74758	0.454714	0.962704	MESDC2	condition_IPF_vs_Control
16.432	-0.313327	0.375372	-0.83471	0.403881	0.962704	TM6SF1	condition_IPF_vs_Control
19.4427	0.250877	0.316401	0.79291	0.42783	0.962704	C16orf13	condition_IPF_vs_Control
21.6431	-0.240593	0.288826	-0.833004	0.404843	0.962704	UQCRC2	condition_IPF_vs_Control
14.4528	-0.262793	0.332448	-0.790479	0.429248	0.962704	ITFG1	condition_IPF_vs_Control
11.1918	0.347467	0.41345	0.840409	0.400679	0.962704	PHKB	condition_IPF_vs_Control
278.317	0.575944	0.787957	0.730933	0.46482	0.962704	MT1E	condition_IPF_vs_Control
9.29702	-0.371841	0.479115	-0.7761	0.43769	0.962704	CNOT1	condition_IPF_vs_Control
21.3636	0.272305	0.344798	0.789753	0.429672	0.962704	CFDP1	condition_IPF_vs_Control
9.42924	0.364852	0.436799	0.835287	0.403556	0.962704	MBTPS1	condition_IPF_vs_Control
44.1683	-0.199472	0.26082	-0.764785	0.444399	0.962704	PSMB6	condition_IPF_vs_Control
9.2852	-0.29604	0.406108	-0.728969	0.46602	0.962704	MINK1	condition_IPF_vs_Control
60.7279	0.234977	0.316183	0.743166	0.457381	0.962704	RNASEK	condition_IPF_vs_Control
38.1747	0.316943	0.380413	0.833153	0.404758	0.962704	NAA38	condition_IPF_vs_Control
236.751	0.234994	0.302444	0.776981	0.43717	0.962704	RPL26	condition_IPF_vs_Control
13.814	0.274749	0.368886	0.744807	0.456388	0.962704	TAOK1	condition_IPF_vs_Control
14.5814	-0.27134	0.35061	-0.773908	0.438985	0.962704	AP2B1	condition_IPF_vs_Control
8.92111	-0.367466	0.4861	-0.755948	0.449681	0.962704	PCGF2	condition_IPF_vs_Control
17.0253	0.269535	0.354855	0.759563	0.447516	0.962704	JUP	condition_IPF_vs_Control
9.36403	-0.257787	0.349574	-0.737431	0.46086	0.962704	NBR1	condition_IPF_vs_Control
17.437	-0.493002	0.638393	-0.772255	0.439963	0.962704	CD300LG	condition_IPF_vs_Control
396.817	-0.33438	0.400827	-0.834223	0.404155	0.962704	TMEM100	condition_IPF_vs_Control
10.3199	0.313052	0.376663	0.831118	0.405907	0.962704	WIPI1	condition_IPF_vs_Control
9.85325	-0.270316	0.371549	-0.727536	0.466897	0.962704	GPS1	condition_IPF_vs_Control
257.274	-0.216824	0.287905	-0.753108	0.451385	0.962704	MYL12B	condition_IPF_vs_Control
45.4611	0.2029	0.257022	0.789426	0.429863	0.962704	VAPA	condition_IPF_vs_Control
22.9509	-0.238696	0.322597	-0.739919	0.459349	0.962704	PSMG2	condition_IPF_vs_Control
29.2066	-0.226359	0.289645	-0.781505	0.434505	0.962704	IER3IP1	condition_IPF_vs_Control
15.1039	-0.37	0.450052	-0.822128	0.411004	0.962704	PRNP	condition_IPF_vs_Control
29.8952	0.284688	0.349173	0.815319	0.41489	0.962704	RRBP1	condition_IPF_vs_Control
15.9325	0.250623	0.315416	0.794581	0.426857	0.962704	EIF6	condition_IPF_vs_Control
16.2614	0.262793	0.31408	0.836708	0.402757	0.962704	DLGAP4	condition_IPF_vs_Control
23.006	-0.366907	0.449565	-0.816136	0.414422	0.962704	STK4	condition_IPF_vs_Control
11.4693	0.230053	0.315584	0.728976	0.466016	0.962704	PIGT	condition_IPF_vs_Control
9.03612	-0.975986	1.26647	-0.770634	0.440924	0.962704	PTGIS	condition_IPF_vs_Control
15.0201	-0.296297	0.377865	-0.784136	0.432961	0.962704	RTFDC1	condition_IPF_vs_Control
10.0603	0.351251	0.475193	0.739176	0.4598	0.962704	CTSZ	condition_IPF_vs_Control
172.764	-0.433496	0.573414	-0.755991	0.449654	0.962704	GADD45B	condition_IPF_vs_Control
56.379	-0.163249	0.207951	-0.785039	0.432431	0.962704	AES	condition_IPF_vs_Control
77.0701	-0.178303	0.244144	-0.730319	0.465195	0.962704	EEF2	condition_IPF_vs_Control
51.0842	0.199835	0.24478	0.816387	0.414279	0.962704	WDR83OS	condition_IPF_vs_Control
11.1208	0.25946	0.341123	0.760605	0.446893	0.962704	ASNA1	condition_IPF_vs_Control
36.1687	0.332401	0.432652	0.768288	0.442316	0.962704	ADGRE5	condition_IPF_vs_Control
11.391	-0.299869	0.401106	-0.747605	0.454698	0.962704	USHBP1	condition_IPF_vs_Control
10.1298	-0.335716	0.410006	-0.818807	0.412897	0.962704	MRPL34	condition_IPF_vs_Control
32.0043	-0.187187	0.225579	-0.829809	0.406647	0.962704	COPE	condition_IPF_vs_Control
22.5116	-0.241353	0.300315	-0.803664	0.421591	0.962704	CAPNS1	condition_IPF_vs_Control
15.8417	0.251501	0.300554	0.836792	0.40271	0.962704	SIRT2	condition_IPF_vs_Control
9.344	0.271319	0.351771	0.771295	0.440532	0.962704	FBL	condition_IPF_vs_Control
21.405	0.242097	0.308071	0.785847	0.431957	0.962704	PLD3	condition_IPF_vs_Control
10.1102	-0.37849	0.457727	-0.826891	0.408299	0.962704	ERCC1	condition_IPF_vs_Control
89.0341	-0.265704	0.346575	-0.766657	0.443285	0.962704	EMP3	condition_IPF_vs_Control
60.5635	-0.204157	0.261761	-0.779937	0.435428	0.962704	FCGRT	condition_IPF_vs_Control
22.059	-0.234899	0.308701	-0.760926	0.446701	0.962704	ATP6V1E1	condition_IPF_vs_Control
19.4823	0.227332	0.272053	0.835618	0.40337	0.962704	UBE2L3	condition_IPF_vs_Control
9.30359	-0.919748	1.24678	-0.737701	0.460696	0.962704	GGT5	condition_IPF_vs_Control
27.5062	0.220151	0.296061	0.743601	0.457118	0.962704	EWSR1	condition_IPF_vs_Control
17.4714	-0.256413	0.30949	-0.828501	0.407387	0.962704	FBXO7	condition_IPF_vs_Control
23.5475	-0.239883	0.300315	-0.798773	0.424422	0.962704	CDC42EP1	condition_IPF_vs_Control
12.9329	0.2853	0.38846	0.734437	0.462683	0.962704	TMEM184B	condition_IPF_vs_Control
22.6108	0.225378	0.283435	0.795164	0.426518	0.962704	ATF4	condition_IPF_vs_Control
21.0309	-0.265575	0.352589	-0.753214	0.451321	0.962704	SHANK3	condition_IPF_vs_Control
13.6154	0.251227	0.327874	0.76623	0.443539	0.962704	PRMT2	condition_IPF_vs_Control
578.641	0.241791	0.333252	0.72555	0.468114	0.962704	MT-ATP8	condition_IPF_vs_Control
12.4986	-0.223842	0.309167	-0.724019	0.469054	0.963806	TKT	condition_IPF_vs_Control
76.8938	-0.2215	0.306462	-0.722765	0.469824	0.963806	LDB2	condition_IPF_vs_Control
9.72957	0.359978	0.497396	0.723726	0.469234	0.963806	SMC5	condition_IPF_vs_Control
14.3824	0.212895	0.294703	0.722404	0.470046	0.963806	TMX1	condition_IPF_vs_Control
39.5139	-0.210458	0.29137	-0.722306	0.470106	0.963806	STAT3	condition_IPF_vs_Control
9.58232	-0.318562	0.441566	-0.721436	0.470641	0.964305	RLIM	condition_IPF_vs_Control
15.0371	-0.357876	0.496998	-0.720075	0.471479	0.965423	SMAD7	condition_IPF_vs_Control
67.9585	-0.201308	0.281588	-0.714902	0.474669	0.965639	TOMM7	condition_IPF_vs_Control
38.2107	0.191585	0.266438	0.719059	0.472104	0.965639	NDUFB11	condition_IPF_vs_Control
185.615	0.158631	0.222542	0.712813	0.475962	0.965639	STOM	condition_IPF_vs_Control
19.4065	0.308935	0.429747	0.718875	0.472218	0.965639	RP11-251M1.1	condition_IPF_vs_Control
13.9121	0.223829	0.313458	0.714065	0.475187	0.965639	CUEDC2	condition_IPF_vs_Control
9.27297	0.296155	0.413086	0.716932	0.473416	0.965639	GTF3A	condition_IPF_vs_Control
9.92514	-0.278289	0.389086	-0.715239	0.474461	0.965639	MARK3	condition_IPF_vs_Control
20.1079	0.23481	0.327681	0.716581	0.473633	0.965639	SPPL2A	condition_IPF_vs_Control
17.1119	0.240172	0.336663	0.713388	0.475605	0.965639	FLYWCH2	condition_IPF_vs_Control
15.1655	-0.376107	0.527545	-0.712938	0.475884	0.965639	WFDC1	condition_IPF_vs_Control
27.3911	0.310481	0.435437	0.713034	0.475825	0.965639	RNF213	condition_IPF_vs_Control
30.1673	-0.218706	0.306521	-0.713512	0.475529	0.965639	RPN2	condition_IPF_vs_Control
15.4108	0.254333	0.354831	0.716771	0.473515	0.965639	ILF3	condition_IPF_vs_Control
30.7656	0.205047	0.286091	0.716718	0.473548	0.965639	SNRPD2	condition_IPF_vs_Control
43.2911	-0.206014	0.288491	-0.714106	0.475161	0.965639	SOD1	condition_IPF_vs_Control
35.5213	0.198909	0.27953	0.711585	0.476722	0.966588	SCAND1	condition_IPF_vs_Control
15.1218	-0.277661	0.390621	-0.710819	0.477197	0.966959	MKLN1	condition_IPF_vs_Control
59.6927	0.171052	0.242052	0.706676	0.479768	0.96802	LMNA	condition_IPF_vs_Control
265.91	-0.205139	0.290178	-0.706943	0.479602	0.96802	TFPI	condition_IPF_vs_Control
31.5369	0.219194	0.309897	0.707311	0.479373	0.96802	NDUFAF3	condition_IPF_vs_Control
211.617	-0.157912	0.222821	-0.708694	0.478514	0.96802	FAU	condition_IPF_vs_Control
15.8404	-0.210487	0.297051	-0.708589	0.47858	0.96802	PPP1CC	condition_IPF_vs_Control
140	0.162664	0.22974	0.708037	0.478922	0.96802	RPLP0	condition_IPF_vs_Control
14.6519	-0.382347	0.540475	-0.707428	0.479301	0.96802	MAFF	condition_IPF_vs_Control
9.6566	-0.247827	0.351087	-0.705883	0.480261	0.968424	PLEKHB2	condition_IPF_vs_Control
9.50379	0.263876	0.376173	0.701475	0.483007	0.968648	SLC30A7	condition_IPF_vs_Control
97.7626	0.184818	0.263419	0.701611	0.482922	0.968648	HINT1	condition_IPF_vs_Control
9.1452	0.292441	0.414755	0.705095	0.480751	0.968648	MYLIP	condition_IPF_vs_Control
16.7524	0.257062	0.365365	0.703578	0.481696	0.968648	GNL1	condition_IPF_vs_Control
9.57013	0.287845	0.408868	0.704005	0.48143	0.968648	UQCC2	condition_IPF_vs_Control
35.2278	-0.219522	0.312324	-0.702867	0.482139	0.968648	RCN1	condition_IPF_vs_Control
25.1379	0.286241	0.407867	0.701799	0.482804	0.968648	ETS1	condition_IPF_vs_Control
15.9132	-0.211848	0.301122	-0.703529	0.481726	0.968648	MAPK3	condition_IPF_vs_Control
219.813	0.196917	0.280667	0.701605	0.482925	0.968648	RPL18A	condition_IPF_vs_Control
19.1779	0.19007	0.271147	0.700982	0.483314	0.968678	CD47	condition_IPF_vs_Control
18.0944	-0.271692	0.395991	-0.686108	0.492645	0.968882	RERE	condition_IPF_vs_Control
14.4957	-0.248328	0.388696	-0.638874	0.522905	0.968882	AGTRAP	condition_IPF_vs_Control
31.681	0.206588	0.300256	0.688038	0.491429	0.968882	HP1BP3	condition_IPF_vs_Control
16.1516	-0.228181	0.343701	-0.663895	0.506757	0.968882	PNRC2	condition_IPF_vs_Control
10.4205	-0.230295	0.343361	-0.670709	0.502406	0.968882	LIX1L	condition_IPF_vs_Control
8.87468	0.245673	0.379295	0.647711	0.517172	0.968882	DUSP23	condition_IPF_vs_Control
25.4787	-0.198034	0.293998	-0.673591	0.500571	0.968882	PRDX6	condition_IPF_vs_Control
22.7165	-0.230831	0.363794	-0.634511	0.525747	0.968882	NENF	condition_IPF_vs_Control
18.5349	-0.198261	0.311761	-0.635942	0.524815	0.968882	CNIH4	condition_IPF_vs_Control
16.9859	-0.187656	0.269576	-0.696117	0.486355	0.968882	ACP1	condition_IPF_vs_Control
9.33381	0.255433	0.387571	0.659061	0.509857	0.968882	RSAD2	condition_IPF_vs_Control
30.0847	-0.192468	0.291904	-0.659354	0.509668	0.968882	ATRAID	condition_IPF_vs_Control
11.3336	-0.215735	0.333479	-0.646924	0.517681	0.968882	NRBP1	condition_IPF_vs_Control
22.5787	-0.175077	0.258922	-0.676177	0.498928	0.968882	COX7A2L	condition_IPF_vs_Control
17.1813	0.207102	0.321989	0.643198	0.520095	0.968882	MOB1A	condition_IPF_vs_Control
9.31295	0.24666	0.358188	0.688633	0.491054	0.968882	HTRA2	condition_IPF_vs_Control
13.8264	0.302321	0.461118	0.655626	0.512065	0.968882	TMEM37	condition_IPF_vs_Control
10.3813	-0.278368	0.40511	-0.687142	0.491993	0.968882	TSN	condition_IPF_vs_Control
238.468	-0.259319	0.397928	-0.651673	0.514612	0.968882	SDPR	condition_IPF_vs_Control
27.7716	0.211093	0.333226	0.633483	0.526418	0.968882	SUMO1	condition_IPF_vs_Control
8.78087	0.262554	0.412613	0.636319	0.524569	0.968882	NOP58	condition_IPF_vs_Control
15.0433	-0.244316	0.37186	-0.65701	0.511174	0.968882	PNKD	condition_IPF_vs_Control
61.349	0.137286	0.204006	0.672949	0.50098	0.968882	BRK1	condition_IPF_vs_Control
337.498	0.196335	0.309959	0.633422	0.526458	0.968882	RPL32	condition_IPF_vs_Control
18.3808	-0.247427	0.371631	-0.665788	0.505547	0.968882	GOLGA4	condition_IPF_vs_Control
30.4732	0.252558	0.390503	0.64675	0.517794	0.968882	MAP4	condition_IPF_vs_Control
11.3271	-0.24513	0.380983	-0.643413	0.519956	0.968882	RBM5	condition_IPF_vs_Control
221.454	0.156502	0.22688	0.689801	0.49032	0.968882	RPL29	condition_IPF_vs_Control
12.5661	-0.214819	0.319887	-0.671547	0.501872	0.968882	PPP4R2	condition_IPF_vs_Control
14.4949	0.295102	0.433994	0.679968	0.496525	0.968882	BBX	condition_IPF_vs_Control
11.7479	0.29489	0.426876	0.690809	0.489686	0.968882	ANAPC13	condition_IPF_vs_Control
17.0154	0.236192	0.345457	0.683709	0.494159	0.968882	LPP	condition_IPF_vs_Control
12.2357	0.234661	0.35297	0.664819	0.506166	0.968882	HNRNPD	condition_IPF_vs_Control
14.564	-0.240466	0.371387	-0.647481	0.517321	0.968882	DNAJB14	condition_IPF_vs_Control
9.24703	0.256354	0.387233	0.662015	0.507962	0.968882	FNIP2	condition_IPF_vs_Control
14.5987	0.295708	0.463061	0.638594	0.523087	0.968882	BDP1	condition_IPF_vs_Control
14.5062	0.427712	0.611879	0.699014	0.484543	0.968882	ERAP2	condition_IPF_vs_Control
30.3948	-0.231451	0.359747	-0.643371	0.519983	0.968882	SEMA6A	condition_IPF_vs_Control
22.6793	-0.183048	0.266937	-0.685737	0.492879	0.968882	C5orf24	condition_IPF_vs_Control
14.6448	-0.212117	0.318735	-0.665498	0.505732	0.968882	PURA	condition_IPF_vs_Control
32.8869	-0.177777	0.261101	-0.680874	0.495951	0.968882	CYSTM1	condition_IPF_vs_Control
9.63921	0.242964	0.373227	0.650982	0.515058	0.968882	FBXW11	condition_IPF_vs_Control
13.2621	0.274423	0.399187	0.687457	0.491795	0.968882	PDLIM7	condition_IPF_vs_Control
27.7045	-0.172877	0.264964	-0.652454	0.514108	0.968882	DEK	condition_IPF_vs_Control
14.0579	-0.238267	0.355604	-0.670035	0.502836	0.968882	PPP1R11	condition_IPF_vs_Control
41.6403	-0.174561	0.2547	-0.685359	0.493118	0.968882	FLOT1	condition_IPF_vs_Control
14.1023	-0.197358	0.30565	-0.645699	0.518474	0.968882	RGL2	condition_IPF_vs_Control
49.747	0.489521	0.747635	0.654759	0.512623	0.968882	FKBP5	condition_IPF_vs_Control
8.97171	0.279264	0.433473	0.644247	0.519415	0.968882	KCTD20	condition_IPF_vs_Control
8.84822	-0.294954	0.422377	-0.698319	0.484978	0.968882	MRPL2	condition_IPF_vs_Control
28.1033	-0.278094	0.426562	-0.651941	0.514439	0.968882	LINC00472	condition_IPF_vs_Control
26.9904	0.222308	0.33934	0.655119	0.512391	0.968882	PTPRK	condition_IPF_vs_Control
16.8546	-0.206123	0.317224	-0.649771	0.51584	0.968882	PCMT1	condition_IPF_vs_Control
63.6464	-0.173218	0.27072	-0.639843	0.522275	0.968882	PSMB1	condition_IPF_vs_Control
10.0059	0.313265	0.490336	0.638878	0.522903	0.968882	AEBP1	condition_IPF_vs_Control
52.4724	-0.195069	0.293886	-0.663759	0.506844	0.968882	FIS1	condition_IPF_vs_Control
106.966	-0.2001	0.300179	-0.666601	0.505027	0.968882	CAV2	condition_IPF_vs_Control
8.76833	-0.378587	0.547143	-0.691934	0.488979	0.968882	EXOC4	condition_IPF_vs_Control
41.0932	-0.212202	0.303386	-0.699446	0.484273	0.968882	GIMAP8	condition_IPF_vs_Control
91.0258	-0.189425	0.283914	-0.667193	0.504649	0.968882	GIMAP7	condition_IPF_vs_Control
73.2307	-0.158564	0.249521	-0.635475	0.525119	0.968882	GIMAP4	condition_IPF_vs_Control
9.91003	-0.268438	0.420743	-0.63801	0.523467	0.968882	RPS6KA3	condition_IPF_vs_Control
9.22583	-0.261738	0.383024	-0.683346	0.494388	0.968882	YIPF6	condition_IPF_vs_Control
76.3933	0.219911	0.330293	0.665808	0.505534	0.968882	ITM2A	condition_IPF_vs_Control
10.1223	-0.25177	0.374861	-0.671636	0.501815	0.968882	HNRNPH2	condition_IPF_vs_Control
85.5709	-0.299746	0.467063	-0.641769	0.521023	0.968882	TSC22D3	condition_IPF_vs_Control
10.2116	0.287339	0.445387	0.645144	0.518834	0.968882	PSMD10	condition_IPF_vs_Control
9.09061	0.236263	0.368116	0.641817	0.520992	0.968882	ALG13	condition_IPF_vs_Control
58.8097	0.179506	0.259219	0.692487	0.488631	0.968882	SSR4	condition_IPF_vs_Control
17.1576	0.25085	0.360547	0.695747	0.486587	0.968882	KAT6A	condition_IPF_vs_Control
9.0906	0.27198	0.399147	0.681403	0.495617	0.968882	SMIM19	condition_IPF_vs_Control
46.7151	0.204819	0.300152	0.682385	0.494996	0.968882	UQCRB	condition_IPF_vs_Control
14.5113	-0.18628	0.292703	-0.636413	0.524507	0.968882	MAF1	condition_IPF_vs_Control
12.4709	0.20661	0.320797	0.644052	0.519542	0.968882	GRHPR	condition_IPF_vs_Control
10.3036	0.259753	0.387465	0.670392	0.502608	0.968882	FAM120A	condition_IPF_vs_Control
12.3687	0.278944	0.401997	0.693896	0.487747	0.968882	CDC26	condition_IPF_vs_Control
50.0874	-0.274826	0.417084	-0.658922	0.509946	0.968882	HSPA5	condition_IPF_vs_Control
17.7323	0.264404	0.399788	0.661361	0.508381	0.968882	SETX	condition_IPF_vs_Control
10.521	0.267617	0.409995	0.652731	0.51393	0.968882	SURF1	condition_IPF_vs_Control
12.8874	-0.302229	0.451481	-0.669416	0.50323	0.968882	CDKN1C	condition_IPF_vs_Control
35.6767	-0.175626	0.265708	-0.660973	0.50863	0.968882	PSMA1	condition_IPF_vs_Control
8.75558	-0.2679	0.412083	-0.650112	0.51562	0.968882	CAT	condition_IPF_vs_Control
10.349	0.221297	0.348601	0.634815	0.525549	0.968882	CELF1	condition_IPF_vs_Control
54.1137	-0.195859	0.298924	-0.655213	0.51233	0.968882	CTNND1	condition_IPF_vs_Control
12.7109	0.254872	0.401594	0.634651	0.525656	0.968882	DDB1	condition_IPF_vs_Control
34.0707	-0.158468	0.241244	-0.656877	0.51126	0.968882	UBXN1	condition_IPF_vs_Control
41.0568	-0.221333	0.328389	-0.673997	0.500313	0.968882	COX8A	condition_IPF_vs_Control
9.94144	-0.27024	0.419821	-0.643703	0.519768	0.968882	ARCN1	condition_IPF_vs_Control
16.5762	0.256418	0.381441	0.672235	0.501434	0.968882	PHLDB1	condition_IPF_vs_Control
60.5353	0.165358	0.241833	0.683771	0.49412	0.968882	ROBO4	condition_IPF_vs_Control
15.444	-0.179588	0.275626	-0.651566	0.514681	0.968882	RAB18	condition_IPF_vs_Control
25.2835	0.17242	0.261561	0.659196	0.50977	0.968882	ANXA11	condition_IPF_vs_Control
18.0219	-0.296215	0.460313	-0.643508	0.519894	0.968882	SORBS1	condition_IPF_vs_Control
22.5368	0.258523	0.37504	0.689321	0.490621	0.968882	GRK5	condition_IPF_vs_Control
14.1795	0.212182	0.324669	0.653535	0.513412	0.968882	ERGIC2	condition_IPF_vs_Control
89.9528	0.11584	0.179852	0.644086	0.51952	0.968882	PFDN5	condition_IPF_vs_Control
27.4211	-0.17668	0.256657	-0.688391	0.491207	0.968882	PA2G4	condition_IPF_vs_Control
37.8337	0.544173	0.802306	0.67826	0.497607	0.968882	DUSP6	condition_IPF_vs_Control
10.8781	0.226281	0.357074	0.633708	0.526271	0.968882	MRPL42	condition_IPF_vs_Control
11.7724	-0.256534	0.402058	-0.638053	0.523439	0.968882	TMPO	condition_IPF_vs_Control
82.3265	-0.138102	0.214844	-0.642802	0.520353	0.968882	ARPC3	condition_IPF_vs_Control
167.597	0.14997	0.227655	0.658758	0.510051	0.968882	RPL6	condition_IPF_vs_Control
12.5605	0.330949	0.487926	0.678277	0.497596	0.968882	MLEC	condition_IPF_vs_Control
26.9563	-0.160701	0.244407	-0.657513	0.510851	0.968882	ELF1	condition_IPF_vs_Control
38.1457	0.147065	0.223121	0.659127	0.509815	0.968882	HNRNPC	condition_IPF_vs_Control
61.1266	-0.206604	0.322796	-0.640046	0.522143	0.968882	STXBP6	condition_IPF_vs_Control
13.249	-0.219633	0.326243	-0.673219	0.500808	0.968882	EAPP	condition_IPF_vs_Control
14.6932	-0.221953	0.334327	-0.66388	0.506767	0.968882	PNN	condition_IPF_vs_Control
64.1401	-0.258545	0.40537	-0.637799	0.523605	0.968882	NPC2	condition_IPF_vs_Control
40.815	-0.149407	0.225232	-0.663347	0.507108	0.968882	DDX24	condition_IPF_vs_Control
800.744	0.175557	0.271547	0.646507	0.517951	0.968882	IFI27	condition_IPF_vs_Control
14.4422	-0.253555	0.366304	-0.692199	0.488813	0.968882	UBE3A	condition_IPF_vs_Control
13.8667	-0.228364	0.35235	-0.648116	0.51691	0.968882	TMEM87A	condition_IPF_vs_Control
26.732	-0.180963	0.285557	-0.633718	0.526265	0.968882	SNAP23	condition_IPF_vs_Control
10.9229	-0.253977	0.400721	-0.633801	0.526211	0.968882	CCNDBP1	condition_IPF_vs_Control
11.6626	-0.220411	0.344327	-0.640123	0.522093	0.968882	COPS2	condition_IPF_vs_Control
11.9998	-0.260817	0.395986	-0.658652	0.51012	0.968882	TCF12	condition_IPF_vs_Control
18.7075	-0.249097	0.364778	-0.682874	0.494686	0.968882	ADAM10	condition_IPF_vs_Control
31.488	-0.179865	0.25978	-0.692375	0.488702	0.968882	BNIP2	condition_IPF_vs_Control
25.0095	0.186136	0.278205	0.669062	0.503456	0.968882	NPTN	condition_IPF_vs_Control
15.8996	-0.202955	0.310914	-0.652769	0.513905	0.968882	TM2D3	condition_IPF_vs_Control
15.5851	-0.205843	0.304494	-0.676015	0.499031	0.968882	SPSB3	condition_IPF_vs_Control
38.7934	-0.16597	0.2476	-0.670315	0.502657	0.968882	NDUFB10	condition_IPF_vs_Control
17.0514	0.325938	0.508175	0.64139	0.521269	0.968882	SULT1A1	condition_IPF_vs_Control
28.8038	0.217619	0.337432	0.644927	0.518974	0.968882	HSBP1	condition_IPF_vs_Control
11.6629	-0.228423	0.34742	-0.657483	0.51087	0.968882	SPG7	condition_IPF_vs_Control
325.437	0.173119	0.258228	0.670409	0.502597	0.968882	RPL13	condition_IPF_vs_Control
12.6574	-0.211599	0.32466	-0.651756	0.514558	0.968882	SCARF1	condition_IPF_vs_Control
12.5395	0.273127	0.422095	0.647076	0.517583	0.968882	RARA	condition_IPF_vs_Control
489.893	0.195472	0.307265	0.636168	0.524667	0.968882	RAMP2	condition_IPF_vs_Control
12.6522	0.268734	0.396913	0.677061	0.498367	0.968882	BPTF	condition_IPF_vs_Control
9.22936	-0.27819	0.429778	-0.647287	0.517446	0.968882	METTL23	condition_IPF_vs_Control
19.7716	0.224934	0.322346	0.697804	0.4853	0.968882	ZFAS1	condition_IPF_vs_Control
15.7256	-0.227612	0.343227	-0.663151	0.507234	0.968882	PRPF6	condition_IPF_vs_Control
14.1152	-0.245641	0.376436	-0.652545	0.51405	0.968882	TMEM259	condition_IPF_vs_Control
10.4892	0.259408	0.402339	0.644751	0.519088	0.968882	TIMM13	condition_IPF_vs_Control
27.9848	-0.175821	0.261423	-0.672554	0.501231	0.968882	MYDGF	condition_IPF_vs_Control
11.2631	0.23025	0.341468	0.674296	0.500123	0.968882	SAFB	condition_IPF_vs_Control
16.2611	0.219742	0.33438	0.657162	0.511077	0.968882	PGLS	condition_IPF_vs_Control
25.0681	-0.173926	0.257472	-0.675516	0.499348	0.968882	FKBP8	condition_IPF_vs_Control
13.9664	-0.257729	0.374795	-0.687655	0.49167	0.968882	LSR	condition_IPF_vs_Control
159.319	0.124057	0.192501	0.644445	0.519287	0.968882	RPS16	condition_IPF_vs_Control
19.875	-0.204391	0.303119	-0.674292	0.500125	0.968882	PPP2R1A	condition_IPF_vs_Control
141.848	0.189301	0.275986	0.685909	0.49277	0.968882	RPS9	condition_IPF_vs_Control
75.1102	0.205917	0.314453	0.654841	0.51257	0.968882	MIF	condition_IPF_vs_Control
23.4858	-0.189654	0.29474	-0.64346	0.519925	0.968882	SMDT1	condition_IPF_vs_Control
10.2577	0.24125	0.37715	0.639665	0.52239	0.968882	LMF2	condition_IPF_vs_Control
30.0967	-0.198635	0.314614	-0.63136	0.527805	0.970282	EIF4H	condition_IPF_vs_Control
18.6829	0.188819	0.298997	0.631507	0.527709	0.970282	RBCK1	condition_IPF_vs_Control
50.272	-0.218663	0.346894	-0.630345	0.528469	0.970963	FOXP1	condition_IPF_vs_Control
11.812	-0.265331	0.423824	-0.626042	0.531288	0.971924	SZRD1	condition_IPF_vs_Control
11.0507	-0.233818	0.373633	-0.625797	0.531448	0.971924	SMIM12	condition_IPF_vs_Control
9.04797	0.331389	0.531173	0.62388	0.532706	0.971924	IFI44	condition_IPF_vs_Control
12.5187	-0.218007	0.348002	-0.626453	0.531018	0.971924	SF3B4	condition_IPF_vs_Control
20.7905	-0.180579	0.289561	-0.623628	0.532872	0.971924	CCT7	condition_IPF_vs_Control
17.9037	-0.189319	0.304346	-0.622053	0.533907	0.971924	RNF130	condition_IPF_vs_Control
26.1542	-0.191885	0.308694	-0.621604	0.534202	0.971924	DDAH2	condition_IPF_vs_Control
8.89922	0.283125	0.454869	0.622432	0.533658	0.971924	GGCT	condition_IPF_vs_Control
14.5236	-0.265766	0.423999	-0.626808	0.530785	0.971924	HIP1	condition_IPF_vs_Control
12.2582	-0.290774	0.467299	-0.622243	0.533782	0.971924	SRPK2	condition_IPF_vs_Control
20.7513	0.184862	0.294799	0.627077	0.530608	0.971924	SSBP1	condition_IPF_vs_Control
25.2638	-0.20202	0.322104	-0.62719	0.530535	0.971924	NDUFS8	condition_IPF_vs_Control
35.0099	-0.20251	0.322308	-0.628312	0.5298	0.971924	FZD4	condition_IPF_vs_Control
13.9419	-0.237037	0.379971	-0.623829	0.53274	0.971924	NDRG2	condition_IPF_vs_Control
17.4824	0.203556	0.327531	0.621487	0.534279	0.971924	SPHK1	condition_IPF_vs_Control
31.1463	0.24469	0.392576	0.623292	0.533093	0.971924	JUND	condition_IPF_vs_Control
8.85703	-0.26876	0.4309	-0.623718	0.532813	0.971924	GATAD2A	condition_IPF_vs_Control
37.2178	-0.219055	0.351741	-0.622773	0.533434	0.971924	NDUFA3	condition_IPF_vs_Control
17.8382	-0.18044	0.291366	-0.619289	0.535726	0.97402	MGAT4A	condition_IPF_vs_Control
86.8065	-0.145382	0.235041	-0.61854	0.536219	0.974382	RPL13A	condition_IPF_vs_Control
13.7967	-0.306834	0.496605	-0.617862	0.536666	0.974659	EML1	condition_IPF_vs_Control
11.5651	-0.236609	0.383768	-0.616543	0.537537	0.975704	TTC14	condition_IPF_vs_Control
13.6935	-0.20948	0.340022	-0.616076	0.537845	0.975728	ZMYND11	condition_IPF_vs_Control
31.9176	-0.148241	0.240802	-0.615615	0.538148	0.975744	YIPF3	condition_IPF_vs_Control
9.29118	-0.18615	0.418927	-0.44435	0.65679	0.976164	UBE2J2	condition_IPF_vs_Control
27.0319	0.126877	0.237773	0.533606	0.593614	0.976164	AURKAIP1	condition_IPF_vs_Control
21.2257	0.154927	0.32056	0.483301	0.628882	0.976164	GNB1	condition_IPF_vs_Control
31.1575	-0.11846	0.222864	-0.531535	0.595048	0.976164	ENO1	condition_IPF_vs_Control
11.1624	0.18691	0.384852	0.485666	0.627204	0.976164	CLSTN1	condition_IPF_vs_Control
55.8645	-0.127811	0.275106	-0.464588	0.642226	0.976164	ECE1	condition_IPF_vs_Control
9.06655	-0.219673	0.387745	-0.566541	0.571026	0.976164	PITHD1	condition_IPF_vs_Control
33.7505	-0.174956	0.294371	-0.594336	0.552287	0.976164	SRRM1	condition_IPF_vs_Control
54.6488	0.16708	0.307454	0.543431	0.586833	0.976164	STX12	condition_IPF_vs_Control
36.4251	0.171072	0.316137	0.541134	0.588415	0.976164	ATPIF1	condition_IPF_vs_Control
11.7236	-0.156625	0.34842	-0.449528	0.653051	0.976164	PUM1	condition_IPF_vs_Control
16.976	0.152887	0.345065	0.443069	0.657716	0.976164	TRAPPC3	condition_IPF_vs_Control
18.2392	-0.155322	0.318263	-0.48803	0.625529	0.976164	ELOVL1	condition_IPF_vs_Control
14.8696	0.196466	0.369845	0.531211	0.595273	0.976164	NRDC	condition_IPF_vs_Control
16.4749	-0.169362	0.295776	-0.572604	0.566913	0.976164	TXNDC12	condition_IPF_vs_Control
17.4383	-0.137837	0.32465	-0.42457	0.67115	0.976164	MAGOH	condition_IPF_vs_Control
17.1841	0.374571	0.640434	0.584871	0.558635	0.976164	PDE4B	condition_IPF_vs_Control
10.5963	-0.196531	0.357346	-0.549975	0.582337	0.976164	WLS	condition_IPF_vs_Control
10.2975	-0.216847	0.368396	-0.588623	0.556114	0.976164	USP33	condition_IPF_vs_Control
10.4652	-0.241362	0.427201	-0.564985	0.572084	0.976164	BCL10	condition_IPF_vs_Control
12.6246	-0.205466	0.460521	-0.44616	0.655482	0.976164	ODF2L	condition_IPF_vs_Control
19.1825	-0.15712	0.350788	-0.447907	0.654221	0.976164	PKN2	condition_IPF_vs_Control
10.496	0.297576	0.620551	0.479535	0.631558	0.976164	GBP3	condition_IPF_vs_Control
10.2109	0.208304	0.34864	0.597476	0.55019	0.976164	DNTTIP2	condition_IPF_vs_Control
16.7918	0.192527	0.321185	0.599428	0.548888	0.976164	GNAI3	condition_IPF_vs_Control
21.0456	0.11843	0.275143	0.430429	0.666884	0.976164	RAP1A	condition_IPF_vs_Control
42.0267	-0.153902	0.369179	-0.416876	0.676769	0.976164	CD58	condition_IPF_vs_Control
8.79723	0.333941	0.597656	0.558751	0.576331	0.976164	RP11-14N7.2	condition_IPF_vs_Control
25.9183	0.152518	0.277164	0.550281	0.582126	0.976164	ENSA	condition_IPF_vs_Control
23.265	0.112332	0.248424	0.452177	0.651142	0.976164	ILF2	condition_IPF_vs_Control
70.7496	0.124734	0.255856	0.487516	0.625893	0.976164	TPM3	condition_IPF_vs_Control
65.1302	-0.191015	0.315085	-0.606232	0.544361	0.976164	KRTCAP2	condition_IPF_vs_Control
14.6761	-0.186415	0.338878	-0.550096	0.582254	0.976164	SCAMP3	condition_IPF_vs_Control
9.92218	-0.217365	0.379322	-0.573036	0.56662	0.976164	DAP3	condition_IPF_vs_Control
12.4238	-0.15716	0.353811	-0.444192	0.656904	0.976164	APOA1BP	condition_IPF_vs_Control
18.1196	0.146643	0.331233	0.442719	0.657969	0.976164	UFC1	condition_IPF_vs_Control
18.296	-0.206183	0.346427	-0.595171	0.551729	0.976164	NDUFS2	condition_IPF_vs_Control
17.9654	-0.147405	0.29648	-0.497185	0.619059	0.976164	SDHC	condition_IPF_vs_Control
9.88376	-0.169312	0.333807	-0.507216	0.612003	0.976164	MRPS14	condition_IPF_vs_Control
20.279	-0.136108	0.265042	-0.513535	0.607577	0.976164	ADIPOR1	condition_IPF_vs_Control
55.0825	-0.172582	0.363927	-0.474223	0.635341	0.976164	CD46	condition_IPF_vs_Control
65.2781	0.206292	0.385772	0.534752	0.592821	0.976164	CD34	condition_IPF_vs_Control
121.356	0.135175	0.250389	0.539859	0.589294	0.976164	GUK1	condition_IPF_vs_Control
10.1735	-0.190707	0.33556	-0.568326	0.569814	0.976164	RNF187	condition_IPF_vs_Control
9.05714	0.213271	0.376066	0.567109	0.57064	0.976164	LGALS8	condition_IPF_vs_Control
9.08152	-0.234265	0.481656	-0.486375	0.626702	0.976164	COX20	condition_IPF_vs_Control
13.7273	-0.15353	0.345282	-0.444652	0.656571	0.976164	ITGB1BP1	condition_IPF_vs_Control
38.8868	-0.11482	0.263072	-0.436458	0.662504	0.976164	PDIA6	condition_IPF_vs_Control
125.736	-0.135235	0.224633	-0.602026	0.547157	0.976164	LAPTM4A	condition_IPF_vs_Control
16.3554	-0.160286	0.344831	-0.464826	0.642056	0.976164	SNX17	condition_IPF_vs_Control
14.0504	0.150151	0.362597	0.4141	0.678801	0.976164	BIRC6	condition_IPF_vs_Control
24.7986	-0.175716	0.335618	-0.523558	0.600586	0.976164	CRIM1	condition_IPF_vs_Control
9.80242	-0.239944	0.48807	-0.491618	0.62299	0.976164	PRKD3	condition_IPF_vs_Control
13.4311	-0.255974	0.570947	-0.448331	0.653914	0.976164	CDC42EP3	condition_IPF_vs_Control
8.85462	-0.208022	0.409559	-0.507917	0.611511	0.976164	LRPPRC	condition_IPF_vs_Control
9.93609	0.173396	0.395851	0.438032	0.661363	0.976164	DYSF	condition_IPF_vs_Control
9.5936	-0.161383	0.360673	-0.447449	0.654551	0.976164	DUSP11	condition_IPF_vs_Control
1581.08	-0.128764	0.284907	-0.451953	0.651303	0.976164	TMSB10	condition_IPF_vs_Control
152.079	0.124659	0.227239	0.548582	0.583293	0.976164	VAMP5	condition_IPF_vs_Control
18.3261	0.420151	0.991279	0.423848	0.671677	0.976164	SFTPB	condition_IPF_vs_Control
68.1272	-0.122062	0.245663	-0.496867	0.619283	0.976164	COX5B	condition_IPF_vs_Control
56.532	0.149417	0.244922	0.610059	0.541823	0.976164	RPL31	condition_IPF_vs_Control
18.3421	0.174091	0.358976	0.484966	0.6277	0.976164	SEPT10	condition_IPF_vs_Control
60.7627	0.242225	0.433777	0.558409	0.576565	0.976164	GYPC	condition_IPF_vs_Control
11.7991	-0.182297	0.407969	-0.446839	0.654991	0.976164	RAB3GAP1	condition_IPF_vs_Control
13.9311	-0.130954	0.315489	-0.415082	0.678082	0.976164	MARCH7	condition_IPF_vs_Control
48.918	-0.131155	0.258497	-0.507376	0.611891	0.976164	NOSTRIN	condition_IPF_vs_Control
10.3742	-0.209906	0.36413	-0.576458	0.564305	0.976164	GORASP2	condition_IPF_vs_Control
75.1463	0.156976	0.303648	0.516967	0.605179	0.976164	ITGA6	condition_IPF_vs_Control
15.197	-0.187993	0.340451	-0.552189	0.580819	0.976164	UBE2E3	condition_IPF_vs_Control
31.9936	-0.192713	0.383356	-0.502701	0.615174	0.976164	SSFA2	condition_IPF_vs_Control
16.7906	-0.151355	0.328137	-0.461255	0.644616	0.976164	MOB4	condition_IPF_vs_Control
21.9388	-0.135728	0.305265	-0.444625	0.656591	0.976164	CLK1	condition_IPF_vs_Control
21.091	0.191832	0.355217	0.54004	0.589169	0.976164	NDUFB3	condition_IPF_vs_Control
14.1219	0.169029	0.35863	0.47132	0.637412	0.976164	KLF7	condition_IPF_vs_Control
10.611	-0.453877	0.839832	-0.540437	0.588895	0.976164	FN1	condition_IPF_vs_Control
31.8976	0.17448	0.310365	0.562176	0.573996	0.976164	SP100	condition_IPF_vs_Control
512.333	0.134951	0.23207	0.581512	0.560895	0.976164	PTMA	condition_IPF_vs_Control
21.4476	0.140759	0.326477	0.431143	0.666364	0.976164	MYEOV2	condition_IPF_vs_Control
38.4873	-0.140046	0.270451	-0.517824	0.604581	0.976164	SEPT2	condition_IPF_vs_Control
10.4109	-0.166565	0.387302	-0.430065	0.667148	0.976164	TBC1D5	condition_IPF_vs_Control
81.4857	-0.187015	0.385896	-0.484626	0.627942	0.976164	TGFBR2	condition_IPF_vs_Control
83.4075	-0.103179	0.199198	-0.51797	0.604479	0.976164	RPSA	condition_IPF_vs_Control
11.0488	-0.232419	0.449151	-0.517463	0.604833	0.976164	HIGD1A	condition_IPF_vs_Control
151.485	-0.179275	0.332358	-0.539404	0.589608	0.976164	CLEC3B	condition_IPF_vs_Control
9.37238	-0.209293	0.368379	-0.568146	0.569936	0.976164	CCRL2	condition_IPF_vs_Control
14.492	-0.181333	0.312435	-0.580385	0.561655	0.976164	CCDC12	condition_IPF_vs_Control
34.1663	0.157755	0.267791	0.589098	0.555795	0.976164	SHISA5	condition_IPF_vs_Control
28.5848	0.191328	0.363018	0.527049	0.59816	0.976164	LAMB2	condition_IPF_vs_Control
10.0165	0.221588	0.515236	0.430071	0.667144	0.976164	HYAL1	condition_IPF_vs_Control
10.1477	0.202376	0.385284	0.525265	0.599399	0.976164	TUSC2	condition_IPF_vs_Control
10.287	0.197966	0.3826	0.517423	0.604861	0.976164	WDR82	condition_IPF_vs_Control
94.1235	0.217848	0.47853	0.455245	0.648933	0.976164	FAM107A	condition_IPF_vs_Control
26.0671	-0.123061	0.278493	-0.441881	0.658575	0.976164	ARL6IP5	condition_IPF_vs_Control
143.289	0.088158	0.212055	0.415732	0.677606	0.976164	RPL24	condition_IPF_vs_Control
16.6053	0.21178	0.43112	0.491231	0.623263	0.976164	GOLGB1	condition_IPF_vs_Control
9.06884	0.150259	0.347499	0.432401	0.66545	0.976164	UBA5	condition_IPF_vs_Control
18.7536	-0.17752	0.312748	-0.567615	0.570297	0.976164	U2SURP	condition_IPF_vs_Control
49.85	0.172989	0.417519	0.414326	0.678636	0.976164	PLSCR1	condition_IPF_vs_Control
16.648	0.195692	0.383118	0.510789	0.609499	0.976164	TM4SF18	condition_IPF_vs_Control
10.9133	-0.17957	0.367902	-0.488093	0.625484	0.976164	COMMD2	condition_IPF_vs_Control
30.1134	-0.166234	0.27756	-0.59891	0.549233	0.976164	SERP1	condition_IPF_vs_Control
15.5516	-0.158896	0.339883	-0.467501	0.640141	0.976164	NDUFB5	condition_IPF_vs_Control
19.1774	-0.153321	0.322208	-0.475843	0.634187	0.976164	TRA2B	condition_IPF_vs_Control
30.742	-0.17883	0.298336	-0.599425	0.548889	0.976164	CCDC50	condition_IPF_vs_Control
32.3695	-0.302576	0.605532	-0.499686	0.617296	0.976164	HES1	condition_IPF_vs_Control
10.6749	0.24207	0.443394	0.545948	0.585102	0.976164	TMEM44	condition_IPF_vs_Control
19.1721	0.195928	0.337398	0.580703	0.561441	0.976164	PPP1R2	condition_IPF_vs_Control
27.2326	-0.144574	0.274919	-0.525877	0.598974	0.976164	PAK2	condition_IPF_vs_Control
12.0734	0.216632	0.417804	0.5185	0.604109	0.976164	MFSD10	condition_IPF_vs_Control
19.6895	-0.121889	0.290802	-0.419148	0.675108	0.976164	LRPAP1	condition_IPF_vs_Control
11.1022	-0.268235	0.446286	-0.601039	0.547814	0.976164	BOD1L1	condition_IPF_vs_Control
10.3298	-0.194489	0.381529	-0.509763	0.610218	0.976164	FBXL5	condition_IPF_vs_Control
89.3041	0.237797	0.428528	0.554915	0.578953	0.976164	LAP3	condition_IPF_vs_Control
10.0488	-0.19182	0.349899	-0.548215	0.583544	0.976164	MED28	condition_IPF_vs_Control
14.289	0.183567	0.318922	0.575585	0.564896	0.976164	DHX15	condition_IPF_vs_Control
15.2314	0.212199	0.379031	0.559846	0.575584	0.976164	FAM114A1	condition_IPF_vs_Control
25.3061	-0.152842	0.297081	-0.514478	0.606918	0.976164	SCARB2	condition_IPF_vs_Control
55.2991	0.137753	0.27293	0.504719	0.613756	0.976164	UBE2D3	condition_IPF_vs_Control
12.4135	0.234756	0.501819	0.467809	0.639921	0.976164	KIAA1109	condition_IPF_vs_Control
18.7386	-0.140799	0.292574	-0.481241	0.630345	0.976164	LSM6	condition_IPF_vs_Control
240.89	0.0971836	0.223704	0.434429	0.663977	0.976164	RPS3A	condition_IPF_vs_Control
9.37303	-0.160298	0.37854	-0.423464	0.671957	0.976164	ARFIP1	condition_IPF_vs_Control
24.4151	0.117354	0.267215	0.439174	0.660536	0.976164	PDCD6	condition_IPF_vs_Control
9.36795	-0.204565	0.476022	-0.42974	0.667385	0.976164	ICE1	condition_IPF_vs_Control
12.991	0.195792	0.343494	0.570001	0.568677	0.976164	ZFR	condition_IPF_vs_Control
22.4043	-0.249417	0.42964	-0.580526	0.56156	0.976164	NPR3	condition_IPF_vs_Control
281.441	0.182063	0.343077	0.530677	0.595643	0.976164	IL7R	condition_IPF_vs_Control
9.57184	0.307667	0.517478	0.59455	0.552144	0.976164	ITGA2	condition_IPF_vs_Control
10.7226	0.198886	0.385377	0.516082	0.605797	0.976164	DHX29	condition_IPF_vs_Control
28.4687	0.204318	0.382763	0.533797	0.593482	0.976164	PLPP1	condition_IPF_vs_Control
34.0442	-0.239805	0.560409	-0.42791	0.668717	0.976164	PLK2	condition_IPF_vs_Control
11.8749	0.283067	0.489829	0.57789	0.563339	0.976164	PIK3R1	condition_IPF_vs_Control
13.0801	0.187191	0.40809	0.458701	0.646449	0.976164	MARVELD2	condition_IPF_vs_Control
134.934	-0.122712	0.250102	-0.490647	0.623676	0.976164	BTF3	condition_IPF_vs_Control
9.82805	-0.185901	0.334941	-0.555027	0.578876	0.976164	POLK	condition_IPF_vs_Control
10.9683	-0.239153	0.399165	-0.599133	0.549084	0.976164	SCAMP1	condition_IPF_vs_Control
11.2594	0.195994	0.338334	0.579292	0.562392	0.976164	TMEM167A	condition_IPF_vs_Control
42.8296	-0.17099	0.303796	-0.562845	0.57354	0.976164	CAST	condition_IPF_vs_Control
39.4829	-0.149164	0.280551	-0.531683	0.594946	0.976164	REEP5	condition_IPF_vs_Control
9.93385	-0.243449	0.52594	-0.462884	0.643447	0.976164	ZNF608	condition_IPF_vs_Control
95.2351	0.0948707	0.206253	0.459973	0.645535	0.976164	SKP1	condition_IPF_vs_Control
17.4435	-0.179748	0.344655	-0.521529	0.601998	0.976164	PPP2CA	condition_IPF_vs_Control
36.1383	-0.53408	1.03086	-0.518093	0.604393	0.976164	EGR1	condition_IPF_vs_Control
17.8402	-0.154579	0.358871	-0.430737	0.666659	0.976164	PFDN1	condition_IPF_vs_Control
11.7099	0.165413	0.312858	0.528717	0.597002	0.976164	SRA1	condition_IPF_vs_Control
9.71614	-0.188259	0.38907	-0.483869	0.628479	0.976164	ZMAT2	condition_IPF_vs_Control
17.6049	-0.178623	0.307627	-0.580646	0.561479	0.976164	TAF7	condition_IPF_vs_Control
10.667	0.225904	0.382318	0.590879	0.554601	0.976164	DIAPH1	condition_IPF_vs_Control
29.8331	-0.171817	0.326491	-0.526255	0.598711	0.976164	NR3C1	condition_IPF_vs_Control
9.73405	0.210482	0.348017	0.604803	0.54531	0.976164	YIPF5	condition_IPF_vs_Control
20.3776	0.133459	0.247745	0.538695	0.590097	0.976164	G3BP1	condition_IPF_vs_Control
11.2784	-0.235111	0.461404	-0.509555	0.610363	0.976164	CLINT1	condition_IPF_vs_Control
10.5908	-0.184499	0.381304	-0.483863	0.628483	0.976164	NUDCD2	condition_IPF_vs_Control
22.0143	-0.113953	0.267542	-0.425927	0.670161	0.976164	HIGD2A	condition_IPF_vs_Control
49.4457	0.157091	0.270255	0.58127	0.561059	0.976164	CANX	condition_IPF_vs_Control
150.558	0.0722758	0.167917	0.430425	0.666887	0.976164	GNB2L1	condition_IPF_vs_Control
11.2598	0.170712	0.320362	0.532872	0.594122	0.976164	DUSP22	condition_IPF_vs_Control
9.20611	0.31379	0.580592	0.540466	0.588876	0.976164	SERPINB9	condition_IPF_vs_Control
59.522	0.108249	0.254699	0.425008	0.670831	0.976164	SERPINB6	condition_IPF_vs_Control
21.5239	-0.266658	0.454016	-0.587333	0.55698	0.976164	BTN3A2	condition_IPF_vs_Control
13.7162	-0.173083	0.319446	-0.541822	0.587941	0.976164	BAG6	condition_IPF_vs_Control
134.364	-0.163594	0.272949	-0.599356	0.548936	0.976164	CLIC1	condition_IPF_vs_Control
11.6075	0.187232	0.312858	0.598459	0.549534	0.976164	NELFE	condition_IPF_vs_Control
163.926	-0.23782	0.513958	-0.462722	0.643564	0.976164	HLA-DRA	condition_IPF_vs_Control
293.392	-0.203822	0.491564	-0.414639	0.678406	0.976164	HLA-DRB1	condition_IPF_vs_Control
121.734	-0.288619	0.485131	-0.594929	0.551891	0.976164	HLA-DPA1	condition_IPF_vs_Control
225.164	0.101447	0.243812	0.416086	0.677347	0.976164	RPS18	condition_IPF_vs_Control
9.40419	-0.259432	0.423591	-0.612457	0.540235	0.976164	UBR2	condition_IPF_vs_Control
13.2227	0.24733	0.498801	0.495849	0.620001	0.976164	DST	condition_IPF_vs_Control
13.8282	0.161434	0.326836	0.49393	0.621356	0.976164	SMAP1	condition_IPF_vs_Control
17.1652	0.145795	0.288054	0.506136	0.612761	0.976164	SYNCRIP	condition_IPF_vs_Control
9.88923	0.251805	0.424376	0.593354	0.552944	0.976164	REV3L	condition_IPF_vs_Control
18.8672	-0.157684	0.340122	-0.46361	0.642927	0.976164	EPB41L2	condition_IPF_vs_Control
[truncated: 9,723 more rows]

## Sheet: sCap
baseMean	log2FoldChange	lfcSE	stat	pvalue	padj	gene	test
375.807	3.67905	0.236362	15.5653	1.25308e-54	1.3146e-50	IGFBP7	condition_IPF_vs_Control
39.9735	6.96614	0.522723	13.3266	1.6205e-40	8.50032e-37	COL15A1	condition_IPF_vs_Control
203.826	-2.60362	0.20577	-12.653	1.07618e-36	3.7634e-33	EPAS1	condition_IPF_vs_Control
53.3438	4.36173	0.356547	12.2333	2.06501e-34	5.41602e-31	SPRY1	condition_IPF_vs_Control
37.7459	-7.29799	0.605041	-12.062	1.67706e-33	3.51881e-30	VIPR1	condition_IPF_vs_Control
330.03	-2.11397	0.177568	-11.9051	1.11348e-32	1.94691e-29	HLA-E	condition_IPF_vs_Control
36.1443	-5.37075	0.452703	-11.8638	1.82595e-32	2.73657e-29	CA4	condition_IPF_vs_Control
12.9083	-5.64757	0.490849	-11.5057	1.23454e-30	1.61894e-27	STXBP6	condition_IPF_vs_Control
41.3865	-3.77041	0.337045	-11.1867	4.7387e-29	5.52374e-26	BTNL9	condition_IPF_vs_Control
11.1321	6.36988	0.58319	10.9225	9.00085e-28	9.44279e-25	ZNF385D	condition_IPF_vs_Control
17.801	-3.96247	0.377192	-10.5052	8.17737e-26	7.79898e-23	PAPSS2	condition_IPF_vs_Control
83.9166	4.28419	0.409421	10.464	1.26364e-25	1.10473e-22	PLVAP	condition_IPF_vs_Control
51.1042	-8.38689	0.809027	-10.3666	3.51664e-25	2.83793e-22	SLC6A4	condition_IPF_vs_Control
15.0151	4.87741	0.476934	10.2266	1.50755e-24	1.12969e-21	MPZL2	condition_IPF_vs_Control
65.7846	-3.06903	0.301601	-10.1758	2.54328e-24	1.77877e-21	TFPI	condition_IPF_vs_Control
61.5988	3.72444	0.37084	10.0433	9.83723e-24	6.45015e-21	ACKR1	condition_IPF_vs_Control
50.5782	-3.11312	0.312286	-9.9688	2.08726e-23	1.28808e-20	IFNGR1	condition_IPF_vs_Control
80.2314	-1.93136	0.195838	-9.86206	6.07907e-23	3.54308e-20	SLC9A3R2	condition_IPF_vs_Control
22.0535	4.29434	0.435723	9.85565	6.47944e-23	3.57767e-20	VWA1	condition_IPF_vs_Control
9.74291	-4.35059	0.452001	-9.62519	6.25932e-22	3.28332e-19	CD82	condition_IPF_vs_Control
4.80641	-5.36713	0.560125	-9.58203	9.516e-22	4.75392e-19	AFF3	condition_IPF_vs_Control
13.2817	3.31259	0.349872	9.468	2.85258e-21	1.36029e-18	BACE2	condition_IPF_vs_Control
14.2623	-3.70555	0.391928	-9.45465	3.24098e-21	1.47831e-18	TBX3	condition_IPF_vs_Control
81.7362	-2.91719	0.310408	-9.3979	5.56618e-21	2.43312e-18	TNFSF10	condition_IPF_vs_Control
136.99	1.67521	0.179061	9.3555	8.32048e-21	3.48851e-18	RPL5	condition_IPF_vs_Control
10.5425	4.68371	0.500854	9.35145	8.64562e-21	3.48851e-18	FAM198B	condition_IPF_vs_Control
61.1102	-4.22304	0.453855	-9.30482	1.34218e-20	5.21512e-18	GPX3	condition_IPF_vs_Control
26.5399	-2.25371	0.245557	-9.17797	4.39297e-20	1.64595e-17	ACVRL1	condition_IPF_vs_Control
247.364	1.95611	0.21454	9.11768	7.67486e-20	2.69229e-17	RPS6	condition_IPF_vs_Control
242.823	2.1005	0.230385	9.11734	7.69887e-20	2.69229e-17	RPL12	condition_IPF_vs_Control
14.0725	-3.56013	0.390878	-9.10805	8.38771e-20	2.74986e-17	RNF144B	condition_IPF_vs_Control
48.5283	-1.47559	0.161954	-9.11119	8.14864e-20	2.74986e-17	LY6E	condition_IPF_vs_Control
9.4523	-3.86458	0.429942	-8.9886	2.50393e-19	7.78714e-17	HIF3A	condition_IPF_vs_Control
22.8304	-2.76569	0.307718	-8.98774	2.52371e-19	7.78714e-17	EMP3	condition_IPF_vs_Control
362.675	-1.68763	0.19089	-8.84085	9.49971e-19	2.84747e-16	HLA-C	condition_IPF_vs_Control
23.2959	-3.73164	0.422286	-8.83675	9.85402e-19	2.87163e-16	SYNE1	condition_IPF_vs_Control
16.894	-3.14492	0.356575	-8.81981	1.1465e-18	3.25079e-16	MAOA	condition_IPF_vs_Control
122.568	1.96499	0.224655	8.74671	2.19668e-18	6.06456e-16	RPL10A	condition_IPF_vs_Control
54.0586	-6.19562	0.726781	-8.52474	1.53152e-17	4.01679e-15	IL7R	condition_IPF_vs_Control
24.5449	-1.95035	0.228741	-8.52644	1.50925e-17	4.01679e-15	RALA	condition_IPF_vs_Control
7.51606	-4.71658	0.558955	-8.43822	3.22203e-17	8.24447e-15	IL18R1	condition_IPF_vs_Control
79.367	-7.30343	0.868251	-8.41166	4.04259e-17	1.00978e-14	TMEM100	condition_IPF_vs_Control
7.82809	5.85733	0.705249	8.30533	9.95434e-17	2.42863e-14	CDA	condition_IPF_vs_Control
207.056	1.98995	0.239741	8.30041	1.03756e-16	2.47388e-14	RPLP0	condition_IPF_vs_Control
6.07669	-3.51894	0.430388	-8.17621	2.92904e-16	6.82856e-14	TOX2	condition_IPF_vs_Control
9.43918	-4.2692	0.522486	-8.17092	3.06036e-16	6.97962e-14	ANXA3	condition_IPF_vs_Control
557.54	-1.41614	0.173653	-8.15497	3.49261e-16	7.79596e-14	HLA-B	condition_IPF_vs_Control
20.6783	-3.08629	0.37873	-8.14904	3.6681e-16	8.01709e-14	GATA2	condition_IPF_vs_Control
52.6995	-1.95508	0.240232	-8.13828	4.00925e-16	8.58389e-14	ADGRF5	condition_IPF_vs_Control
7.29706	-4.71384	0.581581	-8.10521	5.26527e-16	1.10476e-13	NDRG4	condition_IPF_vs_Control
8.03392	-3.78484	0.468957	-8.07077	6.98584e-16	1.43703e-13	PRX	condition_IPF_vs_Control
16.5033	-3.90044	0.48579	-8.02906	9.82233e-16	1.98166e-13	PLLP	condition_IPF_vs_Control
41.5538	-2.37531	0.296032	-8.02384	1.02491e-15	2.02875e-13	WARS	condition_IPF_vs_Control
228.644	1.56632	0.195884	7.99619	1.28326e-15	2.49309e-13	RPL3	condition_IPF_vs_Control
6.56926	-3.47359	0.435221	-7.98121	1.4491e-15	2.76408e-13	ZNF331	condition_IPF_vs_Control
10.7051	1.83826	0.230835	7.96354	1.67189e-15	3.13211e-13	FBL	condition_IPF_vs_Control
6.4734	5.16029	0.648243	7.96043	1.71448e-15	3.15555e-13	CCDC3	condition_IPF_vs_Control
8.26812	-2.44891	0.308379	-7.94121	2.00223e-15	3.62162e-13	SH3D19	condition_IPF_vs_Control
4.62122	5.23208	0.66494	7.86851	3.58902e-15	6.38177e-13	MEOX1	condition_IPF_vs_Control
20.9515	-1.33474	0.170364	-7.83466	4.70131e-15	8.08548e-13	AES	condition_IPF_vs_Control
6.80546	-2.5252	0.322262	-7.83584	4.65721e-15	8.08548e-13	RRAS	condition_IPF_vs_Control
7.18761	2.97705	0.381022	7.81335	5.56887e-15	9.42307e-13	SLC29A1	condition_IPF_vs_Control
39.5769	-2.31605	0.298537	-7.75798	8.62946e-15	1.43701e-12	PTPRB	condition_IPF_vs_Control
4.08401	-4.76001	0.614397	-7.74745	9.3757e-15	1.53688e-12	ARHGAP6	condition_IPF_vs_Control
10.2741	4.44052	0.573461	7.74337	9.68158e-15	1.56261e-12	CYTL1	condition_IPF_vs_Control
4.03233	-4.38616	0.567843	-7.72425	1.12513e-14	1.78845e-12	GCOM1	condition_IPF_vs_Control
11.9532	4.25074	0.550534	7.72112	1.15313e-14	1.80559e-12	APOLD1	condition_IPF_vs_Control
2.99434	-4.36165	0.565454	-7.71353	1.22382e-14	1.88811e-12	MARVELD2	condition_IPF_vs_Control
300.269	1.89638	0.24877	7.62303	2.47794e-14	3.76754e-12	RPS18	condition_IPF_vs_Control
3.16913	-4.39199	0.579088	-7.58432	3.34225e-14	5.00907e-12	P2RY1	condition_IPF_vs_Control
249.474	1.4594	0.192965	7.56304	3.93764e-14	5.81827e-12	RPS24	condition_IPF_vs_Control
8.09747	-3.65686	0.485969	-7.52489	5.27637e-14	7.68812e-12	LINC00472	condition_IPF_vs_Control
5.50444	4.82336	0.641481	7.5191	5.51545e-14	7.92638e-12	INHBB	condition_IPF_vs_Control
4.67238	4.08767	0.544979	7.50061	6.35206e-14	9.00534e-12	OLFM1	condition_IPF_vs_Control
16.0675	-3.10206	0.414149	-7.49021	6.87648e-14	9.61882e-12	PRKCE	condition_IPF_vs_Control
13.6651	-1.95046	0.260489	-7.48769	7.00951e-14	9.67589e-12	PRPSAP1	condition_IPF_vs_Control
2.71993	4.8137	0.64337	7.48202	7.31911e-14	9.97205e-12	MYO5C	condition_IPF_vs_Control
43.1076	-1.6667	0.222893	-7.47759	7.56968e-14	1.00964e-11	SH3BP5	condition_IPF_vs_Control
15.8655	2.29488	0.306924	7.47702	7.60287e-14	1.00964e-11	LDHB	condition_IPF_vs_Control
140.654	1.72184	0.230448	7.47169	7.91714e-14	1.03823e-11	RPS5	condition_IPF_vs_Control
409.304	1.68747	0.226827	7.43947	1.01094e-13	1.30935e-11	RPS8	condition_IPF_vs_Control
226.369	1.50521	0.202485	7.43369	1.05608e-13	1.35114e-11	RPL7A	condition_IPF_vs_Control
174.583	1.48898	0.200651	7.42071	1.16493e-13	1.47244e-11	RPL6	condition_IPF_vs_Control
271.314	1.61662	0.218413	7.40169	1.34466e-13	1.67939e-11	RPL26	condition_IPF_vs_Control
269.421	1.47722	0.200022	7.38531	1.52096e-13	1.87723e-11	RPS3A	condition_IPF_vs_Control
248.563	1.426	0.193175	7.38188	1.56074e-13	1.90392e-11	RPL8	condition_IPF_vs_Control
36.8296	-2.35321	0.31889	-7.37937	1.59043e-13	1.9156e-11	PON2	condition_IPF_vs_Control
9.83593	2.97544	0.403286	7.378	1.60683e-13	1.9156e-11	ADM5	condition_IPF_vs_Control
8.2621	2.91302	0.395113	7.37263	1.67296e-13	1.97202e-11	ASPH	condition_IPF_vs_Control
14.343	-2.22819	0.302514	-7.36558	1.76384e-13	2.03345e-11	ALDH2	condition_IPF_vs_Control
5.69132	4.62685	0.628113	7.36627	1.75473e-13	2.03345e-11	INSR	condition_IPF_vs_Control
4.06346	-4.68073	0.63638	-7.35524	1.90579e-13	2.17322e-11	SULT1A1	condition_IPF_vs_Control
21.0153	-5.2389	0.712431	-7.35355	1.93015e-13	2.17733e-11	HPGD	condition_IPF_vs_Control
200.184	1.51748	0.206471	7.3496	1.98794e-13	2.21867e-11	RPL15	condition_IPF_vs_Control
448.04	1.41704	0.192993	7.34243	2.09756e-13	2.31636e-11	MT-CO3	condition_IPF_vs_Control
21.702	-2.42837	0.331019	-7.33605	2.1999e-13	2.40408e-11	GBP4	condition_IPF_vs_Control
9.00883	3.5066	0.478233	7.33241	2.26052e-13	2.44486e-11	TSHZ2	condition_IPF_vs_Control
89.1091	1.82751	0.250308	7.30104	2.85547e-13	3.05681e-11	EEF1B2	condition_IPF_vs_Control
8.45844	-2.43145	0.334105	-7.27748	3.40111e-13	3.60415e-11	PLSCR4	condition_IPF_vs_Control
28.4172	-1.98692	0.27401	-7.25128	4.12846e-13	4.33117e-11	TPM1	condition_IPF_vs_Control
3.04033	-4.08998	0.565264	-7.23553	4.63726e-13	4.81678e-11	RXFP1	condition_IPF_vs_Control
39.6243	-1.47664	0.205038	-7.2018	5.94217e-13	6.11169e-11	EMP2	condition_IPF_vs_Control
4.60097	3.08057	0.429328	7.17533	7.21353e-13	7.3473e-11	LAPTM4B	condition_IPF_vs_Control
1328.46	-0.952825	0.133015	-7.1633	7.87603e-13	7.94495e-11	B2M	condition_IPF_vs_Control
30.449	-1.51772	0.212863	-7.13002	1.00356e-12	1.0027e-10	CFLAR	condition_IPF_vs_Control
17.1961	-3.45297	0.484841	-7.12186	1.06482e-12	1.05387e-10	SMAD6	condition_IPF_vs_Control
243.995	2.45453	0.345154	7.1114	1.14869e-12	1.12626e-10	RPS2	condition_IPF_vs_Control
4.56352	2.81183	0.396171	7.09753	1.27007e-12	1.23373e-10	BZW2	condition_IPF_vs_Control
389.221	1.6985	0.23986	7.08121	1.42906e-12	1.37543e-10	RPS12	condition_IPF_vs_Control
20.8145	-2.11703	0.299402	-7.07088	1.53957e-12	1.46833e-10	TEK	condition_IPF_vs_Control
9.17237	-3.52278	0.498472	-7.06716	1.58136e-12	1.4946e-10	ADGRE5	condition_IPF_vs_Control
6.50608	2.14985	0.304398	7.06264	1.63374e-12	1.53032e-10	ATP2B1	condition_IPF_vs_Control
32.2314	-1.82882	0.259901	-7.03662	1.96965e-12	1.82864e-10	LIMS2	condition_IPF_vs_Control
349.106	1.51291	0.215119	7.0329	2.02291e-12	1.84542e-10	RPL32	condition_IPF_vs_Control
44.5699	-2.10686	0.299563	-7.03313	2.01951e-12	1.84542e-10	CLEC3B	condition_IPF_vs_Control
144.44	1.26144	0.180431	6.99127	2.72408e-12	2.46365e-10	GNB2L1	condition_IPF_vs_Control
267.367	1.86021	0.266171	6.9888	2.77246e-12	2.48597e-10	RPS4X	condition_IPF_vs_Control
10.7702	1.9568	0.280388	6.97891	2.97479e-12	2.64479e-10	CMIP	condition_IPF_vs_Control
2.59481	-4.23351	0.607364	-6.9703	3.16269e-12	2.78821e-10	ADRB1	condition_IPF_vs_Control
12.3427	5.76659	0.828404	6.96109	3.37662e-12	2.95201e-10	SPP1	condition_IPF_vs_Control
256.817	1.58095	0.227895	6.93718	3.99995e-12	3.46805e-10	RPS3	condition_IPF_vs_Control
545.599	1.55506	0.224207	6.93582	4.03872e-12	3.47297e-10	RPL10	condition_IPF_vs_Control
267.54	1.51181	0.21879	6.90987	4.851e-12	4.13755e-10	RPS19	condition_IPF_vs_Control
18.5254	-2.32047	0.335976	-6.90665	4.96248e-12	4.19849e-10	LEPR	condition_IPF_vs_Control
16.9727	-2.21049	0.320235	-6.90272	5.10176e-12	4.24782e-10	GIMAP8	condition_IPF_vs_Control
3.59588	-3.45496	0.50046	-6.90357	5.07117e-12	4.24782e-10	NEDD4L	condition_IPF_vs_Control
662.661	1.23552	0.179618	6.87863	6.04329e-12	4.99214e-10	MT-CO1	condition_IPF_vs_Control
104.916	1.1628	0.16919	6.87276	6.29707e-12	5.16114e-10	RPL23A	condition_IPF_vs_Control
2.6706	5.14805	0.749791	6.86598	6.60352e-12	5.37035e-10	RP11-536O18.1	condition_IPF_vs_Control
1.94663	4.8315	0.704021	6.86271	6.75644e-12	5.45245e-10	FLNC	condition_IPF_vs_Control
9.00103	-1.79413	0.262626	-6.83148	8.40411e-12	6.73035e-10	SLC44A1	condition_IPF_vs_Control
24.6266	-1.28124	0.187733	-6.82477	8.80634e-12	6.99904e-10	HLA-F	condition_IPF_vs_Control
9.78888	-2.29796	0.337748	-6.80378	1.01909e-11	8.03851e-10	KIAA1217	condition_IPF_vs_Control
3.89912	4.17345	0.613874	6.79855	1.05679e-11	8.27373e-10	TPD52L1	condition_IPF_vs_Control
340.806	-4.42767	0.652159	-6.78924	1.12723e-11	8.75982e-10	FCN3	condition_IPF_vs_Control
8.23254	-2.30828	0.3406	-6.7771	1.22615e-11	9.45851e-10	STK4	condition_IPF_vs_Control
6.93164	3.29465	0.48723	6.76201	1.36091e-11	1.04214e-09	SERTAD4-AS1	condition_IPF_vs_Control
18.4814	2.54527	0.379265	6.71106	1.93217e-11	1.46887e-09	DUSP23	condition_IPF_vs_Control
3.09017	-3.9193	0.584247	-6.70829	1.96921e-11	1.48626e-09	OCLN	condition_IPF_vs_Control
2.3804	-4.06543	0.606708	-6.70081	2.07272e-11	1.55321e-09	WFDC1	condition_IPF_vs_Control
272.571	1.396	0.208619	6.69162	2.20711e-11	1.64218e-09	RPL19	condition_IPF_vs_Control
12.2243	-2.22126	0.332788	-6.67472	2.47712e-11	1.8301e-09	CDC25B	condition_IPF_vs_Control
4.09501	4.38141	0.656732	6.67154	2.53134e-11	1.85708e-09	ADAMTSL1	condition_IPF_vs_Control
23.1957	-4.34781	0.652111	-6.66728	2.60583e-11	1.89846e-09	FOXF1	condition_IPF_vs_Control
230.96	1.3633	0.20464	6.66195	2.70224e-11	1.95512e-09	RPS13	condition_IPF_vs_Control
2.09362	-3.6772	0.553212	-6.647	2.99118e-11	2.14935e-09	MBP	condition_IPF_vs_Control
4.78259	-4.22286	0.63726	-6.62659	3.43523e-11	2.45164e-09	DISP1	condition_IPF_vs_Control
4.85693	-4.25708	0.6429	-6.62168	3.5515e-11	2.51748e-09	GJA5	condition_IPF_vs_Control
3.12319	4.82259	0.729353	6.61215	3.78776e-11	2.66694e-09	CPXM2	condition_IPF_vs_Control
3.38973	-3.45668	0.523188	-6.60697	3.92275e-11	2.74357e-09	PCTP	condition_IPF_vs_Control
21.1008	-1.68407	0.255125	-6.60096	4.08504e-11	2.83815e-09	CD109	condition_IPF_vs_Control
3.55599	-3.94273	0.598551	-6.58713	4.484e-11	3.09484e-09	B3GALNT1	condition_IPF_vs_Control
20.9427	-2.96053	0.450774	-6.56766	5.11133e-11	3.50477e-09	GPIHBP1	condition_IPF_vs_Control
3.28086	3.22047	0.490583	6.56458	5.21807e-11	3.55473e-09	CCND2	condition_IPF_vs_Control
2.64625	3.91957	0.597971	6.55478	5.57233e-11	3.77157e-09	EBF1	condition_IPF_vs_Control
5.14072	3.4154	0.521441	6.54992	5.75661e-11	3.82232e-09	PDE2A	condition_IPF_vs_Control
138.27	1.34579	0.205462	6.55009	5.75008e-11	3.82232e-09	NACA	condition_IPF_vs_Control
377.245	1.5434	0.235611	6.55064	5.72908e-11	3.82232e-09	RPL13	condition_IPF_vs_Control
230.981	1.43137	0.21888	6.53954	6.1707e-11	4.0715e-09	RPL18A	condition_IPF_vs_Control
8.99757	-1.95749	0.300199	-6.52064	7.00084e-11	4.59036e-09	FXYD6	condition_IPF_vs_Control
129.008	1.25302	0.192344	6.51448	7.29424e-11	4.75304e-09	RPL24	condition_IPF_vs_Control
5.99524	-2.48969	0.38312	-6.49848	8.11368e-11	5.25436e-09	SPATA13	condition_IPF_vs_Control
14.3304	2.02108	0.311074	6.49711	8.18763e-11	5.26972e-09	MLEC	condition_IPF_vs_Control
70.3217	1.70249	0.262417	6.48773	8.71396e-11	5.57428e-09	CST3	condition_IPF_vs_Control
287.922	1.17897	0.18235	6.46544	1.01002e-10	6.42188e-09	RPL11	condition_IPF_vs_Control
14.3107	1.92832	0.298433	6.46149	1.03679e-10	6.5524e-09	RPL22L1	condition_IPF_vs_Control
298.585	1.40767	0.217955	6.45854	1.0572e-10	6.64138e-09	RPS15A	condition_IPF_vs_Control
312.731	-1.06352	0.164871	-6.45058	1.11423e-10	6.93206e-09	HLA-A	condition_IPF_vs_Control
8.12129	-2.15107	0.333486	-6.45025	1.11669e-10	6.93206e-09	TMEM140	condition_IPF_vs_Control
15.3318	1.79904	0.279458	6.4376	1.21375e-10	7.49024e-09	RAI14	condition_IPF_vs_Control
308.456	1.29851	0.201773	6.43553	1.23046e-10	7.549e-09	RPS27A	condition_IPF_vs_Control
2.85504	-3.91379	0.609227	-6.42419	1.32576e-10	8.08637e-09	PDE3B	condition_IPF_vs_Control
16.6174	-2.11143	0.328961	-6.41848	1.37643e-10	8.34692e-09	GALNT18	condition_IPF_vs_Control
6.97346	-1.8876	0.294159	-6.41694	1.39043e-10	8.38335e-09	INPP5K	condition_IPF_vs_Control
7.97467	2.65549	0.41424	6.4105	1.45041e-10	8.69501e-09	CD200	condition_IPF_vs_Control
37.6762	1.42368	0.222293	6.40452	1.50846e-10	8.99163e-09	SLC25A6	condition_IPF_vs_Control
4.88693	-2.55225	0.398704	-6.40137	1.53992e-10	9.12731e-09	LHFPL2	condition_IPF_vs_Control
55.9147	-1.8132	0.284556	-6.37202	1.86552e-10	1.0995e-08	RTN4	condition_IPF_vs_Control
5.79067	3.30864	0.519411	6.36998	1.8905e-10	1.10126e-08	BGN	condition_IPF_vs_Control
8.50413	-1.80836	0.283922	-6.36921	1.9e-10	1.10126e-08	JAM3	condition_IPF_vs_Control
297.854	1.41468	0.222093	6.36974	1.89352e-10	1.10126e-08	RPL28	condition_IPF_vs_Control
3.07091	5.30477	0.833708	6.36286	1.98026e-10	1.14148e-08	LINC01235	condition_IPF_vs_Control
3.1478	-3.31301	0.52125	-6.3559	2.07208e-10	1.18788e-08	RENBP	condition_IPF_vs_Control
232.638	1.17753	0.185388	6.35172	2.12924e-10	1.21401e-08	RPS7	condition_IPF_vs_Control
5.35345	-2.33918	0.369489	-6.33086	2.43806e-10	1.38258e-08	EPB41L2	condition_IPF_vs_Control
4.25736	-3.50721	0.554138	-6.32912	2.46558e-10	1.39067e-08	CASZ1	condition_IPF_vs_Control
16.0806	1.82446	0.288474	6.32452	2.54014e-10	1.42506e-08	DDX21	condition_IPF_vs_Control
197.787	-1.90191	0.301132	-6.31585	2.68676e-10	1.4993e-08	TIMP3	condition_IPF_vs_Control
13.0102	-1.89482	0.300209	-6.31167	2.76037e-10	1.53222e-08	TMBIM1	condition_IPF_vs_Control
4.1554	3.56843	0.566243	6.30194	2.93939e-10	1.62301e-08	CD79B	condition_IPF_vs_Control
6.26911	-1.97236	0.313046	-6.30056	2.96574e-10	1.62899e-08	IL15RA	condition_IPF_vs_Control
12.2844	1.76858	0.280853	6.29718	3.03103e-10	1.65618e-08	PRDX4	condition_IPF_vs_Control
157.443	1.59599	0.253629	6.29259	3.12203e-10	1.69706e-08	RPS9	condition_IPF_vs_Control
23.991	3.08539	0.490466	6.29073	3.15972e-10	1.70869e-08	ADAMTS9	condition_IPF_vs_Control
96.5122	1.86031	0.295833	6.28839	3.20774e-10	1.72577e-08	RPL7	condition_IPF_vs_Control
3.50494	3.94275	0.628005	6.27821	3.42485e-10	1.83317e-08	RBP5	condition_IPF_vs_Control
33.2782	1.55577	0.247942	6.27474	3.50216e-10	1.86503e-08	RAB13	condition_IPF_vs_Control
14.8484	-1.47325	0.23489	-6.27207	3.56289e-10	1.88779e-08	HPCAL1	condition_IPF_vs_Control
3.74704	3.57931	0.570824	6.27043	3.60054e-10	1.89815e-08	MYO5A	condition_IPF_vs_Control
4.66805	-3.0032	0.479466	-6.26363	3.76111e-10	1.96307e-08	ZEB2	condition_IPF_vs_Control
3.44052	3.38627	0.540589	6.26404	3.75139e-10	1.96307e-08	RUNDC3B	condition_IPF_vs_Control
8.99776	-2.00842	0.32133	-6.25035	4.09547e-10	2.12701e-08	RIN2	condition_IPF_vs_Control
21.4386	-1.14388	0.183279	-6.24117	4.3431e-10	2.2445e-08	SERINC3	condition_IPF_vs_Control
4.1781	2.71578	0.435629	6.23416	4.54207e-10	2.33583e-08	FBXO31	condition_IPF_vs_Control
27.8776	-2.02624	0.325531	-6.22439	4.8342e-10	2.47393e-08	LIFR	condition_IPF_vs_Control
18.0394	1.69854	0.273156	6.2182	5.02891e-10	2.56108e-08	HIF1A	condition_IPF_vs_Control
3.09272	4.96873	0.80313	6.1867	6.14355e-10	3.11362e-08	THY1	condition_IPF_vs_Control
17.6281	2.11933	0.34279	6.1826	6.30562e-10	3.1804e-08	COTL1	condition_IPF_vs_Control
11.0038	-4.60334	0.744881	-6.17996	6.4116e-10	3.21838e-08	FENDRR	condition_IPF_vs_Control
9.75543	1.60703	0.260692	6.1645	7.07076e-10	3.53235e-08	SHC1	condition_IPF_vs_Control
14.6906	-2.25312	0.365639	-6.16216	7.1758e-10	3.56783e-08	EFNB1	condition_IPF_vs_Control
11.3432	-1.51529	0.245973	-6.16041	7.25573e-10	3.59056e-08	GLO1	condition_IPF_vs_Control
1.76244	-3.99649	0.649294	-6.15514	7.50125e-10	3.69463e-08	SSTR1	condition_IPF_vs_Control
6.89826	-2.57498	0.418465	-6.15338	7.58473e-10	3.71829e-08	IFIT3	condition_IPF_vs_Control
14.475	-2.25937	0.367253	-6.15209	7.64704e-10	3.7314e-08	ITGA1	condition_IPF_vs_Control
52.6645	-1.97623	0.322037	-6.13666	8.42746e-10	4.0775e-08	PDK4	condition_IPF_vs_Control
45.9258	1.34288	0.218833	6.13654	8.43407e-10	4.0775e-08	EEF1G	condition_IPF_vs_Control
2.517	-3.61168	0.589354	-6.1282	8.88808e-10	4.27729e-08	MFSD4	condition_IPF_vs_Control
20.0889	-1.87544	0.306174	-6.1254	9.04571e-10	4.33327e-08	TPST2	condition_IPF_vs_Control
3.44888	-4.6789	0.764595	-6.11946	9.38957e-10	4.47754e-08	PNMT	condition_IPF_vs_Control
3.8458	-2.95344	0.483982	-6.10238	1.04503e-09	4.9608e-08	FAXDC2	condition_IPF_vs_Control
4.9908	-3.01387	0.494295	-6.09732	1.07859e-09	5.09705e-08	SORBS1	condition_IPF_vs_Control
3.84933	-2.7398	0.45012	-6.08681	1.15182e-09	5.4187e-08	PIK3IP1	condition_IPF_vs_Control
2.61561	3.6195	0.595542	6.07766	1.21946e-09	5.71134e-08	LEF1	condition_IPF_vs_Control
2.53592	-3.2603	0.536651	-6.07526	1.23786e-09	5.77171e-08	EGFR	condition_IPF_vs_Control
2.04581	4.27072	0.704696	6.06038	1.35804e-09	6.27629e-08	FOXC1	condition_IPF_vs_Control
8.51656	-1.88939	0.311738	-6.06084	1.3541e-09	6.27629e-08	BAIAP2	condition_IPF_vs_Control
18.1306	2.08737	0.344706	6.05551	1.39976e-09	6.44072e-08	MCTP1	condition_IPF_vs_Control
2.23646	-4.27338	0.707513	-6.04	1.5411e-09	7.06011e-08	LTK	condition_IPF_vs_Control
9.15549	-2.07362	0.343421	-6.03812	1.55917e-09	7.11184e-08	MIER2	condition_IPF_vs_Control
49.7325	1.17121	0.194076	6.03483	1.59126e-09	7.22679e-08	NPM1	condition_IPF_vs_Control
23.0925	-1.39514	0.231369	-6.02993	1.64035e-09	7.41764e-08	ECE1	condition_IPF_vs_Control
7.8422	-2.49435	0.414036	-6.02448	1.69656e-09	7.63891e-08	MEIS2	condition_IPF_vs_Control
21.5261	-1.46636	0.243811	-6.01435	1.80608e-09	8.06849e-08	SPTAN1	condition_IPF_vs_Control
1.83676	4.09275	0.680511	6.01424	1.80735e-09	8.06849e-08	ANKRD29	condition_IPF_vs_Control
6.99452	-1.93123	0.321164	-6.01323	1.81866e-09	8.08455e-08	CCDC68	condition_IPF_vs_Control
3.81514	3.95136	0.657831	6.00664	1.89406e-09	8.38422e-08	MAP1B	condition_IPF_vs_Control
9.80714	-2.71697	0.454209	-5.98177	2.20727e-09	9.7296e-08	HSPB8	condition_IPF_vs_Control
55.9272	1.12215	0.187968	5.96989	2.37416e-09	1.04215e-07	RPL4	condition_IPF_vs_Control
232.807	1.40539	0.23549	5.96796	2.40234e-09	1.05012e-07	RPL29	condition_IPF_vs_Control
1.8939	-3.91661	0.657587	-5.95603	2.58438e-09	1.12501e-07	KHDRBS2	condition_IPF_vs_Control
5.29191	-2.7407	0.460906	-5.94632	2.7424e-09	1.18886e-07	PAK4	condition_IPF_vs_Control
26.4617	1.3119	0.221015	5.93582	2.92376e-09	1.2571e-07	UQCRH	condition_IPF_vs_Control
5.19613	-2.40279	0.404752	-5.93646	2.91249e-09	1.2571e-07	MBOAT2	condition_IPF_vs_Control
15.804	-1.83889	0.31037	-5.92481	3.12651e-09	1.33878e-07	SERPINB1	condition_IPF_vs_Control
6.04377	-1.9598	0.331151	-5.91814	3.25602e-09	1.38584e-07	MFSD6	condition_IPF_vs_Control
2.58824	3.69441	0.624288	5.9178	3.26282e-09	1.38584e-07	CCDC178	condition_IPF_vs_Control
9.20811	5.48627	0.928035	5.9117	3.38587e-09	1.4323e-07	RGS16	condition_IPF_vs_Control
2.67005	-3.75863	0.63639	-5.90617	3.5015e-09	1.47527e-07	TMOD1	condition_IPF_vs_Control
101.899	0.751523	0.127335	5.90192	3.59291e-09	1.50773e-07	CRIP2	condition_IPF_vs_Control
6.34441	3.03328	0.514445	5.89623	3.71908e-09	1.55446e-07	CFI	condition_IPF_vs_Control
23.1056	1.72734	0.293323	5.88888	3.88826e-09	1.61232e-07	TM4SF18	condition_IPF_vs_Control
6.16168	-2.19562	0.372829	-5.8891	3.88312e-09	1.61232e-07	ARHGEF10	condition_IPF_vs_Control
11.3906	-3.1308	0.531822	-5.88693	3.93434e-09	1.62501e-07	SRPX	condition_IPF_vs_Control
6.04841	-3.32621	0.567426	-5.86193	4.57509e-09	1.88224e-07	CSF1	condition_IPF_vs_Control
283.125	-0.878802	0.150112	-5.85432	4.78968e-09	1.96284e-07	ITM2B	condition_IPF_vs_Control
3.32636	-2.78538	0.476227	-5.84885	4.94972e-09	2.02053e-07	MAP4K2	condition_IPF_vs_Control
1.30115	-3.83882	0.657567	-5.83791	5.28609e-09	2.14947e-07	BTNL8	condition_IPF_vs_Control
2.06382	-4.39881	0.754516	-5.82997	5.5436e-09	2.24548e-07	LINC01082	condition_IPF_vs_Control
2.61738	4.26626	0.732102	5.82742	5.62907e-09	2.27133e-07	BDKRB2	condition_IPF_vs_Control
4.03895	3.10011	0.532329	5.82367	5.75681e-09	2.31397e-07	FKBP11	condition_IPF_vs_Control
126.506	-1.84453	0.316926	-5.82006	5.88251e-09	2.34652e-07	TXNIP	condition_IPF_vs_Control
144.203	1.06662	0.183248	5.82063	5.86261e-09	2.34652e-07	RPL14	condition_IPF_vs_Control
10.8087	-2.24206	0.385308	-5.81887	5.92464e-09	2.35437e-07	CD58	condition_IPF_vs_Control
15.4435	-1.36885	0.235302	-5.8174	5.977e-09	2.36621e-07	STX12	condition_IPF_vs_Control
6.68559	-2.73593	0.470571	-5.81407	6.09728e-09	2.40476e-07	ACYP1	condition_IPF_vs_Control
3.25385	2.84706	0.489834	5.8123	6.16207e-09	2.42121e-07	FAM213A	condition_IPF_vs_Control
2.35481	4.50989	0.778318	5.79441	6.85636e-09	2.68396e-07	RCAN2	condition_IPF_vs_Control
4.80826	1.74741	0.301674	5.79238	6.93974e-09	2.7065e-07	IFT43	condition_IPF_vs_Control
5.37711	5.49271	0.949248	5.78639	7.19163e-09	2.79435e-07	SELE	condition_IPF_vs_Control
8.14605	-1.62185	0.280347	-5.78514	7.24509e-09	2.79442e-07	TNFRSF14	condition_IPF_vs_Control
479.869	1.331	0.230055	5.78557	7.22687e-09	2.79442e-07	RPLP1	condition_IPF_vs_Control
11.1188	-2.70969	0.469106	-5.77628	7.63704e-09	2.93481e-07	ZBTB16	condition_IPF_vs_Control
16.67	-1.51319	0.262314	-5.76861	7.99291e-09	3.06035e-07	TSPAN14	condition_IPF_vs_Control
14.6176	1.82642	0.317819	5.74673	9.09839e-09	3.47095e-07	MTUS1	condition_IPF_vs_Control
3.44831	-4.30355	0.749704	-5.74034	9.44874e-09	3.59155e-07	TMSB15A	condition_IPF_vs_Control
36.3809	-3.85594	0.67516	-5.71116	1.12212e-08	4.24986e-07	CD36	condition_IPF_vs_Control
1.98613	-3.43778	0.602203	-5.70866	1.13866e-08	4.28527e-07	RHBDF1	condition_IPF_vs_Control
8.59371	-1.66537	0.291735	-5.70852	1.13963e-08	4.28527e-07	STARD3	condition_IPF_vs_Control
23.8837	-1.29278	0.226546	-5.70647	1.15346e-08	4.32176e-07	TGM2	condition_IPF_vs_Control
313.484	1.47123	0.257883	5.70501	1.16339e-08	4.33039e-07	RPL34	condition_IPF_vs_Control
1.70971	-3.72064	0.652181	-5.70491	1.16402e-08	4.33039e-07	PDE1C	condition_IPF_vs_Control
2.13984	3.30403	0.579326	5.70323	1.17557e-08	4.3579e-07	TESC	condition_IPF_vs_Control
3.11056	-2.46592	0.43249	-5.70168	1.18629e-08	4.38219e-07	CAMK1	condition_IPF_vs_Control
3.83629	3.93995	0.69284	5.68666	1.29549e-08	4.75208e-07	FILIP1	condition_IPF_vs_Control
9.87741	2.21791	0.390002	5.6869	1.29365e-08	4.75208e-07	NCOA7	condition_IPF_vs_Control
13.4977	-1.2482	0.21979	-5.67906	1.35434e-08	4.95065e-07	FAM65A	condition_IPF_vs_Control
28.9737	-1.16105	0.204641	-5.67361	1.39822e-08	5.09332e-07	DAZAP2	condition_IPF_vs_Control
12.1798	-1.81761	0.320683	-5.66793	1.44532e-08	5.24668e-07	SEMA6A	condition_IPF_vs_Control
118.743	-0.975065	0.172279	-5.6598	1.51553e-08	5.48256e-07	EGFL7	condition_IPF_vs_Control
7.54375	2.92999	0.518119	5.65506	1.55795e-08	5.61666e-07	ARID5B	condition_IPF_vs_Control
7.55275	2.57537	0.455652	5.65207	1.5853e-08	5.69567e-07	MALL	condition_IPF_vs_Control
1.72576	4.09535	0.726706	5.6355	1.74549e-08	6.24982e-07	TPBG	condition_IPF_vs_Control
3.6101	-4.0371	0.716612	-5.6336	1.76489e-08	6.28791e-07	CD274	condition_IPF_vs_Control
56.6545	1.32034	0.234382	5.63328	1.76812e-08	6.28791e-07	HNRNPA1	condition_IPF_vs_Control
10.5729	-1.65794	0.294576	-5.62824	1.82062e-08	6.45274e-07	GABARAPL1	condition_IPF_vs_Control
7.78703	-1.56214	0.2778	-5.62325	1.87395e-08	6.61939e-07	CDKN1B	condition_IPF_vs_Control
41.743	-0.943998	0.167927	-5.62147	1.89336e-08	6.66552e-07	TMBIM6	condition_IPF_vs_Control
2.11942	3.97254	0.706877	5.61984	1.91131e-08	6.70621e-07	ANKRD65	condition_IPF_vs_Control
2.56426	-2.82585	0.504036	-5.60645	2.06522e-08	7.22207e-07	ARFGEF3	condition_IPF_vs_Control
275.724	1.293	0.23091	5.59957	2.14881e-08	7.48943e-07	RPS23	condition_IPF_vs_Control
5.35551	-1.96656	0.35199	-5.58696	2.31076e-08	8.02722e-07	SSH2	condition_IPF_vs_Control
253.652	1.25716	0.225162	5.58334	2.35944e-08	8.16927e-07	RPS14	condition_IPF_vs_Control
1.62375	4.19648	0.752021	5.58026	2.40153e-08	8.28767e-07	HOXD8	condition_IPF_vs_Control
14.3454	1.36823	0.245232	5.57932	2.41455e-08	8.30527e-07	NHP2	condition_IPF_vs_Control
33.8147	-1.46643	0.263341	-5.56854	2.56883e-08	8.80706e-07	CYB5A	condition_IPF_vs_Control
24.9778	-2.09812	0.378318	-5.54593	2.92404e-08	9.99222e-07	ARHGAP18	condition_IPF_vs_Control
17.6322	-2.05843	0.371696	-5.53792	3.06079e-08	1.04256e-06	LRRC32	condition_IPF_vs_Control
3.47815	2.88171	0.520684	5.53447	3.12164e-08	1.05984e-06	SEMA6B	condition_IPF_vs_Control
3.42402	-3.01671	0.545226	-5.53295	3.14892e-08	1.06566e-06	MEIS1	condition_IPF_vs_Control
1.53481	-3.95451	0.715231	-5.52899	3.22074e-08	1.08646e-06	SEMA3C	condition_IPF_vs_Control
2.29102	-3.07718	0.558098	-5.5137	3.51377e-08	1.18151e-06	ZNF765	condition_IPF_vs_Control
13.2784	1.76008	0.319839	5.50303	3.73326e-08	1.2513e-06	RCAN1	condition_IPF_vs_Control
4.72859	-2.83467	0.515266	-5.50136	3.76866e-08	1.25135e-06	FGR	condition_IPF_vs_Control
1.85087	-3.03668	0.551988	-5.50134	3.76919e-08	1.25135e-06	GATA3	condition_IPF_vs_Control
2.36151	4.71114	0.856271	5.50192	3.75669e-08	1.25135e-06	FLRT2	condition_IPF_vs_Control
3.84189	2.28871	0.416322	5.49745	3.85319e-08	1.2752e-06	RUVBL1	condition_IPF_vs_Control
1.93882	-3.21165	0.584885	-5.49108	3.99474e-08	1.31789e-06	KCNMB4	condition_IPF_vs_Control
6.31027	1.88112	0.342722	5.48878	4.04715e-08	1.33099e-06	SNHG15	condition_IPF_vs_Control
60.4119	1.34767	0.24568	5.48546	4.12406e-08	1.35205e-06	RPL31	condition_IPF_vs_Control
3.1335	-3.50971	0.640188	-5.48231	4.19817e-08	1.37006e-06	HIST1H1D	condition_IPF_vs_Control
13.7257	-1.91779	0.349834	-5.48201	4.20511e-08	1.37006e-06	GRASP	condition_IPF_vs_Control
6.34888	2.487	0.453885	5.47937	4.26846e-08	1.38639e-06	ABCB1	condition_IPF_vs_Control
18.0264	2.95645	0.540373	5.47114	4.47162e-08	1.44789e-06	MYC	condition_IPF_vs_Control
46.8852	-2.13395	0.390512	-5.46448	4.64259e-08	1.49863e-06	KLF4	condition_IPF_vs_Control
198.937	1.16634	0.213664	5.45878	4.7941e-08	1.54279e-06	RPL18	condition_IPF_vs_Control
6.02189	3.24494	0.594565	5.45767	4.8242e-08	1.54773e-06	ANKRD28	condition_IPF_vs_Control
33.9149	-8.15631	1.49599	-5.45211	4.9777e-08	1.59211e-06	IL1RL1	condition_IPF_vs_Control
6.2919	-3.37774	0.619606	-5.45144	4.99649e-08	1.59326e-06	S100A8	condition_IPF_vs_Control
1.4623	4.17728	0.767487	5.4428	5.24495e-08	1.66742e-06	COL21A1	condition_IPF_vs_Control
30.3522	-1.31587	0.242055	-5.43624	5.44159e-08	1.71951e-06	HERPUD1	condition_IPF_vs_Control
103.876	1.54658	0.284486	5.43639	5.43704e-08	1.71951e-06	RPL13A	condition_IPF_vs_Control
33.8253	-1.77129	0.326281	-5.42872	5.67602e-08	1.7882e-06	BMPR2	condition_IPF_vs_Control
10.0802	-1.71973	0.319157	-5.38836	7.11027e-08	2.23335e-06	CTTNBP2NL	condition_IPF_vs_Control
8.56361	-1.67972	0.312015	-5.38347	7.3063e-08	2.28807e-06	DAAM1	condition_IPF_vs_Control
146.227	2.04821	0.380528	5.38254	7.34403e-08	2.29304e-06	MGP	condition_IPF_vs_Control
7.98653	2.60318	0.484293	5.37522	7.64878e-08	2.38111e-06	TMEM70	condition_IPF_vs_Control
11.0449	1.19432	0.222247	5.37382	7.70841e-08	2.39257e-06	RSL1D1	condition_IPF_vs_Control
5.37793	-2.14141	0.398546	-5.37305	7.74141e-08	2.39573e-06	WWC3	condition_IPF_vs_Control
6.09208	-1.93858	0.361255	-5.36624	8.03957e-08	2.48068e-06	GRK5	condition_IPF_vs_Control
10.1714	1.79492	0.33474	5.36213	8.22449e-08	2.5303e-06	HTRA1	condition_IPF_vs_Control
43.666	0.919623	0.171888	5.35013	8.78913e-08	2.69611e-06	PABPC1	condition_IPF_vs_Control
165.928	1.63125	0.304931	5.34957	8.81617e-08	2.69651e-06	RPS10	condition_IPF_vs_Control
76.5294	1.09043	0.204118	5.34214	9.18557e-08	2.80133e-06	RPSA	condition_IPF_vs_Control
7.43618	-2.40756	0.450863	-5.33989	9.30008e-08	2.82803e-06	PLA1A	condition_IPF_vs_Control
17.6111	1.11232	0.208915	5.32426	1.01365e-07	3.07348e-06	APRT	condition_IPF_vs_Control
5.38814	2.03235	0.382162	5.31804	1.0489e-07	3.17118e-06	CNN2	condition_IPF_vs_Control
1.37547	-3.27671	0.617165	-5.30929	1.10054e-07	3.31073e-06	TMEM125	condition_IPF_vs_Control
11.3158	-1.44472	0.272119	-5.30915	1.10137e-07	3.31073e-06	NR3C1	condition_IPF_vs_Control
2.07946	-3.48085	0.655867	-5.30724	1.11297e-07	3.33604e-06	MYZAP	condition_IPF_vs_Control
1.06047	3.9566	0.74583	5.30497	1.12693e-07	3.36827e-06	PVT1	condition_IPF_vs_Control
3.23276	3.4739	0.655936	5.2961	1.18301e-07	3.52585e-06	PDLIM4	condition_IPF_vs_Control
5.32675	-1.70401	0.321889	-5.29378	1.19813e-07	3.56079e-06	GATA2-AS1	condition_IPF_vs_Control
2.97007	3.95442	0.74741	5.29084	1.21758e-07	3.60837e-06	LINC01116	condition_IPF_vs_Control
6.82522	-2.03517	0.385268	-5.28248	1.27445e-07	3.76628e-06	C5orf56	condition_IPF_vs_Control
5.0097	-2.31231	0.437896	-5.28051	1.28822e-07	3.79626e-06	TBC1D8	condition_IPF_vs_Control
3.33212	-4.92456	0.933452	-5.27565	1.32289e-07	3.88752e-06	IDO1	condition_IPF_vs_Control
8.35863	-1.76727	0.335043	-5.27477	1.32919e-07	3.89512e-06	APOL3	condition_IPF_vs_Control
26.0756	-1.16031	0.220124	-5.27117	1.35557e-07	3.96137e-06	SERPINB6	condition_IPF_vs_Control
20.7885	1.94057	0.368417	5.26732	1.38432e-07	4.03412e-06	NNMT	condition_IPF_vs_Control
15.1368	-1.19625	0.227184	-5.26555	1.39771e-07	4.06188e-06	SASH1	condition_IPF_vs_Control
20.0867	-1.46781	0.27884	-5.26399	1.40966e-07	4.08528e-06	NOTCH4	condition_IPF_vs_Control
2.09279	-3.2928	0.625629	-5.26319	1.41577e-07	4.09169e-06	PLEKHA2	condition_IPF_vs_Control
3.26621	-2.63633	0.50103	-5.26182	1.42639e-07	4.11107e-06	ARHGAP12	condition_IPF_vs_Control
1.4211	3.8811	0.737679	5.26123	1.43094e-07	4.11287e-06	SLC38A1	condition_IPF_vs_Control
264.611	1.09165	0.207517	5.26054	1.43634e-07	4.11711e-06	RPL30	condition_IPF_vs_Control
4.20825	-2.34866	0.446801	-5.2566	1.46744e-07	4.1948e-06	MAF	condition_IPF_vs_Control
43.3462	-1.48519	0.282603	-5.25541	1.47699e-07	4.21062e-06	THBD	condition_IPF_vs_Control
5.443	1.85622	0.353312	5.25377	1.4902e-07	4.22532e-06	ZNF593	condition_IPF_vs_Control
24.4568	-1.20455	0.229259	-5.2541	1.48748e-07	4.22532e-06	CTNND1	condition_IPF_vs_Control
242.74	1.38701	0.264176	5.25031	1.51846e-07	4.29384e-06	RPL39	condition_IPF_vs_Control
163.191	1.1768	0.224253	5.24763	1.54069e-07	4.345e-06	RPL36	condition_IPF_vs_Control
139.181	-1.55433	0.296463	-5.24291	1.5806e-07	4.44561e-06	CALCRL	condition_IPF_vs_Control
1.77995	-2.97651	0.567915	-5.24111	1.5961e-07	4.47718e-06	TLR3	condition_IPF_vs_Control
6.01349	1.81239	0.346019	5.23785	1.62458e-07	4.53285e-06	C9orf3	condition_IPF_vs_Control
40.0376	1.33849	0.255529	5.23813	1.62215e-07	4.53285e-06	RPL23	condition_IPF_vs_Control
17.5242	2.58228	0.493338	5.23431	1.65604e-07	4.60837e-06	MGLL	condition_IPF_vs_Control
1.61114	-3.63037	0.694467	-5.22756	1.71761e-07	4.76706e-06	PDCD1LG2	condition_IPF_vs_Control
13.9558	-1.6112	0.308379	-5.22476	1.74384e-07	4.82708e-06	ADD1	condition_IPF_vs_Control
2.22377	-3.20916	0.614584	-5.22169	1.77299e-07	4.89487e-06	LINC01268	condition_IPF_vs_Control
11.9314	-1.43386	0.274987	-5.21426	1.84552e-07	5.08171e-06	UBE2L6	condition_IPF_vs_Control
5.67052	1.88706	0.361993	5.21299	1.85824e-07	5.10334e-06	C10orf128	condition_IPF_vs_Control
22.6756	-1.5769	0.30259	-5.21134	1.87477e-07	5.124e-06	CD46	condition_IPF_vs_Control
4.52995	1.98997	0.381858	5.21127	1.87553e-07	5.124e-06	LY96	condition_IPF_vs_Control
2.25687	-2.85188	0.547426	-5.20962	1.89224e-07	5.15624e-06	SPOCK2	condition_IPF_vs_Control
2.88472	-2.61081	0.50127	-5.2084	1.90476e-07	5.17691e-06	ANKRA2	condition_IPF_vs_Control
55.0895	1.4147	0.271654	5.20773	1.91163e-07	5.18215e-06	LMNA	condition_IPF_vs_Control
2.63928	-3.57942	0.687833	-5.20391	1.95141e-07	5.27635e-06	ANKRD44	condition_IPF_vs_Control
5.61203	-2.40095	0.46247	-5.19158	2.08521e-07	5.62364e-06	ZNF503	condition_IPF_vs_Control
10.7816	-1.52072	0.293161	-5.18732	2.13343e-07	5.73892e-06	FHL1	condition_IPF_vs_Control
9.36651	-1.54905	0.298671	-5.18649	2.14294e-07	5.74975e-06	LAMP2	condition_IPF_vs_Control
8.35319	-1.8041	0.348149	-5.18196	2.19565e-07	5.87616e-06	FRMD4A	condition_IPF_vs_Control
5.54916	-2.01247	0.388559	-5.17933	2.2269e-07	5.94463e-06	APOL6	condition_IPF_vs_Control
4.88239	-2.22918	0.430953	-5.17268	2.30756e-07	6.14432e-06	UNC13B	condition_IPF_vs_Control
4.17008	-2.54149	0.491523	-5.17064	2.33297e-07	6.19624e-06	RP11-251M1.1	condition_IPF_vs_Control
4.63356	-1.77227	0.342871	-5.16891	2.35466e-07	6.23806e-06	TCIRG1	condition_IPF_vs_Control
2.28205	-2.91356	0.563726	-5.16839	2.36118e-07	6.23959e-06	RSAD2	condition_IPF_vs_Control
69.2155	1.54816	0.299776	5.1644	2.4121e-07	6.35814e-06	NME2	condition_IPF_vs_Control
2.06988	2.92394	0.566513	5.16129	2.45255e-07	6.44855e-06	MYO1D	condition_IPF_vs_Control
7.80242	-1.91297	0.370841	-5.15847	2.48978e-07	6.53007e-06	TXNRD1	condition_IPF_vs_Control
393.399	0.934399	0.18152	5.14762	2.63808e-07	6.90178e-06	MT-CYB	condition_IPF_vs_Control
37.0812	-0.783385	0.152263	-5.14496	2.67573e-07	6.98285e-06	PSME1	condition_IPF_vs_Control
59.4685	2.48077	0.482792	5.13838	2.77117e-07	7.21397e-06	HSPG2	condition_IPF_vs_Control
5.13691	-1.81716	0.35381	-5.13598	2.80683e-07	7.28874e-06	GIMAP2	condition_IPF_vs_Control
3.67962	-2.05979	0.401466	-5.13068	2.88698e-07	7.47835e-06	THRA	condition_IPF_vs_Control
17.4771	1.65478	0.323113	5.12136	3.03332e-07	7.83808e-06	ACTN1	condition_IPF_vs_Control
5.93974	-2.89878	0.566843	-5.1139	3.15571e-07	8.13429e-06	CLIC5	condition_IPF_vs_Control
2.90122	-2.56558	0.502288	-5.10778	3.25968e-07	8.3817e-06	ENPP4	condition_IPF_vs_Control
2.10875	-2.61158	0.511426	-5.10647	3.28225e-07	8.41908e-06	PRICKLE1	condition_IPF_vs_Control
2.22287	3.96501	0.776633	5.10538	3.30122e-07	8.4471e-06	FBLN2	condition_IPF_vs_Control
1.87922	-3.47995	0.682488	-5.09891	3.41606e-07	8.71969e-06	ADGRG6	condition_IPF_vs_Control
21.7749	-1.11288	0.218445	-5.09455	3.49566e-07	8.90122e-06	LAMP1	condition_IPF_vs_Control
225.827	1.16201	0.228342	5.08889	3.60156e-07	9.14867e-06	RPS15	condition_IPF_vs_Control
5.18274	-1.89767	0.373315	-5.08329	3.70949e-07	9.40006e-06	ADRB2	condition_IPF_vs_Control
4.26509	-2.17855	0.428719	-5.08152	3.74419e-07	9.46512e-06	TM6SF1	condition_IPF_vs_Control
5.23445	-2.03037	0.400731	-5.06666	4.04848e-07	1.02098e-05	BTN3A3	condition_IPF_vs_Control
6.58767	-1.62569	0.321011	-5.06428	4.09952e-07	1.03137e-05	NT5C	condition_IPF_vs_Control
12.1688	-1.14563	0.226267	-5.06318	4.12319e-07	1.03237e-05	GIMAP6	condition_IPF_vs_Control
66.7039	0.963424	0.190279	5.06321	4.12253e-07	1.03237e-05	EEF2	condition_IPF_vs_Control
6.83437	-1.48468	0.293275	-5.0624	4.14021e-07	1.03417e-05	NCOA3	condition_IPF_vs_Control
1.21732	3.99492	0.789874	5.05767	4.24415e-07	1.0551e-05	HAGLROS	condition_IPF_vs_Control
10.2038	-2.05	0.405315	-5.0578	4.24111e-07	1.0551e-05	ADD3	condition_IPF_vs_Control
2.71839	-3.00836	0.596793	-5.04087	4.6341e-07	1.14932e-05	CD44	condition_IPF_vs_Control
28.3179	-1.00299	0.199034	-5.03928	4.67289e-07	1.15621e-05	PSMB9	condition_IPF_vs_Control
9.48449	-1.86787	0.370708	-5.03865	4.68836e-07	1.15672e-05	TSPAN12	condition_IPF_vs_Control
9.69288	1.49301	0.296332	5.03829	4.69699e-07	1.15672e-05	TMEM255B	condition_IPF_vs_Control
7.76169	-1.98636	0.394295	-5.03774	4.7106e-07	1.15735e-05	PREX1	condition_IPF_vs_Control
2.21201	-3.51896	0.70032	-5.02479	5.03975e-07	1.23533e-05	MAP2	condition_IPF_vs_Control
188.187	1.19207	0.237275	5.02402	5.06007e-07	1.23742e-05	RPL35A	condition_IPF_vs_Control
7.31298	-3.69985	0.737216	-5.01868	5.20287e-07	1.26938e-05	NPR3	condition_IPF_vs_Control
2.84777	-2.49594	0.497401	-5.01797	5.22213e-07	1.27112e-05	TAL1	condition_IPF_vs_Control
1.47088	3.56878	0.711862	5.01331	5.35028e-07	1.2993e-05	TMED3	condition_IPF_vs_Control
167.783	1.06171	0.212395	4.99876	5.77006e-07	1.39801e-05	RPLP2	condition_IPF_vs_Control
2.63922	-2.62922	0.526275	-4.9959	5.85619e-07	1.4156e-05	GNA14	condition_IPF_vs_Control
16.9939	-1.11017	0.223017	-4.97795	6.42621e-07	1.54982e-05	TAX1BP1	condition_IPF_vs_Control
5.87637	-2.3884	0.48034	-4.97231	6.61611e-07	1.59196e-05	CD14	condition_IPF_vs_Control
13.4097	-1.37797	0.277207	-4.97091	6.66396e-07	1.59981e-05	RAPGEF5	condition_IPF_vs_Control
87.764	-0.923648	0.185829	-4.97043	6.68031e-07	1.60007e-05	SPTBN1	condition_IPF_vs_Control
5.02587	-2.17193	0.437163	-4.96822	6.75695e-07	1.61474e-05	C21orf91	condition_IPF_vs_Control
15.0247	1.03095	0.207857	4.9599	7.05303e-07	1.68167e-05	C1QBP	condition_IPF_vs_Control
136.267	1.03926	0.20964	4.95735	7.14606e-07	1.69999e-05	RPS16	condition_IPF_vs_Control
3.71863	3.4425	0.694495	4.95684	7.16472e-07	1.70057e-05	CDH13	condition_IPF_vs_Control
17.9961	-1.09464	0.220965	-4.95391	7.27361e-07	1.71266e-05	GIMAP1	condition_IPF_vs_Control
8.65686	-1.72666	0.348534	-4.95407	7.26752e-07	1.71266e-05	ASRGL1	condition_IPF_vs_Control
133.854	1.78041	0.359363	4.95435	7.25736e-07	1.71266e-05	RPL41	condition_IPF_vs_Control
1.73219	3.647	0.736215	4.95372	7.28097e-07	1.71266e-05	CD276	condition_IPF_vs_Control
10.4105	-6.41874	1.29683	-4.94957	7.43764e-07	1.7456e-05	NTRK2	condition_IPF_vs_Control
1.09047	3.76675	0.762236	4.94172	7.74365e-07	1.81336e-05	RP11-175K6.1	condition_IPF_vs_Control
2.70499	3.00116	0.607427	4.94078	7.78121e-07	1.8181e-05	SLC39A14	condition_IPF_vs_Control
17.2545	1.36068	0.276545	4.92029	8.64145e-07	2.01461e-05	SNHG8	condition_IPF_vs_Control
43.5235	1.49673	0.304267	4.91915	8.69211e-07	2.02193e-05	RPS17	condition_IPF_vs_Control
2.5184	-2.32264	0.473439	-4.90589	9.30054e-07	2.15867e-05	CCDC85A	condition_IPF_vs_Control
1.29448	-3.19871	0.652314	-4.90363	9.4081e-07	2.17882e-05	TMEM108	condition_IPF_vs_Control
1.95007	-3.0693	0.627192	-4.89372	9.89468e-07	2.28143e-05	PIP5K1B	condition_IPF_vs_Control
110.643	1.06251	0.2171	4.89409	9.87638e-07	2.28143e-05	RPL35	condition_IPF_vs_Control
7.71018	-1.67914	0.343262	-4.89171	9.99658e-07	2.29987e-05	THSD1	condition_IPF_vs_Control
5.63228	-1.94605	0.397941	-4.8903	1.00683e-06	2.3113e-05	HIPK2	condition_IPF_vs_Control
6.76708	-1.8291	0.374406	-4.88534	1.03253e-06	2.36512e-05	FCHSD2	condition_IPF_vs_Control
1.04781	-3.46872	0.710611	-4.88133	1.05374e-06	2.40844e-05	NMUR1	condition_IPF_vs_Control
3.45478	-1.99299	0.408456	-4.87933	1.06445e-06	2.42765e-05	CCRL2	condition_IPF_vs_Control
2.39533	-2.95115	0.605207	-4.87627	1.08108e-06	2.46022e-05	PRICKLE2	condition_IPF_vs_Control
2.4424	2.8382	0.582178	4.87514	1.08733e-06	2.46908e-05	HAPLN3	condition_IPF_vs_Control
19.4568	-0.917722	0.188597	-4.86604	1.13859e-06	2.57434e-05	SERINC1	condition_IPF_vs_Control
67.3308	-0.984965	0.202412	-4.86614	1.13797e-06	2.57434e-05	CLEC14A	condition_IPF_vs_Control
1.19014	-3.22074	0.661962	-4.86545	1.14198e-06	2.57646e-05	PPARGC1B	condition_IPF_vs_Control
6.68737	1.95305	0.40152	4.86415	1.1495e-06	2.58777e-05	RASA4	condition_IPF_vs_Control
33.7456	0.917689	0.18868	4.86373	1.15193e-06	2.58777e-05	RAN	condition_IPF_vs_Control
27.8164	-0.846401	0.174085	-4.86201	1.16199e-06	2.60478e-05	PTTG1IP	condition_IPF_vs_Control
6.91752	-1.80827	0.372049	-4.86029	1.17215e-06	2.62197e-05	APOL1	condition_IPF_vs_Control
3.9844	-1.90509	0.392327	-4.85587	1.19858e-06	2.67539e-05	DRAM1	condition_IPF_vs_Control
772.815	0.976834	0.201368	4.85099	1.22849e-06	2.73633e-05	MT-CO2	condition_IPF_vs_Control
3.1086	-2.72368	0.561717	-4.84885	1.24178e-06	2.76007e-05	SLC25A29	condition_IPF_vs_Control
6.20582	1.3595	0.280416	4.84817	1.24604e-06	2.76369e-05	HPRT1	condition_IPF_vs_Control
3.38752	-1.82684	0.376893	-4.84711	1.25273e-06	2.77265e-05	KDM7A	condition_IPF_vs_Control
63.378	1.17472	0.24238	4.84659	1.25605e-06	2.77414e-05	MIF	condition_IPF_vs_Control
679.44	0.977627	0.201956	4.84078	1.29331e-06	2.85045e-05	EEF1A1	condition_IPF_vs_Control
3.53124	-1.76222	0.364373	-4.8363	1.3228e-06	2.90932e-05	MPPE1	condition_IPF_vs_Control
2.20374	-2.37144	0.490665	-4.83311	1.34414e-06	2.95008e-05	EPB41	condition_IPF_vs_Control
1.73838	-3.95806	0.819893	-4.82754	1.38233e-06	3.02756e-05	RGS9	condition_IPF_vs_Control
4.65927	-1.83819	0.381362	-4.82007	1.43504e-06	3.13647e-05	PDIA5	condition_IPF_vs_Control
43.8193	-1.14744	0.23831	-4.8149	1.47272e-06	3.21212e-05	CDH5	condition_IPF_vs_Control
2.77239	2.75359	0.572034	4.81369	1.48171e-06	3.22503e-05	MATN2	condition_IPF_vs_Control
17.2348	-1.31827	0.273955	-4.81198	1.49439e-06	3.24174e-05	NKTR	condition_IPF_vs_Control
1.98626	-2.86481	0.595369	-4.81183	1.49557e-06	3.24174e-05	FAS	condition_IPF_vs_Control
12.2269	-1.82164	0.379294	-4.80272	1.56527e-06	3.38582e-05	ADIPOR2	condition_IPF_vs_Control
19.3862	-1.40704	0.293268	-4.79779	1.60423e-06	3.46295e-05	CSRNP1	condition_IPF_vs_Control
23.2413	-0.924375	0.192966	-4.79035	1.66488e-06	3.5865e-05	FDPS	condition_IPF_vs_Control
7.77636	-1.29576	0.270893	-4.78329	1.72452e-06	3.70737e-05	PFKL	condition_IPF_vs_Control
3.0518	2.0038	0.418994	4.78241	1.73205e-06	3.71594e-05	PAICS	condition_IPF_vs_Control
8.49333	-1.53553	0.321163	-4.78114	1.74304e-06	3.73189e-05	BTN3A2	condition_IPF_vs_Control
7.68135	-2.38747	0.499837	-4.77651	1.78367e-06	3.8111e-05	HIST1H1E	condition_IPF_vs_Control
6.79481	2.10212	0.440383	4.7734	1.81144e-06	3.86257e-05	NME1	condition_IPF_vs_Control
6.42263	2.54128	0.53259	4.77155	1.82818e-06	3.89035e-05	ABL2	condition_IPF_vs_Control
16.1632	1.63596	0.343163	4.76731	1.86704e-06	3.96501e-05	C1orf54	condition_IPF_vs_Control
6.15917	-1.62843	0.34166	-4.76622	1.87712e-06	3.97836e-05	PIR	condition_IPF_vs_Control
3.80231	-1.66252	0.349281	-4.75984	1.93748e-06	4.08976e-05	SULT1C4	condition_IPF_vs_Control
2.88589	2.41676	0.50771	4.76012	1.9348e-06	4.08976e-05	AHI1	condition_IPF_vs_Control
4.65818	-1.68411	0.353988	-4.75755	1.95954e-06	4.12802e-05	FO538757.2	condition_IPF_vs_Control
1.56779	-3.5754	0.753455	-4.74533	2.08162e-06	4.37641e-05	SPEF2	condition_IPF_vs_Control
4.98553	-1.42449	0.30022	-4.74482	2.08687e-06	4.37868e-05	SEC22C	condition_IPF_vs_Control
4.435	-4.49312	0.94937	-4.73274	2.21513e-06	4.6385e-05	FSTL3	condition_IPF_vs_Control
20.8341	0.923294	0.195113	4.73211	2.22202e-06	4.64147e-05	PKM	condition_IPF_vs_Control
0.959608	-3.0932	0.653706	-4.7318	2.22539e-06	4.64147e-05	TBX2	condition_IPF_vs_Control
217.21	1.32401	0.280613	4.71827	2.37856e-06	4.95109e-05	MT-ND4	condition_IPF_vs_Control
3.1388	2.00132	0.424875	4.71038	2.47256e-06	5.13655e-05	UCK2	condition_IPF_vs_Control
4.86658	2.04266	0.434122	4.70528	2.53522e-06	5.25633e-05	CCDC109B	condition_IPF_vs_Control
31.1805	0.985695	0.209908	4.69584	2.65518e-06	5.49418e-05	SERBP1	condition_IPF_vs_Control
3.60614	2.90346	0.618791	4.69215	2.70349e-06	5.58312e-05	NBL1	condition_IPF_vs_Control
2.80399	-2.27207	0.484577	-4.68877	2.7485e-06	5.66493e-05	TMEM135	condition_IPF_vs_Control
7.17531	-1.44766	0.309079	-4.68379	2.81625e-06	5.79319e-05	COBLL1	condition_IPF_vs_Control
8.16858	-1.29235	0.276334	-4.67676	2.91439e-06	5.98334e-05	HSPA12B	condition_IPF_vs_Control
27.0599	-1.03968	0.222672	-4.66913	3.02483e-06	6.19796e-05	GIMAP4	condition_IPF_vs_Control
8.08955	-1.46438	0.314055	-4.66282	3.11906e-06	6.37856e-05	MYLK	condition_IPF_vs_Control
1.84237	-2.77466	0.59512	-4.66236	3.1261e-06	6.38053e-05	TMEM51	condition_IPF_vs_Control
4.5395	-2.65516	0.569626	-4.66123	3.14323e-06	6.40303e-05	SMAD7	condition_IPF_vs_Control
17.8022	-1.3285	0.28505	-4.66058	3.15312e-06	6.41073e-05	PTPRM	condition_IPF_vs_Control
49.9294	-0.803624	0.172752	-4.65189	3.28906e-06	6.67419e-05	ARHGAP29	condition_IPF_vs_Control
7.32216	1.57213	0.338006	4.65118	3.3004e-06	6.68427e-05	THSD7A	condition_IPF_vs_Control
25.2633	0.813104	0.174872	4.64971	3.32409e-06	6.71926e-05	SEC11A	condition_IPF_vs_Control
26.5043	0.955966	0.205703	4.64732	3.36269e-06	6.78423e-05	MTDH	condition_IPF_vs_Control
14.1163	-1.78431	0.384311	-4.64288	3.43579e-06	6.9184e-05	PARP14	condition_IPF_vs_Control
4.83963	-1.95755	0.421866	-4.64021	3.4806e-06	6.99521e-05	NDFIP2	condition_IPF_vs_Control
5.31772	-1.64586	0.355099	-4.63492	3.57073e-06	7.16262e-05	HOXA5	condition_IPF_vs_Control
40.0315	0.901294	0.194596	4.63163	3.62802e-06	7.26366e-05	ECSCR.1	condition_IPF_vs_Control
27.9929	1.42299	0.307284	4.63085	3.64165e-06	7.27706e-05	MYL9	condition_IPF_vs_Control
5.54927	2.29372	0.49545	4.62957	3.66419e-06	7.30817e-05	LITAF	condition_IPF_vs_Control
1.53973	-3.81921	0.825511	-4.62648	3.71937e-06	7.40416e-05	NEO1	condition_IPF_vs_Control
15.876	-1.53811	0.33286	-4.62088	3.82124e-06	7.59254e-05	FRYL	condition_IPF_vs_Control
25.8417	-1.22005	0.264128	-4.61917	3.85284e-06	7.64085e-05	RPN1	condition_IPF_vs_Control
140.665	1.05609	0.22904	4.61096	4.00823e-06	7.91908e-05	RPL9	condition_IPF_vs_Control
2.2727	-2.87751	0.624011	-4.61132	4.00125e-06	7.91908e-05	SH3RF1	condition_IPF_vs_Control
4.04884	2.01722	0.438308	4.60228	4.17884e-06	8.2265e-05	ODC1	condition_IPF_vs_Control
1.18108	3.35326	0.728613	4.60225	4.17951e-06	8.2265e-05	ZDHHC13	condition_IPF_vs_Control
10.3747	1.53957	0.33468	4.60013	4.22229e-06	8.26419e-05	IVNS1ABP	condition_IPF_vs_Control
2.26155	-2.35135	0.511118	-4.60041	4.2166e-06	8.26419e-05	SPIN4	condition_IPF_vs_Control
161.345	0.870315	0.189168	4.60076	4.20958e-06	8.26419e-05	FAU	condition_IPF_vs_Control
4.27727	-1.58525	0.34494	-4.59573	4.31236e-06	8.42477e-05	TMPO	condition_IPF_vs_Control
187.727	0.91199	0.198619	4.59166	4.39732e-06	8.57478e-05	GAPDH	condition_IPF_vs_Control
10.1342	-1.47894	0.32241	-4.58714	4.49359e-06	8.74625e-05	NUMB	condition_IPF_vs_Control
7.47644	-1.21546	0.265171	-4.58368	4.5686e-06	8.87578e-05	CTDSP2	condition_IPF_vs_Control
57.9153	0.889358	0.194118	4.58153	4.61594e-06	8.95116e-05	RPS11	condition_IPF_vs_Control
63.6843	-1.00892	0.220252	-4.58074	4.63329e-06	8.96813e-05	ESAM	condition_IPF_vs_Control
3.81833	2.03111	0.443439	4.58036	4.64178e-06	8.96813e-05	KIFC3	condition_IPF_vs_Control
13.0806	-1.16884	0.255394	-4.57663	4.72528e-06	9.11268e-05	OPTN	condition_IPF_vs_Control
128.382	1.09251	0.238853	4.57398	4.78545e-06	9.21177e-05	RPS21	condition_IPF_vs_Control
2.50767	-2.09278	0.45758	-4.57359	4.7944e-06	9.2121e-05	WIPI1	condition_IPF_vs_Control
28.7299	1.02385	0.223904	4.57272	4.81429e-06	9.2334e-05	ENO1	condition_IPF_vs_Control
2.37547	-2.64525	0.578928	-4.56922	4.89538e-06	9.3718e-05	ARHGEF6	condition_IPF_vs_Control
19.2145	0.897332	0.196429	4.56823	4.9187e-06	9.39929e-05	EIF3L	condition_IPF_vs_Control
13.1791	3.07706	0.673789	4.5668	4.95235e-06	9.44639e-05	APLNR	condition_IPF_vs_Control
17.6238	-0.979124	0.214453	-4.56568	4.97883e-06	9.47966e-05	CAPN2	condition_IPF_vs_Control
3.3035	-2.43074	0.532563	-4.56423	5.01325e-06	9.5279e-05	HERC3	condition_IPF_vs_Control
5.676	1.66589	0.365089	4.56298	5.04329e-06	9.5504e-05	SRM	condition_IPF_vs_Control
4.81067	2.52066	0.552395	4.56315	5.03914e-06	9.5504e-05	C4orf48	condition_IPF_vs_Control
1.68019	-3.02512	0.663414	-4.55993	5.11705e-06	9.6726e-05	NCALD	condition_IPF_vs_Control
3.5957	-2.24442	0.49238	-4.55831	5.15662e-06	9.72987e-05	GBP3	condition_IPF_vs_Control
21.4648	-1.28742	0.282732	-4.55349	5.27636e-06	9.93793e-05	MEF2A	condition_IPF_vs_Control
1.23288	3.09367	0.680817	4.54405	5.51832e-06	0.00010375	MYH10	condition_IPF_vs_Control
1.26644	3.45822	0.761301	4.54252	5.55862e-06	0.000104135	GABRD	condition_IPF_vs_Control
1.06821	-3.41693	0.752168	-4.54277	5.55198e-06	0.000104135	FAM95B1	condition_IPF_vs_Control
5.18786	-2.03126	0.448296	-4.53106	5.86875e-06	0.000109749	EML1	condition_IPF_vs_Control
24.3782	-1.31782	0.291347	-4.52319	6.09148e-06	0.000113711	TMEM123	condition_IPF_vs_Control
2.60623	2.20285	0.487775	4.51611	6.29859e-06	0.000117329	SMIM10	condition_IPF_vs_Control
11.4424	1.02105	0.226105	4.51581	6.30767e-06	0.000117329	SNRPD1	condition_IPF_vs_Control
3.70726	-1.95596	0.433494	-4.51209	6.41919e-06	0.000119192	SOX13	condition_IPF_vs_Control
4.41483	2.01266	0.447141	4.50119	6.75744e-06	0.000125251	FKBP10	condition_IPF_vs_Control
4.26033	-5.38009	1.19543	-4.50056	6.77735e-06	0.000125399	PTGIS	condition_IPF_vs_Control
7.11742	-2.05141	0.456122	-4.4975	6.87581e-06	0.000126997	CEBPB	condition_IPF_vs_Control
14.5819	-1.22977	0.273485	-4.49667	6.90247e-06	0.000127265	CCND3	condition_IPF_vs_Control
4.38177	1.9655	0.437471	4.49288	7.02675e-06	0.000129329	TIMP2	condition_IPF_vs_Control
10.2111	1.22478	0.272803	4.48963	7.13475e-06	0.000130839	PPIC	condition_IPF_vs_Control
29.4384	-0.927133	0.206513	-4.48946	7.14035e-06	0.000130839	CAPZA2	condition_IPF_vs_Control
7.65172	-1.25152	0.278779	-4.48929	7.14621e-06	0.000130839	NPTN	condition_IPF_vs_Control
3.34684	-1.65144	0.36822	-4.48492	7.29409e-06	0.000133314	CBR1	condition_IPF_vs_Control
5.22664	-1.87977	0.420152	-4.47402	7.67629e-06	0.000140056	MAP3K6	condition_IPF_vs_Control
1.19461	-3.11969	0.698565	-4.46585	7.975e-06	0.000145253	VASN	condition_IPF_vs_Control
4.58554	-1.65877	0.371743	-4.46215	8.11425e-06	0.000147418	BCAR3	condition_IPF_vs_Control
25.8927	1.1233	0.251751	4.46194	8.12194e-06	0.000147418	EIF3E	condition_IPF_vs_Control
3.23649	2.92029	0.655081	4.4579	8.27662e-06	0.000149966	UAP1	condition_IPF_vs_Control
67.4373	1.16196	0.260705	4.45698	8.31215e-06	0.00015035	PDLIM1	condition_IPF_vs_Control
72.809	-0.668225	0.15008	-4.45246	8.48925e-06	0.000153289	PTRF	condition_IPF_vs_Control
4.85608	2.16563	0.486473	4.4517	8.5192e-06	0.000153565	NOP16	condition_IPF_vs_Control
3.81727	-2.72648	0.613232	-4.44609	8.74485e-06	0.000157093	S100A9	condition_IPF_vs_Control
1.05611	-3.07683	0.692004	-4.44625	8.73812e-06	0.000157093	PDZD2	condition_IPF_vs_Control
6.22986	-1.42412	0.320406	-4.44475	8.79951e-06	0.000157805	PPM1D	condition_IPF_vs_Control
9.07502	2.14651	0.483278	4.44156	8.93103e-06	0.00015989	HBEGF	condition_IPF_vs_Control
6.23279	-1.26404	0.284768	-4.43884	9.04467e-06	0.000161648	STARD13	condition_IPF_vs_Control
14.855	-1.43604	0.323602	-4.43769	9.09302e-06	0.000162236	HLA-DQB1	condition_IPF_vs_Control
2.49629	2.05309	0.462814	4.43611	9.1601e-06	0.000163155	C20orf27	condition_IPF_vs_Control
5.57025	-2.78296	0.627752	-4.43322	9.28371e-06	0.000165077	SEMA3G	condition_IPF_vs_Control
5.5294	-1.41887	0.320251	-4.4305	9.40141e-06	0.000166887	NEDD4	condition_IPF_vs_Control
5.54842	-1.4303	0.322876	-4.42986	9.42939e-06	0.000167101	ARRB1	condition_IPF_vs_Control
3.33777	-1.733	0.391768	-4.42352	9.71034e-06	0.00017179	CARD6	condition_IPF_vs_Control
5.01372	1.66677	0.377223	4.41854	9.93719e-06	0.000175507	EVL	condition_IPF_vs_Control
18.4666	2.33782	0.529293	4.41688	1.00137e-05	0.000176561	ADAMTS1	condition_IPF_vs_Control
23.8124	1.27355	0.288661	4.41194	1.0245e-05	0.000179733	ATP1B3	condition_IPF_vs_Control
18.3608	-1.72284	0.390466	-4.41227	1.02293e-05	0.000179733	IRF1	condition_IPF_vs_Control
2.04327	2.47622	0.561182	4.4125	1.02184e-05	0.000179733	ADA	condition_IPF_vs_Control
17.5323	-0.944578	0.214332	-4.40708	1.04775e-05	0.000183505	TMEM109	condition_IPF_vs_Control
13.4539	-0.936147	0.212495	-4.40551	1.05535e-05	0.000184528	ARL2BP	condition_IPF_vs_Control
8.82218	-1.21995	0.27706	-4.40318	1.06674e-05	0.000186209	IFNAR1	condition_IPF_vs_Control
0.909256	-3.28772	0.747265	-4.39967	1.08417e-05	0.000188937	NLGN4X	condition_IPF_vs_Control
5.44748	-1.83259	0.416738	-4.39747	1.09522e-05	0.000190547	ABCC4	condition_IPF_vs_Control
8.81236	-1.28805	0.293025	-4.3957	1.10418e-05	0.000191788	FOXN3	condition_IPF_vs_Control
4.65005	-1.7019	0.38722	-4.39519	1.10675e-05	0.000191917	BAALC	condition_IPF_vs_Control
1.78377	-2.73622	0.622697	-4.39414	1.11214e-05	0.000192234	RASGRP2	condition_IPF_vs_Control
3.89602	-1.79413	0.408303	-4.39411	1.11225e-05	0.000192234	TBC1D20	condition_IPF_vs_Control
10.8298	1.81389	0.412987	4.39213	1.12247e-05	0.000193682	NUAK1	condition_IPF_vs_Control
1.69114	-3.98247	0.907533	-4.38824	1.14271e-05	0.000196851	PLXNC1	condition_IPF_vs_Control
6.85898	1.43895	0.327938	4.38786	1.14471e-05	0.000196871	NME4	condition_IPF_vs_Control
8.17107	1.35774	0.3096	4.38547	1.15735e-05	0.000198719	IMPDH2	condition_IPF_vs_Control
40.7883	0.965701	0.220634	4.37693	1.20364e-05	0.000205993	ADGRL4	condition_IPF_vs_Control
1.61845	-3.18717	0.72815	-4.37708	1.20282e-05	0.000205993	VEGFA	condition_IPF_vs_Control
3.59202	4.15184	0.94889	4.37547	1.21173e-05	0.00020704	CFH	condition_IPF_vs_Control
6.75842	1.47801	0.337956	4.37337	1.22345e-05	0.000208703	COA4	condition_IPF_vs_Control
4.69408	-2.33343	0.533714	-4.37206	1.23077e-05	0.00020961	NDNF	condition_IPF_vs_Control
12.0253	-1.95865	0.44805	-4.37151	1.23393e-05	0.000209808	ARRDC2	condition_IPF_vs_Control
2.63112	-1.93567	0.442929	-4.37016	1.24158e-05	0.000210766	RCOR3	condition_IPF_vs_Control
5.81432	-1.54863	0.354513	-4.36833	1.25202e-05	0.000212197	NDRG2	condition_IPF_vs_Control
3.61014	1.72936	0.396214	4.3647	1.27295e-05	0.000215395	MRPS6	condition_IPF_vs_Control
111.729	0.930528	0.213438	4.35972	1.30232e-05	0.000219656	RPL22	condition_IPF_vs_Control
30.1109	0.956904	0.219483	4.35982	1.3017e-05	0.000219656	GNAS	condition_IPF_vs_Control
16.595	-1.34421	0.308588	-4.35601	1.32456e-05	0.00022305	SH2D3C	condition_IPF_vs_Control
17.8158	1.93795	0.445072	4.35424	1.33529e-05	0.000224496	IGFBP2	condition_IPF_vs_Control
2.96168	-1.96958	0.452811	-4.34968	1.36338e-05	0.000228852	SMPD1	condition_IPF_vs_Control
2.07943	-2.63537	0.607107	-4.34087	1.41923e-05	0.000237845	TFPI2	condition_IPF_vs_Control
11.0509	-1.49394	0.344287	-4.33923	1.42986e-05	0.000238484	CMTM8	condition_IPF_vs_Control
7.11723	-1.93659	0.446286	-4.33935	1.42903e-05	0.000238484	DGKE	condition_IPF_vs_Control
3.34586	1.52609	0.351659	4.33969	1.42681e-05	0.000238484	QTRT1	condition_IPF_vs_Control
96.1628	-1.55785	0.359136	-4.33776	1.43945e-05	0.000239588	HYAL2	condition_IPF_vs_Control
105.498	0.880808	0.203067	4.33751	1.44105e-05	0.000239588	SRP14	condition_IPF_vs_Control
40.1006	-0.961809	0.221823	-4.33593	1.45143e-05	0.000240932	SEC14L1	condition_IPF_vs_Control
13.0839	-0.904717	0.208923	-4.33038	1.4885e-05	0.000246695	PAIP2	condition_IPF_vs_Control
0.897141	3.1247	0.721963	4.32806	1.50429e-05	0.000248919	BNC2	condition_IPF_vs_Control
13.6672	-1.3196	0.305906	-4.31375	1.60508e-05	0.000265179	LHFP	condition_IPF_vs_Control
70.6941	-0.979691	0.227264	-4.31081	1.62661e-05	0.000268314	BST2	condition_IPF_vs_Control
34.0838	0.822075	0.19086	4.30721	1.65329e-05	0.000272287	ARPC1B	condition_IPF_vs_Control
9.65291	1.10809	0.257583	4.30186	1.69367e-05	0.0002785	TIMM13	condition_IPF_vs_Control
19.8537	-1.26496	0.294102	-4.30111	1.69945e-05	0.000279013	KCTD12	condition_IPF_vs_Control
29.847	-1.1306	0.263014	-4.29865	1.7184e-05	0.000281683	LAP3	condition_IPF_vs_Control
0.992126	3.4254	0.797096	4.29735	1.72852e-05	0.0002829	LINC01117	condition_IPF_vs_Control
22.9954	-1.00915	0.234949	-4.29516	1.74565e-05	0.000285259	DOCK9	condition_IPF_vs_Control
31.0242	-0.906529	0.211255	-4.29116	1.77739e-05	0.000289994	WSB1	condition_IPF_vs_Control
174.214	-1.00984	0.235831	-4.28204	1.85188e-05	0.000301678	RNASE1	condition_IPF_vs_Control
14.9241	-1.37869	0.322019	-4.2814	1.85725e-05	0.000302084	KLF9	condition_IPF_vs_Control
6.61043	2.41769	0.565794	4.2731	1.92772e-05	0.000313061	CTHRC1	condition_IPF_vs_Control
3.48695	2.79521	0.654247	4.2724	1.93381e-05	0.000313564	SESN3	condition_IPF_vs_Control
12.7526	-0.992455	0.232384	-4.27075	1.9482e-05	0.000315409	RAB1A	condition_IPF_vs_Control
0.851681	3.56146	0.834117	4.26974	1.957e-05	0.000316346	SEMA4A	condition_IPF_vs_Control
20.0635	-1.01484	0.237723	-4.26902	1.96332e-05	0.00031688	VAT1	condition_IPF_vs_Control
17.1565	-1.10753	0.259669	-4.26515	1.9977e-05	0.000321933	GSTO1	condition_IPF_vs_Control
4.01286	-1.73764	0.407457	-4.2646	2.00259e-05	0.000322227	RNASET2	condition_IPF_vs_Control
7.19386	-1.69538	0.39832	-4.25633	2.0781e-05	0.00033349	HMBOX1	condition_IPF_vs_Control
7.90552	-1.36104	0.319775	-4.25624	2.07895e-05	0.00033349	RBMS2	condition_IPF_vs_Control
5.32585	1.45298	0.341942	4.2492	2.14533e-05	0.000343613	NANS	condition_IPF_vs_Control
4.12159	-1.42506	0.3355	-4.24757	2.161e-05	0.000345595	NOVA2	condition_IPF_vs_Control
22.4238	1.81988	0.429	4.24214	2.21395e-05	0.000353524	CRIP1	condition_IPF_vs_Control
4.35944	1.50341	0.354467	4.24132	2.22205e-05	0.000354278	EGLN1	condition_IPF_vs_Control
0.964426	3.65514	0.862153	4.23955	2.2397e-05	0.000356496	ELOVL7	condition_IPF_vs_Control
25.2863	-0.86876	0.204933	-4.23924	2.24276e-05	0.000356496	N4BP2L2	condition_IPF_vs_Control
41.9358	-0.920717	0.217207	-4.2389	2.24619e-05	0.000356503	CLIC4	condition_IPF_vs_Control
363.374	0.98181	0.231646	4.23841	2.25109e-05	0.00035674	RPS28	condition_IPF_vs_Control
[truncated: 11,212 more rows]

[truncated: 3 more sheets: SVEC, PVEC, ArterialEC]
