# Supplementary material for: Aging affects reprogramming of pulmonary capillary endothelial cells after lung injury in male mice
Source: Nat Commun. 2025 Aug 6;16:7234. doi: 10.1038/s41467-025-62431-4 (PMC12328796; doi:10.1038/s41467-025-62431-4)
Supplement: Supplementary file 6 — Supplementary Data 5 [file 41467_2025_62431_MOESM6_ESM.xlsx]

## Sheet: gCap
test	gene	log2FoldChange	pvalue	padj	raw_aggr_counts_mean_Old	raw_aggr_counts_mean_Young
Old_BLM_vs_Young_BLM	H2-Ab1	1.40091	6.89134e-10	1.6225e-06	461	344.333
Old_BLM_vs_Young_BLM	Gbp4	0.956713	1.12083e-09	2.136e-06	111.667	122.167
Old_BLM_vs_Young_BLM	Klf2	-0.92743	1.43801e-09	2.136e-06	439	1743
Old_BLM_vs_Young_BLM	H2-DMb1	1.75082	1.45158e-09	2.136e-06	94.6667	55.8333
Old_BLM_vs_Young_BLM	H2-Eb1	1.79732	2.86939e-09	3.75316e-06	350.167	184
Old_BLM_vs_Young_BLM	H2-DMa	1.70519	1.80322e-08	1.41517e-05	87.8333	51
Old_BLM_vs_Young_BLM	H2-Aa	1.67073	1.70655e-08	1.41517e-05	432	249
Old_BLM_vs_Young_BLM	AC149090.1	1.12447	2.15327e-08	1.58427e-05	95.8333	93
Old_BLM_vs_Young_BLM	Col5a2	-2.25949	5.95598e-08	4.12434e-05	3.33333	35
Old_BLM_vs_Young_BLM	Peg3	-3.468	1.36741e-07	7.31688e-05	3	82.5
Old_BLM_vs_Young_BLM	Cd74	2.16057	1.44069e-07	7.37383e-05	1371.17	629.667
Old_BLM_vs_Young_BLM	Cd52	2.59911	5.09825e-07	0.000250069	51.8333	14.6667
Old_BLM_vs_Young_BLM	Top1	-0.630468	8.7963e-07	0.0004142	199.5	641
Old_BLM_vs_Young_BLM	Pla2g16	1.05771	1.37265e-06	0.000621494	31.5	32.8333
Old_BLM_vs_Young_BLM	Hsp90ab1	-0.773994	2.8461e-06	0.00115532	513	1903.67
Old_BLM_vs_Young_BLM	Serpinh1	-0.914175	2.02453e-05	0.00567448	99.8333	434.833
Old_BLM_vs_Young_BLM	Luc7l2	0.54681	2.25276e-05	0.00616734	319.5	458.667
Old_BLM_vs_Young_BLM	Hspa8	-0.850804	2.54059e-05	0.00664618	325.333	1341.33
Old_BLM_vs_Young_BLM	Dnaja1	-0.885663	3.39919e-05	0.00833652	190.167	687
Old_BLM_vs_Young_BLM	Hsph1	-1.77011	6.0756e-05	0.0134947	7.16667	50
Old_BLM_vs_Young_BLM	Klf10	-1.06357	7.12345e-05	0.0152468	39.3333	166.333
Old_BLM_vs_Young_BLM	Nrep	-1.43519	8.1212e-05	0.0167724	6.66667	39.5
Old_BLM_vs_Young_BLM	Srsf5	0.540068	0.000101862	0.0206744	245.333	358.667
Old_BLM_vs_Young_BLM	Rhob	-0.70949	0.000161376	0.0304005	80.5	273.667
Old_BLM_vs_Young_BLM	Hspb1	-1.19437	0.000265553	0.0446584	35.1667	153.833
Old_BLM_vs_Young_BLM	Rsrp1	-0.615154	0.000307368	0.0509624	109.667	348.833
Old_BLM_vs_Young_BLM	Cebpd	-0.877525	0.000313782	0.0513033	220.333	896
Old_BLM_vs_Young_BLM	Edil3	-1.2102	0.000356581	0.054449	8.5	44.1667
Old_BLM_vs_Young_BLM	Plod1	-1.06542	0.000448923	0.0614503	9.83333	47.6667
Old_BLM_vs_Young_BLM	Tra2a	0.457986	0.000446033	0.0614503	151.833	235
Old_BLM_vs_Young_BLM	Baz1a	-0.854353	0.000445899	0.0614503	18.5	76.1667
Old_BLM_vs_Young_BLM	Klf4	-0.686473	0.000618636	0.0750132	420.167	1198.5
Old_BLM_vs_Young_BLM	Dnajb1	-0.926342	0.000624473	0.0750132	14.1667	56.6667
Old_BLM_vs_Young_BLM	Aplnr	-1.00667	0.000633905	0.0753771	48	216.667
Old_BLM_vs_Young_BLM	Crem	-1.01982	0.000686075	0.0807647	11.8333	47.1667
Old_BLM_vs_Young_BLM	Ifitm10	0.818846	0.000862353	0.0963469	28.8333	34.6667
Old_BLM_vs_Young_BLM	Zufsp	0.741417	0.000882088	0.0970462	43.1667	54.3333
Old_BLM_vs_Young_BLM	Ttc14	0.427751	0.000923765	0.0997667	141	234.667
Old_BLM_vs_Young_BLM	H2-T23	0.615371	0.000923187	0.0997667	243.333	327.833
Old_BLM_vs_Young_BLM	Tmem252	-1.54234	0.000955851	0.10145	119.167	932.667
Old_BLM_vs_Young_BLM	Mcl1	-0.435274	0.00113227	0.117187	150.667	424.833
Old_BLM_vs_Young_BLM	Ciita	1.21184	0.00114085	0.117187	56.5	55.1667
Old_BLM_vs_Young_BLM	Rflnb	-1.1611	0.00126465	0.124062	17.5	97.3333
Old_BLM_vs_Young_BLM	Mpzl1	-0.793402	0.00134166	0.128407	16.8333	64.3333
Old_BLM_vs_Young_BLM	Slc6a6	0.723814	0.00138401	0.13034	371.167	505.167
Old_BLM_vs_Young_BLM	Pcp4l1	0.56239	0.00154515	0.136763	75.3333	112.167
Old_BLM_vs_Young_BLM	Evl	-1.3026	0.00174355	0.148271	5.16667	32.1667
Old_BLM_vs_Young_BLM	St13	-0.595926	0.00175074	0.148271	43.6667	142.5
Old_BLM_vs_Young_BLM	Fosl2	-0.966839	0.00177565	0.149307	13.8333	54.5
Old_BLM_vs_Young_BLM	Nectin3	-0.823223	0.00186977	0.15289	17.3333	70.5
Old_BLM_vs_Young_BLM	Antxr2	-0.754895	0.00197116	0.15621	41.3333	148.667
Old_BLM_vs_Young_BLM	Bhlhe40	-1.25102	0.00194728	0.15621	24.5	141.5
Old_BLM_vs_Young_BLM	Mmp14	-1.03966	0.00197717	0.15621	14	68.3333
Old_BLM_vs_Young_BLM	Tmod2	0.55837	0.0022375	0.168053	90	137.5
Old_BLM_vs_Young_BLM	Dusp8	-0.937863	0.00237527	0.173675	29.3333	119.833
Old_BLM_vs_Young_BLM	Klf6	-0.658422	0.0026053	0.182557	102.167	307.167
Old_BLM_vs_Young_BLM	Aard	-0.946798	0.00258418	0.182557	13.3333	51
Old_BLM_vs_Young_BLM	Hspa1b	-1.98371	0.0027891	0.190891	6.66667	32
Old_BLM_vs_Young_BLM	Fstl1	-1.12178	0.00286149	0.194713	8.16667	43.8333
Old_BLM_vs_Young_BLM	Gxylt2	-1.41943	0.00295195	0.196342	8.83333	60.3333
Old_BLM_vs_Young_BLM	Dusp6	-0.743785	0.00309163	0.20082	120.667	433.667
Old_BLM_vs_Young_BLM	H2-T22	0.527341	0.0031847	0.203751	58.1667	88.1667
Old_BLM_vs_Young_BLM	Map1b	-1.66428	0.00322629	0.204828	4	37
Old_BLM_vs_Young_BLM	Dhcr24	1.02605	0.00332557	0.204936	33	33.6667
Old_BLM_vs_Young_BLM	Stmn1	-0.508893	0.00382638	0.217826	157.667	488.5
Old_BLM_vs_Young_BLM	Uvssa	0.674688	0.0038361	0.217826	39.3333	50.1667
Old_BLM_vs_Young_BLM	Fbxl5	0.59869	0.00377954	0.217826	35.8333	52.8333
Old_BLM_vs_Young_BLM	P2rx4	0.705337	0.0037285	0.217826	54.1667	75.6667
Old_BLM_vs_Young_BLM	Igtp	0.827256	0.00379351	0.217826	33	37.1667
Old_BLM_vs_Young_BLM	Mboat2	-1.15175	0.00384878	0.217826	7.33333	43.3333
Old_BLM_vs_Young_BLM	Fabp5	-1.23422	0.00388994	0.218059	12.3333	68.8333
Old_BLM_vs_Young_BLM	Inhbb	-1.71566	0.00395095	0.218385	7.66667	67.6667
Old_BLM_vs_Young_BLM	Ide	0.721957	0.00398707	0.218385	28.3333	37.6667
Old_BLM_vs_Young_BLM	Hmgcr	-0.835095	0.00424993	0.229496	14	49.5
Old_BLM_vs_Young_BLM	Eif4g2	-0.284314	0.00441937	0.234346	248.833	663.833
Old_BLM_vs_Young_BLM	Ccdc117	-0.908557	0.00440673	0.234346	8.33333	33.5
Old_BLM_vs_Young_BLM	Foxp1	0.365517	0.00477538	0.245141	681	1152.83
Old_BLM_vs_Young_BLM	Ptms	-0.654953	0.00481036	0.245141	88.3333	347.167
Old_BLM_vs_Young_BLM	Ahsa1	-0.666692	0.00480288	0.245141	19.6667	69
Old_BLM_vs_Young_BLM	P4ha1	-0.74396	0.00523762	0.259064	11.8333	42.5
Old_BLM_vs_Young_BLM	Ice1	-0.56118	0.00527837	0.259987	27.8333	88.8333
Old_BLM_vs_Young_BLM	Insr	0.472666	0.0054867	0.268006	53	81.1667
Old_BLM_vs_Young_BLM	Slc7a7	-0.839036	0.0058519	0.280035	9.5	38.6667
Old_BLM_vs_Young_BLM	Cd81	-0.920797	0.00597063	0.28456	46	221.5
Old_BLM_vs_Young_BLM	AY036118	-0.656621	0.00606642	0.285656	184.5	575
Old_BLM_vs_Young_BLM	Trp53i11	-0.859618	0.00614457	0.287597	16	71.8333
Old_BLM_vs_Young_BLM	Ppp4r2	-0.433872	0.00615651	0.287597	55.1667	160.333
Old_BLM_vs_Young_BLM	Plxna4	0.807769	0.00647259	0.298828	26	32.5
Old_BLM_vs_Young_BLM	Ahr	0.571257	0.00647309	0.298828	189	245
Old_BLM_vs_Young_BLM	St5	0.62591	0.00650485	0.299121	65.8333	89.6667
Old_BLM_vs_Young_BLM	Etl4	0.49858	0.006625	0.299634	116.5	179.667
Old_BLM_vs_Young_BLM	Cirbp	0.798756	0.00664327	0.299634	40	42.3333
Old_BLM_vs_Young_BLM	Lyz2	1.24956	0.00664251	0.299634	116	116.167
Old_BLM_vs_Young_BLM	Fam32a	-0.566522	0.00673295	0.30137	22.8333	74.3333
Old_BLM_vs_Young_BLM	H2-Q7	0.808381	0.00679472	0.302983	361.333	448
Old_BLM_vs_Young_BLM	Zfp91	-0.401779	0.0069666	0.307156	61.3333	173.167
Old_BLM_vs_Young_BLM	Epha2	-0.77864	0.00712348	0.310584	16	61.6667
Old_BLM_vs_Young_BLM	Lpin2	0.497787	0.0073998	0.318038	46.6667	71.3333
Old_BLM_vs_Young_BLM	Midn	-0.446039	0.00745677	0.318048	84.6667	231.5
Old_BLM_vs_Young_BLM	Cdc37l1	0.370668	0.00775738	0.32279	84.8333	140.167
Old_BLM_vs_Young_BLM	Plaur	-0.829993	0.00789634	0.32502	28.5	102.167
Old_BLM_vs_Young_BLM	Hbegf	-1.00731	0.00785721	0.32502	10	33.3333
Old_BLM_vs_Young_BLM	Thap3	0.743328	0.00824252	0.335479	37.1667	49.6667
Old_BLM_vs_Young_BLM	Eif1a	-0.620889	0.00826444	0.335479	29.5	88.8333
Old_BLM_vs_Young_BLM	Rgcc	-1.15337	0.0085862	0.344972	29.1667	152.333
Old_BLM_vs_Young_BLM	Maff	-0.885944	0.00869667	0.347042	9.5	42
Old_BLM_vs_Young_BLM	Nop14	-0.71236	0.00897453	0.35216	13.5	50
Old_BLM_vs_Young_BLM	Gstm2	0.479724	0.00936941	0.356947	45.3333	71.5
Old_BLM_vs_Young_BLM	Nr1d2	0.646225	0.00933917	0.356947	29.5	40.5
Old_BLM_vs_Young_BLM	Tnfrsf10b	-1.29353	0.00935168	0.356947	9.16667	39.1667
Old_BLM_vs_Young_BLM	Cyp1a1	-4.7289	0.00915918	0.356947	1.66667	113.167
Old_BLM_vs_Young_BLM	Atp8a1	0.786898	0.00961921	0.361781	76.5	83.3333
Old_BLM_vs_Young_BLM	H2-K1	0.593291	0.00979923	0.362757	1192.67	1717.17
Old_BLM_vs_Young_BLM	Tcim	-0.649779	0.00990746	0.364064	87.6667	306.833
Old_BLM_vs_Young_BLM	Stard4	-0.466852	0.00989142	0.364064	49.1667	139.833
Old_BLM_vs_Young_BLM	Nfat5	0.348292	0.0100105	0.364993	158.167	269.833
Old_BLM_vs_Young_BLM	Ctdnep1	-0.527924	0.0101216	0.367751	25.6667	81.5
Old_BLM_vs_Young_BLM	Tsc22d3	-0.759273	0.0103494	0.369893	33.8333	136.667
Old_BLM_vs_Young_BLM	Vwf	1.13859	0.010265	0.369893	397	474.5
Old_BLM_vs_Young_BLM	Ddit4	-1.38367	0.0106762	0.376287	5.33333	35.1667
Old_BLM_vs_Young_BLM	Adk	0.574724	0.0108736	0.377593	54.3333	73.5
Old_BLM_vs_Young_BLM	Raph1	0.334938	0.0111328	0.383203	201.833	326.333
Old_BLM_vs_Young_BLM	Dusp1	-0.888795	0.0116986	0.393473	68.8333	211.5
Old_BLM_vs_Young_BLM	Sh3bgrl	-0.488072	0.0118197	0.393998	46.1667	132
Old_BLM_vs_Young_BLM	Slc25a5	-0.41463	0.012128	0.397332	77.8333	224
Old_BLM_vs_Young_BLM	Ppp1cc	-0.41636	0.0121071	0.397332	45.6667	136.667
Old_BLM_vs_Young_BLM	Rab14	-0.299062	0.0128059	0.410765	157.5	402.333
Old_BLM_vs_Young_BLM	Stk24	0.479208	0.0127481	0.410765	41.6667	67.6667
Old_BLM_vs_Young_BLM	Nrarp	-0.702419	0.012888	0.41116	18.6667	60.3333
Old_BLM_vs_Young_BLM	Myo1e	-0.798984	0.0128535	0.41116	11.6667	44.6667
Old_BLM_vs_Young_BLM	Arhgap6	0.645381	0.0131607	0.417596	26.3333	35.6667
Old_BLM_vs_Young_BLM	Fbln2	-1.27851	0.0136802	0.427704	7.33333	44.8333
Old_BLM_vs_Young_BLM	Rasgef1a	0.426913	0.0137068	0.427704	287.667	462.5
Old_BLM_vs_Young_BLM	Ahsa2	-0.658354	0.0137336	0.427704	16.1667	56.5
Old_BLM_vs_Young_BLM	Ifi47	0.542467	0.0135941	0.427704	61	86.3333
Old_BLM_vs_Young_BLM	Fbxl20	0.679628	0.0137259	0.427704	22.1667	30.6667
Old_BLM_vs_Young_BLM	Mad2l1bp	-0.839749	0.0140119	0.430674	9.83333	35.5
Old_BLM_vs_Young_BLM	Dnah2os	-0.837048	0.0140755	0.431502	10.8333	45.5
Old_BLM_vs_Young_BLM	Trp53inp2	-0.712136	0.0142565	0.435059	10.8333	39.1667
Old_BLM_vs_Young_BLM	Meis1	0.695129	0.0142654	0.435059	73.5	88.5
Old_BLM_vs_Young_BLM	Sptlc1	0.58352	0.0144022	0.438094	27.8333	42.6667
Old_BLM_vs_Young_BLM	Gimap4	-0.407309	0.0145186	0.440498	96.3333	299
Old_BLM_vs_Young_BLM	Slco3a1	0.677962	0.0146745	0.441962	52.1667	82.8333
Old_BLM_vs_Young_BLM	Fermt2	-0.286248	0.0148454	0.443553	231.5	593.667
Old_BLM_vs_Young_BLM	Kpna3	-0.714257	0.0148362	0.443553	9.66667	35.5
Old_BLM_vs_Young_BLM	Rsbn1l	0.449492	0.0150475	0.444465	65	103.333
Old_BLM_vs_Young_BLM	Slain2	-0.430351	0.0152996	0.448026	38.8333	110.833
Old_BLM_vs_Young_BLM	Hist1h1c	0.63506	0.0152757	0.448026	28.6667	37.6667
Old_BLM_vs_Young_BLM	Ybx3	-0.38418	0.0154944	0.450371	88.8333	267.667
Old_BLM_vs_Young_BLM	Dynll1	-0.40761	0.0157777	0.453982	343.667	1037.67
Old_BLM_vs_Young_BLM	Slc35b3	0.618708	0.0158886	0.453982	21.1667	30.1667
Old_BLM_vs_Young_BLM	Zfp664	-0.493003	0.015935	0.454204	32.5	100.333
Old_BLM_vs_Young_BLM	Kdm3b	0.555522	0.0161161	0.458258	31	46
Old_BLM_vs_Young_BLM	Cnn3	-0.324401	0.0164862	0.464295	83.6667	231.333
Old_BLM_vs_Young_BLM	Kmt5a	-0.701651	0.0167227	0.467674	15.6667	59.5
Old_BLM_vs_Young_BLM	Nhlrc2	0.4602	0.0166509	0.467674	53.3333	89.8333
Old_BLM_vs_Young_BLM	Slc38a9	0.621785	0.0169027	0.469603	23.5	34
Old_BLM_vs_Young_BLM	Enpp4	0.420585	0.0169479	0.469603	52.1667	83.6667
Old_BLM_vs_Young_BLM	Scaf4	-0.638296	0.0171128	0.47285	14.1667	48.1667
Old_BLM_vs_Young_BLM	Casp6	-0.609773	0.0174864	0.480338	15.8333	51.3333
Old_BLM_vs_Young_BLM	Tbx3	0.3743	0.0175047	0.480338	242.833	377.167
Old_BLM_vs_Young_BLM	Smad6	0.633353	0.0176275	0.481464	163.333	194.833
Old_BLM_vs_Young_BLM	Hspd1	-0.473295	0.0179056	0.485678	54.8333	161.167
Old_BLM_vs_Young_BLM	Srgap1	-0.526716	0.017985	0.486045	32.3333	107.333
Old_BLM_vs_Young_BLM	Hivep1	-0.599026	0.0182626	0.489719	17	58.3333
Old_BLM_vs_Young_BLM	Samhd1	0.630995	0.0183839	0.491854	50.3333	63.6667
Old_BLM_vs_Young_BLM	Phactr1	0.516406	0.0187231	0.498661	48.6667	74.3333
Old_BLM_vs_Young_BLM	Akirin1	-0.534841	0.0190015	0.500416	24.5	74.8333
Old_BLM_vs_Young_BLM	H2-Q6	0.679092	0.0189645	0.500416	128.167	148.167
Old_BLM_vs_Young_BLM	Btbd10	-0.722249	0.0196463	0.512225	9.83333	34.8333
Old_BLM_vs_Young_BLM	Parl	0.588789	0.0199981	0.516275	30.1667	47
Old_BLM_vs_Young_BLM	Zbtb18	0.525015	0.020395	0.519005	35.3333	53.6667
Old_BLM_vs_Young_BLM	Nostrin	-0.348253	0.0206148	0.519005	188.333	507.833
Old_BLM_vs_Young_BLM	Ecm1	0.548355	0.020521	0.519005	68	110.667
Old_BLM_vs_Young_BLM	Ptbp2	0.554612	0.0206496	0.519005	28.8333	41.8333
Old_BLM_vs_Young_BLM	Gigyf1	0.600803	0.020494	0.519005	36.8333	51.6667
Old_BLM_vs_Young_BLM	Ppfibp1	-0.625156	0.0205983	0.519005	34.6667	130.833
Old_BLM_vs_Young_BLM	Hnrnpc	-0.324074	0.0205076	0.519005	80.5	221.5
Old_BLM_vs_Young_BLM	Prpf39	0.400475	0.020239	0.519005	51	84.3333
Old_BLM_vs_Young_BLM	Ccnl1	-0.42565	0.0210049	0.520567	77.6667	206.667
Old_BLM_vs_Young_BLM	Epm2aip1	0.592558	0.0209886	0.520567	24.6667	37.5
Old_BLM_vs_Young_BLM	Emp2	-0.840237	0.0209596	0.520567	50	224.5
Old_BLM_vs_Young_BLM	Bcr	-0.783616	0.0213258	0.52741	17	71.5
Old_BLM_vs_Young_BLM	Ccser2	-0.396211	0.0214179	0.52839	80.1667	221.667
Old_BLM_vs_Young_BLM	Ttll7	0.404097	0.0226364	0.546176	48.6667	77.1667
Old_BLM_vs_Young_BLM	Kcnq1ot1	0.567957	0.0226413	0.546176	65.3333	95.5
Old_BLM_vs_Young_BLM	Pin1	-0.500899	0.0225921	0.546176	22	65.1667
Old_BLM_vs_Young_BLM	Syne1	0.627808	0.0235071	0.557328	281	385
Old_BLM_vs_Young_BLM	Mia2	0.409645	0.0239602	0.56084	40.8333	67.3333
Old_BLM_vs_Young_BLM	Pten	-0.320361	0.024045	0.561051	66	177.667
Old_BLM_vs_Young_BLM	Zfp945	0.501388	0.0241676	0.561147	41	62.1667
Old_BLM_vs_Young_BLM	Cacybp	-0.628867	0.0245617	0.564727	43.1667	144.667
Old_BLM_vs_Young_BLM	Slc35f5	-0.64005	0.0249038	0.570598	17.6667	52.5
Old_BLM_vs_Young_BLM	Sft2d3	0.541522	0.0250594	0.570598	30.3333	44.3333
Old_BLM_vs_Young_BLM	Itm2c	-0.377342	0.0251738	0.572095	46.3333	135
Old_BLM_vs_Young_BLM	Lims1	-0.344499	0.0259852	0.588237	94	261.333
Old_BLM_vs_Young_BLM	Trim35	0.332656	0.0264562	0.588737	124	221.333
Old_BLM_vs_Young_BLM	Bcl3	-0.758775	0.0268029	0.591558	20	84.8333
Old_BLM_vs_Young_BLM	Zeb2	0.397456	0.0269238	0.59225	107.833	166.333
Old_BLM_vs_Young_BLM	Nipal2	0.585604	0.027014	0.59225	48.8333	58.5
Old_BLM_vs_Young_BLM	Tfpi	-0.652296	0.0276461	0.600116	36	130.167
Old_BLM_vs_Young_BLM	Adrb1	0.430611	0.0280136	0.606207	237	393.167
Old_BLM_vs_Young_BLM	Tax1bp1	-0.316267	0.0281138	0.606696	266.167	723.5
Old_BLM_vs_Young_BLM	Adamts9	-0.731977	0.0283244	0.60957	71.8333	268.167
Old_BLM_vs_Young_BLM	Zdhhc5	-0.535	0.0287242	0.611275	18.5	55.6667
Old_BLM_vs_Young_BLM	Raly	-0.535239	0.0286212	0.611275	54	187.333
Old_BLM_vs_Young_BLM	Dnttip1	-0.694902	0.028561	0.611275	12.1667	44
Old_BLM_vs_Young_BLM	Dnttip2	-0.434003	0.0288463	0.611275	28.1667	84.5
Old_BLM_vs_Young_BLM	Hdgfl3	0.452608	0.029186	0.614788	35.1667	53.8333
Old_BLM_vs_Young_BLM	Bclaf1	0.379489	0.0291935	0.614788	146.833	250.667
Old_BLM_vs_Young_BLM	Irf2bpl	-0.461404	0.029657	0.621214	60.1667	190.833
Old_BLM_vs_Young_BLM	Slc39a6	0.387305	0.0296366	0.621214	57	95
Old_BLM_vs_Young_BLM	Hsp90aa1	-0.611959	0.0306287	0.632564	98.5	354.667
Old_BLM_vs_Young_BLM	Itga5	-0.493746	0.0306119	0.632564	31.1667	98.5
Old_BLM_vs_Young_BLM	Psmb8	0.353118	0.0308032	0.633944	137.5	229.333
Old_BLM_vs_Young_BLM	Grap	-0.561151	0.0309379	0.635604	45.1667	139
Old_BLM_vs_Young_BLM	H2-M3	0.531462	0.0317008	0.645642	35.8333	47.5
Old_BLM_vs_Young_BLM	Ltbp1	0.483056	0.0317765	0.646068	46.1667	64.3333
Old_BLM_vs_Young_BLM	Kdm1a	-0.370988	0.0319108	0.646216	41.5	118.167
Old_BLM_vs_Young_BLM	Ube2f	-0.719341	0.0320836	0.646726	13	45.5
Old_BLM_vs_Young_BLM	Mysm1	0.410175	0.0321518	0.646994	57.8333	86.5
Old_BLM_vs_Young_BLM	Thap11	-0.605991	0.0322387	0.647634	10.6667	35.6667
Old_BLM_vs_Young_BLM	Npr3	-0.864261	0.0324184	0.649029	93.1667	297.5
Old_BLM_vs_Young_BLM	Alg14	-0.661835	0.0327729	0.653903	16.6667	57.6667
Old_BLM_vs_Young_BLM	Csrnp1	-0.955588	0.0340642	0.671074	12.8333	48.3333
Old_BLM_vs_Young_BLM	Jmy	0.420821	0.0339948	0.671074	42.6667	66.3333
Old_BLM_vs_Young_BLM	Zcchc17	-0.472624	0.0347907	0.674002	33.1667	99
Old_BLM_vs_Young_BLM	Shroom4	-0.593931	0.0351264	0.674142	16.1667	57.3333
Old_BLM_vs_Young_BLM	Fkbp4	-0.611322	0.0350252	0.674142	20.3333	75
Old_BLM_vs_Young_BLM	Nsmce2	0.534723	0.0353908	0.674142	23.6667	37.1667
Old_BLM_vs_Young_BLM	Fam84b	0.733265	0.0349033	0.674142	35.5	38.6667
Old_BLM_vs_Young_BLM	Chd1	-0.412839	0.0349687	0.674142	32	94
Old_BLM_vs_Young_BLM	Sparc	-0.777261	0.0357216	0.678249	589.5	2718.67
Old_BLM_vs_Young_BLM	Tox3	-0.574264	0.0359453	0.680303	22.5	67.3333
Old_BLM_vs_Young_BLM	Zfp979	-0.705306	0.0362896	0.684618	8.83333	31
Old_BLM_vs_Young_BLM	Lsg1	0.56833	0.0362437	0.684618	21.5	33.1667
Old_BLM_vs_Young_BLM	Fcgrt	-0.816629	0.0365638	0.688686	8.5	38.8333
Old_BLM_vs_Young_BLM	Dock6	0.375245	0.0368129	0.691166	49.8333	82.8333
Old_BLM_vs_Young_BLM	Gpx1	-0.474318	0.0370286	0.692444	37.3333	102.5
Old_BLM_vs_Young_BLM	Morf4l2	-0.365908	0.0375536	0.696191	44.3333	125.667
Old_BLM_vs_Young_BLM	Kdm6b	-0.67716	0.037527	0.696191	48.3333	123.333
Old_BLM_vs_Young_BLM	Sgk3	0.579963	0.0377913	0.698398	24.8333	37
Old_BLM_vs_Young_BLM	Mdm4	0.38973	0.0390573	0.703264	52.8333	88.6667
Old_BLM_vs_Young_BLM	Gabpb2	0.542423	0.0388128	0.703264	26	40.5
Old_BLM_vs_Young_BLM	Col4a1	-0.70291	0.0387513	0.703264	811.667	3281.17
Old_BLM_vs_Young_BLM	Psd3	0.482841	0.0390702	0.703264	48.3333	70.6667
Old_BLM_vs_Young_BLM	Gipc1	-0.718059	0.0384272	0.703264	13.5	52.1667
Old_BLM_vs_Young_BLM	Ddah2	-0.346652	0.0383389	0.703264	166	493
Old_BLM_vs_Young_BLM	Dnajb9	0.462552	0.0393519	0.703412	27.8333	42.6667
Old_BLM_vs_Young_BLM	Fam43a	-0.510474	0.0394041	0.703412	22.6667	66
Old_BLM_vs_Young_BLM	Csrp2	-0.55787	0.0397617	0.707061	61.6667	225.833
Old_BLM_vs_Young_BLM	Zc3h4	0.53732	0.0407252	0.715443	21.3333	32
Old_BLM_vs_Young_BLM	Slc12a2	-0.692259	0.0408561	0.715711	10.5	40.1667
Old_BLM_vs_Young_BLM	Scn7a	-0.398481	0.0409314	0.715964	773.5	2046.83
Old_BLM_vs_Young_BLM	Smc2	-0.694403	0.0416497	0.720245	10.1667	38
Old_BLM_vs_Young_BLM	Mafk	-0.680167	0.0417382	0.720245	10.6667	33.5
Old_BLM_vs_Young_BLM	Cd63	-0.725882	0.0417879	0.720245	10	36
Old_BLM_vs_Young_BLM	Pdia6	-0.370729	0.0414614	0.720245	104.5	303
Old_BLM_vs_Young_BLM	S1pr1	-0.329396	0.0418536	0.720323	484.667	1228.83
Old_BLM_vs_Young_BLM	Kin	-0.523974	0.0420221	0.721336	15.3333	48
Old_BLM_vs_Young_BLM	Gar1	-0.571713	0.042035	0.721336	13.8333	40.8333
Old_BLM_vs_Young_BLM	Gtf2e2	-0.630692	0.0424875	0.72302	16	49.5
Old_BLM_vs_Young_BLM	Rad50	-0.547569	0.0424135	0.72302	16	47.8333
Old_BLM_vs_Young_BLM	Snx18	-0.430167	0.0424866	0.72302	30.3333	86
Old_BLM_vs_Young_BLM	Mecom	0.572905	0.0437393	0.737833	21.1667	32
Old_BLM_vs_Young_BLM	Ubap2	-0.529817	0.0436571	0.737833	15	47
Old_BLM_vs_Young_BLM	Adgrl3	0.655457	0.0440166	0.737945	128.167	146.667
Old_BLM_vs_Young_BLM	Sp110	0.49166	0.044777	0.741108	22.1667	35.8333
Old_BLM_vs_Young_BLM	Tmcc1	0.300061	0.0444255	0.741108	85.5	149.833
Old_BLM_vs_Young_BLM	Xpo4	0.493566	0.0450347	0.741108	24	34.8333
Old_BLM_vs_Young_BLM	Nxn	-0.634134	0.0451388	0.741108	11.3333	39.5
Old_BLM_vs_Young_BLM	Unc45b	-0.577698	0.0448253	0.741108	32.8333	111.333
Old_BLM_vs_Young_BLM	Cyp2d22	0.691226	0.0448289	0.741108	28.8333	35.8333
Old_BLM_vs_Young_BLM	Camk2d	0.320438	0.0455863	0.7445	116.333	217.667
Old_BLM_vs_Young_BLM	Akap2	-0.570141	0.0459177	0.7445	42.6667	145.833
Old_BLM_vs_Young_BLM	Chmp7	-0.600453	0.0460411	0.7445	11.3333	37.5
Old_BLM_vs_Young_BLM	Pmm2	0.511415	0.0458379	0.7445	22	34.3333
Old_BLM_vs_Young_BLM	Zeb1	0.315843	0.0458926	0.7445	103.667	183.167
Old_BLM_vs_Young_BLM	Hipk3	-0.481986	0.0464195	0.747907	25.1667	79.1667
Old_BLM_vs_Young_BLM	Sgip1	0.628063	0.0468179	0.747907	37.5	49.6667
Old_BLM_vs_Young_BLM	Snrpd2	-0.444538	0.0465835	0.747907	62.1667	163.333
Old_BLM_vs_Young_BLM	Ube3a	0.29483	0.046426	0.747907	100.167	173
Old_BLM_vs_Young_BLM	Rnf145	0.502528	0.0468743	0.747907	26.1667	40.5
Old_BLM_vs_Young_BLM	Aggf1	-0.461241	0.0469457	0.747907	19.1667	56.5
Old_BLM_vs_Young_BLM	Mea1	-0.513082	0.0470142	0.747907	16.5	48.8333
Old_BLM_vs_Young_BLM	Prdx4	-0.430053	0.0477481	0.752465	25.3333	75.8333
Old_BLM_vs_Young_BLM	Casz1	0.320816	0.0475117	0.752465	236.5	405.5
Old_BLM_vs_Young_BLM	Tspan8	0.418626	0.0478831	0.752576	258	392.5
Old_BLM_vs_Young_BLM	Gkap1	-0.36072	0.0478571	0.752576	66.6667	174.167
Old_BLM_vs_Young_BLM	Rbm4b	0.604838	0.0480133	0.753067	33.1667	45
Old_BLM_vs_Young_BLM	Rap2b	-0.672713	0.0483371	0.756034	9.5	30.5
Old_BLM_vs_Young_BLM	Cops7a	-0.513165	0.0497489	0.761946	19	54
Old_BLM_vs_Young_BLM	Fam13c	-0.509485	0.0497665	0.761946	22.1667	65.8333
Old_BLM_vs_Young_BLM	Socs3	-0.578286	0.0497981	0.761946	94.6667	319.833
Old_BLM_vs_Young_BLM	Eif3a	-0.235325	0.0495197	0.761946	140.833	360.833
Old_BLM_vs_Young_BLM	Mid1ip1	-0.435227	0.0505073	0.764232	24.3333	69.3333
Old_BLM_vs_Young_BLM	Setd7	0.414083	0.0509087	0.765169	32.8333	54.1667
Old_BLM_vs_Young_BLM	Msantd2	-0.680379	0.0508831	0.765169	9.33333	30.3333
Old_BLM_vs_Young_BLM	Ppp1r13b	-0.357642	0.0509593	0.765169	54.3333	138.833
Old_BLM_vs_Young_BLM	Klf7	-0.344431	0.0521899	0.769269	317.667	841.167
Old_BLM_vs_Young_BLM	Cops6	-0.4373	0.0517218	0.769269	26.1667	80.3333
Old_BLM_vs_Young_BLM	Sgk1	0.412188	0.0521898	0.769269	265.5	389.833
Old_BLM_vs_Young_BLM	Dync1li1	-0.376883	0.0519539	0.769269	27	77.6667
Old_BLM_vs_Young_BLM	Phf5a	-0.390487	0.0519364	0.769269	32	87.3333
Old_BLM_vs_Young_BLM	Stk38	0.507878	0.0519004	0.769269	38.8333	62.5
Old_BLM_vs_Young_BLM	Tlk2	-0.583783	0.0532055	0.779024	19.1667	66
Old_BLM_vs_Young_BLM	Rbm27	-0.415577	0.0531801	0.779024	34.3333	90
Old_BLM_vs_Young_BLM	Trim26	0.413838	0.0534948	0.781317	30.5	50.3333
Old_BLM_vs_Young_BLM	Htatsf1	0.588483	0.0539931	0.782714	19.8333	32.6667
Old_BLM_vs_Young_BLM	Sae1	-0.629322	0.0544549	0.782714	13.5	53.6667
Old_BLM_vs_Young_BLM	Lmo7	0.414	0.0544264	0.782714	41.5	71.3333
Old_BLM_vs_Young_BLM	Git2	0.425266	0.0546197	0.784125	232	379.833
Old_BLM_vs_Young_BLM	Car2	-0.411824	0.0548732	0.78595	43	113
Old_BLM_vs_Young_BLM	Ddx23	0.369385	0.0550138	0.78595	37.5	62.3333
Old_BLM_vs_Young_BLM	Yipf5	0.413672	0.0555938	0.788495	40.5	65.8333
Old_BLM_vs_Young_BLM	Mitd1	-0.637588	0.0558654	0.78954	13	36.1667
Old_BLM_vs_Young_BLM	Caml	-0.416384	0.056008	0.790559	20.8333	59.3333
Old_BLM_vs_Young_BLM	Atp6v1e1	-0.393975	0.0564625	0.79602	39.1667	113.667
Old_BLM_vs_Young_BLM	Itga6	-0.291562	0.0566519	0.796077	307.333	846.833
Old_BLM_vs_Young_BLM	Irf2bp2	-0.259499	0.0566694	0.796077	112.5	281.167
Old_BLM_vs_Young_BLM	Krt80	0.522456	0.0567484	0.796236	114	177.5
Old_BLM_vs_Young_BLM	Prmt2	-0.570036	0.0569448	0.79804	14.3333	49.1667
Old_BLM_vs_Young_BLM	Ndufs6	-0.318657	0.0572266	0.800945	47.6667	127.167
Old_BLM_vs_Young_BLM	Fam167b	-1.16454	0.0582804	0.810079	5.5	36.1667
Old_BLM_vs_Young_BLM	Plscr2	0.435309	0.0582855	0.810079	114.333	161.333
Old_BLM_vs_Young_BLM	Enpp2	-0.439494	0.0583583	0.810135	23.3333	71.3333
Old_BLM_vs_Young_BLM	Myo1b	-0.45047	0.0589066	0.814417	33.6667	105.5
Old_BLM_vs_Young_BLM	Gnai3	-0.371875	0.0594618	0.814417	42.6667	120.333
Old_BLM_vs_Young_BLM	Ttyh3	-0.347959	0.0589668	0.814417	54.8333	150.5
Old_BLM_vs_Young_BLM	Swap70	-0.318883	0.0589201	0.814417	72.8333	195.833
Old_BLM_vs_Young_BLM	Tecr	0.378148	0.0592776	0.814417	51.6667	83.6667
Old_BLM_vs_Young_BLM	Mras	-0.615271	0.0591813	0.814417	16.5	59.5
Old_BLM_vs_Young_BLM	Rapgef5	-0.231974	0.0594112	0.814417	239.333	605.167
Old_BLM_vs_Young_BLM	Piezo2	-0.417479	0.0592095	0.814417	66.6667	215.833
Old_BLM_vs_Young_BLM	Cdr2l	-0.406116	0.060048	0.814491	28.8333	84.8333
Old_BLM_vs_Young_BLM	Grina	0.499211	0.0597064	0.814491	35.5	55
Old_BLM_vs_Young_BLM	Ccdc186	-0.343558	0.0598674	0.814491	36.6667	96.3333
Old_BLM_vs_Young_BLM	Phb2	-0.356637	0.0601263	0.814507	35.5	101.5
Old_BLM_vs_Young_BLM	Kdelc2	-0.555985	0.060323	0.815296	10.8333	35.3333
Old_BLM_vs_Young_BLM	Unc93b1	0.520099	0.0604794	0.815537	24.3333	35.5
Old_BLM_vs_Young_BLM	P2rx7	0.503613	0.0610684	0.82066	26	42
Old_BLM_vs_Young_BLM	Tbk1	-0.481302	0.0612993	0.822074	25.6667	72.8333
Old_BLM_vs_Young_BLM	Zfp281	0.50716	0.0620044	0.824534	27.6667	44.8333
Old_BLM_vs_Young_BLM	Pde8a	-0.524811	0.0620019	0.824534	15.3333	49
Old_BLM_vs_Young_BLM	Plekhg1	-0.334183	0.0617487	0.824534	43.5	123.333
Old_BLM_vs_Young_BLM	March7	0.34336	0.0623082	0.826936	86.6667	135.5
Old_BLM_vs_Young_BLM	Magi3	-0.464992	0.062617	0.829029	23.8333	70.5
Old_BLM_vs_Young_BLM	Dynlt3	-0.339493	0.0629745	0.830343	44.6667	130.333
Old_BLM_vs_Young_BLM	Atp5d	-0.31216	0.0629621	0.830343	89	245.167
Old_BLM_vs_Young_BLM	Mfng	-0.486174	0.0634179	0.835073	23.3333	75.6667
Old_BLM_vs_Young_BLM	Uri1	0.481715	0.0640686	0.83544	26.3333	44.3333
Old_BLM_vs_Young_BLM	Banp	-0.678744	0.0642005	0.83544	11.8333	45.8333
Old_BLM_vs_Young_BLM	Rara	-0.364248	0.064215	0.83544	27.6667	75.3333
Old_BLM_vs_Young_BLM	Dbn1	-1.14942	0.0638997	0.83544	5.83333	40.8333
Old_BLM_vs_Young_BLM	Naa50	-0.409329	0.063712	0.83544	23.6667	66
Old_BLM_vs_Young_BLM	Zbtb10	-0.629154	0.0646184	0.836684	12.1667	40.5
Old_BLM_vs_Young_BLM	Cr1l	0.271925	0.0654641	0.841059	85	157
Old_BLM_vs_Young_BLM	Marcksl1	-0.899082	0.0652502	0.841059	13.3333	62.1667
Old_BLM_vs_Young_BLM	Tmem219	0.626492	0.0652856	0.841059	20.3333	31.3333
Old_BLM_vs_Young_BLM	Nolc1	-0.470984	0.06573	0.841059	19.8333	63.6667
Old_BLM_vs_Young_BLM	Crbn	0.565878	0.0660282	0.843041	19.6667	30.3333
Old_BLM_vs_Young_BLM	Ss18	-0.41757	0.0663823	0.844813	22.5	62
Old_BLM_vs_Young_BLM	Uba7	0.495497	0.0669418	0.84918	19.5	30.1667
Old_BLM_vs_Young_BLM	Zfp398	0.483599	0.0673939	0.849656	23.5	35.6667
Old_BLM_vs_Young_BLM	Trim12a	0.431346	0.067066	0.849656	44.3333	67.6667
Old_BLM_vs_Young_BLM	Arhgap28	-0.461529	0.0673382	0.849656	17.8333	52
Old_BLM_vs_Young_BLM	Eogt	0.330147	0.0677213	0.851726	50.5	83.1667
Old_BLM_vs_Young_BLM	Cnot7	0.391745	0.068043	0.853152	27.5	44.8333
Old_BLM_vs_Young_BLM	Clec14a	0.444595	0.0680521	0.853152	565.5	813.5
Old_BLM_vs_Young_BLM	Rassf9	0.464981	0.0683286	0.854273	111.333	164
Old_BLM_vs_Young_BLM	Tmem221	-0.800949	0.0683592	0.854273	10.8333	43.8333
Old_BLM_vs_Young_BLM	Slc12a6	0.418457	0.0686534	0.855705	31	48.3333
Old_BLM_vs_Young_BLM	Ddhd1	0.461195	0.0689507	0.857115	20.3333	32.5
Old_BLM_vs_Young_BLM	Fas	-0.278012	0.0692605	0.858247	101.5	276.167
Old_BLM_vs_Young_BLM	Magt1	-0.37092	0.0694632	0.859854	48.5	129.833
Old_BLM_vs_Young_BLM	Utp18	-0.535425	0.0699977	0.861875	10.8333	35.1667
Old_BLM_vs_Young_BLM	Tnfrsf12a	-0.927551	0.0698689	0.861875	9.16667	43.5
Old_BLM_vs_Young_BLM	Tbc1d12	-0.512164	0.0700438	0.861875	15.6667	44
Old_BLM_vs_Young_BLM	Sbf2	0.289249	0.0706397	0.862624	75.3333	138.5
Old_BLM_vs_Young_BLM	Xdh	0.461484	0.0704516	0.862624	74	98.3333
Old_BLM_vs_Young_BLM	Phc3	0.366939	0.0732205	0.867155	46.8333	72.8333
Old_BLM_vs_Young_BLM	Rprd2	0.376855	0.0725265	0.867155	36.8333	63.6667
Old_BLM_vs_Young_BLM	Txnip	-0.537035	0.0714776	0.867155	220.667	573.833
Old_BLM_vs_Young_BLM	Fam220a	-0.510875	0.0725388	0.867155	11.8333	38.3333
Old_BLM_vs_Young_BLM	Tia1	0.266108	0.0731232	0.867155	86.6667	155.667
Old_BLM_vs_Young_BLM	Igf1r	0.48476	0.072752	0.867155	78.6667	105.667
Old_BLM_vs_Young_BLM	Tpm4	-0.410366	0.0719971	0.867155	185.5	555.333
Old_BLM_vs_Young_BLM	Nid1	-0.324221	0.0719005	0.867155	67.1667	195.667
Old_BLM_vs_Young_BLM	Pcnx	0.291067	0.0720091	0.867155	102.333	173
Old_BLM_vs_Young_BLM	Klhl24	0.390786	0.0729439	0.867155	88	132
Old_BLM_vs_Young_BLM	Brd8	0.31472	0.0727429	0.867155	58.3333	94.6667
Old_BLM_vs_Young_BLM	Pcdhga12	0.474679	0.0728529	0.867155	25.3333	40.5
Old_BLM_vs_Young_BLM	Diaph1	0.372098	0.0731679	0.867155	86.3333	140
Old_BLM_vs_Young_BLM	Ppp1r14b	-0.395083	0.0718868	0.867155	39.8333	120.333
Old_BLM_vs_Young_BLM	Rtf1	-0.400627	0.0738294	0.869669	50.6667	125.167
Old_BLM_vs_Young_BLM	Nasp	-0.610277	0.0737494	0.869669	15	57.3333
Old_BLM_vs_Young_BLM	Stat1	0.385599	0.074351	0.870976	60.1667	96
Old_BLM_vs_Young_BLM	Eif4e2	-0.473357	0.0766327	0.870976	23	73.3333
Old_BLM_vs_Young_BLM	Snx10	0.422782	0.0749766	0.870976	25.5	42.3333
Old_BLM_vs_Young_BLM	Eif4e3	-0.574867	0.0748606	0.870976	11	33.1667
Old_BLM_vs_Young_BLM	Amn1	0.402216	0.0766881	0.870976	37.5	61.5
Old_BLM_vs_Young_BLM	Dcbld1	-0.628622	0.0750142	0.870976	9.83333	35.1667
Old_BLM_vs_Young_BLM	Col4a2	-0.680282	0.0754489	0.870976	361.667	1514.17
Old_BLM_vs_Young_BLM	Adgre5	0.395147	0.076343	0.870976	463.5	758.333
Old_BLM_vs_Young_BLM	Pcdh17	-0.337969	0.0745817	0.870976	221	534.5
Old_BLM_vs_Young_BLM	Wsb1	-0.349042	0.0766323	0.870976	41.6667	111.833
Old_BLM_vs_Young_BLM	Cpsf2	-0.421571	0.0743335	0.870976	21.1667	64.1667
Old_BLM_vs_Young_BLM	Shank3	-0.26458	0.074832	0.870976	76.5	193
Old_BLM_vs_Young_BLM	Zbtb20	0.273059	0.0763737	0.870976	457.667	791.833
Old_BLM_vs_Young_BLM	Igf2r	-0.336398	0.076375	0.870976	33.3333	90.5
Old_BLM_vs_Young_BLM	Cox7a2l	-0.282415	0.0765242	0.870976	103	285.5
Old_BLM_vs_Young_BLM	Polr2d	-0.626453	0.0744011	0.870976	13.3333	38.5
Old_BLM_vs_Young_BLM	Slc3a2	0.332456	0.0768088	0.870976	354.333	656.167
Old_BLM_vs_Young_BLM	Zfp950	0.310578	0.0765741	0.870976	54.5	93.8333
Old_BLM_vs_Young_BLM	Lrp5	0.429903	0.0771126	0.87118	28.6667	43.8333
Old_BLM_vs_Young_BLM	Tulp4	0.260498	0.0775335	0.871752	101.167	188.667
Old_BLM_vs_Young_BLM	Sertad1	-0.428553	0.0777552	0.872446	31	85.6667
Old_BLM_vs_Young_BLM	Fopnl	0.44139	0.0779658	0.872446	20.6667	34
Old_BLM_vs_Young_BLM	Pdgfd	0.488699	0.0787114	0.876469	27.3333	43.1667
Old_BLM_vs_Young_BLM	Ppp1ca	-0.258975	0.078772	0.876469	88.8333	240
Old_BLM_vs_Young_BLM	Slc16a9	0.797383	0.0788545	0.876558	59.5	53.8333
Old_BLM_vs_Young_BLM	Eif6	-0.400442	0.0795256	0.879038	34.6667	109.667
Old_BLM_vs_Young_BLM	Cit	-0.537416	0.0793155	0.879038	13.8333	50.5
Old_BLM_vs_Young_BLM	Gch1	-0.617253	0.079611	0.879157	13.3333	46.6667
Old_BLM_vs_Young_BLM	Lmbrd1	0.355143	0.0800433	0.88094	46.3333	77.8333
Old_BLM_vs_Young_BLM	Ifi208	-0.86025	0.0803359	0.882197	19	41.1667
Old_BLM_vs_Young_BLM	Pde4b	-0.36275	0.0810401	0.882375	184.167	497.333
Old_BLM_vs_Young_BLM	Cct7	-0.38888	0.0810013	0.882375	45.3333	138.167
Old_BLM_vs_Young_BLM	R3hdm2	-0.306779	0.0809582	0.882375	39.6667	107.167
Old_BLM_vs_Young_BLM	St3gal2	-0.445694	0.0814946	0.882375	38.8333	119.333
Old_BLM_vs_Young_BLM	Limd1	0.434672	0.08047	0.882375	31	51.5
Old_BLM_vs_Young_BLM	Rgs9	0.563939	0.0812947	0.882375	24	37.1667
Old_BLM_vs_Young_BLM	Rcan1	-0.516096	0.081311	0.882375	24.8333	83
Old_BLM_vs_Young_BLM	Psmb9	0.38531	0.0815515	0.882375	93.1667	134
Old_BLM_vs_Young_BLM	Fads1	-0.66738	0.0805647	0.882375	9	33
Old_BLM_vs_Young_BLM	Ptgs1	0.725135	0.0818987	0.884811	48.5	65.8333
Old_BLM_vs_Young_BLM	Taf4	-0.61918	0.0819269	0.884811	11.3333	30.8333
Old_BLM_vs_Young_BLM	Cmtm6	-0.305431	0.0821669	0.886589	39.3333	109.5
Old_BLM_vs_Young_BLM	Acaa1a	0.419768	0.0823121	0.887342	21	33.1667
Old_BLM_vs_Young_BLM	Hmgn2	-0.50768	0.0828184	0.891168	20.5	60.1667
Old_BLM_vs_Young_BLM	Phf6	0.487827	0.0832267	0.891789	37.1667	56.1667
Old_BLM_vs_Young_BLM	Wwtr1	-0.415258	0.0837094	0.891789	91.1667	292.833
Old_BLM_vs_Young_BLM	Ptpn2	-0.498355	0.0835037	0.891789	14	42.6667
Old_BLM_vs_Young_BLM	Otud4	-0.388063	0.0839158	0.89318	28.1667	76.5
Old_BLM_vs_Young_BLM	Mphosph10	-0.398259	0.0844621	0.893366	23.3333	67.3333
Old_BLM_vs_Young_BLM	Glrx5	-0.402284	0.0844374	0.893366	34.1667	89.3333
Old_BLM_vs_Young_BLM	Pard6g	0.437321	0.0842933	0.893366	42.1667	62.6667
Old_BLM_vs_Young_BLM	Cct2	-0.324223	0.0854109	0.894535	57.8333	166.167
Old_BLM_vs_Young_BLM	Hnrnpa2b1	-0.19994	0.0855333	0.89502	249.667	605.833
Old_BLM_vs_Young_BLM	Larp7	-0.542399	0.0859701	0.897199	11.6667	34.6667
Old_BLM_vs_Young_BLM	Pea15a	-0.3586	0.0863619	0.898897	56.5	173.667
Old_BLM_vs_Young_BLM	Atf7ip	0.364334	0.0871899	0.900364	65.3333	100.333
Old_BLM_vs_Young_BLM	Taf1d	0.451576	0.0869534	0.900364	32.1667	52.6667
Old_BLM_vs_Young_BLM	Clk4	0.349183	0.0868627	0.900364	35.8333	59.6667
Old_BLM_vs_Young_BLM	Kcnq1	-0.610077	0.0878235	0.904225	10	35.3333
Old_BLM_vs_Young_BLM	Tapbpl	0.480368	0.0884205	0.906907	35	50
Old_BLM_vs_Young_BLM	Ier2	-0.342082	0.0884411	0.906907	143.5	340
Old_BLM_vs_Young_BLM	Kif2a	-0.306537	0.0884036	0.906907	70.8333	176.333
Old_BLM_vs_Young_BLM	Skp1a	-0.633716	0.0889816	0.910862	49.3333	117.5
Old_BLM_vs_Young_BLM	Araf	0.383216	0.0896546	0.913413	35.1667	55.6667
Old_BLM_vs_Young_BLM	Tmem33	-0.455232	0.0899291	0.913413	27.5	74.8333
Old_BLM_vs_Young_BLM	Fus	0.358886	0.0898348	0.913413	245.167	393.333
Old_BLM_vs_Young_BLM	Med4	0.350461	0.0894671	0.913413	32.1667	54
Old_BLM_vs_Young_BLM	Arl4d	-0.271589	0.0903386	0.915992	72.8333	185.167
Old_BLM_vs_Young_BLM	Crnkl1	-0.514854	0.0905648	0.917495	13.3333	39.1667
Old_BLM_vs_Young_BLM	Bnip3l	-0.260906	0.0907696	0.917989	120.167	290.5
Old_BLM_vs_Young_BLM	Coq10b	-0.450773	0.0909418	0.918916	21.6667	62.8333
Old_BLM_vs_Young_BLM	Scaf1	0.363893	0.0910806	0.918916	42.5	78
Old_BLM_vs_Young_BLM	Prcp	-0.370646	0.0911788	0.918916	63.5	201.833
Old_BLM_vs_Young_BLM	Eif4a1	-0.379271	0.0912316	0.918916	140.667	427.5
Old_BLM_vs_Young_BLM	Arl13b	-0.48848	0.0921064	0.92594	14	43.6667
Old_BLM_vs_Young_BLM	Pde5a	-0.535489	0.0922764	0.926061	15	42.5
Old_BLM_vs_Young_BLM	Pdcd6	0.326397	0.0926659	0.926816	55	94
Old_BLM_vs_Young_BLM	Rab6a	-0.334891	0.092865	0.927233	79.5	200
Old_BLM_vs_Young_BLM	Arhgef3	0.242137	0.0932465	0.928251	83.5	151.333
Old_BLM_vs_Young_BLM	Mmrn2	0.35586	0.0932825	0.928251	112.833	203.5
Old_BLM_vs_Young_BLM	Snrnp48	-0.3172	0.0934652	0.9285	45.3333	120.333
Old_BLM_vs_Young_BLM	Cyld	0.425543	0.0942366	0.93152	27.3333	45.1667
Old_BLM_vs_Young_BLM	Arpc5	-0.285104	0.0947037	0.933973	97.3333	242.167
Old_BLM_vs_Young_BLM	Il1r1	-0.550339	0.0958464	0.935057	20.6667	73.1667
Old_BLM_vs_Young_BLM	Emcn	-0.332252	0.0954944	0.935057	178.5	496.333
Old_BLM_vs_Young_BLM	Cyth2	-0.493613	0.0956194	0.935057	15	51
Old_BLM_vs_Young_BLM	Cpsf6	0.288121	0.0954046	0.935057	91	152.167
Old_BLM_vs_Young_BLM	Pmp22	-0.299871	0.0950591	0.935057	85.3333	234.667
Old_BLM_vs_Young_BLM	Tap2	0.415408	0.0952639	0.935057	56.1667	100
Old_BLM_vs_Young_BLM	Tbl1xr1	0.476692	0.0963169	0.935598	23.8333	35.5
Old_BLM_vs_Young_BLM	Lrrc58	-0.240946	0.0968089	0.936134	148.333	387.167
Old_BLM_vs_Young_BLM	Dennd1b	0.485226	0.0972061	0.937212	24.6667	38.1667
Old_BLM_vs_Young_BLM	Msn	-0.269239	0.0972083	0.937212	315.833	925.167
Old_BLM_vs_Young_BLM	Tmem70	-0.450861	0.097289	0.937223	13	37.5
Old_BLM_vs_Young_BLM	Abhd16a	0.338019	0.0976453	0.939118	39.5	70
Old_BLM_vs_Young_BLM	Nbea	0.384775	0.0993228	0.939779	56.8333	98.3333
Old_BLM_vs_Young_BLM	Dusp16	-0.503853	0.098364	0.939779	22.3333	59.1667
Old_BLM_vs_Young_BLM	Cers4	0.298621	0.0990206	0.939779	122.5	199.5
Old_BLM_vs_Young_BLM	Foxf1	-0.358476	0.098172	0.939779	297.167	671.833
Old_BLM_vs_Young_BLM	Bnip2	-0.357642	0.0980981	0.939779	136	373
Old_BLM_vs_Young_BLM	Wdr20	0.399101	0.0991474	0.939779	19.1667	31.1667
Old_BLM_vs_Young_BLM	Trip10	-0.487417	0.0988796	0.939779	17.1667	56.5
Old_BLM_vs_Young_BLM	Smn1	-0.511226	0.100095	0.941905	10.1667	33.1667
Old_BLM_vs_Young_BLM	Adgrl4	0.222374	0.100257	0.941922	400.667	693.333
Old_BLM_vs_Young_BLM	Ube2k	-0.265811	0.10025	0.941922	49.3333	127.5
Old_BLM_vs_Young_BLM	Gls	0.273726	0.104404	0.942294	69.5	128.333
Old_BLM_vs_Young_BLM	Rcor3	0.364156	0.108172	0.942294	30.5	50.6667
Old_BLM_vs_Young_BLM	Sh3glb2	-0.472968	0.102671	0.942294	16.3333	54.1667
Old_BLM_vs_Young_BLM	Pdia3	-0.182044	0.110234	0.942294	218.333	549
Old_BLM_vs_Young_BLM	Sema6d	0.297763	0.102489	0.942294	116.667	197
Old_BLM_vs_Young_BLM	Fkbp1a	-0.256368	0.110276	0.942294	408	1092.33
Old_BLM_vs_Young_BLM	Serinc3	0.216905	0.103359	0.942294	393.167	685.667
Old_BLM_vs_Young_BLM	Stk4	0.490175	0.102824	0.942294	73	92.8333
Old_BLM_vs_Young_BLM	Mospd1	-0.468358	0.105521	0.942294	14.5	42.3333
Old_BLM_vs_Young_BLM	Prkx	-0.36032	0.110743	0.942294	23.8333	63
Old_BLM_vs_Young_BLM	Ppid	-0.339949	0.110073	0.942294	23.8333	65.5
Old_BLM_vs_Young_BLM	Tmem245	0.349699	0.110277	0.942294	44	74.3333
Old_BLM_vs_Young_BLM	Ak2	-0.44356	0.110451	0.942294	16.1667	49.3333
Old_BLM_vs_Young_BLM	Srsf4	-0.400311	0.102244	0.942294	21.6667	63
Old_BLM_vs_Young_BLM	Limch1	-0.395238	0.103857	0.942294	25.8333	73.5
Old_BLM_vs_Young_BLM	Chic2	-0.376074	0.107443	0.942294	55.3333	144.833
Old_BLM_vs_Young_BLM	Hibadh	-0.348976	0.105991	0.942294	34	99.1667
Old_BLM_vs_Young_BLM	Gfpt1	-0.473342	0.10759	0.942294	19.8333	56.6667
Old_BLM_vs_Young_BLM	Mlf2	-0.270732	0.109826	0.942294	43.6667	115
Old_BLM_vs_Young_BLM	Lamtor1	0.326545	0.108387	0.942294	46.8333	87.5
Old_BLM_vs_Young_BLM	Pcmt1	-0.272552	0.107759	0.942294	52.8333	133.667
Old_BLM_vs_Young_BLM	Pofut2	-0.462516	0.104311	0.942294	21.6667	63.6667
Old_BLM_vs_Young_BLM	Slc39a14	0.491623	0.110992	0.942294	20	32.3333
Old_BLM_vs_Young_BLM	Atp2c1	0.367302	0.102865	0.942294	48.6667	79.6667
Old_BLM_vs_Young_BLM	Prkar2a	0.323105	0.110571	0.942294	44.1667	79.3333
Old_BLM_vs_Young_BLM	Purb	-0.301029	0.110188	0.942294	129.167	367.333
Old_BLM_vs_Young_BLM	Ramp3	-0.527183	0.105773	0.942294	16.8333	60.8333
Old_BLM_vs_Young_BLM	Jade2	-0.427192	0.106384	0.942294	22.1667	63.1667
Old_BLM_vs_Young_BLM	Trim16	-0.361146	0.107461	0.942294	33.1667	94.6667
Old_BLM_vs_Young_BLM	Per1	-0.878439	0.10346	0.942294	10.8333	42
Old_BLM_vs_Young_BLM	Zfp830	-0.465165	0.109418	0.942294	12	36.8333
Old_BLM_vs_Young_BLM	Arf2	-0.435408	0.107357	0.942294	17	50
Old_BLM_vs_Young_BLM	Zfyve16	-0.575159	0.105101	0.942294	16.5	46.3333
Old_BLM_vs_Young_BLM	Pde4d	-0.559699	0.103671	0.942294	13.3333	39.5
Old_BLM_vs_Young_BLM	Il6st	0.348152	0.10822	0.942294	173.333	301.5
Old_BLM_vs_Young_BLM	Trps1	0.435611	0.104705	0.942294	30	50.5
Old_BLM_vs_Young_BLM	Psmd2	-0.325237	0.104373	0.942294	36.8333	104.167
Old_BLM_vs_Young_BLM	Ncbp2	-0.450944	0.110474	0.942294	16.3333	48.5
Old_BLM_vs_Young_BLM	Spaca6	0.482884	0.110731	0.942294	36.3333	56.1667
Old_BLM_vs_Young_BLM	Rgl2	-0.437999	0.110545	0.942294	25.1667	74.1667
Old_BLM_vs_Young_BLM	Tap1	0.566121	0.108511	0.942294	58.3333	89.1667
Old_BLM_vs_Young_BLM	Dpy30	-0.518477	0.102415	0.942294	20.6667	58.5
Old_BLM_vs_Young_BLM	Rnf14	0.344112	0.105303	0.942294	35.3333	61.1667
Old_BLM_vs_Young_BLM	Stip1	-0.470027	0.101016	0.942294	17.8333	57.1667
Old_BLM_vs_Young_BLM	Sorbs1	0.515465	0.10862	0.942294	105.833	175
Old_BLM_vs_Young_BLM	Smg7	-0.332906	0.117462	0.942462	22.6667	60.3333
Old_BLM_vs_Young_BLM	Apmap	-0.478235	0.114623	0.942462	10.8333	33.8333
Old_BLM_vs_Young_BLM	Armcx3	-0.422154	0.113002	0.942462	20.1667	58.3333
Old_BLM_vs_Young_BLM	Pex2	0.394658	0.117673	0.942462	20.5	33.8333
Old_BLM_vs_Young_BLM	Fxr1	-0.331273	0.112095	0.942462	40.3333	103.167
Old_BLM_vs_Young_BLM	Decr1	0.416802	0.116547	0.942462	19.5	31.6667
Old_BLM_vs_Young_BLM	Ahdc1	-0.616382	0.111394	0.942462	8.66667	32
Old_BLM_vs_Young_BLM	Ubr4	-0.390854	0.116566	0.942462	33.5	97.3333
Old_BLM_vs_Young_BLM	Wdr1	-0.274962	0.116464	0.942462	54.5	139.833
Old_BLM_vs_Young_BLM	Ap2s1	-0.353112	0.11667	0.942462	37.5	112.667
Old_BLM_vs_Young_BLM	Rabac1	0.181519	0.114958	0.942462	176.167	334.167
Old_BLM_vs_Young_BLM	Bub3	-0.260524	0.112836	0.942462	46.3333	118
Old_BLM_vs_Young_BLM	Shprh	0.376353	0.117189	0.942462	28	45.1667
Old_BLM_vs_Young_BLM	Arid5b	-0.349113	0.115383	0.942462	169.167	466
Old_BLM_vs_Young_BLM	Ccdc124	-0.43214	0.116723	0.942462	21.6667	67.8333
Old_BLM_vs_Young_BLM	Use1	0.300828	0.115723	0.942462	42	72
Old_BLM_vs_Young_BLM	Sf3b3	0.307538	0.111839	0.942462	55.6667	102.667
Old_BLM_vs_Young_BLM	Mtmr6	-0.450278	0.112688	0.942462	16.6667	47.6667
Old_BLM_vs_Young_BLM	Rsl24d1	-0.50884	0.11607	0.942462	14.6667	45.1667
Old_BLM_vs_Young_BLM	Usp4	0.375809	0.1153	0.942462	38.1667	72
Old_BLM_vs_Young_BLM	Scgb3a1	-1.26861	0.11415	0.942462	8.5	45.1667
Old_BLM_vs_Young_BLM	Hnrnpab	-0.233588	0.117342	0.942462	88.8333	229.5
Old_BLM_vs_Young_BLM	Bcl6b	-0.467914	0.113799	0.942462	36.1667	109.5
Old_BLM_vs_Young_BLM	Cdc42ep4	-0.754256	0.112778	0.942462	36.3333	165
Old_BLM_vs_Young_BLM	Prelid1	-0.310768	0.113271	0.942462	50.6667	144.5
Old_BLM_vs_Young_BLM	Scamp1	0.40196	0.116835	0.942462	20.5	32
Old_BLM_vs_Young_BLM	Nemf	0.303288	0.114642	0.942462	47.1667	82.3333
Old_BLM_vs_Young_BLM	Prkch	-0.221038	0.11276	0.942462	89.8333	226.833
Old_BLM_vs_Young_BLM	Litaf	-0.578363	0.11269	0.942462	43.6667	160.5
Old_BLM_vs_Young_BLM	Pigp	0.483702	0.113765	0.942462	45	65
Old_BLM_vs_Young_BLM	Zfp820	-0.533078	0.11479	0.942462	11.3333	30.5
Old_BLM_vs_Young_BLM	Luc7l	-0.292696	0.115129	0.942462	37.3333	97.8333
Old_BLM_vs_Young_BLM	Kctd20	-0.397727	0.116902	0.942462	16.1667	44.6667
Old_BLM_vs_Young_BLM	Foxn2	-0.304998	0.113884	0.942462	29.5	79.8333
Old_BLM_vs_Young_BLM	Ythdc2	0.39443	0.1138	0.942462	19.8333	31.6667
Old_BLM_vs_Young_BLM	Slc26a2	0.446495	0.117061	0.942462	23.3333	36.5
Old_BLM_vs_Young_BLM	Kmt5b	0.276661	0.115427	0.942462	62.6667	109
Old_BLM_vs_Young_BLM	Pprc1	-0.527005	0.111929	0.942462	10.1667	34.5
Old_BLM_vs_Young_BLM	Cttnbp2nl	-0.380732	0.118497	0.946731	67.5	187.333
Old_BLM_vs_Young_BLM	Taz	0.353503	0.119233	0.946826	31.1667	53.6667
Old_BLM_vs_Young_BLM	Rnf10	-0.409173	0.11987	0.946826	40	125
Old_BLM_vs_Young_BLM	Ywhag	-0.329311	0.119882	0.946826	29.5	81.3333
Old_BLM_vs_Young_BLM	Clcn3	0.283355	0.118936	0.946826	55	96.1667
Old_BLM_vs_Young_BLM	Cggbp1	-0.297202	0.120002	0.946826	65.1667	161.333
Old_BLM_vs_Young_BLM	Cdc42ep2	-0.327583	0.11983	0.946826	32.8333	92.5
Old_BLM_vs_Young_BLM	Pcgf5	0.314171	0.119607	0.946826	34.5	60.1667
Old_BLM_vs_Young_BLM	Arl4a	-0.418525	0.120498	0.947215	31	85.3333
Old_BLM_vs_Young_BLM	Alkbh1	0.377426	0.120134	0.947215	20.8333	36.6667
Old_BLM_vs_Young_BLM	Cdc42	-0.227977	0.120709	0.947325	262.167	649.667
Old_BLM_vs_Young_BLM	Tmem131	-0.313125	0.122155	0.947352	25.8333	70.5
Old_BLM_vs_Young_BLM	Eif5b	-0.243602	0.124977	0.947352	72.5	192
Old_BLM_vs_Young_BLM	Ggta1	-0.275976	0.124672	0.947352	51.3333	139.5
Old_BLM_vs_Young_BLM	Prpf40a	-0.307862	0.122382	0.947352	58.6667	166.833
Old_BLM_vs_Young_BLM	Selenoh	-0.432571	0.124711	0.947352	16.3333	45.5
Old_BLM_vs_Young_BLM	Eid1	-0.477249	0.126799	0.947352	84	256
Old_BLM_vs_Young_BLM	Rprd1b	0.31759	0.126988	0.947352	39.3333	68
Old_BLM_vs_Young_BLM	Osbpl2	0.420183	0.12493	0.947352	38.3333	61.6667
Old_BLM_vs_Young_BLM	Utp14a	-0.416013	0.122809	0.947352	14.5	41.3333
Old_BLM_vs_Young_BLM	S100a10	-0.368068	0.126522	0.947352	184.667	512.5
Old_BLM_vs_Young_BLM	Gclm	-0.361694	0.121495	0.947352	38	102.5
Old_BLM_vs_Young_BLM	Ddx58	0.285076	0.122165	0.947352	42.8333	79.6667
Old_BLM_vs_Young_BLM	Fam219a	0.363861	0.125295	0.947352	22.8333	38
Old_BLM_vs_Young_BLM	Iffo2	-0.515453	0.125761	0.947352	17.6667	60.1667
Old_BLM_vs_Young_BLM	Tmem140	0.301265	0.124426	0.947352	77.3333	128
Old_BLM_vs_Young_BLM	Crebzf	0.41637	0.123128	0.947352	49.6667	83.6667
Old_BLM_vs_Young_BLM	Eif3f	-0.232856	0.12267	0.947352	102.5	274.167
Old_BLM_vs_Young_BLM	Hsp90b1	-0.228397	0.125676	0.947352	397.333	935.667
Old_BLM_vs_Young_BLM	Chtf8	-0.356628	0.124564	0.947352	19.5	53
Old_BLM_vs_Young_BLM	Pnp	-0.376362	0.124382	0.947352	47	158.333
Old_BLM_vs_Young_BLM	Rap2a	-0.489319	0.126999	0.947352	15	53.1667
Old_BLM_vs_Young_BLM	Csk	-0.390157	0.127173	0.947352	21.6667	58.1667
Old_BLM_vs_Young_BLM	Nedd4	-0.223056	0.121906	0.947352	266.167	712.333
Old_BLM_vs_Young_BLM	Grb10	-0.510674	0.121787	0.947352	18.3333	63.1667
Old_BLM_vs_Young_BLM	Erlec1	0.317072	0.122096	0.947352	42	71.1667
Old_BLM_vs_Young_BLM	Irgm2	0.442511	0.124814	0.947352	32.5	50.3333
Old_BLM_vs_Young_BLM	Epn2	0.387029	0.12675	0.947352	79	143.167
Old_BLM_vs_Young_BLM	Tnfaip1	-0.362254	0.121258	0.947352	60.5	179.5
Old_BLM_vs_Young_BLM	Dynll2	-0.43185	0.127104	0.947352	16.6667	55.6667
Old_BLM_vs_Young_BLM	Srsf1	0.276156	0.12585	0.947352	65.3333	111.5
Old_BLM_vs_Young_BLM	Slc38a2	-0.291606	0.121469	0.947352	60.6667	154.167
Old_BLM_vs_Young_BLM	Cyyr1	0.214422	0.124194	0.947352	626.5	1095.5
Old_BLM_vs_Young_BLM	Rab12	-0.268893	0.125887	0.947352	72.1667	174.833
Old_BLM_vs_Young_BLM	Klf11	-0.529235	0.127982	0.948144	12	32.6667
Old_BLM_vs_Young_BLM	Fyn	-0.325019	0.128313	0.949402	47.3333	134.667
Old_BLM_vs_Young_BLM	Ikbkb	0.275055	0.12864	0.950293	69.6667	120.5
Old_BLM_vs_Young_BLM	Pcbp1	-0.262951	0.128927	0.950364	137.5	371
Old_BLM_vs_Young_BLM	Etf1	-0.295214	0.128773	0.950364	37.1667	102.167
Old_BLM_vs_Young_BLM	Cdk11b	-0.274657	0.129068	0.950804	37.1667	99.6667
Old_BLM_vs_Young_BLM	Pde6d	-0.443869	0.129253	0.951577	11.1667	33.5
Old_BLM_vs_Young_BLM	Ecd	0.402854	0.129646	0.952506	18.5	30.1667
Old_BLM_vs_Young_BLM	Snapc5	-0.357995	0.129731	0.952506	36.3333	99.3333
Old_BLM_vs_Young_BLM	Zfp738	0.415699	0.130009	0.952969	19.3333	32.3333
Old_BLM_vs_Young_BLM	Xpr1	0.27748	0.130298	0.954293	43.8333	75.8333
Old_BLM_vs_Young_BLM	Hmgcl	-0.434236	0.130433	0.954293	12.3333	35.5
Old_BLM_vs_Young_BLM	Zyx	-0.517378	0.13114	0.954301	23.1667	81.3333
Old_BLM_vs_Young_BLM	Tead4	-0.433449	0.131055	0.954301	18	53.1667
Old_BLM_vs_Young_BLM	Samd8	0.376375	0.131335	0.954301	24.1667	39
Old_BLM_vs_Young_BLM	Myo6	0.434548	0.130919	0.954301	74.1667	115.333
Old_BLM_vs_Young_BLM	Canx	-0.182247	0.130946	0.954301	153.333	378.167
Old_BLM_vs_Young_BLM	Nsrp1	-0.330069	0.131272	0.954301	25.5	66.3333
Old_BLM_vs_Young_BLM	Rad17	-0.385129	0.131407	0.954301	14.1667	41.1667
Old_BLM_vs_Young_BLM	Ddx39b	-0.248996	0.131195	0.954301	50.3333	130.833
Old_BLM_vs_Young_BLM	Eif3j1	-0.510833	0.131792	0.955333	19.1667	45.3333
Old_BLM_vs_Young_BLM	Cdkn1a	-0.449459	0.132031	0.955888	151	495.167
Old_BLM_vs_Young_BLM	Zfp386	0.391775	0.133249	0.957182	21.1667	35.1667
Old_BLM_vs_Young_BLM	Banf1	-0.408439	0.132707	0.957182	37.8333	97.6667
Old_BLM_vs_Young_BLM	Ifih1	0.346785	0.133598	0.957339	30.6667	53.5
Old_BLM_vs_Young_BLM	Lmf2	-0.443514	0.133816	0.957339	19.6667	60.8333
Old_BLM_vs_Young_BLM	Tmsb10	-0.688707	0.134031	0.957412	494.167	1386.5
Old_BLM_vs_Young_BLM	Evi5	-0.311228	0.134979	0.957792	29.6667	81.6667
Old_BLM_vs_Young_BLM	Ctnnb1	-0.257991	0.134651	0.957792	216.5	549.5
Old_BLM_vs_Young_BLM	Cct8	-0.29144	0.134901	0.957792	49.8333	139.667
Old_BLM_vs_Young_BLM	Smc4	-0.302985	0.135368	0.958721	31.1667	84.8333
Old_BLM_vs_Young_BLM	Ap5m1	0.394233	0.135319	0.958721	21.6667	33.6667
Old_BLM_vs_Young_BLM	Tcp1	-0.299002	0.135232	0.958721	45.8333	130.667
Old_BLM_vs_Young_BLM	Rhog	-0.285171	0.135655	0.959116	36.6667	95.6667
Old_BLM_vs_Young_BLM	Pip4k2a	-0.444627	0.136508	0.961684	12.8333	36.5
Old_BLM_vs_Young_BLM	Sorbs3	-0.37547	0.136207	0.961684	24.6667	72.8333
Old_BLM_vs_Young_BLM	Oard1	0.458922	0.136494	0.961684	24	34.1667
Old_BLM_vs_Young_BLM	Ccdc82	0.282161	0.136989	0.962368	38.5	67.3333
Old_BLM_vs_Young_BLM	Tmem183a	-0.379154	0.138578	0.963138	17.1667	50.8333
Old_BLM_vs_Young_BLM	Nes	-0.738073	0.138485	0.963138	112.167	471.5
Old_BLM_vs_Young_BLM	Pom121	-0.374745	0.139031	0.963138	20.8333	55.5
Old_BLM_vs_Young_BLM	Cnksr3	-0.378082	0.139383	0.963138	17.1667	48.3333
Old_BLM_vs_Young_BLM	Trappc5	-0.390884	0.138707	0.963138	21	59.6667
Old_BLM_vs_Young_BLM	Dync1li2	-0.339426	0.13947	0.963138	36.5	107.833
Old_BLM_vs_Young_BLM	Vwa5a	0.326549	0.138162	0.963138	37	60.8333
Old_BLM_vs_Young_BLM	Nktr	0.19784	0.139471	0.963138	148.833	285.833
Old_BLM_vs_Young_BLM	Nedd9	-0.261053	0.140233	0.963138	55.1667	133.833
Old_BLM_vs_Young_BLM	Pik3r1	-0.243949	0.137913	0.963138	81.5	218.167
Old_BLM_vs_Young_BLM	Fcf1	-0.380142	0.138402	0.963138	18.8333	48.5
Old_BLM_vs_Young_BLM	Pura	0.212519	0.139586	0.963138	111.667	209.667
Old_BLM_vs_Young_BLM	Fam96b	-0.430425	0.140388	0.963641	30	87.5
Old_BLM_vs_Young_BLM	Ttf1	-0.469938	0.140666	0.964429	10.6667	31.5
Old_BLM_vs_Young_BLM	Pik3cb	-0.376299	0.141058	0.964816	18.6667	49.1667
Old_BLM_vs_Young_BLM	Ppp1r18	-0.372189	0.141133	0.964816	23.5	69.6667
Old_BLM_vs_Young_BLM	Dicer1	0.311812	0.141966	0.968262	49.6667	87.6667
Old_BLM_vs_Young_BLM	Calm3	-0.277414	0.142286	0.968763	55.3333	154.833
Old_BLM_vs_Young_BLM	Ass1	0.395236	0.142522	0.968766	38	67.1667
Old_BLM_vs_Young_BLM	Rbmx	0.355524	0.142565	0.968766	25.8333	40.6667
Old_BLM_vs_Young_BLM	Pgm1	-0.415333	0.142433	0.968766	15.1667	47.6667
Old_BLM_vs_Young_BLM	Ing4	-0.50488	0.142697	0.968766	16.1667	46.6667
Old_BLM_vs_Young_BLM	Plat	0.429785	0.142698	0.968766	50	85.6667
Old_BLM_vs_Young_BLM	Fbl	-0.466848	0.142791	0.968842	15	50.1667
Old_BLM_vs_Young_BLM	Rassf8	0.484346	0.14313	0.969245	21.5	34.6667
Old_BLM_vs_Young_BLM	Tnrc6a	0.310554	0.143273	0.969245	45.6667	83.8333
Old_BLM_vs_Young_BLM	Homer3	-0.395895	0.144109	0.971619	21.5	68.6667
Old_BLM_vs_Young_BLM	Dhx15	-0.341623	0.144893	0.972219	47	112.167
Old_BLM_vs_Young_BLM	AI314180	0.331229	0.146321	0.972906	43.8333	77.6667
Old_BLM_vs_Young_BLM	Pard3	0.362097	0.14591	0.972906	33.5	55
Old_BLM_vs_Young_BLM	Slfn5	-0.198448	0.146424	0.972906	248.667	607
Old_BLM_vs_Young_BLM	Ube2g2	-0.433282	0.146838	0.973298	17.1667	53
Old_BLM_vs_Young_BLM	Sdccag3	-0.374654	0.147626	0.974898	18.1667	53.1667
Old_BLM_vs_Young_BLM	Fkbp9	-0.418067	0.147659	0.974898	17.8333	57
Old_BLM_vs_Young_BLM	Ckap5	-0.358353	0.147925	0.976104	22.1667	61
Old_BLM_vs_Young_BLM	Gxylt1	-0.324585	0.148142	0.976553	27	70.1667
Old_BLM_vs_Young_BLM	Rnpep	-0.323984	0.151025	0.977386	18.8333	50.8333
Old_BLM_vs_Young_BLM	Swi5	-0.304741	0.150089	0.977386	87.8333	217.833
Old_BLM_vs_Young_BLM	B2m	0.303071	0.150426	0.977386	956.667	1442.5
Old_BLM_vs_Young_BLM	Armc1	-0.295857	0.148902	0.977386	27	71.6667
Old_BLM_vs_Young_BLM	Sdf4	0.267036	0.148531	0.977386	83.6667	158.5
Old_BLM_vs_Young_BLM	Plxna1	0.564753	0.150505	0.977386	59.5	78
Old_BLM_vs_Young_BLM	Atxn2l	0.317459	0.149924	0.977386	38.5	65.1667
Old_BLM_vs_Young_BLM	Cfdp1	-0.390349	0.148814	0.977386	35.5	104.333
Old_BLM_vs_Young_BLM	Exoc5	-0.280225	0.150095	0.977386	43	106
Old_BLM_vs_Young_BLM	Myzap	0.350742	0.150106	0.977386	172.833	279.333
Old_BLM_vs_Young_BLM	Hbp1	0.288383	0.149148	0.977386	35.3333	61.5
Old_BLM_vs_Young_BLM	Nin	0.251187	0.149228	0.977386	87.5	161
Old_BLM_vs_Young_BLM	Foxn3	-0.33521	0.150313	0.977386	67.8333	159
Old_BLM_vs_Young_BLM	Filip1l	-0.297735	0.150918	0.977386	51.1667	147.333
Old_BLM_vs_Young_BLM	Pknox1	-0.358541	0.149296	0.977386	18.6667	51.3333
Old_BLM_vs_Young_BLM	Spry4	-0.482281	0.149689	0.977386	61.1667	202
Old_BLM_vs_Young_BLM	Pim3	-0.545981	0.151245	0.978276	57.5	241
Old_BLM_vs_Young_BLM	Armc5	0.492052	0.15138	0.978611	21.8333	34.8333
Old_BLM_vs_Young_BLM	Klf3	-0.220724	0.15187	0.979481	277.5	708.167
Old_BLM_vs_Young_BLM	Tollip	0.383163	0.151931	0.979481	28.1667	48.5
Old_BLM_vs_Young_BLM	Cbll1	-0.42867	0.151776	0.979481	15.5	40.1667
Old_BLM_vs_Young_BLM	Prss23	0.452274	0.152427	0.97979	48.5	67
Old_BLM_vs_Young_BLM	Vamp2	0.365243	0.152458	0.97979	31.6667	52.3333
Old_BLM_vs_Young_BLM	Abi2	0.420062	0.152713	0.980765	21.6667	39.3333
Old_BLM_vs_Young_BLM	Kif1c	-0.412063	0.153182	0.982124	19	57.5
Old_BLM_vs_Young_BLM	Srek1	0.223695	0.154365	0.985822	82.8333	154.5
Old_BLM_vs_Young_BLM	Cldnd1	-0.313972	0.154232	0.985822	29.6667	76.3333
Old_BLM_vs_Young_BLM	Txnrd1	-0.36632	0.154634	0.986074	20.5	61.6667
Old_BLM_vs_Young_BLM	Klhl2	-0.332994	0.154797	0.986074	17.5	48
Old_BLM_vs_Young_BLM	Cbx1	-0.262786	0.155458	0.987615	72.8333	174.167
Old_BLM_vs_Young_BLM	Hspe1	-0.479362	0.156142	0.988583	68.1667	184.5
Old_BLM_vs_Young_BLM	Ext1	0.343211	0.156281	0.988583	23.6667	42.6667
Old_BLM_vs_Young_BLM	Clic5	0.192478	0.15613	0.988583	357.333	651.667
Old_BLM_vs_Young_BLM	Pias1	0.314158	0.156419	0.988604	28.8333	52.3333
Old_BLM_vs_Young_BLM	N4bp2l2	0.227663	0.156624	0.988622	86	149.5
Old_BLM_vs_Young_BLM	Abcb1a	-0.376151	0.156853	0.989008	64.3333	143.167
Old_BLM_vs_Young_BLM	Ap1s1	-0.400509	0.157003	0.989422	18.1667	58.1667
Old_BLM_vs_Young_BLM	Mfap2	-0.233554	0.157748	0.990216	89.6667	250.333
Old_BLM_vs_Young_BLM	Mphosph8	-0.314988	0.157836	0.990216	32.6667	81.5
Old_BLM_vs_Young_BLM	Pbdc1	-0.408875	0.158202	0.990231	12.8333	36.1667
Old_BLM_vs_Young_BLM	Pik3ca	0.230828	0.158384	0.990366	57.8333	103.167
Old_BLM_vs_Young_BLM	Chmp2b	-0.345937	0.15887	0.992156	26.8333	75.5
Old_BLM_vs_Young_BLM	Eif2s2	-0.269453	0.160214	0.993352	98.3333	243.667
Old_BLM_vs_Young_BLM	Gnas	-0.164607	0.160169	0.993352	328.833	816.833
Old_BLM_vs_Young_BLM	Hltf	-0.434503	0.159617	0.993352	15.5	42.6667
Old_BLM_vs_Young_BLM	Nras	-0.238082	0.160068	0.993352	72.5	188.5
Old_BLM_vs_Young_BLM	Ccnd1	-0.407666	0.159531	0.993352	116.667	411.667
Old_BLM_vs_Young_BLM	Dgke	0.390715	0.1598	0.993352	22.5	34.3333
Old_BLM_vs_Young_BLM	Dpysl3	-0.566223	0.159787	0.993352	14.6667	56
Old_BLM_vs_Young_BLM	Zbtb4	0.262885	0.160465	0.99351	124.167	216.333
Old_BLM_vs_Young_BLM	Gnaq	0.188577	0.160523	0.99351	158.167	290
Old_BLM_vs_Young_BLM	Phax	-0.290651	0.160707	0.993613	31.3333	79.1667
Old_BLM_vs_Young_BLM	Fem1b	-0.374866	0.16098	0.994781	16.8333	47.6667
Old_BLM_vs_Young_BLM	Lrrfip1	-0.307882	0.161903	0.99557	53	147.833
Old_BLM_vs_Young_BLM	Atf3	-0.669399	0.161287	0.99557	19.5	51.6667
Old_BLM_vs_Young_BLM	Usp8	0.290488	0.161578	0.99557	30.5	54.5
Old_BLM_vs_Young_BLM	Psmd8	-0.302385	0.161386	0.99557	43.8333	122.5
Old_BLM_vs_Young_BLM	Glrx3	-0.329917	0.162074	0.99557	41.6667	117.5
Old_BLM_vs_Young_BLM	Arhgap18	-0.464669	0.161753	0.99557	13.6667	45
Old_BLM_vs_Young_BLM	Hes1	-0.370188	0.161387	0.99557	72.1667	189
Old_BLM_vs_Young_BLM	Cspp1	0.302561	0.162876	0.997531	46.1667	86
Old_BLM_vs_Young_BLM	Bmpr2	0.284653	0.162699	0.997531	952.5	1447.33
Old_BLM_vs_Young_BLM	Fam53b	0.384487	0.16292	0.997531	37.6667	64.1667
Old_BLM_vs_Young_BLM	Rad21	-0.24717	0.163228	0.998192	46.3333	121
Old_BLM_vs_Young_BLM	Sox17	0.145955	0.444134	0.998285	285.333	531.833
Old_BLM_vs_Young_BLM	Tcea1	-0.308452	0.220959	0.998285	59.8333	136.667
Old_BLM_vs_Young_BLM	Atp6v1h	-0.0943411	0.661273	0.998285	25	56
Old_BLM_vs_Young_BLM	Rb1cc1	0.169672	0.322542	0.998285	109.333	194.5
Old_BLM_vs_Young_BLM	Pcmtd1	0.0403767	0.860874	0.998285	81.5	150.333
Old_BLM_vs_Young_BLM	Vcpip1	0.0860116	0.721562	0.998285	26.5	55.5
Old_BLM_vs_Young_BLM	Snhg6	-0.150439	0.835058	0.998285	20	34.5
Old_BLM_vs_Young_BLM	Cops5	0.143624	0.55836	0.998285	30.6667	65.6667
Old_BLM_vs_Young_BLM	Arfgef1	0.110564	0.580808	0.998285	50.1667	104.833
Old_BLM_vs_Young_BLM	Prex2	-0.175869	0.269698	0.998285	241.333	645
Old_BLM_vs_Young_BLM	Sulf1	0.0260428	0.922549	0.998285	21.6667	51.3333
Old_BLM_vs_Young_BLM	Ncoa2	0.143017	0.571754	0.998285	31.1667	60.5
Old_BLM_vs_Young_BLM	Tram1	-0.0177196	0.920545	0.998285	54.6667	124.333
Old_BLM_vs_Young_BLM	Terf1	0.138242	0.691199	0.998285	19.1667	31.1667
Old_BLM_vs_Young_BLM	Ube2w	0.0966691	0.733456	0.998285	20.3333	41.1667
Old_BLM_vs_Young_BLM	Eloc	-0.0490546	0.904725	0.998285	89.1667	169.667
Old_BLM_vs_Young_BLM	Mcm3	-0.059045	0.873251	0.998285	17.1667	47.1667
Old_BLM_vs_Young_BLM	Tram2	-0.0865854	0.719827	0.998285	25.6667	58.3333
Old_BLM_vs_Young_BLM	Ogfrl1	-0.0879052	0.668697	0.998285	28.5	67.5
Old_BLM_vs_Young_BLM	Smap1	-0.0940429	0.666095	0.998285	73.3333	171.667
Old_BLM_vs_Young_BLM	Sdhaf4	0.122444	0.76086	0.998285	26.1667	45.1667
Old_BLM_vs_Young_BLM	Fam135a	0.180466	0.475852	0.998285	19	35.6667
Old_BLM_vs_Young_BLM	Phf3	0.199549	0.231859	0.998285	73.8333	140.667
Old_BLM_vs_Young_BLM	Ptp4a1	-0.0565889	0.808417	0.998285	26	58.1667
Old_BLM_vs_Young_BLM	Zfp451	0.0539445	0.818511	0.998285	37.1667	83.6667
Old_BLM_vs_Young_BLM	Dst	0.0844304	0.696405	0.998285	205.333	459.5
Old_BLM_vs_Young_BLM	Ccdc115	0.112174	0.649816	0.998285	21	44.8333
Old_BLM_vs_Young_BLM	Imp4	0.0870277	0.775706	0.998285	16.1667	36.8333
Old_BLM_vs_Young_BLM	Ptpn18	0.0824453	0.68254	0.998285	31.8333	65.1667
Old_BLM_vs_Young_BLM	Fam168b	-0.0313687	0.889379	0.998285	34.6667	77.5
Old_BLM_vs_Young_BLM	Uggt1	0.299096	0.206079	0.998285	33	59.1667
Old_BLM_vs_Young_BLM	Neurl3	0.137331	0.756176	0.998285	21.5	44.8333
Old_BLM_vs_Young_BLM	Arid5a	-0.0881147	0.831816	0.998285	37	93.8333
Old_BLM_vs_Young_BLM	Kansl3	-0.0499916	0.871862	0.998285	25.3333	58.5
Old_BLM_vs_Young_BLM	Sema4c	-0.207006	0.506834	0.998285	32.1667	84.6667
Old_BLM_vs_Young_BLM	Cox5b	-0.110039	0.722619	0.998285	119.167	256.5
Old_BLM_vs_Young_BLM	Actr1b	-0.335399	0.229017	0.998285	18.8333	52.1667
Old_BLM_vs_Young_BLM	Inpp4a	-0.212631	0.489005	0.998285	14.5	34
Old_BLM_vs_Young_BLM	Unc50	0.183687	0.526808	0.998285	48.3333	86.5
Old_BLM_vs_Young_BLM	Txndc9	0.0400683	0.846185	0.998285	51.1667	101
Old_BLM_vs_Young_BLM	Aff3	-0.133624	0.653007	0.998285	14.8333	35.1667
Old_BLM_vs_Young_BLM	Pdcl3	-0.299602	0.219391	0.998285	44.5	116.333
Old_BLM_vs_Young_BLM	Tbc1d8	-0.50271	0.19606	0.998285	9	31.5
Old_BLM_vs_Young_BLM	Map4k4	-0.075681	0.692022	0.998285	134.833	335
Old_BLM_vs_Young_BLM	Nck2	-0.0247206	0.94183	0.998285	14.1667	30.8333
Old_BLM_vs_Young_BLM	Tpp2	-0.212388	0.316911	0.998285	32.3333	79.8333
Old_BLM_vs_Young_BLM	Ercc5	0.0628391	0.833103	0.998285	15.6667	32.1667
Old_BLM_vs_Young_BLM	Gulp1	-0.413747	0.235443	0.998285	17.6667	44.3333
Old_BLM_vs_Young_BLM	Slc39a10	-0.159782	0.476048	0.998285	32.8333	76
Old_BLM_vs_Young_BLM	Cavin2	-0.0921757	0.670748	0.998285	894.333	1900.67
Old_BLM_vs_Young_BLM	Nab1	-0.0580506	0.848619	0.998285	26	68.6667
Old_BLM_vs_Young_BLM	Mfsd6	0.315646	0.361083	0.998285	26.5	46.3333
Old_BLM_vs_Young_BLM	Hecw2	0.084494	0.735029	0.998285	85.3333	164
Old_BLM_vs_Young_BLM	Ankrd44	0.313552	0.397068	0.998285	145.5	194.333
Old_BLM_vs_Young_BLM	Sf3b1	-0.0274281	0.856489	0.998285	151.167	347.667
Old_BLM_vs_Young_BLM	Mob4	-0.0773706	0.761231	0.998285	65.6667	138.5
Old_BLM_vs_Young_BLM	Plcl1	-0.271047	0.401445	0.998285	12.8333	33.5
Old_BLM_vs_Young_BLM	Maip1	0.302977	0.374104	0.998285	17.3333	33
Old_BLM_vs_Young_BLM	Spats2l	-0.25984	0.364743	0.998285	21.6667	52.5
Old_BLM_vs_Young_BLM	Bzw1	-0.270879	0.198161	0.998285	94.6667	236.833
Old_BLM_vs_Young_BLM	Clk1	0.24372	0.28986	0.998285	107.167	198.833
Old_BLM_vs_Young_BLM	Fam126b	0.23687	0.375905	0.998285	29.1667	46.6667
Old_BLM_vs_Young_BLM	Ndufb3	-0.262492	0.467913	0.998285	76.1667	161.333
Old_BLM_vs_Young_BLM	Cflar	-0.10528	0.500025	0.998285	98	225
Old_BLM_vs_Young_BLM	Casp8	-0.226511	0.335016	0.998285	35.1667	82.5
Old_BLM_vs_Young_BLM	Trak2	-0.342909	0.204857	0.998285	22	64.1667
Old_BLM_vs_Young_BLM	Sumo1	-0.0924798	0.769874	0.998285	64.5	131.667
Old_BLM_vs_Young_BLM	Nop58	-0.315261	0.218334	0.998285	28.1667	76.6667
Old_BLM_vs_Young_BLM	Nbeal1	0.0192768	0.911408	0.998285	79.1667	157.5
Old_BLM_vs_Young_BLM	Cyp20a1	0.23949	0.273344	0.998285	30.1667	55.5
Old_BLM_vs_Young_BLM	Pard3b	0.20367	0.501793	0.998285	35.1667	72.6667
Old_BLM_vs_Young_BLM	Nrp2	-0.0411997	0.938442	0.998285	19.5	46.1667
Old_BLM_vs_Young_BLM	Ndufs1	0.0378163	0.873311	0.998285	24.5	49.3333
Old_BLM_vs_Young_BLM	Eef1b2	-0.128437	0.628079	0.998285	203.833	479
Old_BLM_vs_Young_BLM	Creb1	-0.0713676	0.718727	0.998285	51.6667	113.333
Old_BLM_vs_Young_BLM	Pikfyve	0.174911	0.50267	0.998285	28.1667	50.6667
Old_BLM_vs_Young_BLM	Rpe	0.204805	0.3953	0.998285	19	35.1667
Old_BLM_vs_Young_BLM	Kansl1l	0.0202234	0.944281	0.998285	17	34
Old_BLM_vs_Young_BLM	Acadl	-0.0565361	0.699308	0.998285	67.5	154.333
Old_BLM_vs_Young_BLM	Arpc2	-0.0984193	0.520411	0.998285	224.167	535
Old_BLM_vs_Young_BLM	Aamp	-0.0887902	0.757963	0.998285	32.5	82.1667
Old_BLM_vs_Young_BLM	Pnkd	-0.064059	0.817932	0.998285	36.5	79.3333
Old_BLM_vs_Young_BLM	Tmbim1	0.212654	0.312499	0.998285	72.1667	126.833
Old_BLM_vs_Young_BLM	Ctdsp1	-0.0550436	0.830617	0.998285	26	56.6667
Old_BLM_vs_Young_BLM	Usp37	-0.371677	0.255085	0.998285	15.5	40.1667
Old_BLM_vs_Young_BLM	Retreg2	0.162659	0.533675	0.998285	18.6667	36.5
Old_BLM_vs_Young_BLM	Stk16	-0.0787199	0.749385	0.998285	19	44.5
Old_BLM_vs_Young_BLM	Dnpep	-0.14926	0.567352	0.998285	16.6667	41.6667
Old_BLM_vs_Young_BLM	Epha4	-0.121873	0.582933	0.998285	74	164.333
Old_BLM_vs_Young_BLM	Farsb	-0.279828	0.391674	0.998285	14	35.6667
Old_BLM_vs_Young_BLM	Cul3	-0.0589733	0.723018	0.998285	63.1667	145.167
Old_BLM_vs_Young_BLM	Mff	-0.204408	0.320849	0.998285	41.3333	99.5
Old_BLM_vs_Young_BLM	Agfg1	-0.180142	0.250461	0.998285	95	251.833
Old_BLM_vs_Young_BLM	Trip12	-0.144592	0.428533	0.998285	71.6667	178.5
Old_BLM_vs_Young_BLM	Sp100	0.298226	0.262538	0.998285	75.1667	110.667
Old_BLM_vs_Young_BLM	Cab39	-0.0174104	0.917772	0.998285	57.3333	122.167
Old_BLM_vs_Young_BLM	Psmd1	-0.155299	0.38149	0.998285	52.8333	133.167
Old_BLM_vs_Young_BLM	Ncl	-0.0472301	0.826313	0.998285	129.333	315.333
Old_BLM_vs_Young_BLM	Ptma	-0.247799	0.263145	0.998285	763.167	1845.67
Old_BLM_vs_Young_BLM	Gigyf2	-0.121699	0.553134	0.998285	34.3333	85.1667
Old_BLM_vs_Young_BLM	Inpp5d	0.0338815	0.910062	0.998285	37.8333	79.6667
Old_BLM_vs_Young_BLM	Atg16l1	-0.116633	0.693223	0.998285	21.8333	47.3333
Old_BLM_vs_Young_BLM	Usp40	0.143854	0.610418	0.998285	16.6667	34.5
Old_BLM_vs_Young_BLM	Hjurp	-0.0397961	0.895326	0.998285	30	69.8333
Old_BLM_vs_Young_BLM	Arl4c	0.272551	0.437199	0.998285	26.1667	52.3333
Old_BLM_vs_Young_BLM	Sh3bp4	0.0445686	0.903051	0.998285	21.5	48.1667
Old_BLM_vs_Young_BLM	Ackr3	-0.362824	0.42097	0.998285	135.667	459
Old_BLM_vs_Young_BLM	Cops8	-0.258032	0.225655	0.998285	25.6667	65.3333
Old_BLM_vs_Young_BLM	Scly	-0.0585486	0.872624	0.998285	13.8333	31.6667
Old_BLM_vs_Young_BLM	Ilkap	-0.217585	0.357882	0.998285	28.1667	67.3333
Old_BLM_vs_Young_BLM	Hdac4	-0.11199	0.707983	0.998285	16.1667	39
Old_BLM_vs_Young_BLM	Ndufa10	-0.0444055	0.835624	0.998285	35.5	79.5
Old_BLM_vs_Young_BLM	Cops9	-0.256621	0.535583	0.998285	73.8333	155
Old_BLM_vs_Young_BLM	Rnpepl1	-0.119241	0.70098	0.998285	32	80.1667
Old_BLM_vs_Young_BLM	Ppp1r7	-0.268079	0.290719	0.998285	20.1667	54.3333
Old_BLM_vs_Young_BLM	Hdlbp	-0.174277	0.499459	0.998285	55.8333	149.167
Old_BLM_vs_Young_BLM	Stk25	0.0986962	0.745025	0.998285	28.1667	63.3333
Old_BLM_vs_Young_BLM	Atg4b	-0.108458	0.704101	0.998285	13.8333	32.1667
Old_BLM_vs_Young_BLM	Dtymk	0.205328	0.52994	0.998285	24.3333	44.1667
Old_BLM_vs_Young_BLM	St8sia4	0.158764	0.526482	0.998285	87.6667	142.167
Old_BLM_vs_Young_BLM	Pam	0.0222653	0.949398	0.998285	178.167	292.667
Old_BLM_vs_Young_BLM	Phlpp1	0.0579773	0.792242	0.998285	52	103.667
Old_BLM_vs_Young_BLM	Bcl2	0.221557	0.465437	0.998285	25.5	52.3333
Old_BLM_vs_Young_BLM	Kdsr	0.101094	0.685493	0.998285	57	94.1667
Old_BLM_vs_Young_BLM	Vps4b	0.0287045	0.898383	0.998285	59	113.833
Old_BLM_vs_Young_BLM	Tsn	-0.128161	0.565061	0.998285	79	169.833
Old_BLM_vs_Young_BLM	Nifk	0.0936935	0.73622	0.998285	15.6667	34.6667
Old_BLM_vs_Young_BLM	Clasp1	0.28269	0.249197	0.998285	36.5	67.8333
Old_BLM_vs_Young_BLM	Ralb	-0.168578	0.524997	0.998285	59.1667	172.833
Old_BLM_vs_Young_BLM	Dbi	-0.277281	0.39157	0.998285	93	196.167
Old_BLM_vs_Young_BLM	Insig2	0.136819	0.5291	0.998285	25.1667	51.1667
Old_BLM_vs_Young_BLM	Ddx18	0.16805	0.434231	0.998285	34.3333	67.3333
Old_BLM_vs_Young_BLM	Actr3	-0.228872	0.165382	0.998285	95.3333	253.667
Old_BLM_vs_Young_BLM	Nckap5	-0.0961374	0.734218	0.998285	133.333	308.667
Old_BLM_vs_Young_BLM	Ccnt2	0.162174	0.354778	0.998285	53.8333	101.5
Old_BLM_vs_Young_BLM	Rab3gap1	0.0312537	0.893372	0.998285	28.5	58
Old_BLM_vs_Young_BLM	R3hdm1	0.117339	0.412747	0.998285	76.8333	155.5
Old_BLM_vs_Young_BLM	Ubxn4	-0.0778144	0.613652	0.998285	80	189.333
Old_BLM_vs_Young_BLM	Dars	0.16802	0.531816	0.998285	32.5	57
Old_BLM_vs_Young_BLM	Mapkapk2	-0.037246	0.927068	0.998285	17.6667	44.8333
Old_BLM_vs_Young_BLM	Srgap2	-0.0750018	0.789309	0.998285	47.1667	114.5
Old_BLM_vs_Young_BLM	Slc41a1	-0.216193	0.444248	0.998285	12.6667	32.8333
Old_BLM_vs_Young_BLM	Nucks1	0.120822	0.57206	0.998285	114.167	208.333
Old_BLM_vs_Young_BLM	Elk4	0.0408145	0.825467	0.998285	56.5	113.667
Old_BLM_vs_Young_BLM	Tmcc2	0.27104	0.346095	0.998285	109.5	162.667
Old_BLM_vs_Young_BLM	Dstyk	0.175053	0.467233	0.998285	44.5	84.5
Old_BLM_vs_Young_BLM	Ppp1r15b	-0.0311914	0.885666	0.998285	31	67.5
Old_BLM_vs_Young_BLM	Sox13	0.285978	0.233648	0.998285	50.3333	83
Old_BLM_vs_Young_BLM	Snrpe	-0.0514108	0.896573	0.998285	139.333	262.333
Old_BLM_vs_Young_BLM	Adipor1	0.0986554	0.58823	0.998285	53.1667	114.667
Old_BLM_vs_Young_BLM	Kdm5b	-0.146748	0.536669	0.998285	36.8333	89.1667
Old_BLM_vs_Young_BLM	Arl8a	0.0674857	0.792803	0.998285	26.8333	59.5
Old_BLM_vs_Young_BLM	Timm17a	0.127944	0.615077	0.998285	55.3333	107.833
Old_BLM_vs_Young_BLM	Ipo9	0.0860244	0.777591	0.998285	15.1667	34.3333
Old_BLM_vs_Young_BLM	Nav1	0.0455241	0.865288	0.998285	157.167	378.833
Old_BLM_vs_Young_BLM	Csrp1	-0.230911	0.512668	0.998285	69	205
Old_BLM_vs_Young_BLM	Phlda3	0.0906131	0.77295	0.998285	61.1667	147.667
Old_BLM_vs_Young_BLM	Camsap2	-0.0482361	0.837097	0.998285	27.1667	63.5
Old_BLM_vs_Young_BLM	Nek7	-0.0316776	0.88611	0.998285	27.8333	59.3333
Old_BLM_vs_Young_BLM	Cdc73	-0.0225378	0.927263	0.998285	42.8333	88.8333
Old_BLM_vs_Young_BLM	Glrx2	-0.181237	0.540651	0.998285	40.3333	90.1667
Old_BLM_vs_Young_BLM	Trove2	-0.0597676	0.750078	0.998285	68.1667	143.167
Old_BLM_vs_Young_BLM	Uchl5	-0.0842535	0.793896	0.998285	13.6667	32
Old_BLM_vs_Young_BLM	BC003331	0.116005	0.631928	0.998285	29.6667	60.1667
Old_BLM_vs_Young_BLM	Tpr	-0.0962326	0.534699	0.998285	129.5	320.167
Old_BLM_vs_Young_BLM	Hmcn1	-0.0603175	0.833385	0.998285	253.333	486
Old_BLM_vs_Young_BLM	Ivns1abp	-0.147392	0.589294	0.998285	25.3333	58.6667
Old_BLM_vs_Young_BLM	Swt1	-0.197213	0.4889	0.998285	32.1667	67.6667
Old_BLM_vs_Young_BLM	Trmt1l	0.018299	0.949961	0.998285	21.3333	45.1667
Old_BLM_vs_Young_BLM	Edem3	-0.105676	0.7012	0.998285	14.5	32.3333
Old_BLM_vs_Young_BLM	Tsen15	0.0247441	0.940166	0.998285	18.5	36.3333
Old_BLM_vs_Young_BLM	Rgl1	-0.0963826	0.602387	0.998285	63.5	152.667
Old_BLM_vs_Young_BLM	Lamc1	-0.406858	0.17871	0.998285	14.1667	44
Old_BLM_vs_Young_BLM	Dhx9	-0.233294	0.241278	0.998285	31.1667	81.3333
Old_BLM_vs_Young_BLM	Glul	-0.138309	0.565021	0.998285	81.6667	201.167
Old_BLM_vs_Young_BLM	Ier5	-0.178254	0.543806	0.998285	104.167	285.667
Old_BLM_vs_Young_BLM	Stx6	-0.240086	0.316084	0.998285	24.5	67.8333
Old_BLM_vs_Young_BLM	Acbd6	-0.155857	0.437897	0.998285	29.3333	72.6667
Old_BLM_vs_Young_BLM	Qsox1	0.0797791	0.844358	0.998285	106.833	261.5
Old_BLM_vs_Young_BLM	Cep350	-0.202691	0.341369	0.998285	39.1667	102.5
Old_BLM_vs_Young_BLM	Tor1aip1	-0.0941145	0.664231	0.998285	64.6667	135.333
Old_BLM_vs_Young_BLM	Tor1aip2	0.0843957	0.709522	0.998285	27.1667	58.5
Old_BLM_vs_Young_BLM	Abl2	-0.120544	0.771961	0.998285	18.8333	50.3333
Old_BLM_vs_Young_BLM	Rasal2	-0.0209374	0.908352	0.998285	84.5	174
Old_BLM_vs_Young_BLM	Cop1	-0.182708	0.408986	0.998285	39.5	93.5
Old_BLM_vs_Young_BLM	Rabgap1l	0.240824	0.39538	0.998285	19.1667	35
Old_BLM_vs_Young_BLM	Rc3h1	-0.0888651	0.598886	0.998285	59	130.5
Old_BLM_vs_Young_BLM	Zbtb37	-0.0891155	0.755659	0.998285	19.8333	43
Old_BLM_vs_Young_BLM	Klhl20	-0.0702401	0.790235	0.998285	18.8333	44.1667
Old_BLM_vs_Young_BLM	Prdx6	-0.277958	0.168724	0.998285	36.8333	98.6667
Old_BLM_vs_Young_BLM	Suco	0.219275	0.362635	0.998285	28.1667	51.8333
Old_BLM_vs_Young_BLM	Vamp4	0.0864674	0.784569	0.998285	19.3333	39.1667
Old_BLM_vs_Young_BLM	Prrc2c	-0.0196604	0.892583	0.998285	223.5	481.833
Old_BLM_vs_Young_BLM	Fmo1	-0.0323963	0.909767	0.998285	265.5	476.5
Old_BLM_vs_Young_BLM	Fmo2	0.377342	0.369741	0.998285	69.5	93.5
Old_BLM_vs_Young_BLM	Kifap3	-0.188255	0.493229	0.998285	20.5	45
Old_BLM_vs_Young_BLM	Sft2d2	0.153894	0.550644	0.998285	28.8333	54.5
Old_BLM_vs_Young_BLM	Tiprl	-0.154563	0.480689	0.998285	31.5	73
Old_BLM_vs_Young_BLM	Dcaf6	-0.252648	0.400394	0.998285	15.1667	35.6667
Old_BLM_vs_Young_BLM	Rcsd1	-0.0221804	0.949695	0.998285	59.5	147.833
Old_BLM_vs_Young_BLM	Creg1	0.143089	0.499033	0.998285	34.1667	65.1667
Old_BLM_vs_Young_BLM	Pou2f1	0.175139	0.487808	0.998285	25.6667	44.8333
Old_BLM_vs_Young_BLM	Tmco1	-0.0408095	0.88447	0.998285	133.667	238.833
Old_BLM_vs_Young_BLM	Mgst3	-0.255804	0.490252	0.998285	31.6667	74.1667
Old_BLM_vs_Young_BLM	Pbx1	0.194698	0.251306	0.998285	66.1667	120.5
Old_BLM_vs_Young_BLM	Uap1	-0.216517	0.440092	0.998285	16.5	39.6667
Old_BLM_vs_Young_BLM	Uhmk1	-0.27824	0.166793	0.998285	25.1667	66.3333
Old_BLM_vs_Young_BLM	Sdhc	-0.157424	0.460241	0.998285	31.5	81.1667
Old_BLM_vs_Young_BLM	Ndufs2	-0.116567	0.66254	0.998285	37.5	101.167
Old_BLM_vs_Young_BLM	Ufc1	0.160866	0.442485	0.998285	41.3333	80.6667
Old_BLM_vs_Young_BLM	Dedd	0.0546203	0.846552	0.998285	15.3333	30.6667
Old_BLM_vs_Young_BLM	Pfdn2	-0.149043	0.54719	0.998285	44	96
Old_BLM_vs_Young_BLM	F11r	-0.162681	0.63143	0.998285	39.1667	83.8333
Old_BLM_vs_Young_BLM	Ncstn	0.143309	0.608621	0.998285	28.1667	51.5
Old_BLM_vs_Young_BLM	Pex19	0.071882	0.781912	0.998285	18.8333	38.1667
Old_BLM_vs_Young_BLM	Dcaf8	0.23033	0.24044	0.998285	70.8333	131.667
Old_BLM_vs_Young_BLM	Pigm	-0.0345437	0.897961	0.998285	16.5	35.6667
Old_BLM_vs_Young_BLM	Tagln2	-0.146834	0.490072	0.998285	286.167	787.333
Old_BLM_vs_Young_BLM	Dusp23	0.375183	0.175092	0.998285	18.8333	31.6667
Old_BLM_vs_Young_BLM	Mndal	-0.131972	0.551186	0.998285	75.5	151.333
Old_BLM_vs_Young_BLM	Ifi203	0.14137	0.65128	0.998285	92.5	156
Old_BLM_vs_Young_BLM	Cep170	0.223652	0.22305	0.998285	56.8333	110.833
Old_BLM_vs_Young_BLM	Akt3	0.12651	0.634625	0.998285	20	43.1667
Old_BLM_vs_Young_BLM	Adss	0.243562	0.183966	0.998285	44.8333	80.1667
Old_BLM_vs_Young_BLM	Desi2	-0.304439	0.168362	0.998285	26.5	69.6667
Old_BLM_vs_Young_BLM	Cox20	-0.264493	0.460107	0.998285	20.5	49.6667
Old_BLM_vs_Young_BLM	Hnrnpu	-0.129901	0.384949	0.998285	194.5	483.333
Old_BLM_vs_Young_BLM	Cdc42bpa	0.123908	0.478154	0.998285	87.6667	169.667
Old_BLM_vs_Young_BLM	Psen2	0.383642	0.171762	0.998285	21.8333	39.8333
Old_BLM_vs_Young_BLM	Itpkb	0.18607	0.383636	0.998285	140.5	271.333
Old_BLM_vs_Young_BLM	Parp1	0.229402	0.479803	0.998285	17	36.3333
Old_BLM_vs_Young_BLM	Acbd3	-0.0264318	0.868331	0.998285	53.8333	119.333
Old_BLM_vs_Young_BLM	H3f3a	-0.16137	0.449839	0.998285	399.833	935.833
Old_BLM_vs_Young_BLM	Sde2	-0.0730469	0.75942	0.998285	25.1667	55.1667
Old_BLM_vs_Young_BLM	Tmem63a	0.137951	0.660937	0.998285	34	69.1667
Old_BLM_vs_Young_BLM	Ephx1	0.227587	0.482188	0.998285	48.5	76
Old_BLM_vs_Young_BLM	Nvl	0.165104	0.486007	0.998285	24	46.8333
Old_BLM_vs_Young_BLM	Cnih4	0.103328	0.740417	0.998285	77.6667	146.333
Old_BLM_vs_Young_BLM	Wdr26	0.0935654	0.501022	0.998285	89.3333	181.5
Old_BLM_vs_Young_BLM	Lbr	0.0934131	0.551649	0.998285	66.5	131.167
Old_BLM_vs_Young_BLM	Srp9	-0.0702591	0.839944	0.998285	100.833	200.667
Old_BLM_vs_Young_BLM	Degs1	-0.0487275	0.847022	0.998285	61.3333	121.833
Old_BLM_vs_Young_BLM	Fbxo28	0.0451436	0.881679	0.998285	16.6667	37
Old_BLM_vs_Young_BLM	Capn2	-0.261151	0.341156	0.998285	61.8333	170.167
Old_BLM_vs_Young_BLM	Brox	-0.095722	0.670167	0.998285	21.5	50
Old_BLM_vs_Young_BLM	Aida	0.125717	0.512675	0.998285	41.8333	85.5
Old_BLM_vs_Young_BLM	Mia3	0.157981	0.434576	0.998285	46	93.5
Old_BLM_vs_Young_BLM	Hlx	-0.206751	0.505739	0.998285	21.8333	47.8333
Old_BLM_vs_Young_BLM	Marc2	0.118082	0.519424	0.998285	74	161.667
Old_BLM_vs_Young_BLM	Rab3gap2	0.122251	0.666929	0.998285	15.1667	30.1667
Old_BLM_vs_Young_BLM	Iars2	0.0764624	0.772642	0.998285	22.6667	42.8333
Old_BLM_vs_Young_BLM	Eprs	0.107924	0.585455	0.998285	58.6667	119.5
Old_BLM_vs_Young_BLM	Gpatch2	0.317659	0.412796	0.998285	17.3333	31.8333
Old_BLM_vs_Young_BLM	Ptpn14	-0.165524	0.575842	0.998285	31.5	69
Old_BLM_vs_Young_BLM	Angel2	0.042773	0.851838	0.998285	35.8333	75.8333
Old_BLM_vs_Young_BLM	Nenf	0.0703912	0.809278	0.998285	100	182
Old_BLM_vs_Young_BLM	Ppp2r5a	0.156872	0.431103	0.998285	76.5	143.833
Old_BLM_vs_Young_BLM	Slc30a1	0.148759	0.408622	0.998285	56.8333	105.833
Old_BLM_vs_Young_BLM	Traf5	0.0763988	0.752145	0.998285	30.1667	60.3333
Old_BLM_vs_Young_BLM	Kcnh1	-0.232176	0.574099	0.998285	16.6667	54
Old_BLM_vs_Young_BLM	Plxna2	-0.0406595	0.889541	0.998285	41.5	108.333
Old_BLM_vs_Young_BLM	Cd34	-0.403578	0.294395	0.998285	167.667	596.667
Old_BLM_vs_Young_BLM	Hspa14	-0.33428	0.241007	0.998285	20	49.3333
Old_BLM_vs_Young_BLM	Frmd4a	0.0314273	0.860451	0.998285	93.3333	209.667
Old_BLM_vs_Young_BLM	Prpf18	0.0433879	0.860418	0.998285	20.6667	41.5
Old_BLM_vs_Young_BLM	Bend7	-0.0551559	0.855274	0.998285	14	33.1667
Old_BLM_vs_Young_BLM	Cdc123	0.189906	0.494694	0.998285	22.1667	46
Old_BLM_vs_Young_BLM	Nudt5	0.262463	0.30508	0.998285	19.3333	34.6667
Old_BLM_vs_Young_BLM	Usp6nl	-0.153343	0.561191	0.998285	21.6667	53.5
Old_BLM_vs_Young_BLM	Gata3	0.664245	0.170457	0.998285	30.6667	25.3333
Old_BLM_vs_Young_BLM	Taf3	0.114531	0.66276	0.998285	25	51.3333
Old_BLM_vs_Young_BLM	Atp5c1	-0.0871469	0.730487	0.998285	118	250.833
Old_BLM_vs_Young_BLM	Pfkfb3	-0.190544	0.652079	0.998285	19.3333	50.1667
Old_BLM_vs_Young_BLM	Rbm17	-0.0492752	0.828462	0.998285	25.8333	58.5
Old_BLM_vs_Young_BLM	Fbxo18	-0.134921	0.726434	0.998285	12.1667	33.3333
Old_BLM_vs_Young_BLM	Mindy3	0.360514	0.169208	0.998285	25.6667	44.8333
Old_BLM_vs_Young_BLM	Vim	-0.216142	0.293237	0.998285	783	2175.67
Old_BLM_vs_Young_BLM	Stam	-0.275235	0.381362	0.998285	11.5	32.1667
Old_BLM_vs_Young_BLM	Arl5b	0.294121	0.248639	0.998285	29.5	50.6667
Old_BLM_vs_Young_BLM	Mllt10	0.109769	0.534575	0.998285	48	95.3333
Old_BLM_vs_Young_BLM	Dnajc1	0.0313581	0.870793	0.998285	48.8333	109.5
Old_BLM_vs_Young_BLM	Commd3	0.250535	0.36707	0.998285	55.6667	93.8333
Old_BLM_vs_Young_BLM	Bmi1	-0.19259	0.512288	0.998285	23.8333	54.5
Old_BLM_vs_Young_BLM	Arhgap21	-0.0300072	0.91898	0.998285	24.6667	56
Old_BLM_vs_Young_BLM	Abi1	0.117078	0.568986	0.998285	90	155.833
Old_BLM_vs_Young_BLM	Acbd5	0.229341	0.295596	0.998285	43.3333	85.5
Old_BLM_vs_Young_BLM	Spopl	0.203177	0.327342	0.998285	41.5	73.5
Old_BLM_vs_Young_BLM	Nelfb	-0.328918	0.187013	0.998285	17.1667	49
Old_BLM_vs_Young_BLM	Tubb4b	-0.140203	0.674235	0.998285	77.3333	196.5
Old_BLM_vs_Young_BLM	Ssna1	-0.120231	0.632561	0.998285	34.8333	81.3333
Old_BLM_vs_Young_BLM	Man1b1	-0.0266695	0.933366	0.998285	15	33.8333
Old_BLM_vs_Young_BLM	Npdc1	0.0269304	0.869056	0.998285	78.3333	180.5
Old_BLM_vs_Young_BLM	Rabl6	-0.0468988	0.873689	0.998285	19.3333	45.8333
Old_BLM_vs_Young_BLM	Bmyc	0.243163	0.372929	0.998285	28.6667	53.5
Old_BLM_vs_Young_BLM	Ubac1	-0.419312	0.21482	0.998285	10.8333	31.3333
Old_BLM_vs_Young_BLM	Dnlz	0.158648	0.601559	0.998285	21.6667	41.8333
Old_BLM_vs_Young_BLM	Sec16a	-0.242773	0.428812	0.998285	14.6667	40
Old_BLM_vs_Young_BLM	Notch1	-0.0474331	0.792721	0.998285	176.667	400.667
Old_BLM_vs_Young_BLM	Egfl7	-0.181334	0.383374	0.998285	662	1674.67
Old_BLM_vs_Young_BLM	Surf1	-0.0748244	0.791605	0.998285	19.1667	37.3333
Old_BLM_vs_Young_BLM	Surf4	0.149865	0.473115	0.998285	36.3333	74.5
Old_BLM_vs_Young_BLM	Brd3	-0.0263607	0.912243	0.998285	44.1667	98
Old_BLM_vs_Young_BLM	Olfm1	0.263383	0.373657	0.998285	23.3333	39.6667
Old_BLM_vs_Young_BLM	Ralgds	-0.114193	0.702363	0.998285	16.8333	40.3333
Old_BLM_vs_Young_BLM	Tsc1	-0.0288921	0.932131	0.998285	13.5	33
Old_BLM_vs_Young_BLM	Setx	0.0582709	0.81368	0.998285	26.6667	56.6667
Old_BLM_vs_Young_BLM	Rapgef1	-0.164295	0.608782	0.998285	31.6667	82.8333
Old_BLM_vs_Young_BLM	Urm1	-0.0894544	0.823549	0.998285	12.8333	33.5
Old_BLM_vs_Young_BLM	Odf2	-0.0674641	0.835461	0.998285	13.3333	32.5
Old_BLM_vs_Young_BLM	Gle1	0.143674	0.701601	0.998285	26	49
Old_BLM_vs_Young_BLM	Sptan1	-0.194053	0.544702	0.998285	167.167	454
Old_BLM_vs_Young_BLM	Set	-0.0619574	0.731108	0.998285	111.5	256.167
Old_BLM_vs_Young_BLM	Pkn3	0.247038	0.343244	0.998285	22.6667	43.3333
Old_BLM_vs_Young_BLM	Zdhhc12	0.141575	0.64245	0.998285	14.8333	31.6667
Old_BLM_vs_Young_BLM	Lrrc8a	-0.231585	0.258938	0.998285	83	198
Old_BLM_vs_Young_BLM	Ptpa	-0.222039	0.394421	0.998285	22.6667	58.3333
Old_BLM_vs_Young_BLM	Ier5l	-0.420862	0.206082	0.998285	22.3333	66.8333
Old_BLM_vs_Young_BLM	Tor1b	0.102275	0.673118	0.998285	32	66.8333
Old_BLM_vs_Young_BLM	Tor1a	0.129022	0.595755	0.998285	24	48.5
Old_BLM_vs_Young_BLM	BC005624	0.0906819	0.654169	0.998285	34.3333	68.3333
Old_BLM_vs_Young_BLM	Fnbp1	0.0997503	0.762792	0.998285	15.6667	33.8333
Old_BLM_vs_Young_BLM	Gpr107	0.128558	0.659866	0.998285	28.6667	63
Old_BLM_vs_Young_BLM	Abl1	0.0622847	0.839901	0.998285	16.8333	32.8333
Old_BLM_vs_Young_BLM	Nup214	-0.0663501	0.797998	0.998285	17.1667	38.5
Old_BLM_vs_Young_BLM	Prrc2b	0.101483	0.61834	0.998285	68.6667	131.667
Old_BLM_vs_Young_BLM	Golga2	-0.429447	0.328497	0.998285	9.33333	30.5
Old_BLM_vs_Young_BLM	Ciz1	0.0411301	0.895291	0.998285	17.1667	39
Old_BLM_vs_Young_BLM	Slc25a25	-0.191859	0.605478	0.998285	12.3333	31.3333
Old_BLM_vs_Young_BLM	Dpm2	-0.275739	0.254558	0.998285	18.3333	48.5
Old_BLM_vs_Young_BLM	St6galnac4	0.275399	0.424876	0.998285	23.5	51.6667
Old_BLM_vs_Young_BLM	Eng	0.254537	0.422495	0.998285	412	788.167
Old_BLM_vs_Young_BLM	Cdk9	-0.181374	0.429932	0.998285	25.8333	62.5
Old_BLM_vs_Young_BLM	Sh2d3c	-0.153245	0.585889	0.998285	47	113.167
Old_BLM_vs_Young_BLM	Tor2a	-0.223067	0.497257	0.998285	15.1667	44.3333
Old_BLM_vs_Young_BLM	Stxbp1	0.0594759	0.754112	0.998285	34.6667	72
Old_BLM_vs_Young_BLM	Fam129b	-0.386752	0.340195	0.998285	23.3333	81.5
Old_BLM_vs_Young_BLM	Pbx3	0.0607412	0.827363	0.998285	17.5	36.1667
Old_BLM_vs_Young_BLM	Mapkap1	-0.117313	0.584439	0.998285	25	58.6667
Old_BLM_vs_Young_BLM	Gapvd1	0.138791	0.589778	0.998285	60	127.5
Old_BLM_vs_Young_BLM	Hspa5	-0.205272	0.275085	0.998285	174.167	490.167
Old_BLM_vs_Young_BLM	Fbxw2	0.0399516	0.820446	0.998285	64.3333	142.5
Old_BLM_vs_Young_BLM	Psmd5	-0.338204	0.216453	0.998285	14	37.1667
Old_BLM_vs_Young_BLM	Cntrl	0.324195	0.320954	0.998285	17	30.6667
Old_BLM_vs_Young_BLM	Stom	0.235996	0.332381	0.998285	64.8333	129.167
Old_BLM_vs_Young_BLM	Dab2ip	0.209256	0.507005	0.998285	50.5	109.5
Old_BLM_vs_Young_BLM	Ndufa8	-0.210775	0.408231	0.998285	108.667	271.833
Old_BLM_vs_Young_BLM	Rbm18	0.0511844	0.836127	0.998285	34.6667	75.1667
Old_BLM_vs_Young_BLM	Mrrf	0.102384	0.753781	0.998285	19.3333	45.3333
Old_BLM_vs_Young_BLM	Pdcl	0.0672569	0.807551	0.998285	22.3333	47.8333
Old_BLM_vs_Young_BLM	Rc3h2	0.138389	0.401974	0.998285	54.5	110.667
Old_BLM_vs_Young_BLM	Rabgap1	0.0496142	0.784687	0.998285	37.3333	78.6667
Old_BLM_vs_Young_BLM	Dennd1a	0.39121	0.198487	0.998285	18.1667	31.3333
Old_BLM_vs_Young_BLM	Psmb7	-0.252884	0.204862	0.998285	38.3333	99.5
Old_BLM_vs_Young_BLM	Arpc5l	-0.0597893	0.80423	0.998285	38.8333	86.8333
Old_BLM_vs_Young_BLM	Golga1	0.31221	0.231162	0.998285	21.3333	37.3333
Old_BLM_vs_Young_BLM	Ppp6c	-0.146213	0.494225	0.998285	31.5	74
Old_BLM_vs_Young_BLM	Acvr2a	-0.108194	0.763054	0.998285	16.3333	31.1667
Old_BLM_vs_Young_BLM	Orc4	0.137951	0.541313	0.998285	26	49.5
Old_BLM_vs_Young_BLM	Mbd5	-0.189826	0.574816	0.998285	21.1667	51.8333
Old_BLM_vs_Young_BLM	Epc2	-0.022063	0.921199	0.998285	31	68.6667
Old_BLM_vs_Young_BLM	Mmadhc	-0.273813	0.266053	0.998285	16	41.3333
Old_BLM_vs_Young_BLM	Nmi	-0.0194701	0.926825	0.998285	31.5	68.1667
Old_BLM_vs_Young_BLM	Rif1	-0.075041	0.716947	0.998285	42	98.1667
Old_BLM_vs_Young_BLM	Arl5a	-0.226296	0.320769	0.998285	26.3333	64
Old_BLM_vs_Young_BLM	Stam2	0.016601	0.947745	0.998285	22.6667	44.8333
Old_BLM_vs_Young_BLM	Fmnl2	0.164115	0.455003	0.998285	29	57.5
Old_BLM_vs_Young_BLM	Arl6ip6	-0.225452	0.434133	0.998285	17.6667	41.3333
Old_BLM_vs_Young_BLM	Gpd2	-0.100675	0.707668	0.998285	17.6667	41.8333
Old_BLM_vs_Young_BLM	Pkp4	-0.23439	0.424498	0.998285	39.8333	116.167
Old_BLM_vs_Young_BLM	Tanc1	-0.0543515	0.802355	0.998285	76	183.333
Old_BLM_vs_Young_BLM	Baz2b	-0.0580552	0.747292	0.998285	70.3333	160
Old_BLM_vs_Young_BLM	Rbms1	0.0700729	0.605874	0.998285	232.667	464.333
Old_BLM_vs_Young_BLM	Psmd14	-0.156532	0.588394	0.998285	27.6667	74.3333
Old_BLM_vs_Young_BLM	Dpp4	-0.0305623	0.928836	0.998285	56	108.333
Old_BLM_vs_Young_BLM	Ppig	-0.0907338	0.567724	0.998285	86.6667	196.833
Old_BLM_vs_Young_BLM	Ssb	-0.0348338	0.840872	0.998285	124	276.667
Old_BLM_vs_Young_BLM	Ubr3	-0.022751	0.908583	0.998285	45.3333	98
Old_BLM_vs_Young_BLM	Gorasp2	0.231476	0.306031	0.998285	31.5	61.3333
Old_BLM_vs_Young_BLM	Tlk1	0.0571265	0.766058	0.998285	37.1667	78.1667
Old_BLM_vs_Young_BLM	Dcaf17	-0.0592275	0.787008	0.998285	28.5	62.1667
Old_BLM_vs_Young_BLM	Dync1i2	0.0329305	0.822901	0.998285	93.5	192.333
Old_BLM_vs_Young_BLM	Pdk1	0.361102	0.344001	0.998285	19.1667	35
Old_BLM_vs_Young_BLM	Rapgef4	-0.20252	0.373167	0.998285	27.6667	68.1667
Old_BLM_vs_Young_BLM	Map3k20	-0.163254	0.523119	0.998285	17.1667	40.8333
Old_BLM_vs_Young_BLM	Sp3	0.16725	0.451699	0.998285	50	88.6667
Old_BLM_vs_Young_BLM	Ola1	-0.0246887	0.91969	0.998285	23.3333	53.5
Old_BLM_vs_Young_BLM	Cir1	-0.288161	0.276462	0.998285	21.6667	54
Old_BLM_vs_Young_BLM	Wipf1	0.0161026	0.936495	0.998285	33	73.8333
Old_BLM_vs_Young_BLM	Atf2	-0.134415	0.534895	0.998285	28.3333	67.1667
Old_BLM_vs_Young_BLM	Atp5g3	0.0341943	0.913393	0.998285	84.6667	167.333
Old_BLM_vs_Young_BLM	Mtx2	-0.0864721	0.758217	0.998285	14.5	31.5
Old_BLM_vs_Young_BLM	Hnrnpa3	0.0804636	0.592389	0.998285	148.333	288.5
Old_BLM_vs_Young_BLM	Nfe2l2	0.10847	0.540782	0.998285	72.5	148.333
Old_BLM_vs_Young_BLM	Fkbp7	-0.0431607	0.861317	0.998285	24.8333	52.8333
Old_BLM_vs_Young_BLM	Plekha3	-0.0486728	0.833984	0.998285	22.8333	51.1667
Old_BLM_vs_Young_BLM	Ube2e3	-0.116793	0.577714	0.998285	36.8333	86.3333
Old_BLM_vs_Young_BLM	Dnajc10	0.180493	0.39403	0.998285	37.5	67.1667
Old_BLM_vs_Young_BLM	Nckap1	-0.0268109	0.869786	0.998285	65.6667	154
Old_BLM_vs_Young_BLM	Zc3h15	-0.18974	0.460875	0.998285	43.3333	107.167
Old_BLM_vs_Young_BLM	Itgav	-0.102102	0.736932	0.998285	14.6667	31.6667
Old_BLM_vs_Young_BLM	Calcrl	0.192733	0.253257	0.998285	1968	3427.67
Old_BLM_vs_Young_BLM	Ctnnd1	-0.0776919	0.776016	0.998285	105	198.833
Old_BLM_vs_Young_BLM	Tmx2	-0.231135	0.518683	0.998285	12.3333	32.3333
Old_BLM_vs_Young_BLM	Med19	-0.0454602	0.845949	0.998285	19.1667	43.1667
Old_BLM_vs_Young_BLM	Slc43a3	0.0808574	0.611393	0.998285	261.667	503.833
Old_BLM_vs_Young_BLM	Ssrp1	-0.116095	0.550227	0.998285	40.1667	93.8333
Old_BLM_vs_Young_BLM	Tnks1bp1	0.15243	0.67474	0.998285	32.1667	79.6667
Old_BLM_vs_Young_BLM	Ptprj	-0.145971	0.622334	0.998285	20	51.3333
Old_BLM_vs_Young_BLM	Fnbp4	0.2729	0.272915	0.998285	28.5	51.8333
Old_BLM_vs_Young_BLM	Mtch2	0.260399	0.187688	0.998285	42	78.5
Old_BLM_vs_Young_BLM	Ndufs3	0.0472286	0.824626	0.998285	44.1667	90.6667
Old_BLM_vs_Young_BLM	Celf1	-0.0552022	0.722589	0.998285	68.6667	158.667
Old_BLM_vs_Young_BLM	Psmc3	-0.211624	0.295387	0.998285	46.3333	123.833
Old_BLM_vs_Young_BLM	Arfgap2	0.0946248	0.776889	0.998285	16.5	37.1667
Old_BLM_vs_Young_BLM	Arhgap1	-0.284858	0.290426	0.998285	16.8333	45
Old_BLM_vs_Young_BLM	Dgkz	-0.204924	0.44352	0.998285	41.1667	109.5
Old_BLM_vs_Young_BLM	Phf21a	0.0974625	0.701465	0.998285	31.3333	65.6667
Old_BLM_vs_Young_BLM	Prdm11	0.0177492	0.948277	0.998285	23	54.1667
Old_BLM_vs_Young_BLM	Tspan18	-0.0259648	0.89889	0.998285	99	196.167
Old_BLM_vs_Young_BLM	Ext2	0.0643285	0.74639	0.998285	38.5	80.1667
Old_BLM_vs_Young_BLM	Hsd17b12	0.0944854	0.681398	0.998285	35	78.8333
Old_BLM_vs_Young_BLM	Api5	-0.0917458	0.706593	0.998285	38.3333	87.1667
Old_BLM_vs_Young_BLM	Trim44	0.27598	0.271091	0.998285	42.1667	82.8333
Old_BLM_vs_Young_BLM	Apip	-0.546472	0.164916	0.998285	14.1667	34
Old_BLM_vs_Young_BLM	Cat	-0.0951253	0.734307	0.998285	20.8333	43.5
Old_BLM_vs_Young_BLM	Caprin1	-0.111458	0.539111	0.998285	70.1667	176.5
Old_BLM_vs_Young_BLM	Lmo2	0.0304606	0.854408	0.998285	93.1667	188.5
Old_BLM_vs_Young_BLM	Fbxo3	0.0210897	0.93048	0.998285	23.6667	48.5
Old_BLM_vs_Young_BLM	Cstf3	-0.0508348	0.839682	0.998285	21.8333	46.5
Old_BLM_vs_Young_BLM	Qser1	-0.156291	0.4505	0.998285	33.5	80.5
Old_BLM_vs_Young_BLM	Eif3m	-0.138711	0.451476	0.998285	62	148.5
Old_BLM_vs_Young_BLM	Rcn1	-0.226031	0.322215	0.998285	24.5	66.1667
Old_BLM_vs_Young_BLM	Immp1l	-0.0671246	0.85226	0.998285	27	56.5
Old_BLM_vs_Young_BLM	Lin7c	-0.299958	0.257537	0.998285	23.3333	54.6667
Old_BLM_vs_Young_BLM	Nop10	-0.242655	0.568513	0.998285	91.3333	174.833
Old_BLM_vs_Young_BLM	Emc4	-0.0574122	0.781377	0.998285	45.8333	102.5
Old_BLM_vs_Young_BLM	Katnbl1	0.261816	0.394963	0.998285	21.8333	36.1667
Old_BLM_vs_Young_BLM	Emc7	0.0387747	0.891517	0.998285	92	171.333
Old_BLM_vs_Young_BLM	Aqr	-0.123101	0.607156	0.998285	21.6667	48.6667
Old_BLM_vs_Young_BLM	Dph6	0.383926	0.169269	0.998285	27.5	43.5
Old_BLM_vs_Young_BLM	Meis2	0.259922	0.321667	0.998285	121.333	191.5
Old_BLM_vs_Young_BLM	Spred1	-0.263671	0.325722	0.998285	20.8333	55.3333
Old_BLM_vs_Young_BLM	Srp14	-0.144752	0.653011	0.998285	98	197.667
Old_BLM_vs_Young_BLM	Inafm2	-0.116232	0.575069	0.998285	41.8333	102
Old_BLM_vs_Young_BLM	Disp2	-0.212647	0.548567	0.998285	39.5	126.333
Old_BLM_vs_Young_BLM	Ccdc32	0.0826827	0.765213	0.998285	15.8333	31.1667
Old_BLM_vs_Young_BLM	Dll4	0.24348	0.409279	0.998285	45.3333	84.5
Old_BLM_vs_Young_BLM	Ino80	0.16674	0.591638	0.998285	23	48
Old_BLM_vs_Young_BLM	Chp1	-0.13861	0.6093	0.998285	15.5	34.8333
Old_BLM_vs_Young_BLM	Mga	0.10571	0.664023	0.998285	61.6667	122.833
Old_BLM_vs_Young_BLM	Ehd4	0.150721	0.561077	0.998285	766.333	1515.17
Old_BLM_vs_Young_BLM	Tmem87a	-0.0564008	0.855899	0.998285	17.3333	37.3333
Old_BLM_vs_Young_BLM	Zfp106	-0.21592	0.264736	0.998285	36	87.3333
Old_BLM_vs_Young_BLM	Snap23	0.0255549	0.911959	0.998285	32.1667	70.1667
Old_BLM_vs_Young_BLM	Stard9	0.280339	0.290041	0.998285	87.5	152.833
Old_BLM_vs_Young_BLM	Ttbk2	-0.0221772	0.93864	0.998285	13.6667	30.1667
Old_BLM_vs_Young_BLM	Ubr1	0.283523	0.181886	0.998285	36.1667	61
Old_BLM_vs_Young_BLM	Ccndbp1	0.088017	0.745847	0.998285	15.8333	31.6667
Old_BLM_vs_Young_BLM	Serf2	-0.284994	0.33834	0.998285	399	945.833
Old_BLM_vs_Young_BLM	Hypk	0.191436	0.780123	0.998285	42.8333	55
Old_BLM_vs_Young_BLM	Mfap1a	-0.0909735	0.750112	0.998285	20.1667	42.5
Old_BLM_vs_Young_BLM	Ctdspl2	-0.147181	0.564897	0.998285	37.8333	78.1667
Old_BLM_vs_Young_BLM	Sqor	0.162306	0.52517	0.998285	17.1667	32.1667
Old_BLM_vs_Young_BLM	Slc24a5	0.283387	0.566643	0.998285	32.3333	51.6667
Old_BLM_vs_Young_BLM	Myef2	-0.0663874	0.874424	0.998285	34.3333	62.5
Old_BLM_vs_Young_BLM	Secisbp2l	0.0483062	0.787742	0.998285	59.5	125.5
Old_BLM_vs_Young_BLM	Cops2	0.245791	0.336271	0.998285	30.5	55.1667
Old_BLM_vs_Young_BLM	Gabpb1	-0.039403	0.897733	0.998285	14.3333	34.6667
Old_BLM_vs_Young_BLM	Trpm7	0.064789	0.769423	0.998285	45.1667	93.6667
Old_BLM_vs_Young_BLM	Sppl2a	0.0698977	0.686877	0.998285	106.833	195
Old_BLM_vs_Young_BLM	Blvra	0.0422581	0.881906	0.998285	15.3333	30.6667
Old_BLM_vs_Young_BLM	Itpripl1	-0.157226	0.613031	0.998285	16.6667	38.6667
Old_BLM_vs_Young_BLM	Ciao1	0.0878542	0.782725	0.998285	14.1667	32.8333
Old_BLM_vs_Young_BLM	Tmem127	-0.272351	0.433289	0.998285	17	46.5
Old_BLM_vs_Young_BLM	Mal	-0.129241	0.888375	0.998285	33.6667	57.5
Old_BLM_vs_Young_BLM	Anapc1	0.138523	0.558675	0.998285	48.1667	103.333
Old_BLM_vs_Young_BLM	Mertk	0.427993	0.279005	0.998285	27.8333	38.1667
Old_BLM_vs_Young_BLM	Tmem87b	0.175288	0.452594	0.998285	30.5	60.8333
Old_BLM_vs_Young_BLM	Ttl	-0.404527	0.20921	0.998285	11.5	34.3333
Old_BLM_vs_Young_BLM	Slc20a1	0.435872	0.25931	0.998285	22	36.6667
Old_BLM_vs_Young_BLM	Snrpb	-0.102719	0.474271	0.998285	148	348.167
Old_BLM_vs_Young_BLM	Nop56	-0.099087	0.798633	0.998285	21.5	54.5
Old_BLM_vs_Young_BLM	Idh3b	-0.222149	0.298871	0.998285	29.1667	74.6667
Old_BLM_vs_Young_BLM	Ptpra	-0.0342895	0.86206	0.998285	68.8333	148.833
Old_BLM_vs_Young_BLM	Ddrgk1	0.188688	0.288652	0.998285	70.3333	131
Old_BLM_vs_Young_BLM	Itpa	-0.386318	0.220537	0.998285	13	39.3333
Old_BLM_vs_Young_BLM	Atrn	0.0416565	0.854938	0.998285	39.6667	81
Old_BLM_vs_Young_BLM	Hspa12b	0.172701	0.538727	0.998285	61.6667	132.333
Old_BLM_vs_Young_BLM	Cenpb	-0.329005	0.452029	0.998285	39.8333	134.5
Old_BLM_vs_Young_BLM	Pank2	0.0211014	0.929467	0.998285	27.5	53.5
Old_BLM_vs_Young_BLM	Slc23a2	-0.295766	0.224467	0.998285	22.3333	53.8333
Old_BLM_vs_Young_BLM	Cds2	-0.185132	0.344225	0.998285	45.5	109.333
Old_BLM_vs_Young_BLM	Gpcpd1	0.388548	0.204562	0.998285	24.6667	39.5
Old_BLM_vs_Young_BLM	Tmx4	0.234958	0.366509	0.998285	19.6667	35.3333
Old_BLM_vs_Young_BLM	Plcb1	0.0388083	0.88546	0.998285	189.167	453.5
Old_BLM_vs_Young_BLM	Plcb4	-0.0324707	0.856611	0.998285	98.5	220.5
Old_BLM_vs_Young_BLM	Btbd3	-0.0330136	0.885656	0.998285	34.6667	69
Old_BLM_vs_Young_BLM	Esf1	-0.212673	0.440678	0.998285	42	99.8333
Old_BLM_vs_Young_BLM	Snrpb2	-0.108493	0.744685	0.998285	27.3333	52.1667
Old_BLM_vs_Young_BLM	Dstn	-0.22401	0.246044	0.998285	83.5	214.667
Old_BLM_vs_Young_BLM	Rrbp1	-0.168939	0.433236	0.998285	211	567
Old_BLM_vs_Young_BLM	Snx5	0.226606	0.395138	0.998285	18.3333	34.5
Old_BLM_vs_Young_BLM	Sec23b	0.0608163	0.823224	0.998285	14.8333	31
Old_BLM_vs_Young_BLM	Smim26	-0.0501841	0.922861	0.998285	33.6667	52
Old_BLM_vs_Young_BLM	Rin2	-0.195874	0.322922	0.998285	54.6667	128.5
Old_BLM_vs_Young_BLM	Naa20	-0.0910986	0.690668	0.998285	43.5	106.333
Old_BLM_vs_Young_BLM	Ralgapa2	0.200128	0.366046	0.998285	79.1667	164
Old_BLM_vs_Young_BLM	Xrn2	0.0340654	0.848538	0.998285	58.6667	123.667
Old_BLM_vs_Young_BLM	Thbd	-0.0920561	0.433977	0.998285	848.667	1906.33
Old_BLM_vs_Young_BLM	Cd93	0.182298	0.308201	0.998285	1073.83	2177.5
Old_BLM_vs_Young_BLM	Nsfl1c	0.0258375	0.912151	0.998285	29.1667	67.3333
Old_BLM_vs_Young_BLM	Csnk2a1	0.201055	0.299993	0.998285	45.1667	82.3333
Old_BLM_vs_Young_BLM	Rbck1	-0.073484	0.787558	0.998285	31	78.3333
Old_BLM_vs_Young_BLM	H13	0.139473	0.509695	0.998285	40.3333	83.3333
Old_BLM_vs_Young_BLM	Id1	-0.244989	0.234214	0.998285	316.667	781
Old_BLM_vs_Young_BLM	Bcl2l1	-0.329202	0.361672	0.998285	43.3333	121.333
Old_BLM_vs_Young_BLM	Pdrg1	-0.194121	0.475156	0.998285	19.6667	50.1667
Old_BLM_vs_Young_BLM	Ccm2l	-0.0657351	0.745608	0.998285	56.6667	127.333
Old_BLM_vs_Young_BLM	Tm9sf4	-0.066557	0.738112	0.998285	35.5	76.6667
Old_BLM_vs_Young_BLM	Nol4l	0.135537	0.629064	0.998285	16.1667	31.8333
Old_BLM_vs_Young_BLM	Commd7	-0.321696	0.172433	0.998285	25.6667	70
Old_BLM_vs_Young_BLM	Chmp4b	-0.0602184	0.769425	0.998285	64.5	144.833
Old_BLM_vs_Young_BLM	Itch	0.122412	0.472535	0.998285	53	107.667
Old_BLM_vs_Young_BLM	Dynlrb1	-0.208882	0.310967	0.998285	73	182.167
Old_BLM_vs_Young_BLM	Map1lc3a	-0.0406736	0.854168	0.998285	78.5	172.5
Old_BLM_vs_Young_BLM	Ncoa6	0.0470651	0.853893	0.998285	21	44.8333
Old_BLM_vs_Young_BLM	Trpc4ap	-0.0603554	0.820566	0.998285	30.3333	80.6667
Old_BLM_vs_Young_BLM	Cep250	0.259829	0.545111	0.998285	15.1667	30.8333
Old_BLM_vs_Young_BLM	Ergic3	-0.228429	0.210459	0.998285	35.5	90.5
Old_BLM_vs_Young_BLM	Romo1	-0.34419	0.440627	0.998285	64.6667	130.333
Old_BLM_vs_Young_BLM	Rbm39	-0.152155	0.174065	0.998285	371.333	848.167
Old_BLM_vs_Young_BLM	Phf20	0.0780818	0.75903	0.998285	23.3333	48
Old_BLM_vs_Young_BLM	Scand1	-0.103936	0.620186	0.998285	84.1667	180.5
Old_BLM_vs_Young_BLM	Dlgap4	-0.382217	0.254113	0.998285	38.8333	113.167
Old_BLM_vs_Young_BLM	Soga1	0.10172	0.836352	0.998285	17.1667	38
Old_BLM_vs_Young_BLM	Rpn2	0.136514	0.418759	0.998285	72.8333	145
Old_BLM_vs_Young_BLM	Manbal	-0.217338	0.439913	0.998285	14.5	37.1667
Old_BLM_vs_Young_BLM	Ctnnbl1	-0.542465	0.170696	0.998285	9.66667	30.6667
Old_BLM_vs_Young_BLM	Tgm2	-0.209417	0.601847	0.998285	108.667	337.5
Old_BLM_vs_Young_BLM	Lbp	-0.309639	0.343661	0.998285	43.1667	139.833
Old_BLM_vs_Young_BLM	Ralgapb	0.149322	0.511312	0.998285	25.6667	49.8333
Old_BLM_vs_Young_BLM	Ppp1r16b	-0.151988	0.568334	0.998285	150.833	314.167
Old_BLM_vs_Young_BLM	Plcg1	0.0184273	0.950139	0.998285	59.8333	135.667
Old_BLM_vs_Young_BLM	Zhx3	0.141169	0.646483	0.998285	17.3333	35.1667
Old_BLM_vs_Young_BLM	Chd6	0.307594	0.2207	0.998285	60	105
Old_BLM_vs_Young_BLM	Tox2	0.213249	0.433613	0.998285	18.1667	33.5
Old_BLM_vs_Young_BLM	Oser1	-0.199655	0.498724	0.998285	18.1667	45.3333
Old_BLM_vs_Young_BLM	Pkig	-0.198046	0.512369	0.998285	64.8333	178.833
Old_BLM_vs_Young_BLM	Ywhab	-0.230981	0.169971	0.998285	168.5	430.333
Old_BLM_vs_Young_BLM	Sys1	0.0596665	0.737506	0.998285	56.6667	118.833
Old_BLM_vs_Young_BLM	Dbndd2	0.357097	0.272351	0.998285	18.8333	35.6667
Old_BLM_vs_Young_BLM	Pigt	0.110793	0.686768	0.998285	28.3333	63.5
Old_BLM_vs_Young_BLM	Snx21	0.190305	0.640516	0.998285	30	62.1667
Old_BLM_vs_Young_BLM	Ctsa	-0.0153968	0.94456	0.998285	32.1667	70.5
Old_BLM_vs_Young_BLM	Pltp	-0.115403	0.597804	0.998285	615.167	1220.33
Old_BLM_vs_Young_BLM	Pcif1	0.2125	0.261105	0.998285	35.5	65.1667
Old_BLM_vs_Young_BLM	Cd40	-0.0833015	0.813151	0.998285	13.8333	30.8333
Old_BLM_vs_Young_BLM	Elmo2	-0.0586374	0.856588	0.998285	14.6667	35.8333
Old_BLM_vs_Young_BLM	Zmynd8	0.207378	0.35001	0.998285	51.8333	104.333
Old_BLM_vs_Young_BLM	Ncoa3	0.264215	0.373027	0.998285	43.8333	79.6667
Old_BLM_vs_Young_BLM	Prex1	-0.0958728	0.747751	0.998285	18.3333	44.8333
Old_BLM_vs_Young_BLM	Stau1	-0.17998	0.443581	0.998285	21.6667	55
Old_BLM_vs_Young_BLM	Znfx1	-0.173916	0.536794	0.998285	25.5	59.6667
Old_BLM_vs_Young_BLM	B4galt5	0.0884316	0.758113	0.998285	19.1667	42.6667
Old_BLM_vs_Young_BLM	Tmem189	-0.253459	0.464532	0.998285	14.1667	40.5
Old_BLM_vs_Young_BLM	Ptpn1	-0.264755	0.351457	0.998285	63.3333	183.5
Old_BLM_vs_Young_BLM	Dpm1	0.36128	0.303046	0.998285	34	49.8333
Old_BLM_vs_Young_BLM	Atp9a	-0.384015	0.292303	0.998285	11.5	36.8333
Old_BLM_vs_Young_BLM	Pfdn4	-0.192986	0.442659	0.998285	17.6667	43.8333
Old_BLM_vs_Young_BLM	Rtf2	-0.0958664	0.634521	0.998285	30.6667	71.1667
Old_BLM_vs_Young_BLM	Rae1	0.0338309	0.898376	0.998285	15.6667	34.3333
Old_BLM_vs_Young_BLM	Pmepa1	0.242822	0.306151	0.998285	36	73
Old_BLM_vs_Young_BLM	Rab22a	-0.171665	0.40459	0.998285	31.5	79
Old_BLM_vs_Young_BLM	Vapb	-0.262193	0.181126	0.998285	42.3333	112
Old_BLM_vs_Young_BLM	Stx16	-0.047498	0.817306	0.998285	41.6667	104
Old_BLM_vs_Young_BLM	Npepl1	0.0854104	0.819717	0.998285	19.5	44.1667
Old_BLM_vs_Young_BLM	Ctsz	0.0834714	0.659476	0.998285	50	110.167
Old_BLM_vs_Young_BLM	Atp5e	-0.248095	0.560388	0.998285	228.333	455
Old_BLM_vs_Young_BLM	Prelid3b	-0.12939	0.673623	0.998285	14.1667	34.8333
Old_BLM_vs_Young_BLM	Psma7	-0.159703	0.432638	0.998285	161.167	359.833
Old_BLM_vs_Young_BLM	Adrm1	-0.300414	0.180324	0.998285	21	58
Old_BLM_vs_Young_BLM	Lama5	0.254294	0.468792	0.998285	45.6667	91.1667
Old_BLM_vs_Young_BLM	Ogfr	-0.43511	0.386724	0.998285	14.1667	47.6667
Old_BLM_vs_Young_BLM	Dido1	0.0159218	0.949856	0.998285	45.8333	106.5
Old_BLM_vs_Young_BLM	Gid8	-0.342642	0.241516	0.998285	12.8333	36.3333
Old_BLM_vs_Young_BLM	Ppdpf	-0.134442	0.554094	0.998285	58.3333	132.333
Old_BLM_vs_Young_BLM	Helz2	0.0432184	0.888226	0.998285	24.8333	57.1667
Old_BLM_vs_Young_BLM	Arfrp1	0.0435065	0.875985	0.998285	20.6667	42.3333
Old_BLM_vs_Young_BLM	Zbtb46	0.223601	0.306419	0.998285	32.6667	60.3333
Old_BLM_vs_Young_BLM	Tpd52l2	-0.299866	0.174878	0.998285	29	74.8333
Old_BLM_vs_Young_BLM	Dnajc5	0.0924518	0.732527	0.998285	48.8333	103.333
Old_BLM_vs_Young_BLM	Prpf6	0.24448	0.2615	0.998285	26.5	47.5
Old_BLM_vs_Young_BLM	Sox18	0.140211	0.666863	0.998285	153.667	249.167
Old_BLM_vs_Young_BLM	Pcmtd2	0.159368	0.54532	0.998285	41.1667	66.8333
Old_BLM_vs_Young_BLM	Polr3k	-0.30463	0.280681	0.998285	12.5	33.5
Old_BLM_vs_Young_BLM	Tfe3	0.0371441	0.901714	0.998285	19.6667	40.1667
Old_BLM_vs_Young_BLM	Gripap1	0.080027	0.756069	0.998285	22.1667	45.6667
Old_BLM_vs_Young_BLM	Otud5	0.181058	0.542905	0.998285	17.5	34.8333
Old_BLM_vs_Young_BLM	Pqbp1	0.143172	0.607885	0.998285	15.8333	30.8333
Old_BLM_vs_Young_BLM	Timm17b	-0.34815	0.246613	0.998285	15.8333	40.6667
Old_BLM_vs_Young_BLM	Rbm3	0.224326	0.406837	0.998285	181	348.833
Old_BLM_vs_Young_BLM	Ebp	-0.230136	0.277619	0.998285	27.8333	71.6667
Old_BLM_vs_Young_BLM	Tspan7	0.0723397	0.786442	0.998285	742.333	1314
Old_BLM_vs_Young_BLM	Bcor	0.38948	0.225164	0.998285	18.6667	34.8333
Old_BLM_vs_Young_BLM	Atp6ap2	-0.106427	0.58727	0.998285	39.5	87.8333
Old_BLM_vs_Young_BLM	Usp9x	-0.0230962	0.893672	0.998285	68.8333	146.5
Old_BLM_vs_Young_BLM	Ddx3x	0.0281541	0.865353	0.998285	135.667	287
Old_BLM_vs_Young_BLM	Maoa	0.0543061	0.756746	0.998285	69.8333	139.333
Old_BLM_vs_Young_BLM	Kdm6a	0.0455485	0.856552	0.998285	29	54.5
Old_BLM_vs_Young_BLM	Ndufb11	-0.111279	0.649869	0.998285	129.333	274.333
Old_BLM_vs_Young_BLM	Rbm10	-0.203737	0.687723	0.998285	11.1667	31.3333
Old_BLM_vs_Young_BLM	Uba1	-0.0962326	0.678798	0.998285	36.1667	85.6667
Old_BLM_vs_Young_BLM	Cdk16	0.0613832	0.786855	0.998285	25.1667	52.5
Old_BLM_vs_Young_BLM	Zfp182	0.0558468	0.89053	0.998285	15.1667	30.1667
Old_BLM_vs_Young_BLM	Wdr44	-0.155576	0.598759	0.998285	15	33.3333
Old_BLM_vs_Young_BLM	Pgrmc1	-0.0181824	0.922033	0.998285	46.1667	101.833
Old_BLM_vs_Young_BLM	Ube2a	-0.327115	0.253633	0.998285	29.3333	78.1667
Old_BLM_vs_Young_BLM	Upf3b	0.139363	0.499594	0.998285	29.6667	56
Old_BLM_vs_Young_BLM	Nkap	0.0847813	0.697113	0.998285	30.8333	62.5
Old_BLM_vs_Young_BLM	Ndufa1	-0.272765	0.568646	0.998285	65.3333	123.333
Old_BLM_vs_Young_BLM	Lamp2	0.0682072	0.700954	0.998285	93.5	191.167
Old_BLM_vs_Young_BLM	Mcts1	0.159296	0.632478	0.998285	27.8333	54.1667
Old_BLM_vs_Young_BLM	C1galt1c1	-0.151856	0.618891	0.998285	17	36.6667
Old_BLM_vs_Young_BLM	Thoc2	-0.0628549	0.666284	0.998285	74.8333	163.5
Old_BLM_vs_Young_BLM	Xiap	-0.144766	0.222835	0.998285	177.833	407
Old_BLM_vs_Young_BLM	Stag2	-0.168524	0.414667	0.998285	57.8333	130.5
Old_BLM_vs_Young_BLM	Rap2c	-0.258573	0.430125	0.998285	11.8333	33.1667
Old_BLM_vs_Young_BLM	Hprt	-0.173146	0.573106	0.998285	28.5	69.1667
Old_BLM_vs_Young_BLM	Rtl8a	-0.165905	0.165551	0.998285	149.667	357.667
Old_BLM_vs_Young_BLM	Rtl8b	-0.0855881	0.554566	0.998285	79	184
Old_BLM_vs_Young_BLM	Ints6l	0.180617	0.457827	0.998285	30.3333	60.6667
Old_BLM_vs_Young_BLM	Fhl1	-0.118912	0.599538	0.998285	33.1667	80
Old_BLM_vs_Young_BLM	Atp11c	0.309666	0.18607	0.998285	32.8333	57.1667
Old_BLM_vs_Young_BLM	Fmr1	-0.116553	0.563363	0.998285	33	73.5
Old_BLM_vs_Young_BLM	Ids	0.229746	0.370836	0.998285	22.3333	41.3333
Old_BLM_vs_Young_BLM	Cd99l2	0.0530713	0.857193	0.998285	19.8333	42.3333
Old_BLM_vs_Young_BLM	Hmgb3	-0.244034	0.536136	0.998285	12	30.1667
Old_BLM_vs_Young_BLM	Vma21	-0.0398229	0.904938	0.998285	23.8333	50.8333
Old_BLM_vs_Young_BLM	Cetn2	0.0259454	0.931605	0.998285	18.1667	38.8333
Old_BLM_vs_Young_BLM	Bcap31	-0.200954	0.232528	0.998285	69.3333	171.333
Old_BLM_vs_Young_BLM	Idh3g	-0.284558	0.400383	0.998285	17	50.8333
Old_BLM_vs_Young_BLM	Ssr4	0.101963	0.707567	0.998285	89.1667	170.5
Old_BLM_vs_Young_BLM	Naa10	-0.150116	0.569732	0.998285	17	41.3333
Old_BLM_vs_Young_BLM	Hcfc1	0.100022	0.702699	0.998285	28.5	59.3333
Old_BLM_vs_Young_BLM	Irak1	-0.0840714	0.773672	0.998285	21.3333	48
Old_BLM_vs_Young_BLM	Mecp2	0.240191	0.215884	0.998285	36	64.3333
Old_BLM_vs_Young_BLM	Emd	-0.125596	0.592531	0.998285	21.5	52.5
Old_BLM_vs_Young_BLM	Atp6ap1	0.198261	0.233414	0.998285	57.1667	110.5
Old_BLM_vs_Young_BLM	Gdi1	0.0778652	0.709719	0.998285	36.8333	78
Old_BLM_vs_Young_BLM	Fam50a	0.0672604	0.821537	0.998285	20.8333	48.3333
Old_BLM_vs_Young_BLM	Lage3	-0.187028	0.463527	0.998285	21.5	51.8333
Old_BLM_vs_Young_BLM	Dkc1	-0.0867416	0.778069	0.998285	13.3333	32.1667
Old_BLM_vs_Young_BLM	Mpp1	-0.124264	0.656814	0.998285	13.3333	32.5
Old_BLM_vs_Young_BLM	Fundc2	-0.230463	0.487638	0.998285	60.5	139.667
Old_BLM_vs_Young_BLM	Brcc3	0.142406	0.503943	0.998285	27.1667	52.6667
Old_BLM_vs_Young_BLM	Vbp1	-0.12294	0.583681	0.998285	29.3333	69.3333
Old_BLM_vs_Young_BLM	Pls3	-0.24471	0.486619	0.998285	48	116.833
Old_BLM_vs_Young_BLM	Tbl1x	0.165485	0.405064	0.998285	78.1667	155
Old_BLM_vs_Young_BLM	Prrg1	0.0877996	0.82028	0.998285	25.1667	45.8333
Old_BLM_vs_Young_BLM	Tmem47	-0.46851	0.189967	0.998285	26.1667	71.3333
Old_BLM_vs_Young_BLM	Zfx	-0.152821	0.512354	0.998285	25.1667	56.1667
Old_BLM_vs_Young_BLM	Eif2s3x	-0.266678	0.236328	0.998285	19.1667	49.6667
Old_BLM_vs_Young_BLM	Maged1	0.130798	0.558919	0.998285	28.8333	56.6667
Old_BLM_vs_Young_BLM	Ophn1	-0.0299834	0.922249	0.998285	14.3333	30.8333
Old_BLM_vs_Young_BLM	Yipf6	0.280223	0.250083	0.998285	24.6667	43.6667
Old_BLM_vs_Young_BLM	Stard8	0.204308	0.51694	0.998285	49	88.3333
Old_BLM_vs_Young_BLM	Efnb1	-0.0785623	0.7313	0.998285	189.667	406.333
Old_BLM_vs_Young_BLM	Igbp1	-0.0593117	0.807077	0.998285	26.3333	58
Old_BLM_vs_Young_BLM	Pdzd11	-0.223331	0.397372	0.998285	19.1667	46.8333
Old_BLM_vs_Young_BLM	Il2rg	0.100573	0.640685	0.998285	60	117.833
Old_BLM_vs_Young_BLM	Med12	-0.219308	0.507746	0.998285	13.8333	35.1667
Old_BLM_vs_Young_BLM	Nono	-0.136628	0.384853	0.998285	60.5	143.333
Old_BLM_vs_Young_BLM	Taf1	0.0298579	0.887087	0.998285	32.8333	74
Old_BLM_vs_Young_BLM	Ogt	0.0864631	0.599989	0.998285	110	224
Old_BLM_vs_Young_BLM	Nhsl2	-0.108187	0.696966	0.998285	48.6667	125
Old_BLM_vs_Young_BLM	Pin4	-0.258262	0.501607	0.998285	29.1667	68.1667
Old_BLM_vs_Young_BLM	Slc16a2	-0.099355	0.687371	0.998285	32	76.8333
Old_BLM_vs_Young_BLM	Rlim	0.180623	0.538704	0.998285	39.1667	65
Old_BLM_vs_Young_BLM	Atrx	-0.219456	0.170358	0.998285	180.833	451.833
Old_BLM_vs_Young_BLM	Cox7b	0.0979083	0.740964	0.998285	99.3333	195.333
Old_BLM_vs_Young_BLM	Atp7a	-0.226724	0.480787	0.998285	24	63
Old_BLM_vs_Young_BLM	Chm	0.206243	0.466067	0.998285	22.8333	42.3333
Old_BLM_vs_Young_BLM	Hnrnph2	0.0342126	0.836052	0.998285	77.1667	153.833
Old_BLM_vs_Young_BLM	Armcx4	-0.217401	0.605046	0.998285	85.3333	254
Old_BLM_vs_Young_BLM	Armcx1	-0.102372	0.604273	0.998285	41.3333	91.1667
Old_BLM_vs_Young_BLM	Tceal8	0.0672152	0.74662	0.998285	32.1667	69.5
Old_BLM_vs_Young_BLM	Tceal9	-0.268996	0.219825	0.998285	56	158.5
Old_BLM_vs_Young_BLM	Bex3	-0.0761973	0.827648	0.998285	14.1667	33.8333
Old_BLM_vs_Young_BLM	Fam199x	-0.338257	0.272076	0.998285	12.3333	32.1667
Old_BLM_vs_Young_BLM	Mid2	-0.200715	0.544665	0.998285	46.6667	97.5
Old_BLM_vs_Young_BLM	Acsl4	-0.376301	0.245568	0.998285	18.1667	42.6667
Old_BLM_vs_Young_BLM	Gnl3l	0.393275	0.381046	0.998285	16	31
Old_BLM_vs_Young_BLM	Huwe1	0.0617363	0.718817	0.998285	75.1667	147.333
Old_BLM_vs_Young_BLM	Hsd17b10	-0.211769	0.413566	0.998285	19.3333	51.1667
Old_BLM_vs_Young_BLM	Smc1a	-0.214249	0.283776	0.998285	96	241
Old_BLM_vs_Young_BLM	Kdm5c	-0.22657	0.498131	0.998285	20.1667	55.3333
Old_BLM_vs_Young_BLM	Mageh1	0.128552	0.570659	0.998285	24.6667	48.5
Old_BLM_vs_Young_BLM	Ubqln2	-0.370035	0.218144	0.998285	12.1667	32.3333
Old_BLM_vs_Young_BLM	Sat1	-0.182975	0.308431	0.998285	102.167	229.667
Old_BLM_vs_Young_BLM	Acot9	0.20771	0.395184	0.998285	27.1667	52.5
Old_BLM_vs_Young_BLM	Eif1ax	-0.195457	0.478073	0.998285	47.5	105.667
Old_BLM_vs_Young_BLM	Pdha1	-0.231119	0.307378	0.998285	25.1667	64.6667
Old_BLM_vs_Young_BLM	Rbbp7	-0.101188	0.612122	0.998285	40.1667	93.5
Old_BLM_vs_Young_BLM	Syap1	-0.243887	0.32283	0.998285	25.5	69.8333
Old_BLM_vs_Young_BLM	Ap1s2	-0.0870116	0.664152	0.998285	36.1667	80
Old_BLM_vs_Young_BLM	Zrsr2	-0.0424077	0.841055	0.998285	30	69.5
Old_BLM_vs_Young_BLM	Mospd2	0.0658422	0.804928	0.998285	50.3333	89.3333
Old_BLM_vs_Young_BLM	Tmsb4x	-0.0912669	0.694282	0.998285	1880.67	3878
Old_BLM_vs_Young_BLM	Stmn2	-0.125468	0.538191	0.998285	306.333	669
Old_BLM_vs_Young_BLM	Hey1	0.234823	0.385649	0.998285	85.8333	140.333
Old_BLM_vs_Young_BLM	Zfp704	-0.0423212	0.866626	0.998285	55.1667	133.333
Old_BLM_vs_Young_BLM	Lrrcc1	-0.130516	0.597733	0.998285	18.5	42.8333
Old_BLM_vs_Young_BLM	Ythdf3	-0.0289967	0.897743	0.998285	28.8333	61.3333
Old_BLM_vs_Young_BLM	Tnfsf10	0.23762	0.226031	0.998285	268	466
Old_BLM_vs_Young_BLM	Fndc3b	-0.0681266	0.733563	0.998285	49.3333	107.167
Old_BLM_vs_Young_BLM	Sec62	-0.268402	0.35795	0.998285	257	511.167
Old_BLM_vs_Young_BLM	Skil	-0.0618919	0.812692	0.998285	72.8333	139.667
Old_BLM_vs_Young_BLM	Zfp639	-0.471945	0.187719	0.998285	17	39.6667
Old_BLM_vs_Young_BLM	Mfn1	-0.182366	0.628453	0.998285	14.1667	31.6667
Old_BLM_vs_Young_BLM	Gnb4	-0.362967	0.17961	0.998285	25.6667	74.6667
Old_BLM_vs_Young_BLM	Actl6a	-0.239814	0.249069	0.998285	33.3333	89
Old_BLM_vs_Young_BLM	Ndufb5	-0.161825	0.616557	0.998285	85.1667	196
Old_BLM_vs_Young_BLM	Atp11b	0.216156	0.370971	0.998285	26.1667	48.1667
Old_BLM_vs_Young_BLM	Dcun1d1	-0.353461	0.275711	0.998285	17.3333	42
Old_BLM_vs_Young_BLM	Anxa5	-0.19739	0.313028	0.998285	141.167	345.667
Old_BLM_vs_Young_BLM	Exosc9	0.102342	0.703081	0.998285	17	32.5
Old_BLM_vs_Young_BLM	Ankrd50	-0.0922818	0.730767	0.998285	44.6667	86.3333
Old_BLM_vs_Young_BLM	Fat4	0.0284484	0.897563	0.998285	21.3333	46.3333
Old_BLM_vs_Young_BLM	Hspa4l	-0.177683	0.483408	0.998285	21.8333	52.8333
Old_BLM_vs_Young_BLM	Larp1b	-0.543379	0.206509	0.998285	9	33.8333
Old_BLM_vs_Young_BLM	Pgrmc2	-0.0433274	0.821734	0.998285	36	80.5
Old_BLM_vs_Young_BLM	Elf2	-0.0860154	0.644794	0.998285	79.1667	167
Old_BLM_vs_Young_BLM	Ndufc1	-0.17388	0.612203	0.998285	98.3333	200.5
Old_BLM_vs_Young_BLM	Naa15	-0.123711	0.596132	0.998285	36.1667	89.1667
Old_BLM_vs_Young_BLM	Maml3	0.439119	0.21895	0.998285	23.8333	44.8333
Old_BLM_vs_Young_BLM	Lhfp	-0.203568	0.381404	0.998285	44.1667	95
Old_BLM_vs_Young_BLM	Proser1	-0.0292665	0.918402	0.998285	20.3333	39.8333
Old_BLM_vs_Young_BLM	Ufm1	0.0408464	0.898856	0.998285	34.3333	67.5
Old_BLM_vs_Young_BLM	Exosc8	-0.0782995	0.813831	0.998285	17.8333	37.1667
Old_BLM_vs_Young_BLM	Alg5	-0.127027	0.563228	0.998285	29.3333	65.5
Old_BLM_vs_Young_BLM	Tm4sf1	0.138077	0.634193	0.998285	845.5	1323.67
Old_BLM_vs_Young_BLM	Commd2	-0.24363	0.370697	0.998285	25	57.1667
Old_BLM_vs_Young_BLM	Rnf13	0.0373614	0.890882	0.998285	42.6667	75.3333
Old_BLM_vs_Young_BLM	Tsc22d2	-0.167467	0.448375	0.998285	34.8333	77.8333
Old_BLM_vs_Young_BLM	Serp1	0.197382	0.399306	0.998285	29.8333	56.6667
Old_BLM_vs_Young_BLM	Eif2a	0.135926	0.549596	0.998285	25	47.1667
Old_BLM_vs_Young_BLM	Selenot	-0.0808347	0.635116	0.998285	56	130
Old_BLM_vs_Young_BLM	Mbnl1	0.203084	0.263756	0.998285	203.333	355
Old_BLM_vs_Young_BLM	Arhgef26	0.199822	0.424787	0.998285	76.3333	139.333
Old_BLM_vs_Young_BLM	Dhx36	0.0427524	0.795829	0.998285	63.1667	130.833
Old_BLM_vs_Young_BLM	Gmps	0.283893	0.177528	0.998285	34.6667	62.5
Old_BLM_vs_Young_BLM	Ssr3	-0.226531	0.395815	0.998285	80.1667	180.333
Old_BLM_vs_Young_BLM	Tiparp	0.0304413	0.896098	0.998285	21.1667	45.5
Old_BLM_vs_Young_BLM	Rsrc1	0.175373	0.581644	0.998285	21.1667	45.1667
Old_BLM_vs_Young_BLM	Lxn	-0.0340314	0.867063	0.998285	100.833	226
Old_BLM_vs_Young_BLM	Mfsd1	0.10788	0.630968	0.998285	31.3333	64.1667
Old_BLM_vs_Young_BLM	Kpna4	-0.0739047	0.655605	0.998285	65.1667	148.5
Old_BLM_vs_Young_BLM	Pdcd10	-0.0521797	0.837184	0.998285	105	214.5
Old_BLM_vs_Young_BLM	Golim4	0.0835271	0.649688	0.998285	45.1667	94.1667
Old_BLM_vs_Young_BLM	Rapgef2	0.205342	0.277612	0.998285	43.5	80.5
Old_BLM_vs_Young_BLM	Fnip2	0.0388171	0.881848	0.998285	16	33.8333
Old_BLM_vs_Young_BLM	Fam198b	-0.146012	0.590862	0.998285	74	155.333
Old_BLM_vs_Young_BLM	Ctso	0.144109	0.529728	0.998285	28.8333	55.8333
Old_BLM_vs_Young_BLM	Trim2	0.0232901	0.905796	0.998285	53.5	122.667
Old_BLM_vs_Young_BLM	Arfip1	-0.364467	0.218355	0.998285	11.1667	32.1667
Old_BLM_vs_Young_BLM	Fbxw7	-0.128976	0.542286	0.998285	37.6667	94.8333
Old_BLM_vs_Young_BLM	Sh3d19	0.122169	0.581154	0.998285	36.3333	69
Old_BLM_vs_Young_BLM	Cd1d1	-0.452663	0.218249	0.998285	12.1667	31
Old_BLM_vs_Young_BLM	Etv3	0.0952112	0.69574	0.998285	25	48.3333
Old_BLM_vs_Young_BLM	Pear1	0.199608	0.443006	0.998285	18.8333	36.8333
Old_BLM_vs_Young_BLM	Hdgf	-0.053969	0.787575	0.998285	50.3333	123
Old_BLM_vs_Young_BLM	Naxe	-0.102152	0.671085	0.998285	29.1667	66.8333
Old_BLM_vs_Young_BLM	Mef2d	0.111859	0.559038	0.998285	37.1667	73.3333
Old_BLM_vs_Young_BLM	Cct3	-0.101209	0.709674	0.998285	49.3333	122.5
Old_BLM_vs_Young_BLM	Glmp	-0.171476	0.513136	0.998285	38	91.3333
Old_BLM_vs_Young_BLM	Lmna	-0.0912024	0.718817	0.998285	81.6667	213.333
Old_BLM_vs_Young_BLM	Lamtor2	-0.0847237	0.783684	0.998285	71.6667	149.333
Old_BLM_vs_Young_BLM	Ssr2	-0.198385	0.3609	0.998285	46.3333	130.833
Old_BLM_vs_Young_BLM	Arhgef2	-0.0184442	0.918952	0.998285	78	185.167
Old_BLM_vs_Young_BLM	Rit1	0.0394326	0.862519	0.998285	31.3333	70
Old_BLM_vs_Young_BLM	Gon4l	0.160906	0.5491	0.998285	29.6667	65
Old_BLM_vs_Young_BLM	Dap3	-0.0674428	0.803921	0.998285	16.8333	39.8333
Old_BLM_vs_Young_BLM	Ash1l	-0.0733589	0.614619	0.998285	134.833	313.667
Old_BLM_vs_Young_BLM	Scamp3	-0.0963806	0.680993	0.998285	27.3333	64.1667
Old_BLM_vs_Young_BLM	Mtx1	0.0773967	0.797272	0.998285	15	32.8333
Old_BLM_vs_Young_BLM	Dpm3	-0.277344	0.563401	0.998285	74.8333	129.167
Old_BLM_vs_Young_BLM	Slc50a1	0.279484	0.319933	0.998285	96.5	168.333
Old_BLM_vs_Young_BLM	Efna1	0.280023	0.342668	0.998285	45.8333	84.5
Old_BLM_vs_Young_BLM	Adam15	-0.103612	0.790629	0.998285	149.5	425.167
Old_BLM_vs_Young_BLM	Shc1	-0.178292	0.53264	0.998285	13.8333	35.3333
Old_BLM_vs_Young_BLM	Pbxip1	0.322969	0.370033	0.998285	23.6667	41
Old_BLM_vs_Young_BLM	Adar	0.193961	0.537224	0.998285	16.5	33.8333
Old_BLM_vs_Young_BLM	Ube2q1	-0.212544	0.305714	0.998285	31.8333	79.6667
Old_BLM_vs_Young_BLM	She	-0.179795	0.445537	0.998285	91.8333	212.833
Old_BLM_vs_Young_BLM	Hax1	-0.247062	0.408414	0.998285	13	35.8333
Old_BLM_vs_Young_BLM	Ubap2l	0.145791	0.403983	0.998285	91.5	171.167
Old_BLM_vs_Young_BLM	Tpm3	-0.163988	0.33857	0.998285	143.333	321.667
Old_BLM_vs_Young_BLM	Jtb	-0.0530995	0.78948	0.998285	40	87
Old_BLM_vs_Young_BLM	Slc39a1	0.221993	0.57577	0.998285	96.3333	154.5
Old_BLM_vs_Young_BLM	Gatad2b	0.0647234	0.677071	0.998285	75.3333	151.833
Old_BLM_vs_Young_BLM	Ints3	-0.127636	0.642894	0.998285	17.3333	44
Old_BLM_vs_Young_BLM	Npr1	0.0244716	0.935935	0.998285	61	131.333
Old_BLM_vs_Young_BLM	Ilf2	-0.0171899	0.933358	0.998285	37.5	84.6667
Old_BLM_vs_Young_BLM	Snapin	0.147278	0.620952	0.998285	22.3333	39.8333
Old_BLM_vs_Young_BLM	Chtop	0.269547	0.200738	0.998285	43.6667	79.1667
Old_BLM_vs_Young_BLM	S100a1	0.26893	0.164909	0.998285	76.1667	132.667
Old_BLM_vs_Young_BLM	S100a13	-0.15804	0.594136	0.998285	184.667	393.167
Old_BLM_vs_Young_BLM	S100a16	-0.022793	0.898454	0.998285	275.833	567.5
Old_BLM_vs_Young_BLM	S100a6	0.479149	0.242836	0.998285	43.6667	60.5
Old_BLM_vs_Young_BLM	S100a11	-0.319742	0.21867	0.998285	91.6667	269.833
Old_BLM_vs_Young_BLM	Pogz	-0.0739332	0.778513	0.998285	16	35.3333
Old_BLM_vs_Young_BLM	Psmb4	-0.229822	0.177044	0.998285	84.6667	224.333
Old_BLM_vs_Young_BLM	Psmd4	0.0470165	0.877698	0.998285	52	120
Old_BLM_vs_Young_BLM	Pip5k1a	0.103212	0.625163	0.998285	26.8333	54.1667
Old_BLM_vs_Young_BLM	Vps72	-0.0877496	0.773161	0.998285	17.6667	42.1667
Old_BLM_vs_Young_BLM	Mindy1	0.250039	0.216667	0.998285	37.1667	66.3333
Old_BLM_vs_Young_BLM	Cers2	-0.172923	0.397098	0.998285	35.5	92.3333
Old_BLM_vs_Young_BLM	Setdb1	0.329364	0.190726	0.998285	21.5	35.1667
Old_BLM_vs_Young_BLM	Arnt	0.0321854	0.884852	0.998285	29.3333	61.6667
Old_BLM_vs_Young_BLM	Ensa	0.0548366	0.823306	0.998285	26.1667	57.3333
Old_BLM_vs_Young_BLM	BC028528	0.0482394	0.858577	0.998285	553.167	1065.5
Old_BLM_vs_Young_BLM	Aph1a	0.0939502	0.521623	0.998285	106	219.5
Old_BLM_vs_Young_BLM	Car14	0.0784478	0.734928	0.998285	61.5	134.333
Old_BLM_vs_Young_BLM	Anp32e	0.154672	0.326461	0.998285	65.6667	124.667
Old_BLM_vs_Young_BLM	Plekho1	-0.130933	0.670278	0.998285	105.667	292.5
Old_BLM_vs_Young_BLM	Otud7b	0.0535989	0.855477	0.998285	39.5	81.3333
Old_BLM_vs_Young_BLM	Mtmr11	0.158015	0.73384	0.998285	14.8333	35.5
Old_BLM_vs_Young_BLM	Sf3b4	-0.194158	0.46885	0.998285	19.5	46.8333
Old_BLM_vs_Young_BLM	Bola1	0.348616	0.252372	0.998285	19.1667	31.6667
Old_BLM_vs_Young_BLM	Polr3gl	0.0863864	0.771581	0.998285	19	34.3333
Old_BLM_vs_Young_BLM	Lix1l	0.0282599	0.913016	0.998285	15.6667	33.3333
Old_BLM_vs_Young_BLM	Rbm8a	-0.0869762	0.648671	0.998285	57.5	129.833
Old_BLM_vs_Young_BLM	Rnf115	0.0244494	0.907498	0.998285	27.1667	58.5
Old_BLM_vs_Young_BLM	Gpr89	-0.309538	0.320987	0.998285	14.5	40.6667
Old_BLM_vs_Young_BLM	Gja5	0.261078	0.591229	0.998285	17.5	32.8333
Old_BLM_vs_Young_BLM	Sec22b	-0.102512	0.686683	0.998285	23.6667	55.3333
Old_BLM_vs_Young_BLM	Man1a2	-0.0143525	0.940097	0.998285	44.3333	103.5
Old_BLM_vs_Young_BLM	Atp1a1	0.0163499	0.93926	0.998285	212.833	478.5
Old_BLM_vs_Young_BLM	Vangl1	-0.0768046	0.765755	0.998285	22	52.3333
Old_BLM_vs_Young_BLM	Tspan2	0.200621	0.371811	0.998285	78.1667	143.667
Old_BLM_vs_Young_BLM	Bcas2	0.15261	0.602861	0.998285	48.3333	85.5
Old_BLM_vs_Young_BLM	Trim33	-0.134446	0.520381	0.998285	24.8333	61.1667
Old_BLM_vs_Young_BLM	Hipk1	-0.0735744	0.5896	0.998285	89	198.5
Old_BLM_vs_Young_BLM	Rsbn1	0.0518202	0.826123	0.998285	30	63.3333
Old_BLM_vs_Young_BLM	Rhoc	-0.0593299	0.811827	0.998285	193	484.667
Old_BLM_vs_Young_BLM	Capza1	0.110325	0.596137	0.998285	42.3333	84.3333
Old_BLM_vs_Young_BLM	St7l	-0.023968	0.91297	0.998285	28.3333	63.6667
Old_BLM_vs_Young_BLM	Rap1a	0.035158	0.860878	0.998285	247.333	519.5
Old_BLM_vs_Young_BLM	Atp5f1	-0.176653	0.429079	0.998285	122.5	291.167
Old_BLM_vs_Young_BLM	Cept1	0.25542	0.204908	0.998285	29.5	53.8333
Old_BLM_vs_Young_BLM	Dram2	0.181525	0.326269	0.998285	90.8333	162.5
Old_BLM_vs_Young_BLM	Lrif1	0.083739	0.723835	0.998285	48.1667	87.8333
Old_BLM_vs_Young_BLM	Lamtor5	0.0647511	0.796411	0.998285	65.6667	126.833
Old_BLM_vs_Young_BLM	Rbm15	-0.134862	0.724843	0.998285	19.8333	34.8333
Old_BLM_vs_Young_BLM	Ahcyl1	0.181342	0.425895	0.998285	31.8333	60.6667
Old_BLM_vs_Young_BLM	Gstm1	0.24987	0.288143	0.998285	161.167	281.333
Old_BLM_vs_Young_BLM	Psma5	-0.134447	0.641572	0.998285	63.1667	138.167
Old_BLM_vs_Young_BLM	Celsr2	0.353917	0.203403	0.998285	35.1667	68.6667
Old_BLM_vs_Young_BLM	Taf13	-0.231141	0.421539	0.998285	12.6667	32.5
Old_BLM_vs_Young_BLM	Clcc1	-0.0278863	0.91406	0.998285	16.8333	36
Old_BLM_vs_Young_BLM	Prpf38b	0.217142	0.281672	0.998285	98	182.333
Old_BLM_vs_Young_BLM	Fam102b	0.484575	0.2692	0.998285	30.3333	45
Old_BLM_vs_Young_BLM	Slc25a24	0.311796	0.177253	0.998285	25.3333	44.6667
Old_BLM_vs_Young_BLM	Vav3	-0.229129	0.429539	0.998285	21.1667	52.1667
Old_BLM_vs_Young_BLM	Rnpc3	0.135434	0.626452	0.998285	19.5	37.1667
Old_BLM_vs_Young_BLM	Slc30a7	0.0365361	0.898315	0.998285	17.8333	39
Old_BLM_vs_Young_BLM	Trmt13	0.106451	0.705126	0.998285	15.1667	31.1667
Old_BLM_vs_Young_BLM	Mfsd14a	0.0574372	0.787097	0.998285	29.5	64
Old_BLM_vs_Young_BLM	Slc35a3	0.154128	0.508775	0.998285	20.5	39
Old_BLM_vs_Young_BLM	Abcd3	0.15607	0.541916	0.998285	17.3333	34.1667
Old_BLM_vs_Young_BLM	Arhgap29	-0.0764649	0.655879	0.998285	198.667	401.667
Old_BLM_vs_Young_BLM	Fnbp1l	-0.0787439	0.593865	0.998285	189.167	443.333
Old_BLM_vs_Young_BLM	Pla2g12a	0.11626	0.682006	0.998285	16.6667	35.1667
Old_BLM_vs_Young_BLM	Sec24b	0.239007	0.312801	0.998285	32.5	61.1667
Old_BLM_vs_Young_BLM	Ostc	-0.181231	0.538143	0.998285	56.5	137.833
Old_BLM_vs_Young_BLM	Hadh	0.205847	0.310409	0.998285	29.1667	55.5
Old_BLM_vs_Young_BLM	Papss1	-0.17248	0.644413	0.998285	11.8333	34.3333
Old_BLM_vs_Young_BLM	Aimp1	-0.016141	0.947771	0.998285	38.3333	90.1667
Old_BLM_vs_Young_BLM	Tbck	0.140669	0.596185	0.998285	16.3333	33.3333
Old_BLM_vs_Young_BLM	Tet2	0.20033	0.428164	0.998285	27	54.1667
Old_BLM_vs_Young_BLM	Ube2d3	-0.0228372	0.841616	0.998285	235.5	510.333
Old_BLM_vs_Young_BLM	Nfkb1	0.0961631	0.560104	0.998285	74.5	159.167
Old_BLM_vs_Young_BLM	Ppp3ca	-0.137214	0.603559	0.998285	142.667	265.5
Old_BLM_vs_Young_BLM	Dnajb14	0.123874	0.581474	0.998285	28	52.6667
Old_BLM_vs_Young_BLM	Lamtor3	0.163806	0.555575	0.998285	36.1667	69
Old_BLM_vs_Young_BLM	Adh5	-0.221301	0.289361	0.998285	33	83
Old_BLM_vs_Young_BLM	Metap1	-0.138463	0.644222	0.998285	12.3333	30.3333
Old_BLM_vs_Young_BLM	Eif4e	-0.141079	0.558604	0.998285	27.8333	64.8333
Old_BLM_vs_Young_BLM	Rap1gds1	-0.158052	0.497546	0.998285	24.1667	57.3333
Old_BLM_vs_Young_BLM	Pdlim5	-0.173409	0.303171	0.998285	80	194.5
Old_BLM_vs_Young_BLM	Gbp7	0.227388	0.332664	0.998285	93.1667	160.167
Old_BLM_vs_Young_BLM	Gbp2	0.222982	0.367037	0.998285	44.5	76.3333
Old_BLM_vs_Young_BLM	Gtf2b	-0.0662776	0.79405	0.998285	21.1667	46.5
Old_BLM_vs_Young_BLM	Pkn2	0.0147235	0.912023	0.998285	114.333	245.833
Old_BLM_vs_Young_BLM	Selenof	-0.11658	0.469018	0.998285	186.667	468.5
Old_BLM_vs_Young_BLM	Sh3glb1	0.0190721	0.91025	0.998285	329	701.333
Old_BLM_vs_Young_BLM	Clca3a1	0.217145	0.642363	0.998285	21.8333	51.5
Old_BLM_vs_Young_BLM	Bcl10	0.227286	0.302651	0.998285	30.8333	54.8333
Old_BLM_vs_Young_BLM	Gng5	-0.243669	0.540616	0.998285	338.667	719
Old_BLM_vs_Young_BLM	Rpf1	-0.0970369	0.721602	0.998285	14.1667	32.1667
Old_BLM_vs_Young_BLM	Prkacb	0.123048	0.480875	0.998285	57	112.5
Old_BLM_vs_Young_BLM	Adgrl2	-0.104246	0.403092	0.998285	266.333	677.667
Old_BLM_vs_Young_BLM	Ifi44	-0.366587	0.260052	0.998285	12	30.3333
Old_BLM_vs_Young_BLM	Fubp1	-0.015777	0.896362	0.998285	158.5	347.333
Old_BLM_vs_Young_BLM	Usp33	-0.0666031	0.760001	0.998285	23.3333	52.8333
Old_BLM_vs_Young_BLM	Zzz3	0.0637017	0.75498	0.998285	38	76
Old_BLM_vs_Young_BLM	Pigk	0.0332529	0.884981	0.998285	27.3333	59.6667
Old_BLM_vs_Young_BLM	St6galnac3	-0.0142217	0.949631	0.998285	47	115.667
Old_BLM_vs_Young_BLM	Rabggtb	-0.230202	0.440802	0.998285	19.5	47.8333
Old_BLM_vs_Young_BLM	Acadm	-0.0721449	0.77204	0.998285	25.5	57.6667
Old_BLM_vs_Young_BLM	Zranb2	0.0566709	0.782974	0.998285	66.8333	136.833
Old_BLM_vs_Young_BLM	Ankrd13c	0.172752	0.464567	0.998285	28.1667	53.3333
Old_BLM_vs_Young_BLM	Srsf11	0.0497506	0.792545	0.998285	120	275.167
Old_BLM_vs_Young_BLM	Wls	-0.231786	0.225571	0.998285	58.3333	136.167
Old_BLM_vs_Young_BLM	Tgs1	-0.0352664	0.862249	0.998285	35.5	77.1667
Old_BLM_vs_Young_BLM	Lyn	-0.207727	0.235191	0.998285	55.8333	140.833
Old_BLM_vs_Young_BLM	Impad1	0.0997937	0.600751	0.998285	51.1667	103.167
Old_BLM_vs_Young_BLM	Sdcbp	-0.123938	0.592198	0.998285	140.667	336.667
Old_BLM_vs_Young_BLM	Rab2a	-0.254334	0.169574	0.998285	152.333	351.5
Old_BLM_vs_Young_BLM	Chd7	-0.0883903	0.801818	0.998285	35.8333	91.1667
Old_BLM_vs_Young_BLM	Plekhf2	0.114588	0.583622	0.998285	38.6667	73
Old_BLM_vs_Young_BLM	Ints8	-0.323734	0.320658	0.998285	11.5	31.3333
Old_BLM_vs_Young_BLM	Dpy19l4	0.251886	0.482537	0.998285	28.1667	50.8333
Old_BLM_vs_Young_BLM	Virma	0.0429216	0.87986	0.998285	27.5	53.3333
Old_BLM_vs_Young_BLM	Fam92a	0.20197	0.448435	0.998285	22.5	43.6667
Old_BLM_vs_Young_BLM	Otud6b	-0.360959	0.221781	0.998285	11.6667	31.8333
Old_BLM_vs_Young_BLM	Tmem55a	-0.470112	0.168477	0.998285	11.5	31.3333
Old_BLM_vs_Young_BLM	Cpne3	-0.123046	0.448383	0.998285	63.1667	144.5
Old_BLM_vs_Young_BLM	Wwp1	-0.069143	0.770924	0.998285	23.6667	53.5
Old_BLM_vs_Young_BLM	Ggh	0.13668	0.600625	0.998285	45.6667	85.3333
Old_BLM_vs_Young_BLM	Pnisr	0.203222	0.354572	0.998285	155.167	282.167
Old_BLM_vs_Young_BLM	Ndufaf4	-0.0937146	0.708181	0.998285	23.6667	53.1667
Old_BLM_vs_Young_BLM	Ufl1	0.152371	0.447415	0.998285	33	64.1667
Old_BLM_vs_Young_BLM	Map3k7	0.288323	0.25242	0.998285	22.6667	41
Old_BLM_vs_Young_BLM	Casp8ap2	-0.209866	0.310432	0.998285	29.5	70.8333
Old_BLM_vs_Young_BLM	Mdn1	-0.142271	0.661771	0.998285	12.3333	31.6667
Old_BLM_vs_Young_BLM	Lyrm2	0.238371	0.383025	0.998285	20.6667	37.6667
Old_BLM_vs_Young_BLM	Ube2j1	-0.059058	0.828039	0.998285	14.8333	35.1667
Old_BLM_vs_Young_BLM	Pnrc1	-0.203208	0.230649	0.998285	83.1667	192
Old_BLM_vs_Young_BLM	Akirin2	-0.0895805	0.631051	0.998285	36.3333	82.6667
Old_BLM_vs_Young_BLM	Slc35a1	-0.180174	0.573185	0.998285	13.6667	32.1667
Old_BLM_vs_Young_BLM	Zfp292	0.11939	0.535456	0.998285	87.3333	173.167
Old_BLM_vs_Young_BLM	Ndufb6	0.152642	0.521632	0.998285	62.1667	117
Old_BLM_vs_Young_BLM	Smu1	0.130482	0.517944	0.998285	29.8333	59.6667
Old_BLM_vs_Young_BLM	B4galt1	0.0809186	0.715217	0.998285	63.5	118.833
Old_BLM_vs_Young_BLM	Bag1	-0.269183	0.258245	0.998285	49.8333	132.333
Old_BLM_vs_Young_BLM	Chmp5	-0.326804	0.243394	0.998285	70.3333	166.5
Old_BLM_vs_Young_BLM	Nfx1	0.0955479	0.7096	0.998285	23.8333	44.8333
Old_BLM_vs_Young_BLM	Ube2r2	-0.21852	0.240232	0.998285	47.1667	127.667
Old_BLM_vs_Young_BLM	Dcaf12	-0.202271	0.456875	0.998285	15.1667	37
Old_BLM_vs_Young_BLM	Rpp25l	0.07879	0.813637	0.998285	22.6667	43.1667
Old_BLM_vs_Young_BLM	Dctn3	-0.273091	0.282127	0.998285	56.5	136.333
Old_BLM_vs_Young_BLM	Vcp	-0.129611	0.52928	0.998285	109.167	274.667
Old_BLM_vs_Young_BLM	Stoml2	-0.308156	0.212914	0.998285	16.8333	47.3333
Old_BLM_vs_Young_BLM	Unc13b	0.359658	0.174185	0.998285	35.6667	64.3333
Old_BLM_vs_Young_BLM	Ccdc107	0.039723	0.899734	0.998285	19.8333	39.5
Old_BLM_vs_Young_BLM	Tln1	-0.0544207	0.802301	0.998285	159.833	393
Old_BLM_vs_Young_BLM	Hint2	0.157557	0.50309	0.998285	41.5	81.3333
Old_BLM_vs_Young_BLM	Clta	-0.142753	0.513259	0.998285	121	292.833
Old_BLM_vs_Young_BLM	Rnf38	0.172238	0.374758	0.998285	32	60.6667
Old_BLM_vs_Young_BLM	Zcchc7	0.194742	0.416974	0.998285	96.3333	146.667
Old_BLM_vs_Young_BLM	Tomm5	-0.252638	0.263515	0.998285	39.8333	96.3333
Old_BLM_vs_Young_BLM	Exosc3	0.29123	0.386829	0.998285	18.1667	33.1667
Old_BLM_vs_Young_BLM	Dcaf10	-0.0969283	0.704099	0.998285	15.8333	36.8333
Old_BLM_vs_Young_BLM	Slc25a51	-0.233268	0.31212	0.998285	20.5	53.1667
Old_BLM_vs_Young_BLM	Tdrd7	-0.2032	0.502117	0.998285	14.6667	39.6667
Old_BLM_vs_Young_BLM	Ncbp1	-0.354542	0.173197	0.998285	14	38.1667
Old_BLM_vs_Young_BLM	Xpa	0.231722	0.390249	0.998285	17.5	34.5
Old_BLM_vs_Young_BLM	Anp32b	-0.121889	0.539728	0.998285	58.3333	150.5
Old_BLM_vs_Young_BLM	Nans	-0.285694	0.23628	0.998285	19	51
Old_BLM_vs_Young_BLM	Col15a1	-0.394289	0.485207	0.998285	12.1667	39.5
Old_BLM_vs_Young_BLM	Tgfbr1	-0.136053	0.6259	0.998285	16.6667	39.3333
Old_BLM_vs_Young_BLM	Sec61b	-0.218561	0.596868	0.998285	113.833	233.833
Old_BLM_vs_Young_BLM	Stx17	-0.169092	0.525611	0.998285	15.3333	36.3333
Old_BLM_vs_Young_BLM	Erp44	0.0755664	0.672627	0.998285	40.6667	83.3333
Old_BLM_vs_Young_BLM	Tmeff1	-0.169835	0.480518	0.998285	31.5	73.3333
Old_BLM_vs_Young_BLM	Rnf20	-0.272942	0.371836	0.998285	25	67.8333
Old_BLM_vs_Young_BLM	Nipsnap3b	-0.159457	0.619251	0.998285	16.6667	40.5
Old_BLM_vs_Young_BLM	Abca1	-0.106688	0.832579	0.998285	30.6667	83.8333
Old_BLM_vs_Young_BLM	Slc44a1	0.235896	0.248038	0.998285	42	73.6667
Old_BLM_vs_Young_BLM	Rad23b	0.0573422	0.757686	0.998285	53.5	116.167
Old_BLM_vs_Young_BLM	Txn1	-0.232621	0.357868	0.998285	262.667	633.333
Old_BLM_vs_Young_BLM	Ugcg	-0.107621	0.579822	0.998285	98	239.167
Old_BLM_vs_Young_BLM	Ptbp3	0.0183663	0.896518	0.998285	143.167	297.5
Old_BLM_vs_Young_BLM	Slc31a2	0.126602	0.58741	0.998285	28.6667	60.5
Old_BLM_vs_Young_BLM	Fkbp15	0.400052	0.185027	0.998285	28.3333	50.6667
Old_BLM_vs_Young_BLM	Slc31a1	0.0975239	0.740737	0.998285	15.5	32.6667
Old_BLM_vs_Young_BLM	Cdc26	0.0579542	0.845985	0.998285	36.8333	70.6667
Old_BLM_vs_Young_BLM	Prpf4	-0.0793034	0.754747	0.998285	17.5	37.8333
Old_BLM_vs_Young_BLM	Rgs3	0.161417	0.562079	0.998285	54.3333	121.333
Old_BLM_vs_Young_BLM	Atp6v1g1	-0.139435	0.594845	0.998285	142.333	304.167
Old_BLM_vs_Young_BLM	Tle1	0.0783814	0.758875	0.998285	39.5	85.1667
Old_BLM_vs_Young_BLM	Kdm4c	-0.0862084	0.79482	0.998285	15.3333	31.6667
Old_BLM_vs_Young_BLM	Dmac1	-0.274358	0.359373	0.998285	21.8333	55.3333
Old_BLM_vs_Young_BLM	Lurap1l	-0.222499	0.474583	0.998285	24.6667	63.5
Old_BLM_vs_Young_BLM	Mpdz	-0.24419	0.39337	0.998285	17.6667	41.5
Old_BLM_vs_Young_BLM	Nfib	0.0733672	0.545622	0.998285	577.5	1140.17
Old_BLM_vs_Young_BLM	Snapc3	0.205671	0.376637	0.998285	27.3333	52.8333
Old_BLM_vs_Young_BLM	Psip1	-0.0255579	0.900589	0.998285	30.1667	64.5
Old_BLM_vs_Young_BLM	Rraga	0.197012	0.356202	0.998285	38	73.6667
Old_BLM_vs_Young_BLM	Dennd4c	-0.0986958	0.687908	0.998285	17.1667	40
Old_BLM_vs_Young_BLM	Acer2	0.10043	0.52916	0.998285	358.167	731
Old_BLM_vs_Young_BLM	Klhl9	-0.14169	0.612481	0.998285	37.5	81.3333
Old_BLM_vs_Young_BLM	Caap1	0.203953	0.398461	0.998285	20.3333	37.8333
Old_BLM_vs_Young_BLM	Plaa	-0.16977	0.452798	0.998285	21.8333	51.8333
Old_BLM_vs_Young_BLM	Jun	-0.148813	0.553968	0.998285	643.667	1342.5
Old_BLM_vs_Young_BLM	Nfia	-0.416852	0.214147	0.998285	84.3333	198.333
Old_BLM_vs_Young_BLM	Tm2d1	0.180675	0.664886	0.998285	33.8333	57.5
Old_BLM_vs_Young_BLM	Usp1	0.101932	0.672731	0.998285	28.3333	55.5
Old_BLM_vs_Young_BLM	Raver2	0.422753	0.172817	0.998285	19.8333	31.6667
Old_BLM_vs_Young_BLM	Jak1	-0.0935348	0.488187	0.998285	147	362.333
Old_BLM_vs_Young_BLM	Leprot	-0.0399408	0.821713	0.998285	97.8333	224.833
Old_BLM_vs_Young_BLM	Lepr	0.0814675	0.802171	0.998285	25.8333	46
Old_BLM_vs_Young_BLM	Mier1	0.0643432	0.673796	0.998285	120.333	236.833
Old_BLM_vs_Young_BLM	Plpp3	-0.154897	0.319023	0.998285	108.333	261.667
Old_BLM_vs_Young_BLM	Usp24	-0.207068	0.519997	0.998285	16.5	44.6667
Old_BLM_vs_Young_BLM	Ssbp3	0.0293426	0.868199	0.998285	41.3333	87
Old_BLM_vs_Young_BLM	Tmem59	-0.0498891	0.775573	0.998285	204.833	424.833
Old_BLM_vs_Young_BLM	Magoh	-0.128499	0.651087	0.998285	48.6667	109.167
Old_BLM_vs_Young_BLM	Scp2	-0.170545	0.275721	0.998285	65	158.333
Old_BLM_vs_Young_BLM	Zyg11b	-0.249022	0.261174	0.998285	26.1667	68.1667
Old_BLM_vs_Young_BLM	Gpx7	-0.389201	0.186587	0.998285	11.1667	33.3333
Old_BLM_vs_Young_BLM	Zcchc11	0.0125603	0.950058	0.998285	64.5	123.333
Old_BLM_vs_Young_BLM	Prpf38a	0.051931	0.836466	0.998285	21.5	43.5
Old_BLM_vs_Young_BLM	Zfyve9	-0.231503	0.288505	0.998285	25	65.5
Old_BLM_vs_Young_BLM	Txndc12	0.108885	0.656286	0.998285	24	48.1667
Old_BLM_vs_Young_BLM	Kti12	-0.341255	0.230348	0.998285	13.3333	35.8333
Old_BLM_vs_Young_BLM	Nrd1	-0.055492	0.80099	0.998285	41.1667	101.667
Old_BLM_vs_Young_BLM	Osbpl9	0.0965423	0.56354	0.998285	53.6667	111.5
Old_BLM_vs_Young_BLM	Eps15	0.244326	0.220715	0.998285	54.8333	96.5
Old_BLM_vs_Young_BLM	Rnf11	-0.152297	0.361965	0.998285	57	140.833
Old_BLM_vs_Young_BLM	Faf1	0.0370472	0.911669	0.998285	13.5	31.6667
Old_BLM_vs_Young_BLM	Spata6	0.135087	0.602213	0.998285	27.1667	53.1667
Old_BLM_vs_Young_BLM	Cmpk1	-0.0641552	0.820045	0.998285	47.1667	104.833
Old_BLM_vs_Young_BLM	Tal1	0.0358619	0.858638	0.998285	37	78.6667
Old_BLM_vs_Young_BLM	Cyp4b1	0.370436	0.554368	0.998285	137.5	171
Old_BLM_vs_Young_BLM	Efcab14	-0.0551465	0.756615	0.998285	50.3333	112.833
Old_BLM_vs_Young_BLM	Atpaf1	0.0780997	0.764981	0.998285	17.6667	36.1667
Old_BLM_vs_Young_BLM	Mob3c	-0.0869669	0.743117	0.998285	25.3333	61
Old_BLM_vs_Young_BLM	Uqcrh	-0.159634	0.573765	0.998285	200	438.167
Old_BLM_vs_Young_BLM	Gpbp1l1	-0.0647412	0.790232	0.998285	31.3333	62.5
Old_BLM_vs_Young_BLM	Akr1a1	0.0583998	0.755824	0.998285	146.667	340.5
Old_BLM_vs_Young_BLM	Prdx1	-0.259702	0.326272	0.998285	228.667	544.5
Old_BLM_vs_Young_BLM	Rnf220	0.0966116	0.731162	0.998285	16.3333	34.5
Old_BLM_vs_Young_BLM	Atp6v0b	0.147452	0.523622	0.998285	138	258.167
Old_BLM_vs_Young_BLM	Med8	-0.145176	0.505841	0.998285	34	77.8333
Old_BLM_vs_Young_BLM	Elovl1	-0.0657198	0.761273	0.998285	52.8333	137.5
Old_BLM_vs_Young_BLM	Tie1	0.054829	0.832142	0.998285	177.667	402.5
Old_BLM_vs_Young_BLM	Ebna1bp2	-0.135899	0.54001	0.998285	29.5	67
Old_BLM_vs_Young_BLM	Svbp	-0.0963639	0.791561	0.998285	37	79.3333
Old_BLM_vs_Young_BLM	Ybx1	-0.245936	0.308931	0.998285	719.833	2097.17
Old_BLM_vs_Young_BLM	Foxj3	-0.224778	0.36334	0.998285	20.6667	51.5
Old_BLM_vs_Young_BLM	Hivep3	-0.0276079	0.922573	0.998285	26.3333	60.8333
Old_BLM_vs_Young_BLM	Scmh1	0.264371	0.235618	0.998285	23.1667	42.1667
Old_BLM_vs_Young_BLM	Ctps	-0.230508	0.598938	0.998285	10.5	30.3333
Old_BLM_vs_Young_BLM	Smap2	0.12822	0.68701	0.998285	20.3333	43.8333
Old_BLM_vs_Young_BLM	Zmpste24	0.0951957	0.576644	0.998285	52.6667	108.833
Old_BLM_vs_Young_BLM	Ppt1	0.0183705	0.944089	0.998285	32	69.1667
Old_BLM_vs_Young_BLM	Cap1	-0.278387	0.247263	0.998285	30.1667	89
Old_BLM_vs_Young_BLM	Ppie	-0.128456	0.67011	0.998285	15.1667	34.3333
Old_BLM_vs_Young_BLM	Macf1	-0.0167018	0.934427	0.998285	369.167	813.333
Old_BLM_vs_Young_BLM	Ndufs5	-0.0818882	0.699056	0.998285	103	224
Old_BLM_vs_Young_BLM	Rragc	-0.258098	0.303665	0.998285	19.6667	52.1667
Old_BLM_vs_Young_BLM	Utp11	-0.0992954	0.653028	0.998285	34	75
Old_BLM_vs_Young_BLM	Sf3a3	-0.0158158	0.945169	0.998285	27.3333	61
Old_BLM_vs_Young_BLM	Inpp5b	0.184816	0.576279	0.998285	14.3333	30.3333
Old_BLM_vs_Young_BLM	Mtf1	-0.296363	0.266766	0.998285	14.3333	36.5
Old_BLM_vs_Young_BLM	Yrdc	-0.243745	0.467257	0.998285	15.8333	40.1667
Old_BLM_vs_Young_BLM	Gnl2	0.313421	0.305904	0.998285	20.5	39.8333
Old_BLM_vs_Young_BLM	Stk40	-0.209363	0.58414	0.998285	17.3333	49.3333
Old_BLM_vs_Young_BLM	Eva1b	-0.225938	0.19079	0.998285	53.3333	138
Old_BLM_vs_Young_BLM	Thrap3	-0.0782312	0.678305	0.998285	67.1667	166.5
Old_BLM_vs_Young_BLM	Map7d1	-0.205477	0.453324	0.998285	103.5	268.5
Old_BLM_vs_Young_BLM	Trappc3	-0.123979	0.578129	0.998285	27.8333	68.3333
Old_BLM_vs_Young_BLM	Ago3	0.190306	0.381459	0.998285	38	71.8333
Old_BLM_vs_Young_BLM	Psmb2	-0.283122	0.224775	0.998285	73.3333	182.667
Old_BLM_vs_Young_BLM	Zmym4	0.105576	0.577451	0.998285	33.5	67
Old_BLM_vs_Young_BLM	Smim12	0.0650335	0.81837	0.998285	28	59.5
Old_BLM_vs_Young_BLM	Gja4	0.277309	0.350767	0.998285	328.833	727
Old_BLM_vs_Young_BLM	Phc2	-0.238744	0.346801	0.998285	39.3333	105.5
Old_BLM_vs_Young_BLM	Rbbp4	0.0114985	0.945965	0.998285	55.8333	115.667
Old_BLM_vs_Young_BLM	Hdac1	-0.0337755	0.890576	0.998285	24.8333	58.8333
Old_BLM_vs_Young_BLM	Eif3i	-0.0455928	0.83135	0.998285	47	111.833
Old_BLM_vs_Young_BLM	Tmem234	-0.0208035	0.868011	0.998285	115.833	259.167
Old_BLM_vs_Young_BLM	Ccdc28b	-0.098844	0.691523	0.998285	22.8333	55.8333
Old_BLM_vs_Young_BLM	Txlna	-0.301801	0.280997	0.998285	28.3333	81.3333
Old_BLM_vs_Young_BLM	Kpna6	0.164862	0.558856	0.998285	18.5	35.3333
Old_BLM_vs_Young_BLM	Khdrbs1	-0.0164825	0.924293	0.998285	82	183.167
Old_BLM_vs_Young_BLM	Ptp4a2	0.0295565	0.799508	0.998285	157.333	347
Old_BLM_vs_Young_BLM	Tinagl1	-0.306419	0.22994	0.998285	83.1667	271.167
Old_BLM_vs_Young_BLM	Snrnp40	-0.324036	0.220649	0.998285	15.6667	40.6667
Old_BLM_vs_Young_BLM	Pum1	0.0268502	0.874105	0.998285	80.3333	159.667
Old_BLM_vs_Young_BLM	Sdc3	-0.0207806	0.942774	0.998285	59.3333	139.333
Old_BLM_vs_Young_BLM	Ptpru	0.173077	0.602409	0.998285	31.5	67.6667
Old_BLM_vs_Young_BLM	Epb41	0.0162477	0.942636	0.998285	96.8333	207.5
Old_BLM_vs_Young_BLM	Ythdf2	-0.191122	0.402714	0.998285	32.5	74.8333
Old_BLM_vs_Young_BLM	Taf12	-0.135482	0.655691	0.998285	15	37.3333
Old_BLM_vs_Young_BLM	Trnau1ap	0.0877719	0.691695	0.998285	28	58.6667
Old_BLM_vs_Young_BLM	Phactr4	-0.191275	0.529233	0.998285	38.1667	83.3333
Old_BLM_vs_Young_BLM	Atpif1	-0.087561	0.77407	0.998285	138.833	280.5
Old_BLM_vs_Young_BLM	Dnajc8	0.159264	0.30342	0.998285	179.167	327.5
Old_BLM_vs_Young_BLM	Stx12	-0.119437	0.496546	0.998285	49.3333	119.667
Old_BLM_vs_Young_BLM	Fam76a	0.0553896	0.782063	0.998285	38.5	80.8333
Old_BLM_vs_Young_BLM	Wasf2	-0.0796551	0.458898	0.998285	218.5	515
Old_BLM_vs_Young_BLM	Map3k6	-0.401219	0.44719	0.998285	12.1667	41.5
Old_BLM_vs_Young_BLM	Slc9a1	-0.263491	0.440451	0.998285	19.6667	57.6667
Old_BLM_vs_Young_BLM	Nudc	-0.279434	0.182163	0.998285	39.1667	110.5
Old_BLM_vs_Young_BLM	Zdhhc18	0.138617	0.626637	0.998285	34	72.6667
Old_BLM_vs_Young_BLM	Arid1a	-0.0205497	0.92117	0.998285	91.8333	199
Old_BLM_vs_Young_BLM	Sh3bgrl3	-0.0408092	0.817696	0.998285	213	469.667
Old_BLM_vs_Young_BLM	Grrp1	-0.424569	0.221131	0.998285	117.5	460.5
Old_BLM_vs_Young_BLM	Pdik1l	-0.12276	0.664405	0.998285	13.1667	31.1667
Old_BLM_vs_Young_BLM	Mtfr1l	0.250551	0.504966	0.998285	18.8333	43.1667
Old_BLM_vs_Young_BLM	Selenon	0.247033	0.376719	0.998285	21.5	42.6667
Old_BLM_vs_Young_BLM	Ldlrap1	-0.0759459	0.753491	0.998285	22.5	49.6667
Old_BLM_vs_Young_BLM	Tmem57	-0.0404153	0.850862	0.998285	37.6667	87.5
Old_BLM_vs_Young_BLM	Tmem50a	-0.0584499	0.821843	0.998285	157.833	303
Old_BLM_vs_Young_BLM	Syf2	0.0863881	0.643384	0.998285	55.8333	109.333
Old_BLM_vs_Young_BLM	Clic4	-0.0629872	0.624275	0.998285	491.833	1048.5
Old_BLM_vs_Young_BLM	Srrm1	0.0558329	0.738873	0.998285	109.667	215.5
Old_BLM_vs_Young_BLM	Nipal3	0.381397	0.221614	0.998285	28.1667	48
Old_BLM_vs_Young_BLM	Srsf10	-0.0884989	0.642472	0.998285	68.1667	148.667
Old_BLM_vs_Young_BLM	Pnrc2	-0.0462276	0.83862	0.998285	37.6667	78.6667
Old_BLM_vs_Young_BLM	Fuca1	0.0500265	0.845439	0.998285	34.6667	81.8333
Old_BLM_vs_Young_BLM	Lypla2	-0.361821	0.269337	0.998285	11.6667	32.1667
Old_BLM_vs_Young_BLM	Eloa	-0.126651	0.599676	0.998285	20.6667	48
Old_BLM_vs_Young_BLM	Id3	-0.321861	0.366669	0.998285	483.833	1055.5
Old_BLM_vs_Young_BLM	Zfp46	0.256932	0.400469	0.998285	23	48.5
Old_BLM_vs_Young_BLM	Hnrnpr	0.203699	0.166039	0.998285	93.6667	169.667
Old_BLM_vs_Young_BLM	Luzp1	-0.238387	0.3576	0.998285	151.5	455.5
Old_BLM_vs_Young_BLM	Usp48	0.152913	0.688641	0.998285	18.5	38.6667
Old_BLM_vs_Young_BLM	Ece1	0.237536	0.374188	0.998285	250	488.5
Old_BLM_vs_Young_BLM	Eif4g3	0.117289	0.507969	0.998285	83.6667	175.333
Old_BLM_vs_Young_BLM	Hp1bp3	0.0256614	0.875407	0.998285	89.5	176.5
Old_BLM_vs_Young_BLM	Ddost	0.0290917	0.880786	0.998285	50	114.333
Old_BLM_vs_Young_BLM	Pink1	-0.0340731	0.92036	0.998285	17.5	42.1667
Old_BLM_vs_Young_BLM	Minos1	-0.129605	0.627711	0.998285	93.6667	202
Old_BLM_vs_Young_BLM	Capzb	-0.140542	0.405014	0.998285	97.5	250.667
Old_BLM_vs_Young_BLM	Rcc2	0.0871541	0.797426	0.998285	15.6667	37
Old_BLM_vs_Young_BLM	Sdhb	0.0916686	0.636026	0.998285	60.3333	127.167
Old_BLM_vs_Young_BLM	Atp13a2	0.0669991	0.827564	0.998285	50.5	117.5
Old_BLM_vs_Young_BLM	Necap2	0.0206902	0.942003	0.998285	28.1667	65.5
Old_BLM_vs_Young_BLM	Szrd1	0.196063	0.41897	0.998285	25.6667	49.6667
Old_BLM_vs_Young_BLM	Spen	-0.21042	0.494367	0.998285	39	102.833
Old_BLM_vs_Young_BLM	Ddi2	-0.0857165	0.737111	0.998285	68.1667	163
Old_BLM_vs_Young_BLM	Kazn	-0.130885	0.642247	0.998285	19.3333	50
Old_BLM_vs_Young_BLM	Prdm2	0.046902	0.863434	0.998285	36	84.3333
Old_BLM_vs_Young_BLM	Vps13d	0.0320907	0.891406	0.998285	23.5	50.8333
Old_BLM_vs_Young_BLM	Agtrap	0.191779	0.485711	0.998285	51.8333	99.8333
Old_BLM_vs_Young_BLM	Exosc10	0.209601	0.50451	0.998285	23.8333	42.8333
Old_BLM_vs_Young_BLM	Tardbp	0.101027	0.532349	0.998285	76.8333	154.833
Old_BLM_vs_Young_BLM	Kif1b	0.123085	0.476863	0.998285	91.8333	194
Old_BLM_vs_Young_BLM	Ube4b	0.128788	0.609523	0.998285	21.8333	43.8333
Old_BLM_vs_Young_BLM	Ctnnbip1	-0.446638	0.206865	0.998285	19.6667	62.1667
Old_BLM_vs_Young_BLM	Clstn1	-0.0219014	0.92442	0.998285	75.3333	167.5
Old_BLM_vs_Young_BLM	Eno1	0.0438808	0.863372	0.998285	25.3333	57
Old_BLM_vs_Young_BLM	Rere	-0.113316	0.626697	0.998285	31	78.8333
Old_BLM_vs_Young_BLM	Park7	0.0612198	0.782022	0.998285	104.667	215.333
Old_BLM_vs_Young_BLM	Camta1	0.28856	0.371116	0.998285	43.1667	70.8333
Old_BLM_vs_Young_BLM	Vamp3	-0.156712	0.381897	0.998285	51.5	122
Old_BLM_vs_Young_BLM	Plekhg5	0.0856639	0.783207	0.998285	25.6667	52.5
Old_BLM_vs_Young_BLM	Icmt	-0.181385	0.574733	0.998285	13.1667	35.5
Old_BLM_vs_Young_BLM	Tprgl	-0.0418654	0.799578	0.998285	70	159.667
Old_BLM_vs_Young_BLM	Megf6	-0.322349	0.34814	0.998285	15.1667	47
Old_BLM_vs_Young_BLM	Rer1	-0.106497	0.710951	0.998285	68.6667	157.333
Old_BLM_vs_Young_BLM	Ski	0.0887147	0.565972	0.998285	80.1667	162.333
Old_BLM_vs_Young_BLM	Faap20	-0.200281	0.483043	0.998285	14	33.3333
Old_BLM_vs_Young_BLM	Gnb1	-0.0395547	0.859097	0.998285	276.5	587.333
Old_BLM_vs_Young_BLM	Nadk	0.107994	0.66588	0.998285	29.3333	62.3333
Old_BLM_vs_Young_BLM	Ssu72	-0.0993304	0.608256	0.998285	79.3333	178
Old_BLM_vs_Young_BLM	Vwa1	-1.10711	0.287703	0.998285	6.33333	38
Old_BLM_vs_Young_BLM	Ccnl2	-0.135806	0.447069	0.998285	60	147.5
Old_BLM_vs_Young_BLM	Aurkaip1	-0.0142768	0.941963	0.998285	55.8333	113.667
Old_BLM_vs_Young_BLM	Mxra8	-0.145119	0.678237	0.998285	14.3333	35.3333
Old_BLM_vs_Young_BLM	Ube2j2	-0.118225	0.578868	0.998285	26.5	63.5
Old_BLM_vs_Young_BLM	Agrn	-0.323647	0.233197	0.998285	26.5	76.3333
Old_BLM_vs_Young_BLM	Isg15	-0.28059	0.392624	0.998285	41	89.6667
Old_BLM_vs_Young_BLM	Cdk6	0.118244	0.618708	0.998285	72	130.5
Old_BLM_vs_Young_BLM	Fam133b	-0.102734	0.613672	0.998285	28.5	65.6667
Old_BLM_vs_Young_BLM	Gatad1	0.192709	0.304284	0.998285	52	102.167
Old_BLM_vs_Young_BLM	Ankib1	0.050242	0.853577	0.998285	32.8333	72.5
Old_BLM_vs_Young_BLM	Krit1	0.0316223	0.8477	0.998285	105.833	215.5
Old_BLM_vs_Young_BLM	Akap9	-0.108642	0.585307	0.998285	104.833	260.167
Old_BLM_vs_Young_BLM	Cdk14	-0.011701	0.933951	0.998285	208.167	435.667
Old_BLM_vs_Young_BLM	Sri	-0.226588	0.307435	0.998285	69.8333	184.5
Old_BLM_vs_Young_BLM	Crot	0.0667414	0.82329	0.998285	15.5	31.5
Old_BLM_vs_Young_BLM	Tmem243	0.369095	0.250596	0.998285	77	113.333
Old_BLM_vs_Young_BLM	Dmtf1	0.0973797	0.665921	0.998285	27.6667	55
Old_BLM_vs_Young_BLM	Hgf	0.150897	0.596917	0.998285	27.1667	57.6667
Old_BLM_vs_Young_BLM	Sema3c	0.155324	0.571432	0.998285	1383	2236.17
Old_BLM_vs_Young_BLM	Cd36	0.0903769	0.684761	0.998285	1357.83	2457.83
Old_BLM_vs_Young_BLM	Tmem60	0.110263	0.712756	0.998285	18.8333	35.8333
Old_BLM_vs_Young_BLM	Ptpn12	-0.0676266	0.703955	0.998285	82.5	179.833
Old_BLM_vs_Young_BLM	Pmpcb	-0.0802033	0.742849	0.998285	20	46.8333
Old_BLM_vs_Young_BLM	Dnajc2	-0.288075	0.284493	0.998285	19.1667	51.3333
Old_BLM_vs_Young_BLM	Psmc2	-0.108078	0.599906	0.998285	38.3333	95.3333
Old_BLM_vs_Young_BLM	Kmt2e	-0.12464	0.508638	0.998285	132.833	275.833
Old_BLM_vs_Young_BLM	Srpk2	0.363293	0.220986	0.998285	39.6667	66.5
Old_BLM_vs_Young_BLM	Tomm7	-0.356871	0.560854	0.998285	129.5	237.5
Old_BLM_vs_Young_BLM	Fam126a	-0.0556478	0.827451	0.998285	26.8333	57.8333
Old_BLM_vs_Young_BLM	Nos3	0.153392	0.607303	0.998285	29	62.5
Old_BLM_vs_Young_BLM	Agap3	-0.112433	0.802579	0.998285	12	30.3333
Old_BLM_vs_Young_BLM	Abcf2	-0.451915	0.196224	0.998285	12.6667	42.6667
Old_BLM_vs_Young_BLM	Chpf2	0.243398	0.460195	0.998285	16.3333	32.6667
Old_BLM_vs_Young_BLM	Rheb	-0.233687	0.388208	0.998285	76.3333	183.833
Old_BLM_vs_Young_BLM	Galnt11	0.112187	0.679524	0.998285	21.3333	43.1667
Old_BLM_vs_Young_BLM	Kmt2c	0.107122	0.652464	0.998285	65.5	126.167
Old_BLM_vs_Young_BLM	Rbm33	0.294294	0.229164	0.998285	28.6667	46.5
Old_BLM_vs_Young_BLM	Nom1	0.350159	0.237657	0.998285	20.3333	37.1667
Old_BLM_vs_Young_BLM	Dnajb6	-0.141323	0.529707	0.998285	66.3333	150.667
Old_BLM_vs_Young_BLM	Hadha	-0.296326	0.197336	0.998285	41.6667	121.5
Old_BLM_vs_Young_BLM	Hadhb	0.188156	0.258259	0.998285	51.5	97.8333
Old_BLM_vs_Young_BLM	Selenoi	0.414239	0.198117	0.998285	30.3333	53
Old_BLM_vs_Young_BLM	Tmem214	-0.419378	0.174709	0.998285	13.3333	41
Old_BLM_vs_Young_BLM	Ost4	-0.218726	0.726001	0.998285	123.333	210.167
Old_BLM_vs_Young_BLM	Emilin1	-0.345542	0.343443	0.998285	33	102.833
Old_BLM_vs_Young_BLM	Preb	-0.0521115	0.855722	0.998285	16.8333	37.3333
Old_BLM_vs_Young_BLM	Atraid	0.142328	0.3449	0.998285	73.5	141.667
Old_BLM_vs_Young_BLM	Mpv17	-0.142833	0.66165	0.998285	18.6667	40.8333
Old_BLM_vs_Young_BLM	Gtf3c2	-0.0529432	0.837642	0.998285	30.8333	63.1667
Old_BLM_vs_Young_BLM	Ppm1g	-0.023187	0.909023	0.998285	35.1667	79.6667
Old_BLM_vs_Young_BLM	Nrbp1	-0.209368	0.395942	0.998285	36.3333	101
Old_BLM_vs_Young_BLM	Ift172	0.0201512	0.9407	0.998285	15	31.1667
Old_BLM_vs_Young_BLM	Slc4a1ap	-0.0356458	0.903023	0.998285	14.5	33.3333
Old_BLM_vs_Young_BLM	Babam2	-0.0258404	0.923711	0.998285	20.5	44.8333
Old_BLM_vs_Young_BLM	Ppp1cb	-0.123823	0.602621	0.998285	63.8333	131
Old_BLM_vs_Young_BLM	Yes1	-0.233525	0.275887	0.998285	63.1667	142.667
Old_BLM_vs_Young_BLM	Ctbp1	-0.10454	0.67522	0.998285	39.6667	103.833
Old_BLM_vs_Young_BLM	Maea	-0.210392	0.398861	0.998285	26.8333	66.6667
Old_BLM_vs_Young_BLM	Slbp	-0.0885741	0.75038	0.998285	29.1667	64.3333
Old_BLM_vs_Young_BLM	Fgfr3	0.17242	0.501592	0.998285	36.3333	69
Old_BLM_vs_Young_BLM	Nsd2	0.057184	0.809679	0.998285	30.6667	70
Old_BLM_vs_Young_BLM	Nelfa	0.156412	0.492777	0.998285	21.1667	40.8333
[truncated: 3,257 more rows]

## Sheet: aCap
test	gene	log2FoldChange	pvalue	padj	raw_aggr_counts_mean_Old	raw_aggr_counts_mean_Young
Old_BLM_vs_Young_BLM	Pcolce2	1.77899	4.40383e-08	0.000438489	100.333	42.6667
Old_BLM_vs_Young_BLM	Sema5a	1.69334	1.00646e-05	0.0334044	20.3333	10.1667
Old_BLM_vs_Young_BLM	Rsrp1	-1.03731	0.000100458	0.250065	24.3333	71
Old_BLM_vs_Young_BLM	Grina	0.960026	0.000140027	0.270129	57.8333	49.1667
Old_BLM_vs_Young_BLM	Serpinh1	-0.961754	0.000478738	0.508059	27.8333	92.6667
Old_BLM_vs_Young_BLM	Sox17	-1.15545	0.123586	0.999514	8.66667	38.3333
Old_BLM_vs_Young_BLM	Tcea1	-0.181196	0.582132	0.999514	18.1667	30.3333
Old_BLM_vs_Young_BLM	Rb1cc1	-0.0497268	0.857504	0.999514	29.3333	45.6667
Old_BLM_vs_Young_BLM	Pcmtd1	0.177246	0.587797	0.999514	14.6667	20.3333
Old_BLM_vs_Young_BLM	Prex2	-0.857029	0.0186192	0.999514	10	28.6667
Old_BLM_vs_Young_BLM	Tram1	0.11938	0.709056	0.999514	19.6667	28.5
Old_BLM_vs_Young_BLM	Eloc	0.30341	0.381364	0.999514	31.8333	37.5
Old_BLM_vs_Young_BLM	Smap1	0.215047	0.318774	0.999514	39.3333	53.5
Old_BLM_vs_Young_BLM	Lmbrd1	0.371443	0.18054	0.999514	23.1667	28.1667
Old_BLM_vs_Young_BLM	Phf3	-0.117694	0.735148	0.999514	14.8333	24.1667
Old_BLM_vs_Young_BLM	Dst	-0.07268	0.758726	0.999514	60.6667	96.3333
Old_BLM_vs_Young_BLM	Cox5b	0.0172845	0.952883	0.999514	44.1667	63.1667
Old_BLM_vs_Young_BLM	Unc50	-0.111845	0.774991	0.999514	13.5	21
Old_BLM_vs_Young_BLM	Eif5b	0.051752	0.889733	0.999514	16.5	28.6667
Old_BLM_vs_Young_BLM	Aff3	-0.147482	0.653698	0.999514	18.3333	33.3333
Old_BLM_vs_Young_BLM	Map4k4	-0.273736	0.472285	0.999514	17.1667	33.5
Old_BLM_vs_Young_BLM	Slc39a10	-0.0598237	0.856676	0.999514	12.8333	21.1667
Old_BLM_vs_Young_BLM	Tmeff2	0.815278	0.0133602	0.999514	26.6667	22.5
Old_BLM_vs_Young_BLM	Cavin2	-0.119404	0.673937	0.999514	255.333	385
Old_BLM_vs_Young_BLM	Stat1	0.659509	0.04125	0.999514	24.8333	26.5
Old_BLM_vs_Young_BLM	Gls	-0.128121	0.689254	0.999514	19.5	30.6667
Old_BLM_vs_Young_BLM	Hecw2	0.174113	0.578412	0.999514	24	33.6667
Old_BLM_vs_Young_BLM	Ankrd44	-0.0789236	0.802769	0.999514	24.3333	38.1667
Old_BLM_vs_Young_BLM	Sf3b1	-0.0566085	0.829949	0.999514	39.5	67.8333
Old_BLM_vs_Young_BLM	Hspd1	0.00143267	0.996094	0.999514	19.1667	29.5
Old_BLM_vs_Young_BLM	Hspe1	-0.387075	0.304812	0.999514	21.6667	37.8333
Old_BLM_vs_Young_BLM	Mob4	-0.173917	0.560048	0.999514	17.3333	29.8333
Old_BLM_vs_Young_BLM	Bzw1	-0.431217	0.131807	0.999514	20.8333	46
Old_BLM_vs_Young_BLM	Clk1	0.0405351	0.911631	0.999514	21.5	30.3333
Old_BLM_vs_Young_BLM	Ndufb3	-0.142117	0.689229	0.999514	25.6667	34.8333
Old_BLM_vs_Young_BLM	Cflar	-0.0216181	0.937242	0.999514	26.1667	38
Old_BLM_vs_Young_BLM	Bmpr2	0.145477	0.40217	0.999514	251	315.667
Old_BLM_vs_Young_BLM	Nbeal1	0.105687	0.723128	0.999514	18.8333	27.8333
Old_BLM_vs_Young_BLM	Raph1	0.537478	0.00950937	0.999514	91.3333	103.167
Old_BLM_vs_Young_BLM	Ino80d	-0.145424	0.713474	0.999514	11.3333	21.6667
Old_BLM_vs_Young_BLM	Eef1b2	0.0146795	0.957019	0.999514	49.3333	75.5
Old_BLM_vs_Young_BLM	Klf7	-0.0126274	0.946226	0.999514	146.167	215
Old_BLM_vs_Young_BLM	Creb1	-0.512187	0.26245	0.999514	10.1667	21.5
Old_BLM_vs_Young_BLM	Acadl	0.12844	0.639033	0.999514	32.5	46.6667
Old_BLM_vs_Young_BLM	Arpc2	0.122382	0.477652	0.999514	113.5	166.667
Old_BLM_vs_Young_BLM	Aamp	0.0703984	0.873324	0.999514	12.6667	22.5
Old_BLM_vs_Young_BLM	Pnkd	-0.151427	0.609334	0.999514	28.5	42.8333
Old_BLM_vs_Young_BLM	Tmbim1	0.282307	0.351815	0.999514	37.1667	47
Old_BLM_vs_Young_BLM	Cul3	-0.265157	0.381413	0.999514	15	29.8333
Old_BLM_vs_Young_BLM	Mff	0.21417	0.493839	0.999514	18.8333	24.8333
Old_BLM_vs_Young_BLM	Agfg1	0.00216896	0.99164	0.999514	75.3333	128.333
Old_BLM_vs_Young_BLM	Trip12	-0.071222	0.825855	0.999514	15.6667	26.6667
Old_BLM_vs_Young_BLM	Cab39	0.0256222	0.947941	0.999514	18.8333	25.6667
Old_BLM_vs_Young_BLM	Psmd1	-0.381377	0.192559	0.999514	20	39.3333
Old_BLM_vs_Young_BLM	Ncl	-0.0239435	0.947478	0.999514	28.3333	50.6667
Old_BLM_vs_Young_BLM	Ptma	-0.0232823	0.89844	0.999514	292.333	438.167
Old_BLM_vs_Young_BLM	Agap1	0.0724856	0.876678	0.999514	14	20.8333
Old_BLM_vs_Young_BLM	Ackr3	-0.361926	0.590187	0.999514	9.66667	27.6667
Old_BLM_vs_Young_BLM	Lrrfip1	-0.794848	0.0348967	0.999514	9	25.8333
Old_BLM_vs_Young_BLM	Cops9	-0.327533	0.408129	0.999514	22.6667	35
Old_BLM_vs_Young_BLM	Hdlbp	-0.0949871	0.82073	0.999514	18.6667	42.5
Old_BLM_vs_Young_BLM	Fam174a	-0.0539954	0.874912	0.999514	16	23.3333
Old_BLM_vs_Young_BLM	Pam	-0.232721	0.493886	0.999514	68.1667	92.8333
Old_BLM_vs_Young_BLM	Bcl2	0.220491	0.609623	0.999514	12.6667	21
Old_BLM_vs_Young_BLM	Vps4b	-0.167523	0.578296	0.999514	18.8333	31.5
Old_BLM_vs_Young_BLM	Tsn	0.0863827	0.765881	0.999514	23.1667	34.8333
Old_BLM_vs_Young_BLM	Ptpn4	-0.293593	0.294328	0.999514	19.8333	42.8333
Old_BLM_vs_Young_BLM	Dbi	-0.0685324	0.802975	0.999514	25	38.8333
Old_BLM_vs_Young_BLM	Actr3	-0.0494111	0.847123	0.999514	37.1667	60.3333
Old_BLM_vs_Young_BLM	Nckap5	-0.282451	0.540609	0.999514	15.5	27.6667
Old_BLM_vs_Young_BLM	R3hdm1	0.197065	0.55419	0.999514	14.5	20.6667
Old_BLM_vs_Young_BLM	Ubxn4	-0.0886795	0.74342	0.999514	24.1667	41.1667
Old_BLM_vs_Young_BLM	Srgap2	-0.234545	0.501245	0.999514	14.3333	24.6667
Old_BLM_vs_Young_BLM	Nucks1	0.20415	0.475821	0.999514	31.3333	45
Old_BLM_vs_Young_BLM	Tmcc2	0.222411	0.457846	0.999514	73.6667	83.1667
Old_BLM_vs_Young_BLM	Snrpe	0.0917158	0.789291	0.999514	32.5	44.3333
Old_BLM_vs_Young_BLM	Btg2	0.0570309	0.915986	0.999514	26.5	32.6667
Old_BLM_vs_Young_BLM	Adipor1	0.165184	0.605826	0.999514	18.3333	26.5
Old_BLM_vs_Young_BLM	Kdm5b	-0.528917	0.189099	0.999514	8.33333	20.6667
Old_BLM_vs_Young_BLM	Timm17a	0.148683	0.635379	0.999514	20.5	28.3333
Old_BLM_vs_Young_BLM	Nav1	0.0204824	0.943562	0.999514	59.8333	96.3333
Old_BLM_vs_Young_BLM	Csrp1	-0.248037	0.486963	0.999514	34.3333	66
Old_BLM_vs_Young_BLM	Phlda3	0.434472	0.186812	0.999514	70.5	84.3333
Old_BLM_vs_Young_BLM	Glrx2	0.174803	0.599634	0.999514	14.3333	20.8333
Old_BLM_vs_Young_BLM	Trove2	0.135664	0.67904	0.999514	17.6667	24.3333
Old_BLM_vs_Young_BLM	Tpr	-0.0471671	0.858351	0.999514	36.6667	59.1667
Old_BLM_vs_Young_BLM	Rgl1	-0.0602344	0.836247	0.999514	28.3333	44
Old_BLM_vs_Young_BLM	Arpc5	-0.534793	0.0365158	0.999514	26.3333	57.5
Old_BLM_vs_Young_BLM	Lamc1	-0.586782	0.174187	0.999514	10.8333	23.8333
Old_BLM_vs_Young_BLM	Glul	-0.13371	0.702065	0.999514	16.5	25
Old_BLM_vs_Young_BLM	Ier5	-0.0631182	0.866655	0.999514	32	52.3333
Old_BLM_vs_Young_BLM	Qsox1	-0.0389154	0.94026	0.999514	20.8333	38.5
Old_BLM_vs_Young_BLM	Tor1aip1	0.252565	0.424519	0.999514	19.5	25.3333
Old_BLM_vs_Young_BLM	Rasal2	-0.0693838	0.806986	0.999514	36.6667	59.3333
Old_BLM_vs_Young_BLM	Cacybp	-0.475864	0.218257	0.999514	15.1667	33.5
Old_BLM_vs_Young_BLM	Rc3h1	-0.0434032	0.877237	0.999514	18.8333	30.3333
Old_BLM_vs_Young_BLM	Prdx6	-0.447883	0.345383	0.999514	9.83333	23.3333
Old_BLM_vs_Young_BLM	Prrc2c	-0.128693	0.569388	0.999514	48.6667	85.1667
Old_BLM_vs_Young_BLM	Fmo1	-0.0868712	0.77954	0.999514	147.5	193
Old_BLM_vs_Young_BLM	Mpc2	-0.121168	0.715797	0.999514	21.6667	34.1667
Old_BLM_vs_Young_BLM	Rcsd1	-0.140357	0.674628	0.999514	35	76.1667
Old_BLM_vs_Young_BLM	Tmco1	-0.157785	0.517744	0.999514	35.1667	61.1667
Old_BLM_vs_Young_BLM	Mgst3	0.392116	0.202093	0.999514	64	68.3333
Old_BLM_vs_Young_BLM	Atf6	-0.366002	0.329226	0.999514	10.1667	20.1667
Old_BLM_vs_Young_BLM	Ndufs2	-0.108284	0.79002	0.999514	13.5	23.5
Old_BLM_vs_Young_BLM	Ufc1	-0.174768	0.600481	0.999514	13.3333	23.8333
Old_BLM_vs_Young_BLM	Copa	-0.0672265	0.829366	0.999514	21.5	33.8333
Old_BLM_vs_Young_BLM	Dcaf8	0.0219666	0.955993	0.999514	13.8333	22.6667
Old_BLM_vs_Young_BLM	Pea15a	0.118543	0.725505	0.999514	33.1667	47.8333
Old_BLM_vs_Young_BLM	Tagln2	-0.206008	0.322363	0.999514	125.833	243.667
Old_BLM_vs_Young_BLM	Mndal	0.0345553	0.896826	0.999514	25.5	36.3333
Old_BLM_vs_Young_BLM	Ifi203	0.344505	0.207793	0.999514	33.6667	41.6667
Old_BLM_vs_Young_BLM	Cep170	-0.0374802	0.890964	0.999514	20.5	33
Old_BLM_vs_Young_BLM	Hnrnpu	0.0496678	0.852845	0.999514	54.3333	91.3333
Old_BLM_vs_Young_BLM	Cdc42bpa	0.432841	0.119643	0.999514	32.3333	35.1667
Old_BLM_vs_Young_BLM	Itpkb	-0.133744	0.613879	0.999514	54	93.6667
Old_BLM_vs_Young_BLM	Acbd3	-0.122582	0.733767	0.999514	13.5	22
Old_BLM_vs_Young_BLM	H3f3a	0.0297991	0.868727	0.999514	129.833	208.833
Old_BLM_vs_Young_BLM	Cnih4	-0.0917674	0.762989	0.999514	23.3333	38.6667
Old_BLM_vs_Young_BLM	Wdr26	-0.294588	0.314894	0.999514	24.3333	45.8333
Old_BLM_vs_Young_BLM	Srp9	0.354438	0.272131	0.999514	31.5	37.5
Old_BLM_vs_Young_BLM	Degs1	-0.590947	0.048119	0.999514	16.1667	36.8333
Old_BLM_vs_Young_BLM	Capn2	-0.150557	0.694294	0.999514	24.3333	39.8333
Old_BLM_vs_Young_BLM	Mia3	-0.0434594	0.896631	0.999514	13.3333	21.8333
Old_BLM_vs_Young_BLM	Hlx	0.161666	0.685642	0.999514	20.3333	25.8333
Old_BLM_vs_Young_BLM	Marc2	0.116388	0.71934	0.999514	23.5	37.3333
Old_BLM_vs_Young_BLM	Eprs	-0.231143	0.483172	0.999514	16.5	29.1667
Old_BLM_vs_Young_BLM	Nenf	0.167646	0.56145	0.999514	25.8333	34.3333
Old_BLM_vs_Young_BLM	Ppp2r5a	-0.118021	0.695094	0.999514	52.5	76.6667
Old_BLM_vs_Young_BLM	Slc30a1	0.0196592	0.946303	0.999514	26.3333	36.8333
Old_BLM_vs_Young_BLM	Plxna2	0.376142	0.268566	0.999514	35.8333	43.6667
Old_BLM_vs_Young_BLM	Cd34	0.0227277	0.932913	0.999514	215.333	390
Old_BLM_vs_Young_BLM	Cr1l	0.149037	0.56752	0.999514	34.5	48.1667
Old_BLM_vs_Young_BLM	Atp5c1	0.0162838	0.945846	0.999514	38.8333	58
Old_BLM_vs_Young_BLM	Rsu1	0.121113	0.640131	0.999514	32.5	50
Old_BLM_vs_Young_BLM	Vim	-0.183464	0.366511	0.999514	302.333	573.333
Old_BLM_vs_Young_BLM	Mllt10	-0.219646	0.520492	0.999514	12.3333	21.5
Old_BLM_vs_Young_BLM	Dnajc1	-0.142232	0.589263	0.999514	21.6667	36.6667
Old_BLM_vs_Young_BLM	Commd3	-0.206802	0.567935	0.999514	21	31.3333
Old_BLM_vs_Young_BLM	Etl4	-0.655636	0.0814573	0.999514	9.5	23.3333
Old_BLM_vs_Young_BLM	Abi1	0.121194	0.641709	0.999514	47	62.8333
Old_BLM_vs_Young_BLM	Acbd5	0.541649	0.0538624	0.999514	38	44.1667
Old_BLM_vs_Young_BLM	Tubb4b	-0.041687	0.924067	0.999514	34.6667	61.6667
Old_BLM_vs_Young_BLM	Npdc1	-0.151243	0.613471	0.999514	23.3333	44.1667
Old_BLM_vs_Young_BLM	Edf1	0.129077	0.677672	0.999514	44.5	64.1667
Old_BLM_vs_Young_BLM	Notch1	-0.00384715	0.987964	0.999514	40.6667	59.3333
Old_BLM_vs_Young_BLM	Egfl7	-0.0203109	0.943641	0.999514	226.333	396.667
Old_BLM_vs_Young_BLM	Sptan1	-0.110399	0.750461	0.999514	50.8333	99.1667
Old_BLM_vs_Young_BLM	Set	-0.109846	0.694911	0.999514	22.3333	39.6667
Old_BLM_vs_Young_BLM	Lrrc8a	-0.593496	0.0540823	0.999514	18.3333	39.3333
Old_BLM_vs_Young_BLM	Ier5l	-0.00385419	0.992925	0.999514	11	22
Old_BLM_vs_Young_BLM	Prrc2b	-0.136953	0.718989	0.999514	14.3333	25.6667
Old_BLM_vs_Young_BLM	Swi5	-0.316778	0.225599	0.999514	22.8333	44
Old_BLM_vs_Young_BLM	Eng	0.11089	0.734021	0.999514	133.833	197.833
Old_BLM_vs_Young_BLM	Sh2d3c	-0.420635	0.478205	0.999514	13.1667	28.1667
Old_BLM_vs_Young_BLM	Stxbp1	0.411577	0.258115	0.999514	17.5	23.6667
Old_BLM_vs_Young_BLM	Gapvd1	-0.317974	0.339505	0.999514	14.8333	25.8333
Old_BLM_vs_Young_BLM	Hspa5	-0.445255	0.15574	0.999514	50.1667	126.5
Old_BLM_vs_Young_BLM	Fbxw2	0.26009	0.383477	0.999514	24.3333	31.5
Old_BLM_vs_Young_BLM	Rab14	-0.160532	0.463457	0.999514	50.8333	83.3333
Old_BLM_vs_Young_BLM	Ggta1	-0.312248	0.361565	0.999514	16.3333	31.8333
Old_BLM_vs_Young_BLM	Ndufa8	-0.206807	0.461663	0.999514	19	35.3333
Old_BLM_vs_Young_BLM	Psmb7	0.147757	0.69561	0.999514	14.6667	23.6667
Old_BLM_vs_Young_BLM	Fmnl2	0.557603	0.0918021	0.999514	30.1667	29
Old_BLM_vs_Young_BLM	Prpf40a	-0.49837	0.126283	0.999514	13.6667	31.5
Old_BLM_vs_Young_BLM	Tanc1	-0.134224	0.672921	0.999514	32	56.6667
Old_BLM_vs_Young_BLM	Rbms1	-0.00989935	0.965736	0.999514	97.6667	134
Old_BLM_vs_Young_BLM	Dpp4	-0.257942	0.426094	0.999514	19.8333	32.6667
Old_BLM_vs_Young_BLM	Grb14	-0.0858241	0.826809	0.999514	27.3333	34.1667
Old_BLM_vs_Young_BLM	Scn7a	-0.600044	0.00268079	0.999514	187.833	457.167
Old_BLM_vs_Young_BLM	Nostrin	-0.205579	0.272455	0.999514	70.8333	130.833
Old_BLM_vs_Young_BLM	Ppig	0.0344055	0.90601	0.999514	26.6667	40.3333
Old_BLM_vs_Young_BLM	Ssb	-0.176669	0.444996	0.999514	37.3333	63.3333
Old_BLM_vs_Young_BLM	Ubr3	-0.0298383	0.933773	0.999514	13.3333	20.5
Old_BLM_vs_Young_BLM	Dync1i2	-0.124574	0.620756	0.999514	25	41.1667
Old_BLM_vs_Young_BLM	Itga6	-0.594348	0.172088	0.999514	10.3333	24.8333
Old_BLM_vs_Young_BLM	Sp3	-0.0765214	0.817759	0.999514	13.1667	21.1667
Old_BLM_vs_Young_BLM	Atp5g3	0.114418	0.750945	0.999514	23.8333	31.3333
Old_BLM_vs_Young_BLM	Hnrnpa3	0.315207	0.189945	0.999514	34	43.1667
Old_BLM_vs_Young_BLM	Nfe2l2	0.116855	0.689225	0.999514	24.3333	36.3333
Old_BLM_vs_Young_BLM	Nckap1	0.133832	0.647897	0.999514	30.8333	47.1667
Old_BLM_vs_Young_BLM	Calcrl	-0.247732	0.157962	0.999514	424	709.833
Old_BLM_vs_Young_BLM	Ctnnd1	-0.130229	0.671361	0.999514	31.6667	43.8333
Old_BLM_vs_Young_BLM	Slc43a3	0.335627	0.199394	0.999514	61.8333	69.1667
Old_BLM_vs_Young_BLM	Celf1	0.472849	0.0883897	0.999514	23.6667	27.3333
Old_BLM_vs_Young_BLM	Psmc3	-0.110489	0.749739	0.999514	20.3333	37.5
Old_BLM_vs_Young_BLM	Lrp4	-0.217428	0.568387	0.999514	13.5	20.5
Old_BLM_vs_Young_BLM	Dgkz	-0.0446225	0.896351	0.999514	27.1667	40.5
Old_BLM_vs_Young_BLM	Chst1	0.135517	0.644902	0.999514	63.3333	90.8333
Old_BLM_vs_Young_BLM	Tspan18	-0.153692	0.481019	0.999514	43.1667	73
Old_BLM_vs_Young_BLM	Hsd17b12	0.0426181	0.907564	0.999514	14.3333	23.1667
Old_BLM_vs_Young_BLM	Caprin1	0.0140204	0.965338	0.999514	17.5	28
Old_BLM_vs_Young_BLM	Lmo2	-0.027309	0.928829	0.999514	25.8333	41.6667
Old_BLM_vs_Young_BLM	Eif3m	0.179977	0.54502	0.999514	19.3333	29.3333
Old_BLM_vs_Young_BLM	Fibin	-0.408233	0.161715	0.999514	100.833	185
Old_BLM_vs_Young_BLM	Nop10	-0.597653	0.145201	0.999514	19.3333	37.3333
Old_BLM_vs_Young_BLM	Emc4	-0.0182189	0.954183	0.999514	15.3333	24.3333
Old_BLM_vs_Young_BLM	Emc7	0.0291901	0.923463	0.999514	40.3333	53.8333
Old_BLM_vs_Young_BLM	Srp14	0.135051	0.678986	0.999514	39.1667	50.8333
Old_BLM_vs_Young_BLM	Inafm2	0.278161	0.368107	0.999514	19.8333	27
Old_BLM_vs_Young_BLM	Rtf1	-0.424749	0.233434	0.999514	15	28.3333
Old_BLM_vs_Young_BLM	Ehd4	0.114656	0.720184	0.999514	318.333	442.667
Old_BLM_vs_Young_BLM	Stard9	-0.0263381	0.92937	0.999514	38	57.6667
Old_BLM_vs_Young_BLM	Pdia3	-0.224068	0.293402	0.999514	60	114.5
Old_BLM_vs_Young_BLM	Serf2	0.0123711	0.959621	0.999514	117	175.167
Old_BLM_vs_Young_BLM	Casc4	-0.232288	0.400728	0.999514	37.5	70.1667
Old_BLM_vs_Young_BLM	B2m	0.409077	0.0738439	0.999514	427.5	505.333
Old_BLM_vs_Young_BLM	Sema6d	-0.682692	0.0555126	0.999514	13.6667	29.8333
Old_BLM_vs_Young_BLM	Eid1	-0.243464	0.492525	0.999514	21.6667	43.8333
Old_BLM_vs_Young_BLM	Secisbp2l	-0.206282	0.514558	0.999514	16.3333	27.6667
Old_BLM_vs_Young_BLM	Sppl2a	0.0273041	0.899737	0.999514	44	67.3333
Old_BLM_vs_Young_BLM	Mertk	0.0894295	0.759453	0.999514	29.3333	39.5
Old_BLM_vs_Young_BLM	Sirpa	0.0627828	0.878218	0.999514	28.5	41.3333
Old_BLM_vs_Young_BLM	Snrpb	0.0440079	0.835778	0.999514	43.6667	66.3333
Old_BLM_vs_Young_BLM	Ptpra	-0.239513	0.447555	0.999514	23	44.5
Old_BLM_vs_Young_BLM	Ddrgk1	0.0961801	0.786347	0.999514	20.1667	30.6667
Old_BLM_vs_Young_BLM	Hspa12b	-0.0549018	0.894841	0.999514	25	37.8333
Old_BLM_vs_Young_BLM	Cenpb	-0.0282315	0.96233	0.999514	14.1667	22
Old_BLM_vs_Young_BLM	Cds2	0.0699574	0.82966	0.999514	30.1667	45.1667
Old_BLM_vs_Young_BLM	Plcb1	-1.19583	0.0380906	0.999514	4.5	21.1667
Old_BLM_vs_Young_BLM	Plcb4	-0.159123	0.661775	0.999514	16.6667	26.8333
Old_BLM_vs_Young_BLM	Btbd3	-0.406839	0.275831	0.999514	13.6667	27.3333
Old_BLM_vs_Young_BLM	Dstn	-0.277307	0.306036	0.999514	40.5	64
Old_BLM_vs_Young_BLM	Rrbp1	-0.324438	0.160682	0.999514	64.1667	143
Old_BLM_vs_Young_BLM	Rin2	-0.19025	0.632102	0.999514	14.5	24.1667
Old_BLM_vs_Young_BLM	Naa20	-0.0612999	0.844305	0.999514	17.5	28
Old_BLM_vs_Young_BLM	Xrn2	0.113961	0.726106	0.999514	15.3333	22.6667
Old_BLM_vs_Young_BLM	Thbd	-0.0727848	0.766619	0.999514	211.167	304.5
Old_BLM_vs_Young_BLM	Cd93	-0.162082	0.662369	0.999514	36.8333	69.5
Old_BLM_vs_Young_BLM	Fkbp1a	0.11721	0.490047	0.999514	278	413.667
Old_BLM_vs_Young_BLM	H13	-0.016614	0.963783	0.999514	16.5	28
Old_BLM_vs_Young_BLM	Id1	0.183266	0.382463	0.999514	109.167	146.167
Old_BLM_vs_Young_BLM	Bcl2l1	-0.498101	0.225241	0.999514	15.8333	29.5
Old_BLM_vs_Young_BLM	Ccm2l	-0.0155587	0.969374	0.999514	12.8333	20.3333
Old_BLM_vs_Young_BLM	Mapre1	-0.168346	0.574048	0.999514	25.1667	43.5
Old_BLM_vs_Young_BLM	Chmp4b	0.677782	0.0345306	0.999514	38.3333	42.1667
Old_BLM_vs_Young_BLM	Raly	-0.111928	0.74448	0.999514	23.8333	47.6667
Old_BLM_vs_Young_BLM	Eif2s2	-0.372072	0.195641	0.999514	28.5	57.1667
Old_BLM_vs_Young_BLM	Dynlrb1	-0.0658834	0.798866	0.999514	27.1667	45
Old_BLM_vs_Young_BLM	Map1lc3a	0.0747453	0.7529	0.999514	56	73.1667
Old_BLM_vs_Young_BLM	Eif6	0.122831	0.699484	0.999514	17	25.8333
Old_BLM_vs_Young_BLM	Romo1	0.228133	0.501498	0.999514	24	28
Old_BLM_vs_Young_BLM	Rbm39	-0.244751	0.166658	0.999514	89.8333	157
Old_BLM_vs_Young_BLM	Scand1	-0.217798	0.386566	0.999514	30.8333	50.5
Old_BLM_vs_Young_BLM	Dlgap4	-0.0343467	0.940805	0.999514	15.8333	25.1667
Old_BLM_vs_Young_BLM	Samhd1	0.645059	0.0276842	0.999514	24.8333	27.6667
Old_BLM_vs_Young_BLM	Rpn2	-0.25632	0.373577	0.999514	23.3333	40.8333
Old_BLM_vs_Young_BLM	Tgm2	0.0947416	0.813488	0.999514	30.8333	55.3333
Old_BLM_vs_Young_BLM	Ppp1r16b	-0.0135296	0.953805	0.999514	62	88.5
Old_BLM_vs_Young_BLM	Top1	-0.493008	0.0906342	0.999514	37.8333	82.6667
Old_BLM_vs_Young_BLM	Plcg1	-0.117376	0.782132	0.999514	14	25.1667
Old_BLM_vs_Young_BLM	Srsf6	-0.224523	0.533216	0.999514	13.3333	22.3333
Old_BLM_vs_Young_BLM	Tox2	0.0145606	0.964782	0.999514	15.8333	23
Old_BLM_vs_Young_BLM	Serinc3	0.31346	0.0949352	0.999514	277.167	307.333
Old_BLM_vs_Young_BLM	Pkig	0.464218	0.128915	0.999514	19.6667	24.1667
Old_BLM_vs_Young_BLM	Ywhab	-0.170982	0.429947	0.999514	55.8333	91.5
Old_BLM_vs_Young_BLM	Sys1	0.0409075	0.890472	0.999514	20.5	31.6667
Old_BLM_vs_Young_BLM	Ctsa	0.257866	0.480743	0.999514	20.6667	31
Old_BLM_vs_Young_BLM	Pltp	-0.272233	0.317743	0.999514	63	115.333
Old_BLM_vs_Young_BLM	Zmynd8	-0.606782	0.119213	0.999514	8.66667	20.5
Old_BLM_vs_Young_BLM	Ncoa3	-0.28474	0.353471	0.999514	21.3333	38
Old_BLM_vs_Young_BLM	Ptpn1	-0.216898	0.538723	0.999514	19.8333	37
Old_BLM_vs_Young_BLM	Vapb	0.0554749	0.865823	0.999514	13.3333	20.6667
Old_BLM_vs_Young_BLM	Gnas	-0.166295	0.364586	0.999514	111.667	203
Old_BLM_vs_Young_BLM	Ctsz	-0.273603	0.446362	0.999514	12.5	22.8333
Old_BLM_vs_Young_BLM	Atp5e	0.0940834	0.803585	0.999514	57.6667	75.3333
Old_BLM_vs_Young_BLM	Psma7	-0.0311377	0.885294	0.999514	54.8333	82.1667
Old_BLM_vs_Young_BLM	Ythdf1	-0.146118	0.698712	0.999514	12.1667	20.3333
Old_BLM_vs_Young_BLM	Ppdpf	-0.223997	0.444759	0.999514	21.1667	35.8333
Old_BLM_vs_Young_BLM	Tpd52l2	-0.415718	0.275439	0.999514	10.3333	21.1667
Old_BLM_vs_Young_BLM	Dnajc5	0.204791	0.608111	0.999514	16.5	20.5
Old_BLM_vs_Young_BLM	Sox18	0.121518	0.732887	0.999514	41.5	47.6667
Old_BLM_vs_Young_BLM	Rbm3	0.281536	0.260847	0.999514	60.8333	75.6667
Old_BLM_vs_Young_BLM	Dynlt3	0.204661	0.532852	0.999514	18.1667	27.6667
Old_BLM_vs_Young_BLM	Tspan7	-0.108858	0.645977	0.999514	157.167	231.167
Old_BLM_vs_Young_BLM	Atp6ap2	0.374842	0.201575	0.999514	19.3333	25.3333
Old_BLM_vs_Young_BLM	Usp9x	0.0608181	0.852928	0.999514	20.1667	26.1667
Old_BLM_vs_Young_BLM	Ddx3x	-0.113129	0.699374	0.999514	40.5	69.5
Old_BLM_vs_Young_BLM	Ndufb11	-0.0911394	0.726688	0.999514	41.1667	64
Old_BLM_vs_Young_BLM	Uba1	0.0178206	0.966014	0.999514	12.5	21.3333
Old_BLM_vs_Young_BLM	Pgrmc1	-0.0368566	0.902011	0.999514	17.6667	28.8333
Old_BLM_vs_Young_BLM	Slc25a5	-0.498701	0.0785891	0.999514	19.6667	44.8333
Old_BLM_vs_Young_BLM	Ndufa1	0.0499572	0.909209	0.999514	16.8333	22.6667
Old_BLM_vs_Young_BLM	Lamp2	0.0969927	0.670556	0.999514	55.5	80.6667
Old_BLM_vs_Young_BLM	Thoc2	0.111339	0.708593	0.999514	17.3333	25.8333
Old_BLM_vs_Young_BLM	Xiap	0.0667771	0.781637	0.999514	34.8333	48.1667
Old_BLM_vs_Young_BLM	Stag2	-0.061394	0.831297	0.999514	18.8333	30.5
Old_BLM_vs_Young_BLM	Apln	-0.2974	0.192129	0.999514	42.8333	79
Old_BLM_vs_Young_BLM	Rtl8a	-0.0824446	0.673953	0.999514	66.1667	111
Old_BLM_vs_Young_BLM	Rtl8b	0.188733	0.46104	0.999514	37.3333	53.5
Old_BLM_vs_Young_BLM	Bcap31	0.349186	0.264969	0.999514	24.6667	35.8333
Old_BLM_vs_Young_BLM	Ssr4	0.0954234	0.759169	0.999514	25.6667	37.5
Old_BLM_vs_Young_BLM	Atp6ap1	0.0457242	0.872023	0.999514	28.5	41.8333
Old_BLM_vs_Young_BLM	Fundc2	-0.182178	0.59403	0.999514	18	30.5
Old_BLM_vs_Young_BLM	Vbp1	-0.286985	0.450957	0.999514	12.3333	20.8333
Old_BLM_vs_Young_BLM	Pls3	-0.119449	0.662172	0.999514	35.6667	60.6667
Old_BLM_vs_Young_BLM	Tbl1x	0.04369	0.877101	0.999514	19.3333	31.1667
Old_BLM_vs_Young_BLM	Tmem47	-0.591177	0.0618565	0.999514	19.3333	42.1667
Old_BLM_vs_Young_BLM	Msn	-0.0930931	0.684369	0.999514	128	240.833
Old_BLM_vs_Young_BLM	Ar	0.240008	0.438554	0.999514	26.1667	35.3333
Old_BLM_vs_Young_BLM	Stard8	-0.0334638	0.912194	0.999514	38.6667	52.5
Old_BLM_vs_Young_BLM	Efnb1	0.02722	0.931239	0.999514	34	52.1667
Old_BLM_vs_Young_BLM	Il2rg	0.0973595	0.726322	0.999514	25	39.8333
Old_BLM_vs_Young_BLM	Nono	-0.0106216	0.974347	0.999514	14.6667	25.1667
Old_BLM_vs_Young_BLM	Ogt	0.00313428	0.991855	0.999514	19	29.8333
Old_BLM_vs_Young_BLM	Atrx	-0.128844	0.596137	0.999514	40.8333	72.1667
Old_BLM_vs_Young_BLM	Magt1	-0.0712644	0.791052	0.999514	23.3333	40.3333
Old_BLM_vs_Young_BLM	Cox7b	-0.0328403	0.899225	0.999514	31.1667	49.8333
Old_BLM_vs_Young_BLM	Sh3bgrl	-0.0627901	0.839773	0.999514	31.8333	45.6667
Old_BLM_vs_Young_BLM	Hnrnph2	-0.253751	0.457951	0.999514	14.8333	28.5
Old_BLM_vs_Young_BLM	Tceal9	-0.18926	0.57771	0.999514	15.1667	26.1667
Old_BLM_vs_Young_BLM	Morf4l2	-0.103284	0.767144	0.999514	18.5	32.5
Old_BLM_vs_Young_BLM	Tsc22d3	-0.834423	0.0651443	0.999514	10.5	30
Old_BLM_vs_Young_BLM	Huwe1	0.0178368	0.953583	0.999514	17.1667	24.8333
Old_BLM_vs_Young_BLM	Smc1a	0.00323889	0.990873	0.999514	31.3333	50.8333
Old_BLM_vs_Young_BLM	Nbdy	-0.352273	0.339971	0.999514	10	20.1667
Old_BLM_vs_Young_BLM	Sat1	-0.170359	0.636931	0.999514	15.1667	23.1667
Old_BLM_vs_Young_BLM	Eif1ax	-0.143823	0.672916	0.999514	12.8333	20.5
Old_BLM_vs_Young_BLM	Rbbp7	-0.782959	0.0534618	0.999514	8	21
Old_BLM_vs_Young_BLM	Syap1	0.0426843	0.903405	0.999514	12.8333	20.1667
Old_BLM_vs_Young_BLM	Ap1s2	-0.157156	0.66088	0.999514	11.8333	21
Old_BLM_vs_Young_BLM	Mospd2	0.42429	0.188693	0.999514	17.5	22.1667
Old_BLM_vs_Young_BLM	Tmsb4x	0.0789076	0.647394	0.999514	458.667	608.167
Old_BLM_vs_Young_BLM	Arhgap6	-0.0210089	0.933107	0.999514	29	46
Old_BLM_vs_Young_BLM	Stmn2	0.241369	0.292723	0.999514	163.333	193.667
Old_BLM_vs_Young_BLM	Zfp704	-0.00203571	0.996402	0.999514	13.6667	23.3333
Old_BLM_vs_Young_BLM	Tnfsf10	0.123906	0.506789	0.999514	61.8333	92
Old_BLM_vs_Young_BLM	Tnik	0.0777037	0.867443	0.999514	11.8333	20.3333
Old_BLM_vs_Young_BLM	Sec62	-0.191472	0.465705	0.999514	76	111.5
Old_BLM_vs_Young_BLM	Skil	-0.308102	0.362844	0.999514	26.1667	43
Old_BLM_vs_Young_BLM	Pik3ca	-0.349302	0.289288	0.999514	14.3333	25.1667
Old_BLM_vs_Young_BLM	Ndufb5	-0.178756	0.571651	0.999514	24.8333	45
Old_BLM_vs_Young_BLM	Ttc14	-0.0796658	0.771955	0.999514	23	38.3333
Old_BLM_vs_Young_BLM	Fxr1	-0.191354	0.574987	0.999514	13.1667	22.6667
Old_BLM_vs_Young_BLM	Dnajc19	0.0619076	0.864761	0.999514	16.6667	22
Old_BLM_vs_Young_BLM	Anxa5	-0.0275698	0.893653	0.999514	52.3333	83.8333
Old_BLM_vs_Young_BLM	Elf2	-0.270703	0.38536	0.999514	15.1667	30.5
Old_BLM_vs_Young_BLM	Ndufc1	0.11136	0.732911	0.999514	30	38.6667
Old_BLM_vs_Young_BLM	Lhfp	-0.347013	0.312451	0.999514	30.8333	56.6667
Old_BLM_vs_Young_BLM	Tm4sf1	-0.357083	0.309003	0.999514	29.1667	59.6667
Old_BLM_vs_Young_BLM	Wwtr1	-0.487121	0.167724	0.999514	17	41.5
Old_BLM_vs_Young_BLM	Rnf13	0.0559683	0.874772	0.999514	15.1667	22.8333
Old_BLM_vs_Young_BLM	Selenot	-0.331363	0.230467	0.999514	18.5	37.3333
Old_BLM_vs_Young_BLM	Mbnl1	0.00267815	0.989566	0.999514	63.5	93.6667
Old_BLM_vs_Young_BLM	Dhx36	-0.402853	0.179127	0.999514	15.6667	31.6667
Old_BLM_vs_Young_BLM	Ssr3	-0.406298	0.201994	0.999514	27.1667	49.8333
Old_BLM_vs_Young_BLM	Ccnl1	-0.45204	0.233153	0.999514	15.5	32
Old_BLM_vs_Young_BLM	Kpna4	-0.184407	0.562483	0.999514	22.3333	34.1667
Old_BLM_vs_Young_BLM	Pdcd10	0.148024	0.577224	0.999514	39	53.6667
Old_BLM_vs_Young_BLM	Fbxw7	0.00536609	0.987319	0.999514	16	28.1667
Old_BLM_vs_Young_BLM	Hdgf	-0.42793	0.168551	0.999514	15.5	33.1667
Old_BLM_vs_Young_BLM	Nes	-0.0139446	0.98219	0.999514	73.3333	144.667
Old_BLM_vs_Young_BLM	Cct3	-0.121276	0.77241	0.999514	14.5	26.5
Old_BLM_vs_Young_BLM	Glmp	-0.0118259	0.970722	0.999514	16.5	25.8333
Old_BLM_vs_Young_BLM	Lmna	0.0693542	0.801659	0.999514	45.8333	75.6667
Old_BLM_vs_Young_BLM	Lamtor2	0.0500216	0.87456	0.999514	20.8333	29.8333
Old_BLM_vs_Young_BLM	Ssr2	-0.0422084	0.891469	0.999514	16.5	28.6667
Old_BLM_vs_Young_BLM	Arhgef2	-0.415443	0.27681	0.999514	18.6667	35.8333
Old_BLM_vs_Young_BLM	Ash1l	-0.128943	0.61281	0.999514	32.8333	56.1667
Old_BLM_vs_Young_BLM	Krtcap2	0.0863304	0.746197	0.999514	41.3333	62.1667
Old_BLM_vs_Young_BLM	Dpm3	-0.219888	0.640582	0.999514	27	34
Old_BLM_vs_Young_BLM	Slc50a1	0.302211	0.281527	0.999514	29.3333	35.5
Old_BLM_vs_Young_BLM	Adam15	-0.330658	0.533326	0.999514	10.8333	24
Old_BLM_vs_Young_BLM	Ubap2l	0.279291	0.322902	0.999514	24	29.8333
Old_BLM_vs_Young_BLM	Tpm3	-0.0536818	0.823688	0.999514	37.8333	57.3333
Old_BLM_vs_Young_BLM	Jtb	-0.0263765	0.938009	0.999514	13.8333	23.8333
Old_BLM_vs_Young_BLM	Slc39a1	0.0702619	0.854012	0.999514	22	29.8333
Old_BLM_vs_Young_BLM	Gatad2b	0.536005	0.113136	0.999514	22.1667	26.1667
Old_BLM_vs_Young_BLM	S100a13	-0.0339162	0.918359	0.999514	61.8333	74.1667
Old_BLM_vs_Young_BLM	S100a16	0.189842	0.446686	0.999514	53.8333	68
Old_BLM_vs_Young_BLM	S100a6	-0.631714	0.218898	0.999514	7	21.6667
Old_BLM_vs_Young_BLM	S100a11	0.0734454	0.799429	0.999514	25.6667	42.6667
Old_BLM_vs_Young_BLM	S100a10	0.0437945	0.856647	0.999514	43.8333	67.6667
Old_BLM_vs_Young_BLM	Psmb4	-0.0264772	0.912429	0.999514	33.5	54.3333
Old_BLM_vs_Young_BLM	Psmd4	-0.0654289	0.867331	0.999514	19.6667	35
Old_BLM_vs_Young_BLM	Mindy1	0.205732	0.538575	0.999514	15.1667	21
Old_BLM_vs_Young_BLM	Cers2	0.0881196	0.807252	0.999514	14.5	20.1667
Old_BLM_vs_Young_BLM	Mcl1	-0.218438	0.322722	0.999514	45.8333	85.8333
Old_BLM_vs_Young_BLM	Ecm1	0.021445	0.953757	0.999514	20.8333	32
Old_BLM_vs_Young_BLM	BC028528	-0.179051	0.465597	0.999514	82.6667	135
Old_BLM_vs_Young_BLM	Aph1a	-0.0204394	0.942831	0.999514	18.8333	31.3333
Old_BLM_vs_Young_BLM	Anp32e	0.169981	0.683092	0.999514	16.5	27
Old_BLM_vs_Young_BLM	Plekho1	-0.122762	0.772673	0.999514	16	30.5
Old_BLM_vs_Young_BLM	Otud7b	0.171268	0.738037	0.999514	14.8333	21.8333
Old_BLM_vs_Young_BLM	Txnip	-0.874722	0.0184492	0.999514	64.6667	130.333
Old_BLM_vs_Young_BLM	Rbm8a	-0.435502	0.16094	0.999514	13.3333	26.8333
Old_BLM_vs_Young_BLM	Zfp697	0.168683	0.648872	0.999514	18.1667	22
Old_BLM_vs_Young_BLM	Man1a2	-0.289998	0.406614	0.999514	12.8333	22.6667
Old_BLM_vs_Young_BLM	Ptgfrn	-0.0690251	0.783292	0.999514	43.1667	74.3333
Old_BLM_vs_Young_BLM	Atp1a1	0.239317	0.596468	0.999514	14.3333	21.1667
Old_BLM_vs_Young_BLM	Vangl1	-0.103949	0.748747	0.999514	14.1667	25.5
Old_BLM_vs_Young_BLM	Sike1	-0.114898	0.717108	0.999514	17.3333	31.1667
Old_BLM_vs_Young_BLM	Csde1	0.157161	0.500094	0.999514	36.3333	51
Old_BLM_vs_Young_BLM	Nras	0.0194035	0.95145	0.999514	23.3333	36.8333
Old_BLM_vs_Young_BLM	Bcas2	0.148675	0.665993	0.999514	14.5	20.1667
Old_BLM_vs_Young_BLM	Hipk1	0.165624	0.608653	0.999514	15	22
Old_BLM_vs_Young_BLM	Rhoc	0.234095	0.266892	0.999514	103.667	152.5
Old_BLM_vs_Young_BLM	Capza1	-0.223274	0.506361	0.999514	13.8333	24
Old_BLM_vs_Young_BLM	Cttnbp2nl	-0.241621	0.390431	0.999514	26.6667	49.3333
Old_BLM_vs_Young_BLM	Rap1a	0.106526	0.563789	0.999514	87.3333	130
Old_BLM_vs_Young_BLM	Atp5f1	0.126304	0.55557	0.999514	42.1667	64.6667
Old_BLM_vs_Young_BLM	Cept1	-0.14096	0.696185	0.999514	12.1667	20.8333
Old_BLM_vs_Young_BLM	Dram2	-0.0629613	0.846257	0.999514	21	30.5
Old_BLM_vs_Young_BLM	Lamtor5	-0.0475599	0.846814	0.999514	27.8333	44.1667
Old_BLM_vs_Young_BLM	Gstm1	-0.0850963	0.806711	0.999514	52.1667	75.5
Old_BLM_vs_Young_BLM	Gnai3	-0.0711183	0.851115	0.999514	16.6667	25.8333
Old_BLM_vs_Young_BLM	Psma5	0.2067	0.524026	0.999514	20.6667	29.6667
Old_BLM_vs_Young_BLM	Prpf38b	-0.190078	0.543179	0.999514	16.3333	29.6667
Old_BLM_vs_Young_BLM	Vav3	-0.0616135	0.871902	0.999514	16.8333	26.1667
Old_BLM_vs_Young_BLM	S1pr1	-0.166596	0.348545	0.999514	168.667	274.667
Old_BLM_vs_Young_BLM	Frrs1	-0.311646	0.316033	0.999514	18.8333	35
Old_BLM_vs_Young_BLM	Cnn3	-0.0475227	0.807308	0.999514	53.1667	87.1667
Old_BLM_vs_Young_BLM	Arhgap29	0.0678839	0.762297	0.999514	72.5	95.1667
Old_BLM_vs_Young_BLM	Gclm	-0.149342	0.633216	0.999514	17	27.6667
Old_BLM_vs_Young_BLM	Fnbp1l	-0.088317	0.739678	0.999514	48.1667	73.3333
Old_BLM_vs_Young_BLM	Camk2d	-0.142876	0.68274	0.999514	13.3333	26.1667
Old_BLM_vs_Young_BLM	Ostc	0.00694883	0.982034	0.999514	19.1667	34.3333
Old_BLM_vs_Young_BLM	Ube2d3	-0.0498227	0.783926	0.999514	68.1667	108.167
Old_BLM_vs_Young_BLM	Nfkb1	-0.0333503	0.91076	0.999514	20.1667	31.6667
Old_BLM_vs_Young_BLM	Ppp3ca	-0.207293	0.440102	0.999514	35.8333	57.1667
Old_BLM_vs_Young_BLM	Emcn	-0.196416	0.463176	0.999514	71.3333	152.667
Old_BLM_vs_Young_BLM	H2afz	-0.258251	0.406595	0.999514	43.3333	81
Old_BLM_vs_Young_BLM	Lamtor3	0.445672	0.189096	0.999514	16.5	20.6667
Old_BLM_vs_Young_BLM	Adh5	0.0587393	0.860599	0.999514	13.3333	21.1667
Old_BLM_vs_Young_BLM	Pdlim5	0.343281	0.380509	0.999514	18.1667	22.3333
Old_BLM_vs_Young_BLM	Pkn2	-0.295194	0.21601	0.999514	29.1667	53.1667
Old_BLM_vs_Young_BLM	Selenof	-0.126226	0.584792	0.999514	63	108.5
Old_BLM_vs_Young_BLM	Sh3glb1	-0.200057	0.405563	0.999514	75.8333	116.833
Old_BLM_vs_Young_BLM	Ddah1	0.00715086	0.975968	0.999514	43.1667	73.6667
Old_BLM_vs_Young_BLM	Gng5	-0.0192412	0.956271	0.999514	142.167	175.333
Old_BLM_vs_Young_BLM	Prkacb	-0.0225126	0.950244	0.999514	13.5	20.6667
Old_BLM_vs_Young_BLM	Adgrl2	0.0174499	0.93287	0.999514	172.5	289
Old_BLM_vs_Young_BLM	Adgrl4	0.624074	0.00544246	0.999514	52	59.1667
Old_BLM_vs_Young_BLM	Fubp1	-0.114942	0.62425	0.999514	33	58.8333
Old_BLM_vs_Young_BLM	Zranb2	0.0605664	0.851119	0.999514	18.8333	26.8333
Old_BLM_vs_Young_BLM	Srsf11	-0.0712632	0.794959	0.999514	26.3333	46
Old_BLM_vs_Young_BLM	Wls	-0.728975	0.073861	0.999514	9.5	24.6667
Old_BLM_vs_Young_BLM	Lyn	-0.559352	0.03882	0.999514	27.1667	58.3333
Old_BLM_vs_Young_BLM	Impad1	-0.080895	0.813815	0.999514	11.6667	20.1667
Old_BLM_vs_Young_BLM	Sdcbp	-0.0981036	0.783338	0.999514	68.1667	120.833
Old_BLM_vs_Young_BLM	Rab2a	0.0941952	0.651986	0.999514	57.3333	84.5
Old_BLM_vs_Young_BLM	Gem	-0.175674	0.604988	0.999514	19.6667	37
Old_BLM_vs_Young_BLM	Cpne3	0.0312405	0.930373	0.999514	12.1667	20.1667
Old_BLM_vs_Young_BLM	Ggh	-0.0367892	0.900694	0.999514	29.1667	43.8333
Old_BLM_vs_Young_BLM	Pnisr	0.0262828	0.943746	0.999514	29.8333	43.3333
Old_BLM_vs_Young_BLM	Pnrc1	-0.474916	0.114179	0.999514	19	36.6667
Old_BLM_vs_Young_BLM	Akirin2	0.0900018	0.814032	0.999514	13.5	20.6667
Old_BLM_vs_Young_BLM	Zfp292	0.116704	0.729631	0.999514	19.5	30.1667
Old_BLM_vs_Young_BLM	Ndufb6	0.226743	0.473818	0.999514	23.5	28.6667
Old_BLM_vs_Young_BLM	Dnaja1	-0.759779	0.00890407	0.999514	58.3333	145.5
Old_BLM_vs_Young_BLM	Chmp5	-0.194308	0.538513	0.999514	23.8333	36.3333
Old_BLM_vs_Young_BLM	Ube2r2	-0.0598712	0.863756	0.999514	13.5	20.6667
Old_BLM_vs_Young_BLM	Enho	-0.172868	0.541252	0.999514	43.8333	61.6667
Old_BLM_vs_Young_BLM	Dctn3	0.120432	0.702058	0.999514	26	36.1667
Old_BLM_vs_Young_BLM	Vcp	0.221935	0.469362	0.999514	48.3333	70.8333
Old_BLM_vs_Young_BLM	Tln1	-0.464645	0.124506	0.999514	50.6667	112.5
Old_BLM_vs_Young_BLM	Clta	-0.0952583	0.675984	0.999514	42.3333	69.3333
Old_BLM_vs_Young_BLM	Zcchc7	0.161119	0.647612	0.999514	16.1667	21.1667
Old_BLM_vs_Young_BLM	Tomm5	0.203628	0.541163	0.999514	16.5	20.6667
Old_BLM_vs_Young_BLM	Anp32b	-0.320582	0.310774	0.999514	13.1667	26
Old_BLM_vs_Young_BLM	Sec61b	-0.0827648	0.790491	0.999514	40	57.5
Old_BLM_vs_Young_BLM	Erp44	-0.450911	0.18701	0.999514	11.6667	25.1667
Old_BLM_vs_Young_BLM	Rad23b	-0.257386	0.457629	0.999514	15.3333	26.8333
Old_BLM_vs_Young_BLM	Klf4	-0.448635	0.039409	0.999514	155.5	272.833
Old_BLM_vs_Young_BLM	Txn1	-0.0412899	0.848382	0.999514	97	143.5
Old_BLM_vs_Young_BLM	Ugcg	-0.771514	0.0383285	0.999514	8.33333	21.8333
Old_BLM_vs_Young_BLM	Ptbp3	-0.23809	0.363172	0.999514	31	50
Old_BLM_vs_Young_BLM	Atp6v1g1	0.130065	0.602078	0.999514	59.1667	78.6667
Old_BLM_vs_Young_BLM	Nfib	0.0887393	0.579969	0.999514	127.5	176.667
Old_BLM_vs_Young_BLM	Rraga	-0.0718579	0.841115	0.999514	13	20.1667
Old_BLM_vs_Young_BLM	Acer2	-0.364476	0.453753	0.999514	14	31.8333
Old_BLM_vs_Young_BLM	Klhl9	-0.457009	0.239438	0.999514	12.6667	21.5
Old_BLM_vs_Young_BLM	Tek	-0.559813	0.234636	0.999514	11.6667	24.6667
Old_BLM_vs_Young_BLM	Jun	-0.305747	0.143534	0.999514	239.833	412
Old_BLM_vs_Young_BLM	Nfia	-0.216381	0.540857	0.999514	18.1667	27.6667
Old_BLM_vs_Young_BLM	Jak1	0.127736	0.567328	0.999514	47.5	72.5
Old_BLM_vs_Young_BLM	Leprot	-0.107866	0.752127	0.999514	24.6667	43
Old_BLM_vs_Young_BLM	Pde4b	-0.0307409	0.930536	0.999514	44.6667	78.1667
Old_BLM_vs_Young_BLM	Mier1	0.216033	0.402219	0.999514	34.6667	46.3333
Old_BLM_vs_Young_BLM	Plpp3	0.264546	0.201804	0.999514	66.8333	90.1667
Old_BLM_vs_Young_BLM	Tmem59	0.0516318	0.791438	0.999514	66.1667	97.3333
Old_BLM_vs_Young_BLM	Scp2	-0.12344	0.643087	0.999514	24.3333	41.3333
Old_BLM_vs_Young_BLM	Osbpl9	0.205678	0.53095	0.999514	18.1667	28.5
Old_BLM_vs_Young_BLM	Eps15	0.231159	0.484623	0.999514	14.6667	20.3333
Old_BLM_vs_Young_BLM	Rnf11	0.466868	0.164567	0.999514	18.1667	20.8333
Old_BLM_vs_Young_BLM	Cmpk1	0.24382	0.438515	0.999514	19.6667	26.8333
Old_BLM_vs_Young_BLM	Cyp4b1	-0.0833689	0.805398	0.999514	204.833	283.333
Old_BLM_vs_Young_BLM	Efcab14	0.116132	0.665212	0.999514	22.5	31.6667
Old_BLM_vs_Young_BLM	Uqcrh	-0.218385	0.371878	0.999514	52.8333	87
Old_BLM_vs_Young_BLM	Akr1a1	0.25073	0.331234	0.999514	54.3333	78.6667
Old_BLM_vs_Young_BLM	Prdx1	0.141916	0.573838	0.999514	83	120.5
Old_BLM_vs_Young_BLM	Atp6v0b	0.0598497	0.796139	0.999514	56.5	78.6667
Old_BLM_vs_Young_BLM	Elovl1	-0.402903	0.299217	0.999514	12.1667	26
Old_BLM_vs_Young_BLM	Tie1	-0.133065	0.677461	0.999514	31	59.8333
Old_BLM_vs_Young_BLM	Ybx1	0.0384144	0.835401	0.999514	341.833	586.167
Old_BLM_vs_Young_BLM	Zmpste24	0.00553979	0.986021	0.999514	15.3333	25
Old_BLM_vs_Young_BLM	Cap1	-0.184693	0.581114	0.999514	12.8333	22
Old_BLM_vs_Young_BLM	Macf1	-0.0394304	0.891807	0.999514	96.1667	181.5
Old_BLM_vs_Young_BLM	Ndufs5	0.060906	0.79228	0.999514	37.5	53.8333
Old_BLM_vs_Young_BLM	Eva1b	-0.106167	0.645203	0.999514	39.3333	64.8333
Old_BLM_vs_Young_BLM	Thrap3	0.0356004	0.909274	0.999514	17.6667	29.1667
Old_BLM_vs_Young_BLM	Map7d1	-0.344949	0.339234	0.999514	45.3333	76.1667
Old_BLM_vs_Young_BLM	Psmb2	0.0198398	0.945498	0.999514	24.6667	38.1667
Old_BLM_vs_Young_BLM	Sfpq	-0.285833	0.407828	0.999514	30	59.6667
Old_BLM_vs_Young_BLM	Gja4	-0.261829	0.666581	0.999514	9.16667	23.6667
Old_BLM_vs_Young_BLM	Phc2	-0.358329	0.404172	0.999514	9.83333	20.1667
Old_BLM_vs_Young_BLM	Rbbp4	0.138398	0.696224	0.999514	12.8333	20.5
Old_BLM_vs_Young_BLM	Eif3i	0.0182554	0.954179	0.999514	16.3333	26.5
Old_BLM_vs_Young_BLM	Tmem234	-0.143581	0.558298	0.999514	35.3333	61
Old_BLM_vs_Young_BLM	Khdrbs1	0.279482	0.387012	0.999514	21.5	29.3333
Old_BLM_vs_Young_BLM	Ptp4a2	-0.0886133	0.735427	0.999514	26.5	45.1667
Old_BLM_vs_Young_BLM	Pum1	-0.203271	0.559856	0.999514	14.5	28.8333
Old_BLM_vs_Young_BLM	Sdc3	-0.360814	0.249271	0.999514	22.1667	44
Old_BLM_vs_Young_BLM	Atpif1	0.217742	0.416765	0.999514	28.1667	41.3333
Old_BLM_vs_Young_BLM	Dnajc8	0.280775	0.157761	0.999514	56.1667	72.6667
Old_BLM_vs_Young_BLM	Stx12	-0.0927086	0.738993	0.999514	18.3333	31
Old_BLM_vs_Young_BLM	Fam76a	-0.301859	0.421328	0.999514	13	22.5
Old_BLM_vs_Young_BLM	Wasf2	-0.0877034	0.647964	0.999514	80.1667	128.833
Old_BLM_vs_Young_BLM	Nudc	-0.0964661	0.796337	0.999514	13	22
Old_BLM_vs_Young_BLM	Zdhhc18	-0.00173701	0.99615	0.999514	18.6667	30.8333
Old_BLM_vs_Young_BLM	Arid1a	-0.0260613	0.927553	0.999514	24.3333	37.6667
Old_BLM_vs_Young_BLM	Sh3bgrl3	-0.125374	0.512302	0.999514	61.8333	101.833
Old_BLM_vs_Young_BLM	Grrp1	-1.57734	0.0027847	0.999514	5.33333	33
Old_BLM_vs_Young_BLM	Stmn1	-0.494435	0.149402	0.999514	22.6667	51.6667
Old_BLM_vs_Young_BLM	Paqr7	-0.403088	0.334886	0.999514	10	22.3333
Old_BLM_vs_Young_BLM	Tmem50a	0.224754	0.324447	0.999514	58.8333	73.8333
Old_BLM_vs_Young_BLM	Syf2	-0.152049	0.631084	0.999514	18.1667	29.8333
Old_BLM_vs_Young_BLM	Clic4	0.29053	0.0807469	0.999514	298	351
Old_BLM_vs_Young_BLM	Srrm1	-0.015551	0.950255	0.999514	27	42.3333
Old_BLM_vs_Young_BLM	Nipal3	0.155432	0.631186	0.999514	32	42.6667
Old_BLM_vs_Young_BLM	Srsf10	-0.071018	0.817038	0.999514	16.1667	28.6667
Old_BLM_vs_Young_BLM	Fuca1	0.327851	0.352317	0.999514	23.1667	30.5
Old_BLM_vs_Young_BLM	Id3	-0.127675	0.690272	0.999514	157.833	193.333
Old_BLM_vs_Young_BLM	Hnrnpr	0.419954	0.224542	0.999514	18	21.5
Old_BLM_vs_Young_BLM	Luzp1	0.00150249	0.995907	0.999514	40.5	75.6667
Old_BLM_vs_Young_BLM	Cdc42	-0.105345	0.535888	0.999514	94	167.333
Old_BLM_vs_Young_BLM	Ece1	0.0417243	0.898713	0.999514	46.1667	75.1667
Old_BLM_vs_Young_BLM	Eif4g3	0.16888	0.527195	0.999514	36.1667	49.8333
Old_BLM_vs_Young_BLM	Hp1bp3	-0.0248854	0.92342	0.999514	29.5	45.8333
Old_BLM_vs_Young_BLM	Ddost	0.16829	0.589606	0.999514	17	24.6667
Old_BLM_vs_Young_BLM	Minos1	0.0677924	0.799614	0.999514	37.5	53.1667
Old_BLM_vs_Young_BLM	Capzb	-0.0103997	0.96111	0.999514	47.1667	73.1667
Old_BLM_vs_Young_BLM	Sdhb	0.146276	0.603088	0.999514	24.6667	33.3333
Old_BLM_vs_Young_BLM	Atp13a2	0.127233	0.695753	0.999514	32	41.8333
Old_BLM_vs_Young_BLM	Mfap2	-0.278205	0.302231	0.999514	25.6667	51.6667
Old_BLM_vs_Young_BLM	Necap2	-0.211259	0.63437	0.999514	12.5	24.6667
Old_BLM_vs_Young_BLM	Ddi2	-0.262244	0.388237	0.999514	23.8333	39.5
Old_BLM_vs_Young_BLM	Dhrs3	-0.0366585	0.934051	0.999514	23	28.3333
Old_BLM_vs_Young_BLM	Plod1	-0.789971	0.0798141	0.999514	8.66667	24.1667
Old_BLM_vs_Young_BLM	Agtrap	-0.112143	0.80548	0.999514	12.8333	23
Old_BLM_vs_Young_BLM	Tardbp	-0.152483	0.677158	0.999514	14.5	20.8333
Old_BLM_vs_Young_BLM	Casz1	0.301099	0.157105	0.999514	60.8333	70.5
Old_BLM_vs_Young_BLM	Kif1b	0.0387639	0.854692	0.999514	46.1667	70.6667
Old_BLM_vs_Young_BLM	Clstn1	0.0788969	0.788862	0.999514	44.1667	62.3333
Old_BLM_vs_Young_BLM	Park7	0.267204	0.278584	0.999514	39.3333	50.5
Old_BLM_vs_Young_BLM	Vamp3	-0.1632	0.593222	0.999514	17	30.6667
Old_BLM_vs_Young_BLM	Tprgl	-0.117175	0.684151	0.999514	26.1667	40.6667
Old_BLM_vs_Young_BLM	Rer1	-0.0233011	0.933906	0.999514	21.6667	35.1667
Old_BLM_vs_Young_BLM	Ski	-0.267512	0.368284	0.999514	27.1667	45.6667
Old_BLM_vs_Young_BLM	Gnb1	0.222491	0.248909	0.999514	105.833	135.667
Old_BLM_vs_Young_BLM	Ssu72	0.104866	0.741394	0.999514	26.3333	38.3333
Old_BLM_vs_Young_BLM	Vwa1	-1.09736	0.370569	0.999514	8.33333	34.1667
Old_BLM_vs_Young_BLM	Ccnl2	-0.0251761	0.951928	0.999514	16.5	24
Old_BLM_vs_Young_BLM	Aurkaip1	-0.208211	0.469901	0.999514	18.8333	32.3333
Old_BLM_vs_Young_BLM	Sdf4	0.125029	0.65096	0.999514	23.6667	33.3333
Old_BLM_vs_Young_BLM	Gatad1	0.476517	0.100035	0.999514	38.8333	47.1667
Old_BLM_vs_Young_BLM	Krit1	0.12902	0.672677	0.999514	24.8333	34.5
Old_BLM_vs_Young_BLM	Akap9	-0.240009	0.349889	0.999514	33.6667	58.1667
Old_BLM_vs_Young_BLM	Cdk14	-0.126124	0.633434	0.999514	46.8333	86
Old_BLM_vs_Young_BLM	Sri	0.157972	0.559449	0.999514	31.1667	44
Old_BLM_vs_Young_BLM	Tmem243	-0.156952	0.649654	0.999514	22	33.3333
Old_BLM_vs_Young_BLM	Sema3c	-0.740638	0.0297424	0.999514	82.5	189
Old_BLM_vs_Young_BLM	Cd36	0.162064	0.444554	0.999514	458	629.167
Old_BLM_vs_Young_BLM	Rsbn1l	0.294779	0.331848	0.999514	21.6667	27
Old_BLM_vs_Young_BLM	Ptpn12	0.181714	0.566647	0.999514	19.8333	30.8333
Old_BLM_vs_Young_BLM	Psmc2	0.131536	0.695981	0.999514	16.1667	24.5
Old_BLM_vs_Young_BLM	Kmt2e	-0.0419889	0.857634	0.999514	36.5	57.5
Old_BLM_vs_Young_BLM	Tomm7	-0.213056	0.646605	0.999514	37	43.8333
Old_BLM_vs_Young_BLM	Rheb	0.10395	0.692538	0.999514	32.8333	46.1667
Old_BLM_vs_Young_BLM	Kmt2c	-0.183534	0.573138	0.999514	16.5	28.6667
Old_BLM_vs_Young_BLM	Dnajb6	-0.0666888	0.807071	0.999514	20.5	36.5
Old_BLM_vs_Young_BLM	Hadha	-0.0119336	0.971777	0.999514	13	23
Old_BLM_vs_Young_BLM	Hadhb	0.228153	0.495153	0.999514	17	24.8333
Old_BLM_vs_Young_BLM	Ost4	-0.0200439	0.967129	0.999514	33.6667	41.1667
Old_BLM_vs_Young_BLM	Emilin1	-0.277539	0.522517	0.999514	11.8333	27.6667
Old_BLM_vs_Young_BLM	Atraid	0.297119	0.320872	0.999514	25.8333	31.5
Old_BLM_vs_Young_BLM	Nrbp1	-0.0618762	0.864306	0.999514	13.8333	22
Old_BLM_vs_Young_BLM	Ppp1cb	-0.598318	0.13183	0.999514	19	31.1667
Old_BLM_vs_Young_BLM	Fgfr3	0.326276	0.24254	0.999514	46	56
Old_BLM_vs_Young_BLM	Mxd4	-0.157145	0.65423	0.999514	56.6667	101.5
Old_BLM_vs_Young_BLM	Add1	-0.0321094	0.927245	0.999514	22.3333	36.3333
Old_BLM_vs_Young_BLM	Rgs12	-0.130944	0.707688	0.999514	79.6667	138
Old_BLM_vs_Young_BLM	Lrpap1	0.173413	0.626917	0.999514	16.1667	21.6667
Old_BLM_vs_Young_BLM	Grpel1	-0.226204	0.497697	0.999514	13.8333	25
Old_BLM_vs_Young_BLM	Mrfap1	-0.00306812	0.990224	0.999514	37.3333	54.3333
Old_BLM_vs_Young_BLM	Nsg1	0.347069	0.252052	0.999514	37	53.6667
Old_BLM_vs_Young_BLM	Bod1l	-0.0610515	0.853727	0.999514	20.3333	33.1667
Old_BLM_vs_Young_BLM	Cd38	-0.366076	0.276767	0.999514	15.1667	34
Old_BLM_vs_Young_BLM	Ldb2	-0.450361	0.236699	0.999514	16	38.6667
Old_BLM_vs_Young_BLM	Med28	-0.146386	0.666088	0.999514	12.3333	22
Old_BLM_vs_Young_BLM	Stim2	0.0835622	0.791989	0.999514	25.3333	39.1667
Old_BLM_vs_Young_BLM	Arap2	-0.0395706	0.85355	0.999514	69.6667	108.833
Old_BLM_vs_Young_BLM	Rell1	0.18182	0.571194	0.999514	18.5	27.8333
Old_BLM_vs_Young_BLM	Klf3	-0.434821	0.168917	0.999514	44	85.3333
Old_BLM_vs_Young_BLM	Klhl5	0.023223	0.91951	0.999514	47.8333	75.3333
Old_BLM_vs_Young_BLM	Smim14	0.108153	0.720059	0.999514	22.3333	32.1667
Old_BLM_vs_Young_BLM	Ube2k	0.365651	0.284944	0.999514	16.5	22.3333
Old_BLM_vs_Young_BLM	Apbb2	0.0102447	0.967439	0.999514	38.1667	62.8333
Old_BLM_vs_Young_BLM	Atp8a1	0.384486	0.0839567	0.999514	87.5	104.5
Old_BLM_vs_Young_BLM	Ociad1	-0.148447	0.609774	0.999514	16.5	28.8333
Old_BLM_vs_Young_BLM	Chic2	-0.127068	0.697883	0.999514	15.8333	26.5
Old_BLM_vs_Young_BLM	Kdr	0.0622193	0.783706	0.999514	378.5	538.5
Old_BLM_vs_Young_BLM	Tmem165	-0.129836	0.666627	0.999514	17.3333	31.8333
Old_BLM_vs_Young_BLM	Clock	-0.00821719	0.98167	0.999514	14.1667	22.1667
Old_BLM_vs_Young_BLM	Paics	0.0309252	0.926008	0.999514	13.5	21
Old_BLM_vs_Young_BLM	Srp72	0.0116577	0.975364	0.999514	16.3333	25.1667
Old_BLM_vs_Young_BLM	Ythdc1	-0.193823	0.606208	0.999514	14	22.1667
Old_BLM_vs_Young_BLM	Ankrd17	-0.282567	0.432756	0.999514	18.3333	32.6667
Old_BLM_vs_Young_BLM	G3bp2	-0.0265638	0.920567	0.999514	23.5	39.3333
Old_BLM_vs_Young_BLM	Scarb2	0.309202	0.256739	0.999514	25.5	33
Old_BLM_vs_Young_BLM	Shroom3	0.206799	0.562918	0.999514	18.5	28.5
Old_BLM_vs_Young_BLM	Cnot6l	-0.379258	0.293928	0.999514	13.8333	24.3333
Old_BLM_vs_Young_BLM	Anxa3	0.0883798	0.599711	0.999514	137.333	204.833
Old_BLM_vs_Young_BLM	Hnrnpd	0.242847	0.423083	0.999514	24.6667	36.8333
Old_BLM_vs_Young_BLM	Hnrnpdl	0.218762	0.465819	0.999514	19.6667	26.8333
Old_BLM_vs_Young_BLM	Sec31a	-0.222858	0.480441	0.999514	14.8333	26.6667
Old_BLM_vs_Young_BLM	Hsd17b11	-0.336992	0.340022	0.999514	12.6667	22.3333
Old_BLM_vs_Young_BLM	Sparcl1	-1.14784	0.12822	0.999514	19.5	80.5
Old_BLM_vs_Young_BLM	Lrrc8b	0.107875	0.707774	0.999514	24	35.1667
Old_BLM_vs_Young_BLM	Lrrc8c	-0.134809	0.634915	0.999514	38.1667	71.3333
Old_BLM_vs_Young_BLM	Zfp644	-0.00479968	0.989168	0.999514	18.3333	29.8333
Old_BLM_vs_Young_BLM	Tgfbr3	0.308335	0.347325	0.999514	20.8333	22
Old_BLM_vs_Young_BLM	Tmed5	-0.286356	0.390913	0.999514	15	28.3333
Old_BLM_vs_Young_BLM	Crlf2	0.441923	0.263278	0.999514	25.5	33.6667
Old_BLM_vs_Young_BLM	Ttc28	-0.146711	0.612076	0.999514	31.8333	47
Old_BLM_vs_Young_BLM	Tpst2	-0.206715	0.468165	0.999514	29.3333	56.1667
Old_BLM_vs_Young_BLM	Iscu	0.496886	0.0703896	0.999514	26.1667	29.1667
Old_BLM_vs_Young_BLM	Kctd10	0.210522	0.667026	0.999514	15.6667	20.1667
Old_BLM_vs_Young_BLM	Gltp	0.12818	0.704716	0.999514	28.1667	35
Old_BLM_vs_Young_BLM	Git2	0.309686	0.23088	0.999514	44.6667	58.5
Old_BLM_vs_Young_BLM	Sppl3	0.248048	0.558015	0.999514	22.8333	27.8333
Old_BLM_vs_Young_BLM	Mlec	-1.04545	0.055402	0.999514	5	20.6667
Old_BLM_vs_Young_BLM	Rnf10	0.166169	0.701733	0.999514	16.6667	28.6667
Old_BLM_vs_Young_BLM	Dynll1	-0.282064	0.124159	0.999514	122.5	253.5
Old_BLM_vs_Young_BLM	Cox6a1	-0.256347	0.341309	0.999514	47	69.6667
Old_BLM_vs_Young_BLM	Pebp1	-0.251364	0.43522	0.999514	23.5	44.3333
Old_BLM_vs_Young_BLM	Med13l	0.0379642	0.911304	0.999514	17	22.5
Old_BLM_vs_Young_BLM	Tbx3os1	-0.138733	0.713374	0.999514	17	23.1667
Old_BLM_vs_Young_BLM	Tbx3	-0.0170188	0.942818	0.999514	190.5	279.167
Old_BLM_vs_Young_BLM	Erp29	-0.468943	0.127647	0.999514	15.5	32.5
Old_BLM_vs_Young_BLM	Aldh2	0.778758	0.074615	0.999514	62.3333	54.3333
Old_BLM_vs_Young_BLM	Ppp1cc	-0.416981	0.187767	0.999514	13.1667	27.1667
Old_BLM_vs_Young_BLM	Vps29	0.0317992	0.918334	0.999514	29.1667	43.5
Old_BLM_vs_Young_BLM	Arpc3	0.168881	0.441594	0.999514	86.8333	128
Old_BLM_vs_Young_BLM	Atp2a2	0.204366	0.449694	0.999514	25.1667	36.6667
Old_BLM_vs_Young_BLM	Anapc5	-0.0472464	0.924692	0.999514	11.6667	20.8333
Old_BLM_vs_Young_BLM	Orai1	-0.852209	0.0624981	0.999514	7.16667	24
Old_BLM_vs_Young_BLM	Clip1	0.0703377	0.874011	0.999514	21.3333	34
Old_BLM_vs_Young_BLM	Rsrc2	-0.310802	0.256911	0.999514	21.5	44.5
Old_BLM_vs_Young_BLM	Denr	0.0182182	0.956177	0.999514	13	20.5
Old_BLM_vs_Young_BLM	Pitpnm2	0.00640143	0.980296	0.999514	27	41.1667
Old_BLM_vs_Young_BLM	Sbno1	0.326459	0.280845	0.999514	17.8333	23
Old_BLM_vs_Young_BLM	Tmed2	0.0982634	0.706529	0.999514	29.8333	44.6667
Old_BLM_vs_Young_BLM	Ncor2	-0.262356	0.584033	0.999514	10	22.6667
Old_BLM_vs_Young_BLM	Scarb1	-0.340811	0.364455	0.999514	31	87.3333
Old_BLM_vs_Young_BLM	Ubc	-0.0413618	0.920102	0.999514	94	155.667
Old_BLM_vs_Young_BLM	Ran	-0.217669	0.388805	0.999514	31.3333	56.8333
Old_BLM_vs_Young_BLM	Chchd2	0.0677014	0.838084	0.999514	134	169.833
Old_BLM_vs_Young_BLM	Sbds	-0.00736195	0.977762	0.999514	30.1667	44.5
Old_BLM_vs_Young_BLM	Gtf2i	-0.27034	0.479193	0.999514	10.8333	22.1667
Old_BLM_vs_Young_BLM	Eif4h	0.270978	0.419307	0.999514	30.3333	41.3333
Old_BLM_vs_Young_BLM	Baz1b	-0.294231	0.466739	0.999514	15.1667	31.8333
Old_BLM_vs_Young_BLM	Hip1	-0.200724	0.576637	0.999514	30.6667	64.5
Old_BLM_vs_Young_BLM	Mdh2	0.345099	0.275837	0.999514	23.6667	31
Old_BLM_vs_Young_BLM	Hspb1	-0.448322	0.154	0.999514	123	208.333
Old_BLM_vs_Young_BLM	Rasa4	0.925585	0.00951597	0.999514	25.1667	19.5
Old_BLM_vs_Young_BLM	Fis1	0.136285	0.597943	0.999514	39	49.8333
Old_BLM_vs_Young_BLM	Serpine1	-0.215778	0.633488	0.999514	48.1667	97.5
Old_BLM_vs_Young_BLM	Gnb2	0.00793752	0.976547	0.999514	68.8333	105
Old_BLM_vs_Young_BLM	Lamtor4	0.148411	0.644504	0.999514	18.3333	26.8333
Old_BLM_vs_Young_BLM	Gpr146	0.178435	0.573109	0.999514	71	113.167
Old_BLM_vs_Young_BLM	Eif3b	-0.487298	0.274674	0.999514	8.33333	20.8333
Old_BLM_vs_Young_BLM	Ttyh3	-0.244963	0.337521	0.999514	28.8333	55.8333
Old_BLM_vs_Young_BLM	Actb	-0.132492	0.652652	0.999514	1091.17	1602
Old_BLM_vs_Young_BLM	Kdelr2	-0.412611	0.192881	0.999514	16	34.1667
Old_BLM_vs_Young_BLM	Rac1	0.271657	0.183085	0.999514	115.833	137
Old_BLM_vs_Young_BLM	Cyth3	-0.138119	0.597273	0.999514	114.833	182.833
Old_BLM_vs_Young_BLM	Tecpr1	0.318651	0.474907	0.999514	41	49.5
Old_BLM_vs_Young_BLM	Bri3	-0.141895	0.582897	0.999514	46.3333	68.1667
Old_BLM_vs_Young_BLM	Arpc1a	0.326908	0.291639	0.999514	19.8333	25.5
Old_BLM_vs_Young_BLM	Arpc1b	0.105138	0.712972	0.999514	29.3333	48
Old_BLM_vs_Young_BLM	Pdap1	0.341359	0.284232	0.999514	17.3333	21.3333
Old_BLM_vs_Young_BLM	Atp5j2	0.0892197	0.718059	0.999514	45	62.5
Old_BLM_vs_Young_BLM	Polr1d	-0.0332181	0.912255	0.999514	23.8333	37.8333
Old_BLM_vs_Young_BLM	Pan3	-0.178731	0.658218	0.999514	11	20.5
Old_BLM_vs_Young_BLM	Flt1	0.36046	0.0544	0.999514	146.167	191
Old_BLM_vs_Young_BLM	Pomp	0.171527	0.435742	0.999514	66	92.8333
Old_BLM_vs_Young_BLM	Ubl3	-0.0644393	0.81369	0.999514	41.3333	62.6667
Old_BLM_vs_Young_BLM	Hmgb1	-0.113587	0.772067	0.999514	42.6667	56.3333
Old_BLM_vs_Young_BLM	Fry	-0.034862	0.903324	0.999514	26.1667	41.1667
Old_BLM_vs_Young_BLM	N4bp2l2	-0.196092	0.511075	0.999514	16.3333	29
Old_BLM_vs_Young_BLM	Samd9l	0.254434	0.456415	0.999514	20.3333	30.3333
Old_BLM_vs_Young_BLM	Pon2	0.291531	0.256817	0.999514	41.5	55
Old_BLM_vs_Young_BLM	Sem1	-0.130411	0.734567	0.999514	82.6667	112
Old_BLM_vs_Young_BLM	Ica1	0.251428	0.483457	0.999514	14.8333	21.8333
Old_BLM_vs_Young_BLM	Ndufa4	-0.154996	0.621592	0.999514	88.1667	130.333
Old_BLM_vs_Young_BLM	Phf14	-0.336212	0.319665	0.999514	12.1667	24.5
Old_BLM_vs_Young_BLM	Mdfic	0.292282	0.306662	0.999514	25.3333	31.5
Old_BLM_vs_Young_BLM	Cav2	0.0414428	0.881112	0.999514	99.1667	132.5
Old_BLM_vs_Young_BLM	Cav1	-0.135568	0.52279	0.999514	135.333	214.167
Old_BLM_vs_Young_BLM	Capza2	0.0702379	0.781903	0.999514	40.3333	59
Old_BLM_vs_Young_BLM	Tspan12	-0.0573023	0.826015	0.999514	46.3333	68.3333
Old_BLM_vs_Young_BLM	Fam3c	-0.0308629	0.92219	0.999514	25.1667	40
Old_BLM_vs_Young_BLM	Ndufa5	0.446788	0.198317	0.999514	27.3333	31.6667
Old_BLM_vs_Young_BLM	Wasl	0.0629385	0.814184	0.999514	31.1667	44.5
Old_BLM_vs_Young_BLM	Arf5	-0.216663	0.433782	0.999514	30	57.5
Old_BLM_vs_Young_BLM	Prrt4	0.266381	0.468332	0.999514	17.3333	21.8333
Old_BLM_vs_Young_BLM	Impdh1	0.147073	0.673465	0.999514	59.8333	89.8333
Old_BLM_vs_Young_BLM	Hilpda	0.250571	0.413048	0.999514	58.5	66
Old_BLM_vs_Young_BLM	Calu	0.0202852	0.945233	0.999514	20.1667	34
Old_BLM_vs_Young_BLM	Atp6v1f	0.231472	0.433348	0.999514	37.8333	46.8333
Old_BLM_vs_Young_BLM	Ube2h	-0.0759364	0.823032	0.999514	12.5	20.8333
Old_BLM_vs_Young_BLM	Mest	-1.27602	0.1476	0.999514	14	76
Old_BLM_vs_Young_BLM	Mkln1	0.0249403	0.934204	0.999514	24.1667	34.6667
Old_BLM_vs_Young_BLM	Podxl	0.308511	0.250147	0.999514	195.833	296.333
Old_BLM_vs_Young_BLM	Exoc4	0.246022	0.490351	0.999514	16.6667	22.5
Old_BLM_vs_Young_BLM	Akr1b3	-0.422938	0.236028	0.999514	15.1667	29.6667
Old_BLM_vs_Young_BLM	Bpgm	0.178411	0.673437	0.999514	14.6667	24.5
Old_BLM_vs_Young_BLM	Cald1	-0.353555	0.120154	0.999514	51.6667	106.333
Old_BLM_vs_Young_BLM	Tmem140	-0.0331098	0.87833	0.999514	51.8333	76.6667
Old_BLM_vs_Young_BLM	Cnot4	-0.150337	0.664063	0.999514	12.3333	21.8333
Old_BLM_vs_Young_BLM	Mtpn	-0.0730079	0.777614	0.999514	23.1667	38.3333
Old_BLM_vs_Young_BLM	Zc3hav1	0.132574	0.686258	0.999514	18.1667	22.8333
Old_BLM_vs_Young_BLM	Ubn2	-0.259073	0.397852	0.999514	16.5	31.8333
Old_BLM_vs_Young_BLM	Luc7l2	0.313791	0.172864	0.999514	58.6667	74
Old_BLM_vs_Young_BLM	Hipk2	-0.253047	0.582895	0.999514	10.1667	20.8333
Old_BLM_vs_Young_BLM	Cul1	-0.192222	0.562353	0.999514	12.3333	22.6667
Old_BLM_vs_Young_BLM	Gimap4	-0.472305	0.0894292	0.999514	29.3333	63.5
Old_BLM_vs_Young_BLM	Gimap6	-0.292993	0.142307	0.999514	46.3333	90
Old_BLM_vs_Young_BLM	Gimap1	-0.122725	0.664049	0.999514	24.6667	40.8333
Old_BLM_vs_Young_BLM	Tmem176b	-0.103764	0.753346	0.999514	149.333	318.667
Old_BLM_vs_Young_BLM	Tmem176a	-0.0271898	0.912293	0.999514	217.5	406.833
Old_BLM_vs_Young_BLM	Tra2a	0.0649987	0.807072	0.999514	24	38.1667
Old_BLM_vs_Young_BLM	Hnrnpa2b1	-0.360984	0.0869175	0.999514	48	92.5
Old_BLM_vs_Young_BLM	Cbx3	-0.041665	0.910632	0.999514	24.3333	34.1667
Old_BLM_vs_Young_BLM	Skap2	-0.331525	0.286081	0.999514	17.5	37
Old_BLM_vs_Young_BLM	Tax1bp1	-0.225566	0.303808	0.999514	52.5	99.5
Old_BLM_vs_Young_BLM	Creb5	0.125808	0.708595	0.999514	17.6667	24
Old_BLM_vs_Young_BLM	Aqp1	0.27801	0.431559	0.999514	180.333	244.667
Old_BLM_vs_Young_BLM	Serbp1	-0.182812	0.337413	0.999514	51.1667	92.8333
Old_BLM_vs_Young_BLM	Krcc1	0.335234	0.324751	0.999514	18.5	25.1667
Old_BLM_vs_Young_BLM	Chmp3	-0.166614	0.62669	0.999514	12.5	21.3333
Old_BLM_vs_Young_BLM	Immt	0.111851	0.721444	0.999514	18	26.6667
Old_BLM_vs_Young_BLM	Vamp5	-0.0781866	0.82595	0.999514	17.3333	29
Old_BLM_vs_Young_BLM	Vamp8	-0.0311098	0.904987	0.999514	27.3333	41.3333
Old_BLM_vs_Young_BLM	Mat2a	-0.350536	0.224674	0.999514	24.5	45.5
Old_BLM_vs_Young_BLM	Tgoln1	0.0411172	0.893938	0.999514	22.6667	34.6667
Old_BLM_vs_Young_BLM	Kcmf1	0.314441	0.311628	0.999514	23.1667	30.1667
Old_BLM_vs_Young_BLM	Tmsb10	-0.433635	0.280316	0.999514	45	90
Old_BLM_vs_Young_BLM	Aup1	0.0804634	0.819609	0.999514	13.8333	20.8333
Old_BLM_vs_Young_BLM	Mob1a	-0.0798089	0.805897	0.999514	19	26.5
Old_BLM_vs_Young_BLM	Tet3	-0.416967	0.270967	0.999514	9.83333	21.3333
Old_BLM_vs_Young_BLM	Tex261	0.224883	0.538756	0.999514	15.5	22.6667
Old_BLM_vs_Young_BLM	Zfp638	-0.688232	0.076413	0.999514	12.8333	29.1667
Old_BLM_vs_Young_BLM	Dysf	-0.0469485	0.92595	0.999514	12	24.3333
Old_BLM_vs_Young_BLM	Cct7	-0.105298	0.779346	0.999514	15	27.6667
Old_BLM_vs_Young_BLM	Dusp11	-0.0130209	0.965826	0.999514	29.5	42.6667
Old_BLM_vs_Young_BLM	Tia1	-0.269368	0.464924	0.999514	12.5	22.3333
Old_BLM_vs_Young_BLM	Pcbp1	-0.413778	0.102281	0.999514	42	80.6667
Old_BLM_vs_Young_BLM	Cnbp	-0.119927	0.619563	0.999514	39.5	60.5
Old_BLM_vs_Young_BLM	Rab7	0.0774641	0.791695	0.999514	35.3333	48.5
Old_BLM_vs_Young_BLM	Rpn1	-0.0104029	0.973013	0.999514	30.1667	47.1667
Old_BLM_vs_Young_BLM	Gata2	0.195593	0.440406	0.999514	59.5	82
Old_BLM_vs_Young_BLM	Sec61a1	-0.0273332	0.945518	0.999514	13.6667	24.3333
Old_BLM_vs_Young_BLM	Mgll	0.447472	0.211406	0.999514	120.5	154.667
Old_BLM_vs_Young_BLM	Plxna1	-0.067296	0.865642	0.999514	25.6667	36.1667
Old_BLM_vs_Young_BLM	Slc6a6	-0.705521	0.197727	0.999514	9.16667	25.3333
Old_BLM_vs_Young_BLM	Fgd5	-0.161784	0.580831	0.999514	29.3333	57
Old_BLM_vs_Young_BLM	Prickle2	-0.105147	0.692324	0.999514	29.6667	48.1667
Old_BLM_vs_Young_BLM	Tmf1	-0.210282	0.503873	0.999514	15.3333	27
Old_BLM_vs_Young_BLM	Arl6ip5	-0.050472	0.846977	0.999514	38.6667	65.3333
Old_BLM_vs_Young_BLM	Foxp1	0.00169024	0.993942	0.999514	53.1667	83.1667
Old_BLM_vs_Young_BLM	Rybp	-0.348124	0.269526	0.999514	18.8333	35.6667
Old_BLM_vs_Young_BLM	Ppp4r2	-0.149284	0.637831	0.999514	15	27.3333
Old_BLM_vs_Young_BLM	Bhlhe40	-0.51476	0.402761	0.999514	8.16667	21.1667
Old_BLM_vs_Young_BLM	Setd5	0.210247	0.57011	0.999514	20	33.8333
Old_BLM_vs_Young_BLM	Camk1	0.273999	0.304817	0.999514	26.5	35.5
Old_BLM_vs_Young_BLM	Emc3	-0.0902186	0.764569	0.999514	17.3333	30.1667
Old_BLM_vs_Young_BLM	Brk1	-0.0350719	0.890624	0.999514	27.6667	47.5
Old_BLM_vs_Young_BLM	Vgll4	-0.141624	0.724523	0.999514	21.5	37.3333
Old_BLM_vs_Young_BLM	Cxcl12	-1.51854	0.10507	0.999514	21.3333	62.6667
Old_BLM_vs_Young_BLM	Hnrnpf	0.068954	0.72837	0.999514	55.5	88.5
Old_BLM_vs_Young_BLM	Rasgef1a	-0.0332989	0.865204	0.999514	53.1667	85.1667
Old_BLM_vs_Young_BLM	Wnk1	-0.0058179	0.982841	0.999514	44.1667	63.6667
Old_BLM_vs_Young_BLM	Atp6v1e1	0.209397	0.492689	0.999514	18.8333	26.5
Old_BLM_vs_Young_BLM	Phb2	-0.240103	0.500045	0.999514	12	21.3333
Old_BLM_vs_Young_BLM	Ptms	-1.05195	0.0096099	0.999514	19	59.6667
Old_BLM_vs_Young_BLM	Mlf2	-0.0622896	0.845843	0.999514	17.1667	28.3333
Old_BLM_vs_Young_BLM	Chd4	-0.165437	0.694287	0.999514	25.8333	50.1667
Old_BLM_vs_Young_BLM	Gapdh	0.438437	0.32942	0.999514	26	30.1667
Old_BLM_vs_Young_BLM	Ltbr	-0.890139	0.0280586	0.999514	9.33333	30.1667
Old_BLM_vs_Young_BLM	Tnfrsf1a	0.175956	0.55825	0.999514	39.3333	62.6667
Old_BLM_vs_Young_BLM	Cd9	0.214521	0.358575	0.999514	162.667	203.833
Old_BLM_vs_Young_BLM	Ccnd2	-0.794298	0.0777276	0.999514	8.16667	28
Old_BLM_vs_Young_BLM	Tspan9	-0.0846009	0.781915	0.999514	28.1667	45.3333
Old_BLM_vs_Young_BLM	Clec2d	-0.214826	0.2979	0.999514	71.3333	122.833
Old_BLM_vs_Young_BLM	Clec1a	-0.311275	0.148828	0.999514	114	231.167
Old_BLM_vs_Young_BLM	Ybx3	-0.607527	0.0274007	0.999514	22.1667	48.5
Old_BLM_vs_Young_BLM	Smim10l1	-0.0899564	0.814454	0.999514	17.5	28
Old_BLM_vs_Young_BLM	Cdkn1b	-0.49085	0.161781	0.999514	15.8333	30.1667
Old_BLM_vs_Young_BLM	Emp1	-0.0438425	0.901074	0.999514	67.5	140
Old_BLM_vs_Young_BLM	H2afj	0.0985268	0.803388	0.999514	21.1667	29.8333
Old_BLM_vs_Young_BLM	Strap	-0.333582	0.35842	0.999514	12	22.5
Old_BLM_vs_Young_BLM	Aebp2	-0.385085	0.196977	0.999514	15.6667	34.6667
Old_BLM_vs_Young_BLM	Kras	0.257235	0.330584	0.999514	29.5	41.3333
Old_BLM_vs_Young_BLM	Itpr2	-0.640889	0.113492	0.999514	11.6667	29.6667
Old_BLM_vs_Young_BLM	Fgfr1op2	-0.0157009	0.957515	0.999514	19.5	30.5
Old_BLM_vs_Young_BLM	Med21	-0.313755	0.450828	0.999514	13.1667	21.6667
Old_BLM_vs_Young_BLM	Ppfibp1	0.126183	0.727194	0.999514	15	22.1667
Old_BLM_vs_Young_BLM	Tmtc1	0.47583	0.164846	0.999514	21	22
Old_BLM_vs_Young_BLM	Dennd5b	0.175759	0.509166	0.999514	46.5	60.6667
Old_BLM_vs_Young_BLM	Myadm	-0.406225	0.317491	0.999514	30	48.1667
Old_BLM_vs_Young_BLM	Ndufa3	-0.936597	0.0421472	0.999514	10.5	20.5
Old_BLM_vs_Young_BLM	Ube2s	-0.365003	0.351635	0.999514	19.3333	42.8333
Old_BLM_vs_Young_BLM	Clcn4	-0.412268	0.265688	0.999514	12.1667	21.6667
Old_BLM_vs_Young_BLM	Chmp2a	0.158696	0.486577	0.999514	40.5	56.6667
Old_BLM_vs_Young_BLM	Ube2m	0.141578	0.65515	0.999514	17.3333	26.3333
Old_BLM_vs_Young_BLM	Selenow	-0.359401	0.303117	0.999514	36.6667	73.3333
Old_BLM_vs_Young_BLM	Nop53	0.0394543	0.926189	0.999514	15.3333	22.1667
Old_BLM_vs_Young_BLM	Ehd2	-0.364962	0.177095	0.999514	32.8333	63.5
Old_BLM_vs_Young_BLM	Tmem160	-0.172002	0.543873	0.999514	20.3333	36
Old_BLM_vs_Young_BLM	Ap2s1	-0.572276	0.173569	0.999514	12.6667	26.3333
Old_BLM_vs_Young_BLM	Prkd2	-0.221746	0.492018	0.999514	18	31.5
Old_BLM_vs_Young_BLM	Calm3	0.0187075	0.956292	0.999514	17	30
Old_BLM_vs_Young_BLM	Nova2	0.326772	0.435305	0.999514	19.3333	26.5
Old_BLM_vs_Young_BLM	Snrpd2	-0.114702	0.704295	0.999514	19.6667	31.6667
Old_BLM_vs_Young_BLM	Vasp	-0.121621	0.790796	0.999514	11.8333	21.3333
Old_BLM_vs_Young_BLM	Clptm1	-0.0394292	0.93468	0.999514	11.1667	21
Old_BLM_vs_Young_BLM	Bcam	0.372188	0.28337	0.999514	123.833	173.667
Old_BLM_vs_Young_BLM	Plaur	0.429608	0.124691	0.999514	48	56.6667
Old_BLM_vs_Young_BLM	Rabac1	0.018797	0.925091	0.999514	59.3333	88.3333
Old_BLM_vs_Young_BLM	Ceacam1	0.602161	0.0636289	0.999514	32.6667	30
Old_BLM_vs_Young_BLM	Tgfb1	-0.0942721	0.751256	0.999514	25.5	42.6667
Old_BLM_vs_Young_BLM	Hnrnpul1	-0.290828	0.461795	0.999514	11.8333	22.3333
Old_BLM_vs_Young_BLM	Sertad1	-0.59491	0.141619	0.999514	10.8333	22.6667
Old_BLM_vs_Young_BLM	Prx	0.0655915	0.911977	0.999514	116.167	181.833
Old_BLM_vs_Young_BLM	Psmc4	0.322074	0.430791	0.999514	15.3333	22.8333
Old_BLM_vs_Young_BLM	Zfp36	-0.329624	0.41217	0.999514	21.1667	29.3333
Old_BLM_vs_Young_BLM	Gmfg	0.0268557	0.928445	0.999514	21	34
Old_BLM_vs_Young_BLM	Sirt2	-0.131879	0.68801	0.999514	15.1667	25.8333
Old_BLM_vs_Young_BLM	Hnrnpl	-0.305833	0.309165	0.999514	17	32.8333
Old_BLM_vs_Young_BLM	Ech1	0.0387959	0.895127	0.999514	17.3333	27.5
Old_BLM_vs_Young_BLM	Actn4	-0.0260094	0.923377	0.999514	25.1667	39.5
Old_BLM_vs_Young_BLM	Eif3k	0.0051824	0.983892	0.999514	29.8333	47.6667
Old_BLM_vs_Young_BLM	Psmd8	-0.116506	0.747736	0.999514	24.5	39.8333
Old_BLM_vs_Young_BLM	Yif1b	0.184056	0.623679	0.999514	13.1667	21.1667
Old_BLM_vs_Young_BLM	Capns1	-0.0874049	0.804702	0.999514	36.6667	66.6667
Old_BLM_vs_Young_BLM	Tbcb	0.145552	0.653901	0.999514	19.3333	28
Old_BLM_vs_Young_BLM	Psenen	0.422979	0.143634	0.999514	24.6667	29.8333
Old_BLM_vs_Young_BLM	Cox6b1	0.0858747	0.773524	0.999514	58.1667	79.5
Old_BLM_vs_Young_BLM	Rbm42	-0.199691	0.643749	0.999514	11.8333	22.8333
Old_BLM_vs_Young_BLM	Usf2	-0.225906	0.505171	0.999514	11.3333	22
Old_BLM_vs_Young_BLM	Fxyd5	0.076942	0.91302	0.999514	57.8333	109.5
Old_BLM_vs_Young_BLM	Uba2	-0.170741	0.611507	0.999514	13	24
Old_BLM_vs_Young_BLM	Gpi1	-0.0652612	0.872171	0.999514	31.6667	60.5
Old_BLM_vs_Young_BLM	Cebpg	-0.211444	0.540135	0.999514	17.3333	26.6667
Old_BLM_vs_Young_BLM	Pdcd5	-0.0953774	0.782918	0.999514	24.5	37.8333
Old_BLM_vs_Young_BLM	Emc10	-0.192346	0.629776	0.999514	12.6667	24.8333
Old_BLM_vs_Young_BLM	Prmt1	-0.51774	0.169768	0.999514	8.66667	20.8333
Old_BLM_vs_Young_BLM	Rras	0.013484	0.95148	0.999514	50.8333	78.8333
Old_BLM_vs_Young_BLM	Snrnp70	-0.190421	0.630693	0.999514	22.5	39.3333
Old_BLM_vs_Young_BLM	Ftl1	0.0651619	0.826512	0.999514	165.167	241.667
Old_BLM_vs_Young_BLM	Bax	0.316471	0.216544	0.999514	38	50
Old_BLM_vs_Young_BLM	Nucb1	-0.107262	0.784078	0.999514	15.3333	29.3333
Old_BLM_vs_Young_BLM	Rasip1	-0.0453055	0.905902	0.999514	65.6667	112
Old_BLM_vs_Young_BLM	Kdelr1	-0.0416997	0.91023	0.999514	14	24.6667
Old_BLM_vs_Young_BLM	Ldha	-0.0728844	0.853708	0.999514	29.1667	65.8333
Old_BLM_vs_Young_BLM	Tsg101	0.127418	0.686815	0.999514	14.8333	21.3333
Old_BLM_vs_Young_BLM	Cyfip1	-0.182683	0.493836	0.999514	35.5	66.5
Old_BLM_vs_Young_BLM	Herc2	0.323385	0.356987	0.999514	19.8333	26.8333
Old_BLM_vs_Young_BLM	Ube3a	-0.0311836	0.910526	0.999514	25	40
Old_BLM_vs_Young_BLM	Klf13	-0.093908	0.700129	0.999514	76.3333	130.833
Old_BLM_vs_Young_BLM	Tjp1	-0.23826	0.334539	0.999514	72.5	117.667
Old_BLM_vs_Young_BLM	Selenos	0.207235	0.452115	0.999514	23	33.6667
Old_BLM_vs_Young_BLM	Mef2a	0.00452252	0.981558	0.999514	75.8333	112.833
Old_BLM_vs_Young_BLM	Synm	-0.126	0.715969	0.999514	23	33
Old_BLM_vs_Young_BLM	Igf1r	0.0887092	0.788378	0.999514	20.3333	25.1667
Old_BLM_vs_Young_BLM	Slco3a1	0.234784	0.541755	0.999514	23	30.3333
Old_BLM_vs_Young_BLM	Akap13	0.074319	0.797077	0.999514	67.1667	112.333
Old_BLM_vs_Young_BLM	Abhd2	-0.565844	0.239882	0.999514	30.3333	48.6667
Old_BLM_vs_Young_BLM	Idh2	0.384367	0.18938	0.999514	25.3333	30.3333
Old_BLM_vs_Young_BLM	Iqgap1	-0.0773898	0.724292	0.999514	59.8333	96.6667
Old_BLM_vs_Young_BLM	Sec11a	-0.14956	0.617533	0.999514	16	29.5
Old_BLM_vs_Young_BLM	Tlnrd1	-0.251519	0.47752	0.999514	14.5	25.8333
Old_BLM_vs_Young_BLM	Mesd	-0.205844	0.573837	0.999514	10.1667	20.1667
Old_BLM_vs_Young_BLM	Zfand6	0.182792	0.540915	0.999514	17.3333	24.6667
Old_BLM_vs_Young_BLM	Fzd4	-0.274502	0.382384	0.999514	21.3333	40.8333
Old_BLM_vs_Young_BLM	Picalm	-0.554056	0.0701871	0.999514	24.5	52.5
Old_BLM_vs_Young_BLM	Ndufc2	0.107268	0.713188	0.999514	37.5	55.5
Old_BLM_vs_Young_BLM	Acer3	0.107177	0.712506	0.999514	23.1667	32.1667
Old_BLM_vs_Young_BLM	Arrb1	0.177164	0.742235	0.999514	21.1667	33
Old_BLM_vs_Young_BLM	Spcs2	-0.0068337	0.974474	0.999514	44.1667	71.5
Old_BLM_vs_Young_BLM	Ucp2	0.415336	0.188496	0.999514	29.6667	37
Old_BLM_vs_Young_BLM	Rab6a	-0.125771	0.647032	0.999514	24.3333	40.1667
Old_BLM_vs_Young_BLM	Fchsd2	0.144937	0.686083	0.999514	17.1667	24
Old_BLM_vs_Young_BLM	Lamtor1	-0.0326295	0.922708	0.999514	17.3333	27.1667
Old_BLM_vs_Young_BLM	Rhog	0.0261215	0.942159	0.999514	14.6667	22.3333
Old_BLM_vs_Young_BLM	Cavin3	0.2556	0.413015	0.999514	39	50.6667
Old_BLM_vs_Young_BLM	Taf10	-0.202068	0.599627	0.999514	13	24.3333
Old_BLM_vs_Young_BLM	Tpp1	0.0708134	0.811779	0.999514	20.1667	28.5
Old_BLM_vs_Young_BLM	Eif3f	-0.132014	0.5704	0.999514	30.8333	53.1667
Old_BLM_vs_Young_BLM	St5	0.195256	0.511419	0.999514	22.8333	31.5
Old_BLM_vs_Young_BLM	Dennd5a	-0.19627	0.576824	0.999514	13.8333	21.6667
Old_BLM_vs_Young_BLM	Sbf2	0.14805	0.635258	0.999514	16.5	24.3333
Old_BLM_vs_Young_BLM	Ampd3	0.380519	0.221107	0.999514	24.3333	25.8333
Old_BLM_vs_Young_BLM	Rnf141	-0.00313808	0.993828	0.999514	19	22
Old_BLM_vs_Young_BLM	Lyve1	0.0074126	0.987678	0.999514	26.1667	47.5
Old_BLM_vs_Young_BLM	Eif4g2	-0.162418	0.410169	0.999514	85.3333	145.5
Old_BLM_vs_Young_BLM	Galnt18	0.32767	0.27359	0.999514	46.5	65.6667
Old_BLM_vs_Young_BLM	Copb1	-0.184305	0.632513	0.999514	12.6667	26.3333
Old_BLM_vs_Young_BLM	Psma1	0.134832	0.705357	0.999514	20.3333	31
Old_BLM_vs_Young_BLM	Arl6ip1	-0.329569	0.187036	0.999514	36.5	73.3333
Old_BLM_vs_Young_BLM	Smg1	-0.0419497	0.913747	0.999514	13.8333	23.1667
Old_BLM_vs_Young_BLM	Itpripl2	0.0896567	0.698789	0.999514	42.6667	60.5
Old_BLM_vs_Young_BLM	Uqcrc2	0.00765825	0.983394	0.999514	15.6667	25.3333
Old_BLM_vs_Young_BLM	Mettl9	0.127752	0.709178	0.999514	15.1667	23.3333
Old_BLM_vs_Young_BLM	Ndufab1	0.409062	0.216441	0.999514	25.6667	30.8333
Old_BLM_vs_Young_BLM	Rbbp6	-0.235971	0.497614	0.999514	19.3333	32
Old_BLM_vs_Young_BLM	Nsmce1	0.218506	0.476332	0.999514	15.8333	22
Old_BLM_vs_Young_BLM	Il4ra	-0.183357	0.667604	0.999514	28.5	65.3333
Old_BLM_vs_Young_BLM	Eif3c	-0.00556946	0.979957	0.999514	46.3333	69.6667
Old_BLM_vs_Young_BLM	Mapk3	0.0679398	0.856829	0.999514	46.6667	71.5
Old_BLM_vs_Young_BLM	Ypel3	0.0102551	0.976027	0.999514	23	29.5
Old_BLM_vs_Young_BLM	Aldoa	0.212242	0.456789	0.999514	66	95.1667
Old_BLM_vs_Young_BLM	Taok2	-0.125955	0.737617	0.999514	15.5	28.5
Old_BLM_vs_Young_BLM	Cdipt	-0.126309	0.645239	0.999514	21.5	34.8333
Old_BLM_vs_Young_BLM	Fus	0.291852	0.313718	0.999514	49.5	61.1667
Old_BLM_vs_Young_BLM	Tgfb1i1	-0.147988	0.604594	0.999514	27	42.8333
Old_BLM_vs_Young_BLM	Bag3	0.360244	0.328762	0.999514	20.3333	23
Old_BLM_vs_Young_BLM	Mcmbp	0.31515	0.342486	0.999514	17.3333	20.6667
Old_BLM_vs_Young_BLM	Nsmce4a	-0.0803088	0.829593	0.999514	13	21.1667
Old_BLM_vs_Young_BLM	Plekha1	0.0322604	0.901725	0.999514	31.6667	49.8333
Old_BLM_vs_Young_BLM	Bub3	-0.199099	0.549804	0.999514	15.6667	27.5
Old_BLM_vs_Young_BLM	Fam53b	-0.48527	0.381177	0.999514	11.1667	22
Old_BLM_vs_Young_BLM	Dock1	-0.143273	0.577935	0.999514	25.5	44.8333
Old_BLM_vs_Young_BLM	Ptpre	0.193691	0.608159	0.999514	26.5	29.8333
Old_BLM_vs_Young_BLM	Glrx3	-0.299995	0.394549	0.999514	13.5	27
Old_BLM_vs_Young_BLM	Bnip3	-0.0868321	0.90286	0.999514	20.5	27.3333
Old_BLM_vs_Young_BLM	Inpp5a	0.157992	0.669909	0.999514	24	34.5
Old_BLM_vs_Young_BLM	Psmd13	-0.298805	0.365843	0.999514	16.5	29.8333
Old_BLM_vs_Young_BLM	Ifitm2	0.0826084	0.675385	0.999514	154	229.5
Old_BLM_vs_Young_BLM	Ifitm3	0.249488	0.453758	0.999514	181.333	262.167
Old_BLM_vs_Young_BLM	Hras	-0.022309	0.936933	0.999514	23.3333	36
Old_BLM_vs_Young_BLM	Taldo1	-0.0445958	0.891933	0.999514	18.5	31.8333
Old_BLM_vs_Young_BLM	Cracr2b	-0.0430306	0.88672	0.999514	26.1667	39.5
Old_BLM_vs_Young_BLM	Cd151	0.0264002	0.89954	0.999514	52.6667	85.1667
Old_BLM_vs_Young_BLM	Ap2a2	-0.271346	0.370461	0.999514	16.8333	29.5
Old_BLM_vs_Young_BLM	Mob2	-0.162338	0.669705	0.999514	11.6667	20.3333
Old_BLM_vs_Young_BLM	Dusp8	-0.295197	0.446381	0.999514	21	39.8333
Old_BLM_vs_Young_BLM	Ctsd	0.158607	0.586753	0.999514	73.6667	103.833
Old_BLM_vs_Young_BLM	Nap1l4	0.499338	0.169655	0.999514	16.8333	22.3333
Old_BLM_vs_Young_BLM	Ccnd1	-0.202011	0.441545	0.999514	81.5	161.5
Old_BLM_vs_Young_BLM	Akap12	0.202796	0.51987	0.999514	49.1667	69.5
Old_BLM_vs_Young_BLM	Syne1	0.0964019	0.75477	0.999514	59.5	83.1667
Old_BLM_vs_Young_BLM	Myct1	-0.0379459	0.860271	0.999514	107.167	151.833
Old_BLM_vs_Young_BLM	Pcmt1	0.187279	0.55291	0.999514	22.5	33.5
Old_BLM_vs_Young_BLM	Ginm1	0.0214091	0.947448	0.999514	17.3333	24.8333
Old_BLM_vs_Young_BLM	Sash1	0.420232	0.167309	0.999514	35	41.3333
Old_BLM_vs_Young_BLM	Utrn	-0.0721271	0.873312	0.999514	14	22.3333
Old_BLM_vs_Young_BLM	Sf3b5	0.241676	0.456523	0.999514	27.1667	33.8333
Old_BLM_vs_Young_BLM	Phactr2	0.157993	0.586169	0.999514	29	43.6667
Old_BLM_vs_Young_BLM	Abracl	0.0954848	0.836407	0.999514	14.6667	21.1667
Old_BLM_vs_Young_BLM	Ifngr1	0.00409389	0.988498	0.999514	27.6667	47.5
Old_BLM_vs_Young_BLM	Bclaf1	-0.226683	0.409272	0.999514	22.3333	43.3333
Old_BLM_vs_Young_BLM	Sgk1	-0.160102	0.654357	0.999514	41.3333	61
Old_BLM_vs_Young_BLM	Epb41l2	0.22151	0.458918	0.999514	50.5	63
Old_BLM_vs_Young_BLM	Rwdd1	-0.0741664	0.816185	0.999514	23.3333	38.8333
Old_BLM_vs_Young_BLM	Marcks	-0.254843	0.195473	0.999514	117.5	205.333
Old_BLM_vs_Young_BLM	Cdc40	-0.141936	0.683231	0.999514	12.6667	21.8333
Old_BLM_vs_Young_BLM	Cd164	0.108776	0.728839	0.999514	18	26.3333
Old_BLM_vs_Young_BLM	Snx3	-0.209896	0.407577	0.999514	62.8333	103.667
Old_BLM_vs_Young_BLM	Sec63	0.21093	0.491339	0.999514	20.1667	25.8333
Old_BLM_vs_Young_BLM	Cd24a	0.107322	0.652683	0.999514	54.6667	78.5
Old_BLM_vs_Young_BLM	Prdm1	0.389127	0.304125	0.999514	22.6667	24
Old_BLM_vs_Young_BLM	Dcbld1	0.2455	0.478642	0.999514	23	35.1667
Old_BLM_vs_Young_BLM	Cep85l	-0.0428881	0.896399	0.999514	25.5	36.6667
Old_BLM_vs_Young_BLM	Serinc1	-0.0674481	0.749646	0.999514	55.1667	89
Old_BLM_vs_Young_BLM	Smpdl3a	-0.155526	0.66233	0.999514	13.8333	23
Old_BLM_vs_Young_BLM	Gcc2	0.175044	0.522634	0.999514	40.8333	58.3333
Old_BLM_vs_Young_BLM	Lims1	-0.215183	0.449346	0.999514	29.3333	53
Old_BLM_vs_Young_BLM	Ranbp2	-0.496621	0.123859	0.999514	13.6667	28.6667
Old_BLM_vs_Young_BLM	Anapc16	-0.196825	0.539171	0.999514	14.1667	24.1667
Old_BLM_vs_Young_BLM	Psap	0.0800717	0.761289	0.999514	75.5	107.5
Old_BLM_vs_Young_BLM	Vsir	0.0427932	0.922663	0.999514	24	47.5
Old_BLM_vs_Young_BLM	Unc5b	-0.0657883	0.881635	0.999514	17	35.6667
Old_BLM_vs_Young_BLM	Eif4ebp2	-0.00926229	0.976981	0.999514	35.5	49.1667
Old_BLM_vs_Young_BLM	Sar1a	0.130903	0.697979	0.999514	17.3333	27.8333
Old_BLM_vs_Young_BLM	Tspan15	0.26487	0.330685	0.999514	26.5	34
Old_BLM_vs_Young_BLM	Srgn	0.163953	0.483032	0.999514	127.167	174.5
Old_BLM_vs_Young_BLM	Ddx50	0.259868	0.418669	0.999514	18.1667	27
Old_BLM_vs_Young_BLM	Ccar1	-0.0526976	0.898353	0.999514	14.8333	24
Old_BLM_vs_Young_BLM	Reep3	0.0705177	0.779596	0.999514	50	80.1667
Old_BLM_vs_Young_BLM	Jmjd1c	0.153725	0.63672	0.999514	16	23
Old_BLM_vs_Young_BLM	Arid5b	-0.455215	0.127595	0.999514	49.5	97.3333
Old_BLM_vs_Young_BLM	Slc16a9	-0.495048	0.304414	0.999514	26	41.6667
Old_BLM_vs_Young_BLM	Cisd1	0.0649347	0.857247	0.999514	14.5	23
Old_BLM_vs_Young_BLM	Snrpd3	-0.130259	0.73945	0.999514	17.1667	26.1667
Old_BLM_vs_Young_BLM	Col18a1	-0.906776	0.18967	0.999514	5.16667	24.8333
Old_BLM_vs_Young_BLM	Pttg1ip	0.0735518	0.785654	0.999514	36.8333	48.3333
Old_BLM_vs_Young_BLM	Agpat3	0.0360804	0.929722	0.999514	14.1667	22.3333
Old_BLM_vs_Young_BLM	Rrp1	0.0573559	0.861037	0.999514	18	28.3333
Old_BLM_vs_Young_BLM	Bsg	-0.182831	0.441076	0.999514	38	73.3333
Old_BLM_vs_Young_BLM	Ptbp1	-0.0603593	0.888448	0.999514	12.8333	22.1667
Old_BLM_vs_Young_BLM	Gpx4	-0.0258086	0.913597	0.999514	50.8333	72.6667
Old_BLM_vs_Young_BLM	Sbno2	-0.0883705	0.861366	0.999514	25	48
Old_BLM_vs_Young_BLM	Atp5d	-0.151868	0.57796	0.999514	27	51.1667
Old_BLM_vs_Young_BLM	Midn	0.0353436	0.89849	0.999514	35.1667	47.6667
Old_BLM_vs_Young_BLM	Ndufs7	0.0156217	0.958231	0.999514	26	36.5
Old_BLM_vs_Young_BLM	Uqcr11	-0.0102343	0.968339	0.999514	46	64.3333
Old_BLM_vs_Young_BLM	Abhd17a	-0.39122	0.317415	0.999514	10.1667	20.6667
Old_BLM_vs_Young_BLM	Mknk2	-0.0167598	0.962723	0.999514	17.8333	25.3333
Old_BLM_vs_Young_BLM	Oaz1	-0.0696777	0.745738	0.999514	76	117.667
Old_BLM_vs_Young_BLM	Timm13	0.204025	0.427201	0.999514	31	39.8333
Old_BLM_vs_Young_BLM	Gadd45b	0.0408544	0.919101	0.999514	20.8333	37.5
Old_BLM_vs_Young_BLM	Sgta	-0.419153	0.381828	0.999514	10.3333	21.6667
Old_BLM_vs_Young_BLM	Map2k2	0.591226	0.080087	0.999514	20.6667	23.1667
Old_BLM_vs_Young_BLM	Zbtb7a	0.0337779	0.903893	0.999514	31.8333	45
Old_BLM_vs_Young_BLM	Eef2	-0.0508271	0.908816	0.999514	83.5	144.333
Old_BLM_vs_Young_BLM	Dapk3	0.00817444	0.982531	0.999514	15	26
Old_BLM_vs_Young_BLM	Tbxa2r	-0.574154	0.161055	0.999514	11.8333	29
Old_BLM_vs_Young_BLM	Hmg20b	0.0535079	0.885761	0.999514	14.5	22
Old_BLM_vs_Young_BLM	Nfic	-0.021506	0.942123	0.999514	61.1667	97.5
Old_BLM_vs_Young_BLM	Gna11	0.298309	0.276396	0.999514	44	55.6667
Old_BLM_vs_Young_BLM	Aes	-0.0765396	0.816554	0.999514	32.6667	56.6667
Old_BLM_vs_Young_BLM	Ckap4	0.224914	0.510939	0.999514	18.3333	24.8333
Old_BLM_vs_Young_BLM	Timp3	0.225919	0.54028	0.999514	345.833	518.167
Old_BLM_vs_Young_BLM	Hsp90b1	-0.0616542	0.755171	0.999514	107.833	183.667
Old_BLM_vs_Young_BLM	Arl1	0.0568765	0.83224	0.999514	24.1667	39.5
Old_BLM_vs_Young_BLM	Slc25a3	0.0520214	0.805233	0.999514	53.1667	82.3333
Old_BLM_vs_Young_BLM	Tmpo	-0.368064	0.301936	0.999514	12.6667	26
Old_BLM_vs_Young_BLM	Cdk17	0.405057	0.337403	0.999514	17.6667	21.3333
Old_BLM_vs_Young_BLM	Elk3	-0.245206	0.378183	0.999514	23.5	40.5
Old_BLM_vs_Young_BLM	Snrpf	-0.365188	0.505117	0.999514	17	22.1667
Old_BLM_vs_Young_BLM	Ntn4	0.292614	0.344083	0.999514	35.6667	37.3333
Old_BLM_vs_Young_BLM	Metap2	-0.119314	0.662894	0.999514	30	49.1667
Old_BLM_vs_Young_BLM	Ndufa12	-0.032289	0.918022	0.999514	17.3333	31.6667
Old_BLM_vs_Young_BLM	Tmcc3	0.0834136	0.797909	0.999514	43.1667	54.6667
Old_BLM_vs_Young_BLM	Ube2n	-0.171466	0.619072	0.999514	16.6667	29.3333
Old_BLM_vs_Young_BLM	Eea1	0.0498557	0.897965	0.999514	19.1667	30.8333
Old_BLM_vs_Young_BLM	Atp2b1	0.273929	0.180843	0.999514	86.8333	111.167
Old_BLM_vs_Young_BLM	Dusp6	-0.584494	0.139616	0.999514	19.1667	50
Old_BLM_vs_Young_BLM	Kitl	0.00514205	0.979568	0.999514	350	485.833
Old_BLM_vs_Young_BLM	Tmtc2	-0.112888	0.687428	0.999514	30.6667	47.1667
Old_BLM_vs_Young_BLM	Ccdc59	-0.148983	0.615341	0.999514	18.1667	31.5
Old_BLM_vs_Young_BLM	Ppp1r12a	0.140308	0.603769	0.999514	28.3333	42.6667
Old_BLM_vs_Young_BLM	Csrp2	-0.556788	0.277727	0.999514	9.66667	27.5
Old_BLM_vs_Young_BLM	Osbpl8	0.305933	0.232397	0.999514	42.1667	54.8333
Old_BLM_vs_Young_BLM	Nap1l1	-0.117217	0.648075	0.999514	22	37
Old_BLM_vs_Young_BLM	Phlda1	0.0105443	0.973122	0.999514	18.5	26.8333
Old_BLM_vs_Young_BLM	Atxn7l3b	-0.0814546	0.693296	0.999514	43.6667	71.3333
Old_BLM_vs_Young_BLM	Rab21	0.0191898	0.944391	0.999514	24.3333	36.8333
Old_BLM_vs_Young_BLM	Tspan8	0.151186	0.565771	0.999514	73.6667	109
Old_BLM_vs_Young_BLM	Ptprb	-0.129501	0.768617	0.999514	59.5	91
Old_BLM_vs_Young_BLM	Cct2	-0.164091	0.583877	0.999514	20.8333	38.3333
Old_BLM_vs_Young_BLM	Lyz2	-3.07615	0.00217398	0.999514	8.16667	51.5
Old_BLM_vs_Young_BLM	Cpsf6	0.107057	0.757031	0.999514	17.8333	23
Old_BLM_vs_Young_BLM	Rap1b	0.0375336	0.851046	0.999514	79.8333	126.833
Old_BLM_vs_Young_BLM	Dyrk2	0.449959	0.148908	0.999514	26.6667	30
Old_BLM_vs_Young_BLM	Tmbim4	0.0383948	0.897973	0.999514	34.5	49
Old_BLM_vs_Young_BLM	Msrb3	-0.978655	0.0148381	0.999514	7	20.5
Old_BLM_vs_Young_BLM	Srgap1	-0.167984	0.605718	0.999514	16.1667	30.1667
Old_BLM_vs_Young_BLM	Usp15	0.230042	0.457366	0.999514	15.8333	20.5
Old_BLM_vs_Young_BLM	Ctdsp2	0.0257387	0.933004	0.999514	28.5	38.6667
Old_BLM_vs_Young_BLM	Cdk4	-0.387231	0.306242	0.999514	9.66667	20.1667
Old_BLM_vs_Young_BLM	Os9	-0.157202	0.780924	0.999514	12.6667	26
Old_BLM_vs_Young_BLM	Dctn2	-0.224808	0.537579	0.999514	15.8333	29.1667
Old_BLM_vs_Young_BLM	Naca	-0.272289	0.261897	0.999514	73.6667	131.667
Old_BLM_vs_Young_BLM	Ptges3	-0.155505	0.624778	0.999514	31.3333	46
Old_BLM_vs_Young_BLM	Atp5b	-0.1414	0.623647	0.999514	51.5	97.1667
Old_BLM_vs_Young_BLM	Cnpy2	-0.0862347	0.79463	0.999514	14.3333	27.1667
Old_BLM_vs_Young_BLM	Myl6	-0.188777	0.313649	0.999514	275.833	462.5
Old_BLM_vs_Young_BLM	Esyt1	-0.054753	0.886876	0.999514	11.3333	20.5
Old_BLM_vs_Young_BLM	Elavl1	-0.0855859	0.803306	0.999514	12.6667	20.1667
Old_BLM_vs_Young_BLM	Cers4	-0.509955	0.124965	0.999514	15.5	34
Old_BLM_vs_Young_BLM	Efnb2	0.0885889	0.77249	0.999514	39.1667	47.3333
Old_BLM_vs_Young_BLM	Arglu1	-0.0471676	0.844194	0.999514	47.3333	70.8333
Old_BLM_vs_Young_BLM	Col4a1	-0.970546	0.0036345	0.999514	146.5	537.5
Old_BLM_vs_Young_BLM	Col4a2	-1.01709	0.00862869	0.999514	85.5	325.667
Old_BLM_vs_Young_BLM	Arhgef7	0.230026	0.480976	0.999514	26.1667	37
Old_BLM_vs_Young_BLM	Atp11a	0.384192	0.309356	0.999514	16.1667	21
Old_BLM_vs_Young_BLM	Lamp1	0.248214	0.163912	0.999514	173.833	223.333
Old_BLM_vs_Young_BLM	Vps36	0.317585	0.187318	0.999514	36.3333	45
Old_BLM_vs_Young_BLM	Vdac3	0.0935424	0.736361	0.999514	32.6667	49.1667
Old_BLM_vs_Young_BLM	Ikbkb	-0.133904	0.67749	0.999514	14.3333	23.1667
Old_BLM_vs_Young_BLM	Kat6a	-0.227616	0.502028	0.999514	15.5	27.1667
Old_BLM_vs_Young_BLM	Tcim	-0.571343	0.123932	0.999514	17.5	45.6667
Old_BLM_vs_Young_BLM	Tm2d2	-0.0114453	0.973342	0.999514	13.1667	21.8333
Old_BLM_vs_Young_BLM	Tacc1	-0.0556351	0.811983	0.999514	37.5	61.3333
Old_BLM_vs_Young_BLM	Nsd3	0.171779	0.540188	0.999514	24.1667	35.8333
Old_BLM_vs_Young_BLM	Hook3	-0.239314	0.29996	0.999514	45.6667	80.8333
Old_BLM_vs_Young_BLM	Eif4ebp1	0.0400798	0.916886	0.999514	12.8333	21.3333
Old_BLM_vs_Young_BLM	Rbpms	0.0825843	0.708972	0.999514	55.1667	79.3333
Old_BLM_vs_Young_BLM	Dctn6	-0.34735	0.324899	0.999514	12.3333	22.6667
Old_BLM_vs_Young_BLM	Leprotl1	-0.133055	0.673523	0.999514	24.5	39.5
Old_BLM_vs_Young_BLM	Saraf	-0.116508	0.679852	0.999514	35.5	57.8333
Old_BLM_vs_Young_BLM	Dlc1	0.228538	0.282557	0.999514	52.6667	71.5
Old_BLM_vs_Young_BLM	Tusc3	-0.390715	0.284804	0.999514	10.1667	21
Old_BLM_vs_Young_BLM	Mtus1	0.238181	0.318327	0.999514	46.8333	58.6667
Old_BLM_vs_Young_BLM	Pcm1	-0.138615	0.691704	0.999514	18.5	32
Old_BLM_vs_Young_BLM	Asah1	0.279595	0.333195	0.999514	23.3333	31.6667
Old_BLM_vs_Young_BLM	Ankrd37	-0.638804	0.458559	0.999514	28.8333	63.3333
Old_BLM_vs_Young_BLM	Slc25a4	0.314068	0.158999	0.999514	48.5	67
Old_BLM_vs_Young_BLM	Irf2	0.11713	0.677002	0.999514	33.8333	42.3333
Old_BLM_vs_Young_BLM	Wwc2	-0.0658473	0.809272	0.999514	37	63
Old_BLM_vs_Young_BLM	Hmgb2	-0.598356	0.15833	0.999514	9.66667	25.1667
Old_BLM_vs_Young_BLM	Psd3	0.395389	0.292529	0.999514	24.1667	30.1667
Old_BLM_vs_Young_BLM	Csgalnact1	0.211358	0.452901	0.999514	38.8333	58
Old_BLM_vs_Young_BLM	Ndufa13	-0.153665	0.47741	0.999514	36	61.8333
Old_BLM_vs_Young_BLM	Gatad2a	-0.193268	0.539171	0.999514	22	35.8333
Old_BLM_vs_Young_BLM	Mau2	-0.140916	0.813028	0.999514	12	21.6667
Old_BLM_vs_Young_BLM	Homer3	-0.361717	0.27275	0.999514	13.8333	28.5
Old_BLM_vs_Young_BLM	Cope	0.134627	0.635121	0.999514	23.6667	33.6667
Old_BLM_vs_Young_BLM	Rex1bd	0.133839	0.633667	0.999514	24.1667	31.8333
Old_BLM_vs_Young_BLM	Fkbp8	0.449564	0.315759	0.999514	14.8333	22.3333
Old_BLM_vs_Young_BLM	Ssbp4	0.0304175	0.941545	0.999514	21.1667	35.3333
Old_BLM_vs_Young_BLM	Lsm4	-0.123021	0.716076	0.999514	12.5	22
Old_BLM_vs_Young_BLM	Jund	0.0779614	0.733332	0.999514	123.5	177.167
Old_BLM_vs_Young_BLM	Ushbp1	0.0119362	0.978542	0.999514	20	37.5
Old_BLM_vs_Young_BLM	Plvap	-1.36747	0.271189	0.999514	11.1667	38.3333
Old_BLM_vs_Young_BLM	Bst2	-0.0937404	0.724351	0.999514	90.3333	146.667
Old_BLM_vs_Young_BLM	Pgls	-0.0608179	0.838495	0.999514	21	35.1667
Old_BLM_vs_Young_BLM	Colgalt1	-0.0769002	0.827814	0.999514	18.8333	32.1667
Old_BLM_vs_Young_BLM	Tpm4	-0.0937709	0.703286	0.999514	53.1667	95.6667
Old_BLM_vs_Young_BLM	Klf2	-0.490331	0.024752	0.999514	146	301.167
Old_BLM_vs_Young_BLM	Smad1	-0.458864	0.280882	0.999514	10.8333	27
Old_BLM_vs_Young_BLM	Smarca5	-0.0965028	0.765379	0.999514	19.3333	33.8333
Old_BLM_vs_Young_BLM	Scoc	-0.0307801	0.921321	0.999514	22.6667	33.5
Old_BLM_vs_Young_BLM	Ndufb7	-0.0291045	0.899385	0.999514	36.8333	56.3333
Old_BLM_vs_Young_BLM	Tecr	0.312834	0.423327	0.999514	15	20.3333
Old_BLM_vs_Young_BLM	Adgre5	0.0908014	0.730309	0.999514	104.833	159.5
Old_BLM_vs_Young_BLM	Adgrl1	-0.353445	0.444717	0.999514	14.1667	30.3333
Old_BLM_vs_Young_BLM	D8Ertd738e	0.148635	0.580621	0.999514	40.1667	53
Old_BLM_vs_Young_BLM	Ier2	-0.132546	0.708381	0.999514	61.6667	75.5
Old_BLM_vs_Young_BLM	Nfix	-0.459769	0.197201	0.999514	17	37.5
Old_BLM_vs_Young_BLM	Calr	-0.167894	0.635638	0.999514	54.8333	117.333
Old_BLM_vs_Young_BLM	Prdx2	0.0489736	0.847273	0.999514	38.8333	63.6667
Old_BLM_vs_Young_BLM	Junb	-0.0339739	0.895837	0.999514	58.1667	82.8333
Old_BLM_vs_Young_BLM	Trir	-0.0612914	0.817522	0.999514	28.6667	46
Old_BLM_vs_Young_BLM	Wdr83os	0.357364	0.274935	0.999514	25.1667	33.3333
Old_BLM_vs_Young_BLM	Vps35	0.029866	0.914728	0.999514	25.8333	40.5
Old_BLM_vs_Young_BLM	Dnaja2	-0.0291531	0.925241	0.999514	19	32.5
Old_BLM_vs_Young_BLM	Nkd1	0.107802	0.774189	0.999514	76.6667	100.833
Old_BLM_vs_Young_BLM	Gnao1	0.208619	0.508525	0.999514	29.5	43.8333
Old_BLM_vs_Young_BLM	Amfr	-0.485265	0.121563	0.999514	13.6667	27
Old_BLM_vs_Young_BLM	Herpud1	0.178337	0.493437	0.999514	26.8333	35.5
Old_BLM_vs_Young_BLM	Arl2bp	0.347043	0.197566	0.999514	35.6667	42.3333
Old_BLM_vs_Young_BLM	Pllp	0.15574	0.627422	0.999514	31.8333	38
Old_BLM_vs_Young_BLM	Polr2c	-0.199275	0.527852	0.999514	16.6667	31.1667
Old_BLM_vs_Young_BLM	Adgrg1	0.27969	0.521747	0.999514	30.3333	44.5
Old_BLM_vs_Young_BLM	Cdh5	-0.0239333	0.880652	0.999514	336.833	529.333
Old_BLM_vs_Young_BLM	Cmtm3	-0.439979	0.247067	0.999514	10.5	21.8333
Old_BLM_vs_Young_BLM	Dync1li2	-0.309645	0.433307	0.999514	10.3333	21.8333
Old_BLM_vs_Young_BLM	Tmem208	-0.184436	0.573244	0.999514	17.6667	32.3333
Old_BLM_vs_Young_BLM	Ripor1	0.128089	0.656066	0.999514	34.3333	45.3333
Old_BLM_vs_Young_BLM	Ctcf	-0.270286	0.372646	0.999514	18.5	33.3333
Old_BLM_vs_Young_BLM	Psmb10	0.187585	0.493657	0.999514	32.3333	46.6667
Old_BLM_vs_Young_BLM	Sntb2	-0.0741099	0.860534	0.999514	11.6667	21.8333
Old_BLM_vs_Young_BLM	Nfat5	-0.119165	0.701392	0.999514	19.6667	35.1667
Old_BLM_vs_Young_BLM	Psmd7	-0.123223	0.712529	0.999514	25.8333	48.8333
Old_BLM_vs_Young_BLM	Zfhx3	0.0198517	0.929182	0.999514	64.8333	93.1667
Old_BLM_vs_Young_BLM	St3gal2	-0.530357	0.197554	0.999514	12	23.1667
Old_BLM_vs_Young_BLM	Glg1	0.0494232	0.901312	0.999514	27.1667	43.1667
Old_BLM_vs_Young_BLM	Gabarapl2	-0.167377	0.483902	0.999514	40	63.3333
Old_BLM_vs_Young_BLM	Hsbp1	0.270605	0.362458	0.999514	31	38.3333
Old_BLM_vs_Young_BLM	Cox4i1	0.0786711	0.708179	0.999514	93.1667	129.167
Old_BLM_vs_Young_BLM	Foxf1	0.092753	0.626256	0.999514	97	134.667
Old_BLM_vs_Young_BLM	Map1lc3b	0.251347	0.2816	0.999514	59.3333	83
Old_BLM_vs_Young_BLM	Cyba	-0.0819825	0.764771	0.999514	35	59
Old_BLM_vs_Young_BLM	Cbfa2t3	0.248993	0.369543	0.999514	65.8333	87
Old_BLM_vs_Young_BLM	Ankrd11	-0.147871	0.653511	0.999514	41.3333	71.1667
Old_BLM_vs_Young_BLM	Tcf25	0.116352	0.734373	0.999514	31	44
Old_BLM_vs_Young_BLM	Egln1	-0.128205	0.727141	0.999514	13.1667	21.5
Old_BLM_vs_Young_BLM	Irf2bp2	-0.105591	0.77355	0.999514	11.5	21
Old_BLM_vs_Young_BLM	Tomm20	0.109114	0.70398	0.999514	29.6667	51
Old_BLM_vs_Young_BLM	Nrp1	-0.17135	0.496953	0.999514	235.667	404.833
Old_BLM_vs_Young_BLM	Itgb1	-0.276199	0.209062	0.999514	113.333	213.833
Old_BLM_vs_Young_BLM	Ptprg	0.0823946	0.707556	0.999514	46.6667	69.8333
Old_BLM_vs_Young_BLM	Psmd6	-0.086587	0.767112	0.999514	16.6667	28.1667
Old_BLM_vs_Young_BLM	Top2b	-0.0476196	0.890183	0.999514	28	45.1667
Old_BLM_vs_Young_BLM	Ube2e1	0.344056	0.33594	0.999514	16.3333	21.8333
Old_BLM_vs_Young_BLM	Rtraf	0.0646536	0.831043	0.999514	25	35.8333
Old_BLM_vs_Young_BLM	Anxa7	0.513577	0.0901084	0.999514	25.5	26.6667
Old_BLM_vs_Young_BLM	Chchd1	-0.0834079	0.84225	0.999514	16.3333	24
Old_BLM_vs_Young_BLM	Vcl	-0.00167242	0.992895	0.999514	87.5	125.833
Old_BLM_vs_Young_BLM	Adk	0.438368	0.164441	0.999514	17.1667	21
Old_BLM_vs_Young_BLM	Vdac2	0.122852	0.566383	0.999514	48.1667	68.1667
Old_BLM_vs_Young_BLM	Zmiz1	0.167834	0.436005	0.999514	47	65.1667
Old_BLM_vs_Young_BLM	Arf4	-0.465765	0.120564	0.999514	15.3333	33.3333
Old_BLM_vs_Young_BLM	Appl1	-0.117224	0.727723	0.999514	12.3333	20.1667
Old_BLM_vs_Young_BLM	Arhgef3	0.210574	0.392825	0.999514	49.1667	71
Old_BLM_vs_Young_BLM	Fam208a	0.0197358	0.953254	0.999514	18.5	26
Old_BLM_vs_Young_BLM	Selenok	0.174484	0.514827	0.999514	75.8333	100.333
Old_BLM_vs_Young_BLM	Spcs1	0.317561	0.332298	0.999514	36.8333	51.5
Old_BLM_vs_Young_BLM	Pbrm1	0.0566233	0.825434	0.999514	30.6667	44.8333
Old_BLM_vs_Young_BLM	Stab1	-0.35762	0.265288	0.999514	19.8333	43.5
Old_BLM_vs_Young_BLM	Nisch	-0.30804	0.385446	0.999514	27.8333	50.3333
Old_BLM_vs_Young_BLM	Sh3bp5	0.337845	0.359366	0.999514	18.5	22.3333
Old_BLM_vs_Young_BLM	Dph3	0.102886	0.764478	0.999514	18.8333	25.1667
Old_BLM_vs_Young_BLM	Glud1	-0.0852218	0.793663	0.999514	30.6667	62.1667
Old_BLM_vs_Young_BLM	Wapl	-0.13543	0.633423	0.999514	19.1667	33.3333
Old_BLM_vs_Young_BLM	Ccser2	-0.0962613	0.746863	0.999514	25.6667	38
Old_BLM_vs_Young_BLM	Ghitm	-0.0167056	0.955631	0.999514	23	34
Old_BLM_vs_Young_BLM	Psmc6	0.018175	0.951784	0.999514	20.5	32.6667
Old_BLM_vs_Young_BLM	Gnpnat1	0.0802352	0.83514	0.999514	13	21.3333
Old_BLM_vs_Young_BLM	Fermt2	-0.453587	0.011977	0.999514	90.8333	175.667
Old_BLM_vs_Young_BLM	Cgrrf1	-0.318826	0.339012	0.999514	12.6667	26.3333
Old_BLM_vs_Young_BLM	Ktn1	-0.402499	0.176938	0.999514	22.1667	39
Old_BLM_vs_Young_BLM	Pnp	0.0120782	0.972366	0.999514	12.5	20.3333
Old_BLM_vs_Young_BLM	Hnrnpc	0.0295587	0.916579	0.999514	27	39.8333
Old_BLM_vs_Young_BLM	Supt16	-0.0106562	0.976135	0.999514	15.5	25
Old_BLM_vs_Young_BLM	Dad1	0.0328358	0.867269	0.999514	57.6667	91.3333
Old_BLM_vs_Young_BLM	Lrp10	-0.123581	0.724115	0.999514	17	30.8333
Old_BLM_vs_Young_BLM	Psmb5	0.109258	0.690619	0.999514	33.8333	46.3333
Old_BLM_vs_Young_BLM	Acin1	0.050625	0.889233	0.999514	22.1667	37.1667
Old_BLM_vs_Young_BLM	Psme1	0.301572	0.177049	0.999514	41.6667	55.6667
Old_BLM_vs_Young_BLM	Psme2	0.126417	0.653261	0.999514	28.6667	40.6667
Old_BLM_vs_Young_BLM	Nedd8	0.0209508	0.929403	0.999514	40.8333	63
Old_BLM_vs_Young_BLM	Adcy4	0.136257	0.681381	0.999514	26	38
Old_BLM_vs_Young_BLM	Lats2	-0.128741	0.676387	0.999514	17.6667	31.6667
Old_BLM_vs_Young_BLM	Ctsb	0.00807633	0.979187	0.999514	19.5	31.6667
Old_BLM_vs_Young_BLM	Sox7	0.261805	0.399178	0.999514	18.3333	23.5
Old_BLM_vs_Young_BLM	Hmbox1	0.0658783	0.835526	0.999514	26.8333	38.8333
Old_BLM_vs_Young_BLM	Clu	0.0260663	0.90488	0.999514	143	236.333
Old_BLM_vs_Young_BLM	Trim35	-0.132807	0.670429	0.999514	17.8333	35.3333
Old_BLM_vs_Young_BLM	Dpysl2	-0.265976	0.359933	0.999514	95.8333	144
Old_BLM_vs_Young_BLM	Bnip3l	0.261747	0.203971	0.999514	59.8333	78.3333
Old_BLM_vs_Young_BLM	Ppp2r2a	-0.0924808	0.809054	0.999514	14.8333	25.8333
Old_BLM_vs_Young_BLM	Pdlim2	0.37424	0.384868	0.999514	20.8333	26
Old_BLM_vs_Young_BLM	Itm2b	0.141178	0.428581	0.999514	596.333	807
Old_BLM_vs_Young_BLM	Esd	0.250255	0.420836	0.999514	26	31.5
Old_BLM_vs_Young_BLM	Lcp1	-0.500473	0.12604	0.999514	13.8333	34.3333
Old_BLM_vs_Young_BLM	Zc3h13	-0.198365	0.610529	0.999514	12	20.8333
Old_BLM_vs_Young_BLM	Tpt1	-0.105605	0.542681	0.999514	424.5	687.667
Old_BLM_vs_Young_BLM	Dgkh	0.0738837	0.755999	0.999514	35	53.8333
Old_BLM_vs_Young_BLM	Wbp4	0.283199	0.392191	0.999514	16.8333	22.3333
Old_BLM_vs_Young_BLM	Elf1	-0.219683	0.468658	0.999514	20.5	32.8333
Old_BLM_vs_Young_BLM	Sugt1	-0.405998	0.16053	0.999514	18.3333	35.1667
Old_BLM_vs_Young_BLM	Pcdh17	-0.722403	0.00515014	0.999514	25.6667	59.3333
Old_BLM_vs_Young_BLM	Dach1	-0.00401759	0.98722	0.999514	34.6667	58.3333
Old_BLM_vs_Young_BLM	Lmo7	0.379098	0.0822044	0.999514	62.8333	73.8333
Old_BLM_vs_Young_BLM	Kctd12	-0.10498	0.681252	0.999514	43	63.5
Old_BLM_vs_Young_BLM	Fbxl3	-0.462245	0.207788	0.999514	11.6667	21.6667
Old_BLM_vs_Young_BLM	Mycbp2	-0.214177	0.522637	0.999514	14.1667	26.6667
Old_BLM_vs_Young_BLM	Ednrb	-0.0224088	0.946754	0.999514	223	302.333
Old_BLM_vs_Young_BLM	Ndfip2	0.220638	0.473331	0.999514	20.6667	28.1667
Old_BLM_vs_Young_BLM	Dnajc3	-0.0393938	0.856777	0.999514	43.6667	65.8333
Old_BLM_vs_Young_BLM	Mbnl2	0.117112	0.550804	0.999514	83.1667	115.5
Old_BLM_vs_Young_BLM	Rap2a	-0.427451	0.120287	0.999514	28.6667	57.1667
Old_BLM_vs_Young_BLM	Dock9	-0.282529	0.286978	0.999514	29.6667	49.1667
Old_BLM_vs_Young_BLM	Tm9sf2	-0.224829	0.44595	0.999514	23.8333	38.5
Old_BLM_vs_Young_BLM	Mtmr2	-0.446989	0.234398	0.999514	11.3333	21.6667
Old_BLM_vs_Young_BLM	Endod1	0.244657	0.425255	0.999514	25	29.3333
Old_BLM_vs_Young_BLM	Cwc15	0.0324972	0.912566	0.999514	26.1667	39.6667
Old_BLM_vs_Young_BLM	Amotl1	-0.226766	0.669892	0.999514	18.6667	31.6667
Old_BLM_vs_Young_BLM	Smco4	0.110773	0.749287	0.999514	18.8333	24.8333
Old_BLM_vs_Young_BLM	Chordc1	-0.488665	0.188179	0.999514	13.1667	25.8333
Old_BLM_vs_Young_BLM	Ubl5	0.100738	0.769163	0.999514	46.3333	54.3333
Old_BLM_vs_Young_BLM	Eif3g	-0.241672	0.536311	0.999514	12.1667	23.6667
Old_BLM_vs_Young_BLM	Icam1	0.225983	0.517544	0.999514	61.1667	86.6667
Old_BLM_vs_Young_BLM	Cdc37	-0.405396	0.23079	0.999514	16.6667	34.5
Old_BLM_vs_Young_BLM	Dnm2	-0.188372	0.606211	0.999514	23.6667	40
Old_BLM_vs_Young_BLM	Smarca4	-0.196773	0.65714	0.999514	13.6667	26.1667
Old_BLM_vs_Young_BLM	Rp9	-0.0742711	0.821699	0.999514	14.6667	23
Old_BLM_vs_Young_BLM	Sept7	-0.0563035	0.785299	0.999514	63.8333	106.167
Old_BLM_vs_Young_BLM	Aplp2	-0.429511	0.095982	0.999514	79.3333	165.833
Old_BLM_vs_Young_BLM	Fli1	-0.360321	0.281535	0.999514	14	26.1667
Old_BLM_vs_Young_BLM	Ets1	-0.452471	0.0430291	0.999514	49	117.333
Old_BLM_vs_Young_BLM	Srpr	-0.193746	0.473744	0.999514	39.3333	70.8333
Old_BLM_vs_Young_BLM	Robo4	-0.272963	0.554561	0.999514	15	33.3333
Old_BLM_vs_Young_BLM	Esam	-0.119304	0.582127	0.999514	126.333	231.833
Old_BLM_vs_Young_BLM	Tbrg1	-0.120252	0.660448	0.999514	22.3333	41.3333
Old_BLM_vs_Young_BLM	Scn3b	-0.438882	0.224144	0.999514	21.3333	55.8333
Old_BLM_vs_Young_BLM	Hspa8	-0.498631	0.0398308	0.999514	107.5	277
Old_BLM_vs_Young_BLM	Arhgef12	-0.0700572	0.773903	0.999514	105.667	153.833
Old_BLM_vs_Young_BLM	Mcam	0.144165	0.67838	0.999514	32.5	58.3333
Old_BLM_vs_Young_BLM	Cbl	0.0648416	0.838641	0.999514	16	22.6667
Old_BLM_vs_Young_BLM	Trappc4	-0.252561	0.408601	0.999514	16.8333	29
Old_BLM_vs_Young_BLM	Ddx6	0.0597142	0.82103	0.999514	39.8333	62.5
Old_BLM_vs_Young_BLM	Arcn1	0.0579039	0.843567	0.999514	18.8333	27.6667
Old_BLM_vs_Young_BLM	Kmt2a	-0.232356	0.512264	0.999514	23.5	40.3333
Old_BLM_vs_Young_BLM	Atp5l	-0.0570495	0.853729	0.999514	70.5	97.1667
Old_BLM_vs_Young_BLM	Rexo2	-0.290427	0.337737	0.999514	18.5	34.6667
Old_BLM_vs_Young_BLM	Ncam1	0.203293	0.52429	0.999514	22	31.5
Old_BLM_vs_Young_BLM	Rdx	-0.0889882	0.709394	0.999514	64.6667	111.167
Old_BLM_vs_Young_BLM	Psma4	0.0187432	0.951822	0.999514	23.3333	39.6667
Old_BLM_vs_Young_BLM	Rcn2	-0.124928	0.713811	0.999514	15.1667	22.6667
Old_BLM_vs_Young_BLM	Imp3	0.0564935	0.849765	0.999514	20.5	30
Old_BLM_vs_Young_BLM	Cox5a	-0.031765	0.911471	0.999514	41	63.3333
Old_BLM_vs_Young_BLM	Sema7a	-0.025401	0.941088	0.999514	58	104.167
Old_BLM_vs_Young_BLM	Nptn	0.216131	0.491422	0.999514	17.3333	23.3333
Old_BLM_vs_Young_BLM	Pkm	0.0463367	0.904553	0.999514	36.6667	66
Old_BLM_vs_Young_BLM	Myo9a	-0.104969	0.7977	0.999514	13.1667	20.8333
Old_BLM_vs_Young_BLM	Anp32a	-0.0856433	0.728557	0.999514	57	81.3333
Old_BLM_vs_Young_BLM	Smad6	0.544277	0.0431348	0.999514	60.5	56.1667
Old_BLM_vs_Young_BLM	Snapc5	-0.309777	0.370485	0.999514	13.5	25
Old_BLM_vs_Young_BLM	Rab11a	0.110661	0.596763	0.999514	70.1667	104.333
Old_BLM_vs_Young_BLM	Oaz2	-0.173423	0.689836	0.999514	23.1667	40.1667
Old_BLM_vs_Young_BLM	Ppib	0.108068	0.719625	0.999514	50	75.3333
Old_BLM_vs_Young_BLM	Herc1	0.188482	0.509433	0.999514	24	32.5
Old_BLM_vs_Young_BLM	Tpm1	0.0480456	0.852191	0.999514	41.8333	69.8333
Old_BLM_vs_Young_BLM	Anxa2	0.364842	0.330103	0.999514	81.1667	105
Old_BLM_vs_Young_BLM	Bnip2	-0.161868	0.529108	0.999514	32.5	58.3333
Old_BLM_vs_Young_BLM	Myo1e	-0.10634	0.774823	0.999514	14	24.3333
Old_BLM_vs_Young_BLM	Sltm	-0.307285	0.378568	0.999514	17.6667	31.3333
Old_BLM_vs_Young_BLM	Mindy2	-0.121246	0.765858	0.999514	16.5	26.1667
Old_BLM_vs_Young_BLM	Adam10	0.0536791	0.865396	0.999514	27.6667	40.6667
Old_BLM_vs_Young_BLM	Myzap	0.0233581	0.926479	0.999514	54.3333	74
Old_BLM_vs_Young_BLM	Nedd4	-0.166038	0.486021	0.999514	49	94
Old_BLM_vs_Young_BLM	Arpp19	0.254401	0.428197	0.999514	32.3333	39
Old_BLM_vs_Young_BLM	Mapk6	0.765298	0.0126282	0.999514	20.5	19.8333
Old_BLM_vs_Young_BLM	Tmod3	-0.165138	0.408283	0.999514	65	106.333
Old_BLM_vs_Young_BLM	Tmod2	0.111582	0.660543	0.999514	71.5	90.8333
Old_BLM_vs_Young_BLM	Lysmd2	0.285205	0.318354	0.999514	44.5	51.6667
Old_BLM_vs_Young_BLM	Elovl5	-0.0587973	0.871153	0.999514	20.6667	34.3333
Old_BLM_vs_Young_BLM	Ick	0.314843	0.334271	0.999514	21	24.3333
Old_BLM_vs_Young_BLM	Eef1a1	0.0014079	0.995106	0.999514	328.667	556.5
Old_BLM_vs_Young_BLM	Cox7a2	-0.0745676	0.797748	0.999514	75	100.5
Old_BLM_vs_Young_BLM	Tmem30a	0.0187122	0.929716	0.999514	53	80
Old_BLM_vs_Young_BLM	Senp6	-0.219093	0.422199	0.999514	22.1667	43.6667
Old_BLM_vs_Young_BLM	Myo6	-0.0264557	0.942942	0.999514	24	32.6667
Old_BLM_vs_Young_BLM	Phip	-0.0547202	0.859493	0.999514	17.1667	27.1667
Old_BLM_vs_Young_BLM	Syncrip	-0.20206	0.588929	0.999514	15.6667	29.5
Old_BLM_vs_Young_BLM	Tmed3	0.0484924	0.883009	0.999514	17	27
Old_BLM_vs_Young_BLM	Morf4l1	-0.177738	0.453404	0.999514	69.6667	110
Old_BLM_vs_Young_BLM	Plscr1	-0.254517	0.46222	0.999514	13.1667	24.6667
Old_BLM_vs_Young_BLM	Plscr4	0.050134	0.89636	0.999514	17.5	22.8333
Old_BLM_vs_Young_BLM	Chst2	0.442581	0.172385	0.999514	20.8333	27
Old_BLM_vs_Young_BLM	U2surp	0.116476	0.697752	0.999514	17.8333	24.5
Old_BLM_vs_Young_BLM	Atp1b3	-0.0211898	0.937635	0.999514	27.6667	45.3333
Old_BLM_vs_Young_BLM	Rnf7	0.0822578	0.811437	0.999514	37	46.8333
Old_BLM_vs_Young_BLM	Zbtb38	-0.126197	0.700438	0.999514	13.3333	22
Old_BLM_vs_Young_BLM	Copb2	0.172012	0.701527	0.999514	12.3333	22.3333
Old_BLM_vs_Young_BLM	Pik3cb	0.139681	0.692251	0.999514	17	23
Old_BLM_vs_Young_BLM	Nck1	-0.144839	0.580624	0.999514	30.6667	48.3333
Old_BLM_vs_Young_BLM	Amotl2	-0.484124	0.19602	0.999514	10.5	21
Old_BLM_vs_Young_BLM	Ryk	0.0357207	0.913266	0.999514	16.6667	23.6667
Old_BLM_vs_Young_BLM	Slco2a1	0.268981	0.30231	0.999514	233	329.833
Old_BLM_vs_Young_BLM	Cdv3	-0.301465	0.29198	0.999514	21	42.8333
Old_BLM_vs_Young_BLM	Atp2c1	0.36937	0.281908	0.999514	17.5	22
Old_BLM_vs_Young_BLM	Tex264	-0.24011	0.488012	0.999514	11.6667	23.3333
Old_BLM_vs_Young_BLM	Manf	-0.115428	0.640769	0.999514	26.3333	46.1667
Old_BLM_vs_Young_BLM	Cish	-0.0462636	0.900275	0.999514	18.3333	25.6667
Old_BLM_vs_Young_BLM	Rassf1	0.385681	0.202904	0.999514	32.1667	39
Old_BLM_vs_Young_BLM	Hyal2	0.181324	0.601258	0.999514	31.3333	49.3333
Old_BLM_vs_Young_BLM	Hyal1	0.226282	0.698487	0.999514	17	26.3333
Old_BLM_vs_Young_BLM	Gnai2	-0.0814626	0.675551	0.999514	245.833	439.5
Old_BLM_vs_Young_BLM	Sema3f	0.444081	0.0791502	0.999514	118.333	155.167
Old_BLM_vs_Young_BLM	Rbm5	-0.397639	0.268173	0.999514	16.8333	35
Old_BLM_vs_Young_BLM	Dag1	-0.234437	0.39424	0.999514	21.5	38.8333
Old_BLM_vs_Young_BLM	Rhoa	0.0390504	0.818389	0.999514	167.667	241.667
Old_BLM_vs_Young_BLM	Gpx1	-0.620471	0.0624812	0.999514	11.8333	27.6667
Old_BLM_vs_Young_BLM	Uqcrc1	-0.0210423	0.955223	0.999514	14.6667	23.6667
Old_BLM_vs_Young_BLM	Shisa5	0.366549	0.293706	0.999514	61.1667	89.1667
Old_BLM_vs_Young_BLM	Tma7	-0.0210269	0.932547	0.999514	29.5	48.6667
Old_BLM_vs_Young_BLM	Map4	0.314648	0.375318	0.999514	21	26.6667
Old_BLM_vs_Young_BLM	Setd2	0.0649707	0.881655	0.999514	13.6667	20.8333
Old_BLM_vs_Young_BLM	Ccdc12	-0.0739742	0.751403	0.999514	33.6667	55.8333
Old_BLM_vs_Young_BLM	Pdcd6ip	0.0845738	0.74517	0.999514	25.5	39
Old_BLM_vs_Young_BLM	Cmtm6	-0.00203039	0.995312	0.999514	19.6667	32
Old_BLM_vs_Young_BLM	Tgfbr2	0.0347628	0.915127	0.999514	22.6667	43
Old_BLM_vs_Young_BLM	Golga4	-0.41781	0.306586	0.999514	11.8333	24.6667
Old_BLM_vs_Young_BLM	Ctdspl	0.0226695	0.955518	0.999514	22.3333	33.8333
Old_BLM_vs_Young_BLM	Eif1b	-0.347726	0.375174	0.999514	14	26.5
Old_BLM_vs_Young_BLM	Ctnnb1	-0.456253	0.137346	0.999514	35.6667	67.1667
Old_BLM_vs_Young_BLM	Nktr	-0.136159	0.639076	0.999514	24	41.5
Old_BLM_vs_Young_BLM	Higd1a	0.100464	0.786375	0.999514	21	29.1667
Old_BLM_vs_Young_BLM	Ackr2	0.0442644	0.881308	0.999514	29.3333	46.3333
Old_BLM_vs_Young_BLM	Snrk	0.0474669	0.862883	0.999514	71	112.333
Old_BLM_vs_Young_BLM	Tcn2	0.201206	0.616805	0.999514	35.5	43.1667
Old_BLM_vs_Young_BLM	Uqcr10	0.109727	0.678977	0.999514	36.1667	49.8333
Old_BLM_vs_Young_BLM	Ewsr1	-0.0541843	0.854875	0.999514	17.1667	27.5
Old_BLM_vs_Young_BLM	Xbp1	-0.35834	0.213481	0.999514	22	41.8333
Old_BLM_vs_Young_BLM	Ppia	-0.0536753	0.807491	0.999514	234.833	353
Old_BLM_vs_Young_BLM	Purb	-0.459481	0.176775	0.999514	32.8333	67.8333
Old_BLM_vs_Young_BLM	Tns3	-0.0990215	0.739375	0.999514	27.3333	43.8333
Old_BLM_vs_Young_BLM	Sec61g	-0.109399	0.779609	0.999514	43.1667	55.6667
Old_BLM_vs_Young_BLM	C1d	-0.553203	0.15033	0.999514	11	22.1667
Old_BLM_vs_Young_BLM	Meis1	0.247153	0.440882	0.999514	30.3333	39.3333
Old_BLM_vs_Young_BLM	Spred2	-0.406767	0.278694	0.999514	11.5	21
Old_BLM_vs_Young_BLM	Actr2	-0.120577	0.648071	0.999514	30.5	48.8333
Old_BLM_vs_Young_BLM	Rab1a	-0.043263	0.859788	0.999514	36.8333	55.8333
Old_BLM_vs_Young_BLM	Sertad2	-0.175023	0.686599	0.999514	13.6667	23.8333
Old_BLM_vs_Young_BLM	Lgalsl	0.111209	0.755574	0.999514	16	26
Old_BLM_vs_Young_BLM	Mdh1	-0.115336	0.744385	0.999514	11.3333	21.1667
Old_BLM_vs_Young_BLM	Cct4	-0.288793	0.438049	0.999514	12.6667	28.1667
Old_BLM_vs_Young_BLM	Usp34	0.343714	0.389299	0.999514	16.5	23.1667
Old_BLM_vs_Young_BLM	Ppp4r3b	-0.40302	0.287551	0.999514	12.8333	25
Old_BLM_vs_Young_BLM	Ccdc88a	-0.245929	0.37413	0.999514	19.3333	35.3333
Old_BLM_vs_Young_BLM	Rtn4	-0.0678618	0.783268	0.999514	64.1667	114.167
Old_BLM_vs_Young_BLM	Sptbn1	0.0215511	0.931469	0.999514	337.667	560.833
Old_BLM_vs_Young_BLM	Erlec1	-0.163766	0.65381	0.999514	13.6667	23.8333
Old_BLM_vs_Young_BLM	Cpeb4	-0.179364	0.552864	0.999514	28.5	45.5
Old_BLM_vs_Young_BLM	Npm1	0.145317	0.507318	0.999514	43	62.8333
Old_BLM_vs_Young_BLM	Mat2b	-0.0148691	0.966521	0.999514	16.1667	25.8333
Old_BLM_vs_Young_BLM	Pttg1	0.326182	0.344799	0.999514	21	23.1667
Old_BLM_vs_Young_BLM	C1qtnf2	-0.157468	0.686336	0.999514	15	26
Old_BLM_vs_Young_BLM	Clint1	-0.575999	0.09676	0.999514	10.8333	23.3333
Old_BLM_vs_Young_BLM	Mgat1	-0.158807	0.73233	0.999514	22.8333	46.6667
Old_BLM_vs_Young_BLM	Flt4	-0.867161	0.0517013	0.999514	6.5	21.3333
Old_BLM_vs_Young_BLM	Cnot6	-0.223355	0.510069	0.999514	14.3333	24.6667
Old_BLM_vs_Young_BLM	Rnf130	0.157188	0.604441	0.999514	19.5	25
Old_BLM_vs_Young_BLM	Sqstm1	0.34594	0.152713	0.999514	39.8333	47.3333
Old_BLM_vs_Young_BLM	Canx	0.0365608	0.881339	0.999514	47	76.3333
Old_BLM_vs_Young_BLM	Hnrnph1	-0.469405	0.0821964	0.999514	25.5	49.8333
Old_BLM_vs_Young_BLM	Hnrnpab	-0.0480546	0.871523	0.999514	25	44.3333
Old_BLM_vs_Young_BLM	N4bp3	-0.729661	0.102725	0.999514	7.16667	21.3333
Old_BLM_vs_Young_BLM	Sar1b	0.108516	0.67215	0.999514	23.8333	35.1667
Old_BLM_vs_Young_BLM	Ube2b	0.0349954	0.894742	0.999514	32.8333	45
Old_BLM_vs_Young_BLM	Ppp2ca	0.106553	0.713225	0.999514	34	49.8333
Old_BLM_vs_Young_BLM	Skp1a	-0.495062	0.231479	0.999514	17.8333	30
Old_BLM_vs_Young_BLM	Vdac1	0.0357347	0.901984	0.999514	23.8333	36.1667
Old_BLM_vs_Young_BLM	Hspa4	-0.7519	0.0803074	0.999514	13.1667	28
Old_BLM_vs_Young_BLM	Aff4	-0.424627	0.172468	0.999514	14.6667	30.6667
Old_BLM_vs_Young_BLM	Uqcrq	-0.23173	0.490391	0.999514	44.6667	66.6667
Old_BLM_vs_Young_BLM	Irf1	-0.175807	0.680637	0.999514	28.1667	46.8333
Old_BLM_vs_Young_BLM	Hint1	-0.00807219	0.972782	0.999514	83.6667	118.667
Old_BLM_vs_Young_BLM	Sparc	-1.53569	0.0261213	0.999514	52	309.333
Old_BLM_vs_Young_BLM	Atox1	0.199356	0.514056	0.999514	89.1667	122.167
Old_BLM_vs_Young_BLM	G3bp1	-0.0886935	0.776258	0.999514	16.1667	28.8333
Old_BLM_vs_Young_BLM	Larp1	-0.272075	0.475056	0.999514	11.3333	20.5
Old_BLM_vs_Young_BLM	Rnf187	-0.0261496	0.956866	0.999514	21.5	32.8333
Old_BLM_vs_Young_BLM	Guk1	-0.0969971	0.725073	0.999514	25.5	42.1667
Old_BLM_vs_Young_BLM	Arf1	-0.400075	0.0567511	0.999514	55.5	110.833
Old_BLM_vs_Young_BLM	Mprip	-0.477795	0.103968	0.999514	22.5	51.6667
Old_BLM_vs_Young_BLM	Alkbh5	-0.469757	0.206749	0.999514	23.1667	40.6667
Old_BLM_vs_Young_BLM	Epn2	-0.211384	0.551483	0.999514	17.6667	29.5
Old_BLM_vs_Young_BLM	Grap	-0.202676	0.657508	0.999514	12.1667	23.6667
Old_BLM_vs_Young_BLM	Ncor1	-0.382175	0.13438	0.999514	33.8333	63.6667
Old_BLM_vs_Young_BLM	Ubb	-0.0903996	0.624105	0.999514	270.5	454
Old_BLM_vs_Young_BLM	Trim16	-0.195096	0.500565	0.999514	23.6667	44.3333
Old_BLM_vs_Young_BLM	Pmp22	-0.177162	0.389982	0.999514	173.667	299.667
Old_BLM_vs_Young_BLM	Arhgef15	0.0862753	0.820394	0.999514	35.5	52.8333
Old_BLM_vs_Young_BLM	Naa38	-0.204654	0.601453	0.999514	13.1667	22
Old_BLM_vs_Young_BLM	Eif4a1	-0.300505	0.180166	0.999514	40.1667	76.1667
Old_BLM_vs_Young_BLM	Polr2a	0.188702	0.647009	0.999514	17.8333	28.8333
Old_BLM_vs_Young_BLM	Zbtb4	0.268743	0.342796	0.999514	23.8333	30.3333
Old_BLM_vs_Young_BLM	Tmem256	0.248932	0.383538	0.999514	42.5	55.8333
Old_BLM_vs_Young_BLM	Plscr3	-0.141451	0.622252	0.999514	31	58
Old_BLM_vs_Young_BLM	Eif5a	-0.0479118	0.849871	0.999514	26.5	44.1667
Old_BLM_vs_Young_BLM	Gabarap	0.309223	0.169435	0.999514	56.8333	70.3333
Old_BLM_vs_Young_BLM	Bcl6b	-0.040522	0.912297	0.999514	17.3333	31.3333
Old_BLM_vs_Young_BLM	Psmb6	0.107	0.688193	0.999514	30.1667	48
Old_BLM_vs_Young_BLM	Pfn1	0.10314	0.719498	0.999514	79.6667	109.5
Old_BLM_vs_Young_BLM	Derl2	-0.23951	0.515059	0.999514	14	24.5
Old_BLM_vs_Young_BLM	Txndc17	-0.124807	0.711274	0.999514	36.5	50.5
Old_BLM_vs_Young_BLM	Xaf1	-0.118375	0.756706	0.999514	13.3333	21.5
Old_BLM_vs_Young_BLM	Spns2	-0.151613	0.743151	0.999514	10.5	21
Old_BLM_vs_Young_BLM	Tax1bp3	-0.336997	0.414859	0.999514	11.5	21.6667
Old_BLM_vs_Young_BLM	Pafah1b1	0.114672	0.614194	0.999514	65.3333	94
Old_BLM_vs_Young_BLM	Pitpna	-0.161762	0.477472	0.999514	37	70
Old_BLM_vs_Young_BLM	Inpp5k	0.440242	0.256981	0.999514	19.3333	21
Old_BLM_vs_Young_BLM	Myo1c	-0.0925945	0.769627	0.999514	33.8333	55
Old_BLM_vs_Young_BLM	Crk	0.0345355	0.886631	0.999514	30.5	45.6667
Old_BLM_vs_Young_BLM	Ywhae	0.154523	0.422268	0.999514	66.1667	90.1667
Old_BLM_vs_Young_BLM	Cpd	0.0262204	0.909396	0.999514	38.6667	57.8333
Old_BLM_vs_Young_BLM	Ssh2	-0.102168	0.747747	0.999514	31.8333	54.3333
Old_BLM_vs_Young_BLM	Git1	-0.115212	0.783585	0.999514	13.8333	21
Old_BLM_vs_Young_BLM	Taok1	-0.177623	0.481664	0.999514	30.6667	52.5
Old_BLM_vs_Young_BLM	Nufip2	-0.286418	0.498796	0.999514	14.5	26
Old_BLM_vs_Young_BLM	Myo18a	-0.380052	0.425652	0.999514	13.1667	27.6667
Old_BLM_vs_Young_BLM	Sdf2	-0.421262	0.211703	0.999514	13.5	25.8333
Old_BLM_vs_Young_BLM	Tnfaip1	-0.205483	0.523966	0.999514	23.1667	41.1667
Old_BLM_vs_Young_BLM	Ift20	-0.150167	0.630916	0.999514	17.3333	27.8333
Old_BLM_vs_Young_BLM	Nlk	-0.104679	0.758377	0.999514	12	20.3333
Old_BLM_vs_Young_BLM	Lgals9	0.110366	0.720436	0.999514	22.8333	35.3333
Old_BLM_vs_Young_BLM	Nf1	0.259103	0.406471	0.999514	21.3333	26.1667
Old_BLM_vs_Young_BLM	Zfp207	-0.367803	0.258211	0.999514	16.8333	29.8333
Old_BLM_vs_Young_BLM	Psmd11	0.180416	0.517099	0.999514	24	33.3333
Old_BLM_vs_Young_BLM	Slfn5	0.069039	0.744332	0.999514	103.167	170.5
Old_BLM_vs_Young_BLM	Synrg	-0.504879	0.120557	0.999514	16.1667	32.8333
Old_BLM_vs_Young_BLM	Car4	0.173581	0.387789	0.999514	363.333	474.833
Old_BLM_vs_Young_BLM	Tbx2	0.10242	0.779489	0.999514	91.1667	144.5
Old_BLM_vs_Young_BLM	Med13	-0.362769	0.27387	0.999514	12.8333	24.5
Old_BLM_vs_Young_BLM	Cltc	-0.0696175	0.79777	0.999514	47.8333	81.3333
Old_BLM_vs_Young_BLM	Sept4	0.0423533	0.846638	0.999514	121.167	190.833
Old_BLM_vs_Young_BLM	Vezf1	-0.396805	0.199417	0.999514	20.3333	37.8333
Old_BLM_vs_Young_BLM	Msi2	0.119946	0.674307	0.999514	57.6667	73.6667
Old_BLM_vs_Young_BLM	Trim25	-0.122243	0.752428	0.999514	11.6667	22.1667
Old_BLM_vs_Young_BLM	Tmem100	0.379995	0.031829	0.999514	252.167	294.5
Old_BLM_vs_Young_BLM	Nme1	0.24377	0.403724	0.999514	20.6667	28.8333
Old_BLM_vs_Young_BLM	Spag9	0.00752452	0.977728	0.999514	57.1667	85.1667
Old_BLM_vs_Young_BLM	Luc7l3	-0.0806774	0.774747	0.999514	21	34.3333
Old_BLM_vs_Young_BLM	Ankrd40	-0.282026	0.393327	0.999514	16.1667	26.1667
Old_BLM_vs_Young_BLM	Itga3	0.312549	0.445656	0.999514	50	68.8333
Old_BLM_vs_Young_BLM	Slc35b1	0.122703	0.671295	0.999514	19.5	31.6667
Old_BLM_vs_Young_BLM	Spop	-0.249481	0.504263	0.999514	18.8333	34.6667
Old_BLM_vs_Young_BLM	Abi3	0.126778	0.789254	0.999514	24.1667	38.1667
Old_BLM_vs_Young_BLM	Gngt2	0.0783448	0.69151	0.999514	62.8333	87.5
Old_BLM_vs_Young_BLM	Atp5g1	0.176973	0.547378	0.999514	28.1667	41.6667
Old_BLM_vs_Young_BLM	Cbx1	-0.102645	0.74135	0.999514	15.5	26.6667
Old_BLM_vs_Young_BLM	Nfe2l1	0.282949	0.414894	0.999514	18	24.3333
Old_BLM_vs_Young_BLM	Kpnb1	-0.357342	0.40895	0.999514	11.5	21.3333
Old_BLM_vs_Young_BLM	Npepps	0.0884967	0.799009	0.999514	18.1667	29.6667
Old_BLM_vs_Young_BLM	Arhgap23	0.272583	0.441851	0.999514	19.1667	23.8333
Old_BLM_vs_Young_BLM	Psmb3	-0.203639	0.483592	0.999514	27.8333	47.8333
Old_BLM_vs_Young_BLM	Lasp1	0.323171	0.283627	0.999514	18	24.1667
Old_BLM_vs_Young_BLM	Med1	-0.334134	0.37518	0.999514	9.5	20.5
Old_BLM_vs_Young_BLM	Cdk12	-0.239908	0.526643	0.999514	15.6667	28.6667
Old_BLM_vs_Young_BLM	Psmd3	-0.103377	0.838911	0.999514	13.8333	26.6667
Old_BLM_vs_Young_BLM	Thra	-0.280453	0.491911	0.999514	17	28
Old_BLM_vs_Young_BLM	Msl1	-0.0387751	0.905634	0.999514	16.6667	25
Old_BLM_vs_Young_BLM	Rara	-0.526809	0.201478	0.999514	11.1667	24.3333
Old_BLM_vs_Young_BLM	Smarce1	-0.149136	0.657852	0.999514	12.1667	20.8333
Old_BLM_vs_Young_BLM	Eif1	-0.178437	0.42781	0.999514	263.5	417.833
Old_BLM_vs_Young_BLM	Jup	-0.14389	0.564207	0.999514	54.6667	82.5
Old_BLM_vs_Young_BLM	Dnajc7	0.18533	0.603994	0.999514	15.3333	20.6667
Old_BLM_vs_Young_BLM	Rab5c	0.156131	0.63031	0.999514	29.1667	44.6667
Old_BLM_vs_Young_BLM	Stat3	-0.0990134	0.795314	0.999514	28.1667	47.6667
Old_BLM_vs_Young_BLM	Cavin1	-0.150603	0.654122	0.999514	41	75.8333
Old_BLM_vs_Young_BLM	Ramp2	0.0173929	0.932898	0.999514	462.167	676.833
Old_BLM_vs_Young_BLM	Coa3	-0.390149	0.271993	0.999514	20.6667	37.3333
Old_BLM_vs_Young_BLM	Ifi35	0.216214	0.508376	0.999514	19.5	26.5
Old_BLM_vs_Young_BLM	Vat1	0.403642	0.235006	0.999514	67.3333	78.1667
Old_BLM_vs_Young_BLM	Meox1	-0.358858	0.402112	0.999514	14	33.8333
Old_BLM_vs_Young_BLM	Dusp3	-0.230171	0.238156	0.999514	67.8333	118.667
Old_BLM_vs_Young_BLM	Ubtf	-0.284183	0.464	0.999514	12.1667	24
Old_BLM_vs_Young_BLM	Grn	0.182556	0.581686	0.999514	22.1667	33.5
Old_BLM_vs_Young_BLM	Gjc1	0.537228	0.0772405	0.999514	20	22
Old_BLM_vs_Young_BLM	Rprml	0.112387	0.723738	0.999514	19.3333	27.3333
Old_BLM_vs_Young_BLM	Mapt	0.200724	0.612498	0.999514	61.5	83.8333
Old_BLM_vs_Young_BLM	Cyb561	0.175873	0.704375	0.999514	15.5	26.1667
Old_BLM_vs_Young_BLM	Ace	0.280253	0.313545	0.999514	208.5	301.333
Old_BLM_vs_Young_BLM	Ccdc47	0.122404	0.687307	0.999514	23.3333	36.3333
Old_BLM_vs_Young_BLM	Psmc5	0.189475	0.610896	0.999514	18	28.1667
Old_BLM_vs_Young_BLM	Icam2	0.112375	0.718472	0.999514	268.5	435.167
Old_BLM_vs_Young_BLM	Pecam1	0.0457274	0.79234	0.999514	292.333	454
Old_BLM_vs_Young_BLM	Ddx5	0.0468435	0.86956	0.999514	143	222
Old_BLM_vs_Young_BLM	Smurf2	0.047502	0.863725	0.999514	39.1667	58.8333
Old_BLM_vs_Young_BLM	Bptf	-0.187824	0.622952	0.999514	20.1667	37.8333
Old_BLM_vs_Young_BLM	Pitpnc1	-0.0615502	0.784707	0.999514	109	180.167
Old_BLM_vs_Young_BLM	Psmd12	0.0936531	0.750052	0.999514	21.3333	34.8333
Old_BLM_vs_Young_BLM	Gna13	0.240206	0.275227	0.999514	48.1667	65.6667
Old_BLM_vs_Young_BLM	Prkar1a	0.097877	0.682603	0.999514	39.8333	61.1667
Old_BLM_vs_Young_BLM	Fam104a	0.0941879	0.811838	0.999514	13.6667	20.3333
Old_BLM_vs_Young_BLM	Atp5h	0.0646839	0.762961	0.999514	74.5	106.333
Old_BLM_vs_Young_BLM	Nt5c	-0.149713	0.660344	0.999514	13.6667	23.3333
Old_BLM_vs_Young_BLM	Jpt1	-0.205043	0.519549	0.999514	27.1667	58
Old_BLM_vs_Young_BLM	Sumo2	0.175543	0.542063	0.999514	68.5	93
Old_BLM_vs_Young_BLM	Grb2	-0.196478	0.610488	0.999514	17	29.8333
Old_BLM_vs_Young_BLM	Caskin2	0.0549752	0.907834	0.999514	28	45.3333
Old_BLM_vs_Young_BLM	H3f3b	0.240334	0.304142	0.999514	196.5	258.667
Old_BLM_vs_Young_BLM	Ubald2	0.0829227	0.764967	0.999514	31.3333	45
Old_BLM_vs_Young_BLM	Mxra7	0.0332329	0.890374	0.999514	52.6667	75.3333
Old_BLM_vs_Young_BLM	Srsf2	-0.431176	0.134341	0.999514	30	54.5
Old_BLM_vs_Young_BLM	Sec14l1	-0.150696	0.667446	0.999514	21.8333	36.6667
Old_BLM_vs_Young_BLM	Tnrc6c	0.0698212	0.827235	0.999514	16.8333	26.3333
Old_BLM_vs_Young_BLM	Syngr2	-0.233391	0.597164	0.999514	11.8333	25.5
Old_BLM_vs_Young_BLM	Socs3	-0.298722	0.536595	0.999514	16.6667	33.3333
Old_BLM_vs_Young_BLM	Timp2	0.210332	0.31335	0.999514	153.833	203.667
Old_BLM_vs_Young_BLM	Lgals3bp	0.20129	0.60339	0.999514	20.3333	36.3333
Old_BLM_vs_Young_BLM	Nptx1	-0.790448	0.0844217	0.999514	11.8333	23.8333
Old_BLM_vs_Young_BLM	Actg1	-0.20209	0.47387	0.999514	254.667	483.833
Old_BLM_vs_Young_BLM	Mcrip1	-0.205231	0.543098	0.999514	13.8333	23.6667
Old_BLM_vs_Young_BLM	P4hb	-0.132719	0.653293	0.999514	22.5	37.5
Old_BLM_vs_Young_BLM	Arhgdia	0.115206	0.752622	0.999514	56.3333	78.6667
Old_BLM_vs_Young_BLM	Mafg	0.263296	0.502631	0.999514	17.3333	21.6667
Old_BLM_vs_Young_BLM	Gdi2	-0.136171	0.575315	0.999514	32.6667	54.8333
Old_BLM_vs_Young_BLM	Klf6	-0.350199	0.1974	0.999514	38.1667	72.5
Old_BLM_vs_Young_BLM	Larp4b	-0.0855909	0.827054	0.999514	12.8333	24.3333
Old_BLM_vs_Young_BLM	Zmynd11	-0.300677	0.282866	0.999514	27	47.6667
Old_BLM_vs_Young_BLM	Nid1	0.185605	0.463135	0.999514	36.3333	50.1667
Old_BLM_vs_Young_BLM	Arid4b	-0.0832834	0.821157	0.999514	16.1667	23.3333
Old_BLM_vs_Young_BLM	Psma2	0.306357	0.178187	0.999514	44.1667	55.5
Old_BLM_vs_Young_BLM	Rala	0.279731	0.310846	0.999514	38	53.1667
Old_BLM_vs_Young_BLM	Stard3nl	-0.185032	0.591755	0.999514	16	25.3333
Old_BLM_vs_Young_BLM	Elmo1	0.253855	0.269636	0.999514	38.5	50.5
Old_BLM_vs_Young_BLM	Carmil1	-0.016011	0.965179	0.999514	16.6667	24.8333
Old_BLM_vs_Young_BLM	BC005537	0.132279	0.655633	0.999514	26.5	34.5
Old_BLM_vs_Young_BLM	Sox4	-0.500763	0.176724	0.999514	10.1667	22.5
Old_BLM_vs_Young_BLM	Uqcrfs1	-0.116958	0.748433	0.999514	12.6667	24.5
Old_BLM_vs_Young_BLM	Serpinb9	-0.134424	0.777592	0.999514	10.1667	22.1667
Old_BLM_vs_Young_BLM	Serpinb6a	0.368879	0.226878	0.999514	39.1667	46.8333
Old_BLM_vs_Young_BLM	Tubb2a	-0.565434	0.0574065	0.999514	23.1667	55.8333
Old_BLM_vs_Young_BLM	Slc22a23	0.0473358	0.895428	0.999514	24.6667	34.6667
Old_BLM_vs_Young_BLM	Prpf4b	-0.137219	0.72026	0.999514	23.1667	42.8333
Old_BLM_vs_Young_BLM	Ssr1	-0.258383	0.409503	0.999514	15.8333	29.5
Old_BLM_vs_Young_BLM	Gcnt2	-0.145233	0.664498	0.999514	15.6667	26.3333
Old_BLM_vs_Young_BLM	Pak1ip1	-0.102709	0.707952	0.999514	18.6667	31.1667
Old_BLM_vs_Young_BLM	Tmem14c	0.0854434	0.782123	0.999514	24.3333	38.1667
Old_BLM_vs_Young_BLM	Nedd9	-0.462867	0.251145	0.999514	13.5	26.8333
Old_BLM_vs_Young_BLM	Phactr1	0.371699	0.361701	0.999514	19.1667	24.3333
Old_BLM_vs_Young_BLM	Nol7	0.0369786	0.898697	0.999514	41.3333	54.1667
Old_BLM_vs_Young_BLM	Mylip	0.211459	0.496743	0.999514	18.3333	25.1667
Old_BLM_vs_Young_BLM	Dek	0.262646	0.331715	0.999514	26.5	34.5
Old_BLM_vs_Young_BLM	Fam120a	-0.208326	0.502963	0.999514	18.5	30.8333
Old_BLM_vs_Young_BLM	Card19	0.0918151	0.771724	0.999514	27.5	41.3333
Old_BLM_vs_Young_BLM	Bicd2	-0.205325	0.543522	0.999514	46.6667	86.5
Old_BLM_vs_Young_BLM	Gadd45g	-0.63802	0.184754	0.999514	22.8333	54
Old_BLM_vs_Young_BLM	Higd2a	0.226651	0.406247	0.999514	22.8333	30
Old_BLM_vs_Young_BLM	Cltb	0.188947	0.442706	0.999514	32.5	46.6667
Old_BLM_vs_Young_BLM	Nsd1	-0.179845	0.569043	0.999514	20.8333	36.8333
Old_BLM_vs_Young_BLM	Prelid1	-0.269829	0.376439	0.999514	22.5	37.6667
Old_BLM_vs_Young_BLM	Lman2	-0.168799	0.599208	0.999514	17.1667	30.1667
Old_BLM_vs_Young_BLM	Tmed9	-0.130582	0.560966	0.999514	34.3333	63.6667
Old_BLM_vs_Young_BLM	H2afy	0.302327	0.365039	0.999514	26	37.3333
Old_BLM_vs_Young_BLM	Smad5	-0.579796	0.132482	0.999514	8.33333	20.5
Old_BLM_vs_Young_BLM	Hnrnpa0	0.0445261	0.878882	0.999514	35.8333	60.5
Old_BLM_vs_Young_BLM	Hnrnpk	0.0943392	0.612314	0.999514	63.3333	94
Old_BLM_vs_Young_BLM	Ntrk2	-0.508304	0.439284	0.999514	7.33333	24.5
Old_BLM_vs_Young_BLM	Zcchc6	-0.138249	0.666183	0.999514	21.5	34.1667
Old_BLM_vs_Young_BLM	Aaed1	0.00295398	0.994539	0.999514	22.3333	28.3333
Old_BLM_vs_Young_BLM	Ctsl	0.170056	0.439413	0.999514	83.3333	115.667
Old_BLM_vs_Young_BLM	Uqcrb	-0.0439471	0.909588	0.999514	72.8333	93.6667
Old_BLM_vs_Young_BLM	Ndufs6	-0.0224601	0.9394	0.999514	19.6667	29
Old_BLM_vs_Young_BLM	Pdcd6	0.297194	0.325538	0.999514	19.1667	24.8333
Old_BLM_vs_Young_BLM	Sdha	-0.0644466	0.864544	0.999514	16.6667	26.1667
Old_BLM_vs_Young_BLM	Cast	0.39426	0.150048	0.999514	30.8333	38.8333
Old_BLM_vs_Young_BLM	Cetn3	0.24448	0.524945	0.999514	18.1667	22.3333
Old_BLM_vs_Young_BLM	Mef2c	-0.120589	0.681971	0.999514	31.8333	48.5
Old_BLM_vs_Young_BLM	Rasa1	-0.300362	0.336506	0.999514	14.3333	28.3333
Old_BLM_vs_Young_BLM	Cox7c	-0.204744	0.593864	0.999514	81.8333	111.5
Old_BLM_vs_Young_BLM	Edil3	-0.101308	0.673365	0.999514	39.1667	61
Old_BLM_vs_Young_BLM	Tmem167	0.135647	0.64868	0.999514	20.8333	31.3333
Old_BLM_vs_Young_BLM	Tbca	0.343006	0.297554	0.999514	30.5	35.8333
Old_BLM_vs_Young_BLM	F2r	0.1002	0.826638	0.999514	30.8333	54.8333
Old_BLM_vs_Young_BLM	Nsa2	-0.460137	0.190506	0.999514	15.5	30.5
Old_BLM_vs_Young_BLM	Btf3	0.0889522	0.690276	0.999514	77.3333	113.333
Old_BLM_vs_Young_BLM	Fcho2	-0.110416	0.714277	0.999514	41.3333	60.6667
Old_BLM_vs_Young_BLM	Tnpo1	0.00360244	0.992411	0.999514	15.1667	22.3333
Old_BLM_vs_Young_BLM	Map1b	-0.192902	0.588365	0.999514	16.6667	26.5
Old_BLM_vs_Young_BLM	Pik3r1	-0.189624	0.593873	0.999514	10.8333	21.6667
Old_BLM_vs_Young_BLM	Mast4	-0.611559	0.101684	0.999514	22.6667	46.5
Old_BLM_vs_Young_BLM	Srek1	0.0284551	0.930074	0.999514	15	24.5
Old_BLM_vs_Young_BLM	Erbin	-0.210356	0.563459	0.999514	16.5	27.5
Old_BLM_vs_Young_BLM	Smim15	-0.440173	0.230271	0.999514	10.6667	21
Old_BLM_vs_Young_BLM	Plk2	-0.4533	0.267008	0.999514	33.8333	65.1667
Old_BLM_vs_Young_BLM	Il6st	0.235217	0.441843	0.999514	33.1667	45.6667
Old_BLM_vs_Young_BLM	Plpp1	0.005284	0.980946	0.999514	102.833	153.333
Old_BLM_vs_Young_BLM	Arl15	0.0254429	0.939493	0.999514	14.1667	20.8333
Old_BLM_vs_Young_BLM	Ndufs4	-0.0907021	0.786044	0.999514	14.3333	25.3333
Old_BLM_vs_Young_BLM	Mocs2	0.413972	0.11935	0.999514	28.3333	31.5
Old_BLM_vs_Young_BLM	Itga2	0.735592	0.0434397	0.999514	31.3333	38
Old_BLM_vs_Young_BLM	Itga1	-0.47416	0.06236	0.999514	63.5	130
Old_BLM_vs_Young_BLM	Rab10	-0.0790016	0.734658	0.999514	33.5	53.5
Old_BLM_vs_Young_BLM	Itsn2	0.319191	0.223822	0.999514	23.5	29.8333
Old_BLM_vs_Young_BLM	Sf3b6	0.19938	0.505471	0.999514	23.5	32.6667
Old_BLM_vs_Young_BLM	Rhob	-0.748233	0.0107787	0.999514	20.6667	49.6667
Old_BLM_vs_Young_BLM	Pum2	-0.331102	0.244975	0.999514	23.8333	43.1667
Old_BLM_vs_Young_BLM	Laptm4a	0.179771	0.380572	0.999514	130.167	189
Old_BLM_vs_Young_BLM	Smc6	-0.191378	0.5209	0.999514	15.1667	27.6667
Old_BLM_vs_Young_BLM	Trib2	-0.0995192	0.708847	0.999514	52	86.6667
Old_BLM_vs_Young_BLM	Lpin1	-0.0921741	0.852326	0.999514	10.3333	23.1667
Old_BLM_vs_Young_BLM	Rock2	0.201046	0.302648	0.999514	104.833	136.167
Old_BLM_vs_Young_BLM	Pdia6	-0.452231	0.125501	0.999514	25.8333	52.8333
Old_BLM_vs_Young_BLM	Hpcal1	0.196942	0.531955	0.999514	35.6667	48
Old_BLM_vs_Young_BLM	Asap2	-0.627462	0.134558	0.999514	9.83333	25.3333
Old_BLM_vs_Young_BLM	Ywhaq	0.132378	0.546095	0.999514	40.5	58
Old_BLM_vs_Young_BLM	Rnf144a	-0.226589	0.588575	0.999514	12	22.6667
Old_BLM_vs_Young_BLM	Pxdn	0.273117	0.356654	0.999514	58.6667	89.3333
Old_BLM_vs_Young_BLM	Acp1	0.125493	0.747969	0.999514	11.6667	20.3333
Old_BLM_vs_Young_BLM	Sypl	-0.0302469	0.887458	0.999514	40.5	65.1667
Old_BLM_vs_Young_BLM	Ahr	0.106588	0.634394	0.999514	48	66.5
Old_BLM_vs_Young_BLM	Tspan13	0.0388206	0.851427	0.999514	303.667	439.167
Old_BLM_vs_Young_BLM	Dock4	-0.07378	0.763376	0.999514	36.5	56.1667
Old_BLM_vs_Young_BLM	Pnpla8	-0.517539	0.181011	0.999514	10.5	21.8333
Old_BLM_vs_Young_BLM	Stxbp6	0.179459	0.519113	0.999514	30.1667	37.8333
Old_BLM_vs_Young_BLM	Strn3	0.00700782	0.983971	0.999514	25.8333	40.8333
Old_BLM_vs_Young_BLM	Hectd1	-0.128113	0.692524	0.999514	26.1667	44.6667
Old_BLM_vs_Young_BLM	Arhgap5	0.170371	0.599311	0.999514	15	21.1667
Old_BLM_vs_Young_BLM	Sptssa	0.591397	0.0706578	0.999514	21.1667	23
Old_BLM_vs_Young_BLM	Snx6	-0.448122	0.159942	0.999514	14.6667	29.3333
Old_BLM_vs_Young_BLM	Cfl2	0.121658	0.69342	0.999514	18.6667	27.8333
Old_BLM_vs_Young_BLM	Psma6	0.0950936	0.720795	0.999514	26.3333	37.6667
Old_BLM_vs_Young_BLM	Nfkbia	0.0855783	0.770378	0.999514	52.1667	86
Old_BLM_vs_Young_BLM	Ralgapa1	-0.109684	0.741865	0.999514	13.6667	22.6667
Old_BLM_vs_Young_BLM	Clec14a	0.116632	0.638439	0.999514	72	92.8333
Old_BLM_vs_Young_BLM	Trappc6b	0.421264	0.21416	0.999514	30.6667	38.8333
Old_BLM_vs_Young_BLM	Pnn	-0.0721391	0.812017	0.999514	18.5	34
Old_BLM_vs_Young_BLM	Fkbp3	-0.172954	0.613023	0.999514	13.1667	23.3333
Old_BLM_vs_Young_BLM	Map4k5	-0.594571	0.0986773	0.999514	8.33333	20.5
Old_BLM_vs_Young_BLM	Sav1	0.142335	0.625389	0.999514	20.3333	30.5
Old_BLM_vs_Young_BLM	Nin	-0.1542	0.609618	0.999514	21.5	35
Old_BLM_vs_Young_BLM	Frmd6	0.0537471	0.831827	0.999514	37.1667	50.8333
Old_BLM_vs_Young_BLM	Actr10	0.163879	0.579113	0.999514	20.1667	26.6667
Old_BLM_vs_Young_BLM	Psma3	0.156562	0.55387	0.999514	52.3333	70.1667
Old_BLM_vs_Young_BLM	Arid4a	0.0493894	0.878066	0.999514	19.5	29.3333
Old_BLM_vs_Young_BLM	Daam1	0.0126955	0.958816	0.999514	48.5	78
Old_BLM_vs_Young_BLM	Jkamp	-0.00493106	0.987264	0.999514	14.3333	23.1667
Old_BLM_vs_Young_BLM	Dhrs7	-0.146464	0.657334	0.999514	18.3333	31.3333
Old_BLM_vs_Young_BLM	Ppm1a	0.0418686	0.922841	0.999514	14.1667	22.3333
Old_BLM_vs_Young_BLM	Prkch	-0.0136373	0.968638	0.999514	23.6667	39.1667
Old_BLM_vs_Young_BLM	Hif1a	-0.239203	0.559266	0.999514	15	30
Old_BLM_vs_Young_BLM	Rhoj	-0.385635	0.170886	0.999514	33.6667	73.5
Old_BLM_vs_Young_BLM	Syne2	-0.0489107	0.897963	0.999514	15.6667	25.1667
Old_BLM_vs_Young_BLM	Zfp36l1	-0.165676	0.631676	0.999514	32	48.6667
Old_BLM_vs_Young_BLM	Actn1	0.583003	0.0171269	0.999514	45.3333	52
Old_BLM_vs_Young_BLM	Susd6	0.602123	0.105171	0.999514	19.3333	22.1667
Old_BLM_vs_Young_BLM	Srsf5	0.148307	0.545464	0.999514	54.1667	69
Old_BLM_vs_Young_BLM	Pcnx	0.0456121	0.892078	0.999514	17.6667	25
Old_BLM_vs_Young_BLM	Sipa1l1	-0.198036	0.648351	0.999514	11	24.5
Old_BLM_vs_Young_BLM	Rgs6	0.795333	0.046698	0.999514	20.3333	19.1667
Old_BLM_vs_Young_BLM	Rbm25	0.046244	0.858298	0.999514	33.5	53.6667
Old_BLM_vs_Young_BLM	Numb	-0.00545887	0.982689	0.999514	30.1667	46.5
Old_BLM_vs_Young_BLM	Npc2	-0.0603304	0.835729	0.999514	41.1667	64.1667
Old_BLM_vs_Young_BLM	Tmed10	-0.13399	0.4689	0.999514	80	139.167
Old_BLM_vs_Young_BLM	Fos	-0.819756	0.358902	0.999514	28.8333	32.3333
Old_BLM_vs_Young_BLM	Irf2bpl	-0.057972	0.847677	0.999514	20.5	32.1667
Old_BLM_vs_Young_BLM	Sptlc2	-0.0959112	0.779063	0.999514	16.5	32.6667
Old_BLM_vs_Young_BLM	Snw1	-0.158467	0.661968	0.999514	13.5	22.8333
Old_BLM_vs_Young_BLM	Sel1l	0.147714	0.667314	0.999514	15	22
Old_BLM_vs_Young_BLM	Foxn3	-0.146831	0.683473	0.999514	17.6667	28.8333
Old_BLM_vs_Young_BLM	Psmc1	0.0815286	0.82863	0.999514	15	20.8333
Old_BLM_vs_Young_BLM	Calm1	-0.0298357	0.856828	0.999514	291	458.333
Old_BLM_vs_Young_BLM	Trip11	-0.0477505	0.865674	0.999514	23	38.6667
Old_BLM_vs_Young_BLM	Rin3	0.114003	0.803422	0.999514	17.6667	23.8333
Old_BLM_vs_Young_BLM	Lgmn	0.130339	0.723028	0.999514	12.8333	20.5
Old_BLM_vs_Young_BLM	Btbd7	-0.234028	0.391714	0.999514	26.8333	48
Old_BLM_vs_Young_BLM	Ddx24	-0.180244	0.484875	0.999514	30.6667	50
Old_BLM_vs_Young_BLM	Ifi27	0.149025	0.639268	0.999514	15.5	23.6667
Old_BLM_vs_Young_BLM	Glrx5	0.226999	0.435465	0.999514	32.6667	46
Old_BLM_vs_Young_BLM	Bdkrb2	0.159642	0.814399	0.999514	11.5	21.1667
Old_BLM_vs_Young_BLM	Papola	-0.0538201	0.855834	0.999514	20	35.5
Old_BLM_vs_Young_BLM	Yy1	-0.173	0.556228	0.999514	27.6667	46.8333
Old_BLM_vs_Young_BLM	Wars	0.364268	0.301576	0.999514	30.8333	41.5
Old_BLM_vs_Young_BLM	Ppp2r5c	-0.450394	0.194461	0.999514	13.8333	26.8333
Old_BLM_vs_Young_BLM	Dync1h1	0.154503	0.669876	0.999514	51.5	83.1667
Old_BLM_vs_Young_BLM	Hsp90aa1	-0.726909	0.0211891	0.999514	32.3333	84
Old_BLM_vs_Young_BLM	Rcor1	-0.294923	0.400378	0.999514	12.5	25.8333
Old_BLM_vs_Young_BLM	Cdc42bpb	-0.0372235	0.934979	0.999514	21.6667	37.1667
Old_BLM_vs_Young_BLM	Eif5	0.328698	0.239738	0.999514	33.6667	42.5
Old_BLM_vs_Young_BLM	Mark3	-0.201901	0.617986	0.999514	13.3333	28.3333
Old_BLM_vs_Young_BLM	Ckb	-0.139112	0.737377	0.999514	12.5	23.8333
Old_BLM_vs_Young_BLM	Bag5	0.198529	0.478302	0.999514	34.1667	42.8333
Old_BLM_vs_Young_BLM	Klc1	-0.1712	0.640555	0.999514	19.3333	28.5
Old_BLM_vs_Young_BLM	Ppp1r13b	0.0836149	0.813652	0.999514	21	30.8333
Old_BLM_vs_Young_BLM	Akt1	0.158396	0.734475	0.999514	15.3333	22.3333
Old_BLM_vs_Young_BLM	Jag2	-0.290929	0.578847	0.999514	9.83333	25.8333
Old_BLM_vs_Young_BLM	Crip2	0.0608046	0.752202	0.999514	209	301.5
Old_BLM_vs_Young_BLM	Crip1	0.403591	0.145012	0.999514	206.833	189.333
Old_BLM_vs_Young_BLM	Rapgef5	0.0411226	0.838114	0.999514	68	103.167
Old_BLM_vs_Young_BLM	Selenop	0.16103	0.56393	0.999514	242.667	271.333
Old_BLM_vs_Young_BLM	Ghr	-0.0548841	0.831793	0.999514	28.1667	43.3333
Old_BLM_vs_Young_BLM	Rictor	0.0407662	0.913429	0.999514	15	23
Old_BLM_vs_Young_BLM	Lifr	0.132133	0.719582	0.999514	26.6667	34
Old_BLM_vs_Young_BLM	Egflam	0.106416	0.735175	0.999514	17.8333	27.1667
Old_BLM_vs_Young_BLM	Nipbl	-0.0307344	0.913838	0.999514	31	49.6667
Old_BLM_vs_Young_BLM	Sub1	-0.169924	0.490005	0.999514	29.8333	50.6667
Old_BLM_vs_Young_BLM	Zfr	-0.684191	0.0520766	0.999514	10.6667	24.8333
Old_BLM_vs_Young_BLM	Myo10	-0.198162	0.544456	0.999514	38.6667	78
Old_BLM_vs_Young_BLM	Ankrd33b	0.018974	0.937136	0.999514	61.1667	93
Old_BLM_vs_Young_BLM	Cct5	-0.0512414	0.883329	0.999514	16	31.8333
Old_BLM_vs_Young_BLM	Mtdh	-0.0720948	0.745193	0.999514	53.3333	87.1667
Old_BLM_vs_Young_BLM	Cox6c	0.0172194	0.953336	0.999514	72.5	98.6667
Old_BLM_vs_Young_BLM	Polr2k	-0.213007	0.621192	0.999514	18.6667	24.3333
Old_BLM_vs_Young_BLM	Pabpc1	-0.17415	0.514094	0.999514	23.8333	43.8333
Old_BLM_vs_Young_BLM	Ywhaz	-0.0704994	0.765608	0.999514	92.3333	132.833
Old_BLM_vs_Young_BLM	Zfp706	-0.0970251	0.726909	0.999514	39.1667	64.6667
Old_BLM_vs_Young_BLM	Ncald	-0.170551	0.676189	0.999514	9.83333	20.6667
Old_BLM_vs_Young_BLM	Ubr5	-0.0406913	0.914323	0.999514	13.5	23.5
Old_BLM_vs_Young_BLM	Klf10	-0.430154	0.203543	0.999514	15.8333	29.1667
Old_BLM_vs_Young_BLM	Oxr1	0.0978241	0.745657	0.999514	18	26.6667
Old_BLM_vs_Young_BLM	Eif3e	-0.0257917	0.928817	0.999514	19.6667	33.1667
Old_BLM_vs_Young_BLM	Emc2	-0.0526428	0.89602	0.999514	14	22.6667
Old_BLM_vs_Young_BLM	Eif3h	0.310636	0.352303	0.999514	25.8333	41.3333
Old_BLM_vs_Young_BLM	Rad21	-0.0152783	0.958232	0.999514	20	31.6667
Old_BLM_vs_Young_BLM	Aard	0.0934579	0.767718	0.999514	32.3333	45.8333
Old_BLM_vs_Young_BLM	Tnfrsf11b	-0.874541	0.0334225	0.999514	7.16667	23.1667
Old_BLM_vs_Young_BLM	Enpp2	0.110192	0.767203	0.999514	27.1667	45.3333
Old_BLM_vs_Young_BLM	Ndufb9	0.0360848	0.893195	0.999514	36.5	54
Old_BLM_vs_Young_BLM	Asap1	0.243312	0.350729	0.999514	31.8333	45.1667
Old_BLM_vs_Young_BLM	Phf20l1	-0.0982365	0.731645	0.999514	31.8333	58.5
Old_BLM_vs_Young_BLM	St3gal1	0.28026	0.303684	0.999514	33.6667	47
Old_BLM_vs_Young_BLM	Ago2	0.20744	0.558063	0.999514	18.3333	26.6667
Old_BLM_vs_Young_BLM	Ptk2	0.0827661	0.782045	0.999514	22.5	31
Old_BLM_vs_Young_BLM	Ptp4a3	0.314585	0.31886	0.999514	127.833	165.667
Old_BLM_vs_Young_BLM	Ly6e	0.222692	0.318085	0.999514	496.167	782.333
Old_BLM_vs_Young_BLM	Ly6a	0.320232	0.0851655	0.999514	1237.33	1711.67
Old_BLM_vs_Young_BLM	Ly6c1	0.446777	0.0434512	0.999514	692.333	846.667
Old_BLM_vs_Young_BLM	Gpihbp1	-0.654934	0.0574062	0.999514	45.8333	114.5
Old_BLM_vs_Young_BLM	Eef1d	0.198031	0.476918	0.999514	25.5	35.6667
Old_BLM_vs_Young_BLM	Puf60	-0.216162	0.611015	0.999514	12.5	25.5
Old_BLM_vs_Young_BLM	Plec	0.235046	0.701649	0.999514	80.5	132.5
Old_BLM_vs_Young_BLM	Cyc1	-0.196982	0.537996	0.999514	15.1667	25.3333
Old_BLM_vs_Young_BLM	Vps28	0.282038	0.325332	0.999514	23	32.1667
Old_BLM_vs_Young_BLM	Myh9	-0.129166	0.690701	0.999514	99.5	173.333
Old_BLM_vs_Young_BLM	Mfng	-0.0752537	0.819543	0.999514	20.5	36.1667
Old_BLM_vs_Young_BLM	Cdc42ep1	-0.723711	0.0409605	0.999514	12.1667	30.8333
Old_BLM_vs_Young_BLM	Polr2f	-0.0156391	0.96037	0.999514	15.3333	23.1667
Old_BLM_vs_Young_BLM	Tmem184b	-0.0311606	0.931114	0.999514	14	23.8333
Old_BLM_vs_Young_BLM	Csnk1e	0.00676923	0.984012	0.999514	13.6667	21.3333
Old_BLM_vs_Young_BLM	Ddx17	0.196268	0.457058	0.999514	33.3333	50.3333
Old_BLM_vs_Young_BLM	Tomm22	-0.0379778	0.9072	0.999514	23.1667	33.3333
Old_BLM_vs_Young_BLM	Apobec3	0.278494	0.345665	0.999514	34.1667	47
Old_BLM_vs_Young_BLM	Pdgfb	-0.0964501	0.690749	0.999514	81.6667	148.833
Old_BLM_vs_Young_BLM	Atf4	-0.0270624	0.934102	0.999514	37.5	57.3333
Old_BLM_vs_Young_BLM	Tnrc6b	-0.247708	0.363174	0.999514	20.8333	39
Old_BLM_vs_Young_BLM	St13	-0.267224	0.404698	0.999514	18.1667	31.3333
Old_BLM_vs_Young_BLM	Rbx1	0.192656	0.454551	0.999514	57.6667	71.6667
Old_BLM_vs_Young_BLM	Ep300	-0.234416	0.486907	0.999514	12	22.5
Old_BLM_vs_Young_BLM	Aco2	-0.274576	0.421587	0.999514	13.1667	25.5
Old_BLM_vs_Young_BLM	Snu13	0.206337	0.445098	0.999514	27.8333	39.8333
Old_BLM_vs_Young_BLM	Smdt1	0.17736	0.444651	0.999514	46.8333	59.8333
Old_BLM_vs_Young_BLM	Ndufa6	0.0272087	0.914231	0.999514	34	49
Old_BLM_vs_Young_BLM	Cyb5r3	-0.237131	0.40263	0.999514	25.6667	45.3333
Old_BLM_vs_Young_BLM	Tspo	0.422544	0.0316418	0.999514	137.167	159.167
Old_BLM_vs_Young_BLM	Atxn10	-0.258662	0.474783	0.999514	12	23.1667
Old_BLM_vs_Young_BLM	Cerk	-0.345563	0.478295	0.999514	9.5	21.5
Old_BLM_vs_Young_BLM	Brd1	-0.345059	0.283173	0.999514	15.3333	29.5
Old_BLM_vs_Young_BLM	Pim3	-0.695179	0.147625	0.999514	13	44.3333
Old_BLM_vs_Young_BLM	Shank3	-0.145884	0.607529	0.999514	22.8333	35.5
Old_BLM_vs_Young_BLM	Cpne8	0.309897	0.233536	0.999514	38.1667	47.5
Old_BLM_vs_Young_BLM	Zcrb1	0.12559	0.69823	0.999514	37.8333	49.5
Old_BLM_vs_Young_BLM	Pphln1	-0.0556877	0.846337	0.999514	26.6667	38.3333
Old_BLM_vs_Young_BLM	Prickle1	0.512526	0.121099	0.999514	43.5	46
Old_BLM_vs_Young_BLM	Twf1	-0.0452032	0.875268	0.999514	21.3333	32.5
Old_BLM_vs_Young_BLM	Ano6	-0.297848	0.449629	0.999514	12.6667	23.1667
Old_BLM_vs_Young_BLM	Scaf11	0.0876077	0.70718	0.999514	34.3333	54.1667
Old_BLM_vs_Young_BLM	Endou	-0.230571	0.454976	0.999514	18.5	34.3333
Old_BLM_vs_Young_BLM	Rapgef3	0.206692	0.550378	0.999514	31.1667	42.8333
Old_BLM_vs_Young_BLM	Slc48a1	0.217559	0.540676	0.999514	18.6667	27.1667
Old_BLM_vs_Young_BLM	Hdac7	-0.134219	0.679567	0.999514	30.8333	54.6667
Old_BLM_vs_Young_BLM	Ccdc184	0.486512	0.131127	0.999514	46.3333	58.8333
Old_BLM_vs_Young_BLM	Tuba1b	-0.0618521	0.808268	0.999514	26.3333	42
Old_BLM_vs_Young_BLM	Tuba1a	0.0589216	0.812056	0.999514	97.3333	159.167
Old_BLM_vs_Young_BLM	Fmnl3	-0.436383	0.308537	0.999514	9.16667	20.5
Old_BLM_vs_Young_BLM	Tmbim6	0.135762	0.440037	0.999514	103.333	144.167
Old_BLM_vs_Young_BLM	Cox14	0.0555702	0.878209	0.999514	17.8333	26.3333
Old_BLM_vs_Young_BLM	Lima1	0.476182	0.174217	0.999514	48.6667	59.6667
Old_BLM_vs_Young_BLM	Larp4	0.031626	0.920661	0.999514	15.3333	24.3333
Old_BLM_vs_Young_BLM	Dazap2	-0.156359	0.549902	0.999514	36.1667	54.8333
Old_BLM_vs_Young_BLM	Smagp	0.117079	0.588873	0.999514	49	73.5
Old_BLM_vs_Young_BLM	Acvrl1	0.0914156	0.717514	0.999514	198	305.5
Old_BLM_vs_Young_BLM	Acvr1b	-0.35136	0.410113	0.999514	11.3333	24.6667
Old_BLM_vs_Young_BLM	Grasp	-0.38023	0.336927	0.999514	14.1667	33.1667
Old_BLM_vs_Young_BLM	Krt80	0.157832	0.482019	0.999514	102.167	148.667
Old_BLM_vs_Young_BLM	Tns2	-0.585652	0.255988	0.999514	12	26
Old_BLM_vs_Young_BLM	Pfdn5	-0.108795	0.671413	0.999514	50.8333	81.3333
Old_BLM_vs_Young_BLM	Sp1	-0.097472	0.794143	0.999514	14.6667	21.3333
Old_BLM_vs_Young_BLM	Prr13	0.419094	0.155212	0.999514	49	62
Old_BLM_vs_Young_BLM	Pcbp2	-0.126653	0.679651	0.999514	42.6667	62.1667
Old_BLM_vs_Young_BLM	Atf7	-0.0755585	0.832454	0.999514	15	23
Old_BLM_vs_Young_BLM	Atp5g2	0.0307983	0.917163	0.999514	45.3333	67.6667
Old_BLM_vs_Young_BLM	Hnrnpa1	0.0583187	0.854957	0.999514	16.6667	27.1667
Old_BLM_vs_Young_BLM	Crebbp	0.0628407	0.835346	0.999514	22.6667	36.1667
Old_BLM_vs_Young_BLM	Glyr1	-0.813989	0.0410459	0.999514	9.16667	25.3333
Old_BLM_vs_Young_BLM	Ubn1	-0.0251167	0.944537	0.999514	17.8333	30.1667
Old_BLM_vs_Young_BLM	Carhsp1	-0.151634	0.624009	0.999514	28.3333	52.8333
Old_BLM_vs_Young_BLM	Usp7	0.137694	0.662468	0.999514	16	23.1667
Old_BLM_vs_Young_BLM	Emp2	0.110271	0.69914	0.999514	407.833	543
Old_BLM_vs_Young_BLM	Litaf	-0.186969	0.622507	0.999514	16.1667	33.8333
Old_BLM_vs_Young_BLM	Zc3h7a	0.394297	0.251063	0.999514	15.8333	20.1667
Old_BLM_vs_Young_BLM	Rsl1d1	-0.705098	0.0990923	0.999514	8.33333	20.3333
Old_BLM_vs_Young_BLM	Gspt1	-0.0557787	0.887451	0.999514	13.5	24.6667
Old_BLM_vs_Young_BLM	Ntan1	0.253954	0.484634	0.999514	13.3333	20.8333
Old_BLM_vs_Young_BLM	Cebpd	-0.382833	0.27605	0.999514	51.6667	112.167
Old_BLM_vs_Young_BLM	Ppm1f	0.21938	0.612232	0.999514	24.3333	38.1667
Old_BLM_vs_Young_BLM	Mapk1	-0.130819	0.669431	0.999514	16	26.3333
Old_BLM_vs_Young_BLM	Ube2l3	0.360093	0.226127	0.999514	23.1667	32.8333
Old_BLM_vs_Young_BLM	Ranbp1	0.0452008	0.871659	0.999514	25.8333	39.1667
Old_BLM_vs_Young_BLM	Comt	0.116047	0.777881	0.999514	15.1667	21.3333
Old_BLM_vs_Young_BLM	Cldn5	0.185964	0.568547	0.999514	751.667	1145
Old_BLM_vs_Young_BLM	Klhl24	0.374895	0.274561	0.999514	16.6667	21.5
Old_BLM_vs_Young_BLM	Ap2m1	-0.384562	0.285816	0.999514	18.3333	40.1667
Old_BLM_vs_Young_BLM	Psmd2	0.144016	0.719598	0.999514	17.5	27.3333
Old_BLM_vs_Young_BLM	Eif4g1	-0.0892436	0.822608	0.999514	26.3333	45.1667
Old_BLM_vs_Young_BLM	Tra2b	0.0347214	0.904678	0.999514	22	32.5
Old_BLM_vs_Young_BLM	Dnajb11	-0.133095	0.691113	0.999514	13.1667	23
Old_BLM_vs_Young_BLM	Eif4a2	-0.162544	0.545997	0.999514	27	44.8333
Old_BLM_vs_Young_BLM	Rtp4	0.0705248	0.855408	0.999514	12.5	21.3333
Old_BLM_vs_Young_BLM	Lpp	-0.0484265	0.874502	0.999514	17.1667	29.5
Old_BLM_vs_Young_BLM	Ccdc50	-0.0796315	0.809391	0.999514	14.8333	26.1667
Old_BLM_vs_Young_BLM	Hes1	-0.10676	0.762204	0.999514	16.8333	23.8333
Old_BLM_vs_Young_BLM	Acap2	-0.0768629	0.716797	0.999514	49.6667	75.1667
Old_BLM_vs_Young_BLM	Ppp1r2	-0.139767	0.644362	0.999514	80.8333	136.833
Old_BLM_vs_Young_BLM	Pak2	-0.00644924	0.978145	0.999514	41.5	63.3333
Old_BLM_vs_Young_BLM	Lrch3	-0.0394438	0.915243	0.999514	14.6667	23.6667
Old_BLM_vs_Young_BLM	Zfp148	-0.308272	0.323067	0.999514	16	28.5
Old_BLM_vs_Young_BLM	Heg1	0.0773988	0.79507	0.999514	45.6667	74
Old_BLM_vs_Young_BLM	Itgb5	0.295483	0.444511	0.999514	31	43.6667
Old_BLM_vs_Young_BLM	Mylk	-0.584443	0.0853342	0.999514	26.8333	62.5
Old_BLM_vs_Young_BLM	Parp14	0.179443	0.624757	0.999514	21.1667	33
Old_BLM_vs_Young_BLM	Fam162a	0.366878	0.239724	0.999514	19	22.6667
Old_BLM_vs_Young_BLM	Golgb1	-0.117362	0.736737	0.999514	18.5	31.5
Old_BLM_vs_Young_BLM	Ndufb4	0.122859	0.706616	0.999514	36	42.3333
Old_BLM_vs_Young_BLM	Lrrc58	0.0239512	0.922023	0.999514	63.8333	94.8333
Old_BLM_vs_Young_BLM	Gsk3b	-0.190245	0.398882	0.999514	41.3333	72.5
Old_BLM_vs_Young_BLM	Arhgap31	-0.0197025	0.914453	0.999514	82.5	126.167
Old_BLM_vs_Young_BLM	Zbtb20	-0.32163	0.179285	0.999514	88.6667	167
Old_BLM_vs_Young_BLM	Atp6v1a	-0.0318382	0.918264	0.999514	25	35
Old_BLM_vs_Young_BLM	Cd200	-0.0987815	0.711898	0.999514	33.8333	60
Old_BLM_vs_Young_BLM	Phldb2	-0.249257	0.497362	0.999514	19.1667	31.5
Old_BLM_vs_Young_BLM	Nectin3	-0.323021	0.338141	0.999514	32.5	60.1667
Old_BLM_vs_Young_BLM	Cd47	0.135873	0.529021	0.999514	255	314.833
Old_BLM_vs_Young_BLM	Pcnp	0.255624	0.372758	0.999514	26	35
Old_BLM_vs_Young_BLM	Abi3bp	-0.390539	0.569665	0.999514	31.3333	34.1667
Old_BLM_vs_Young_BLM	Filip1l	-0.337497	0.34039	0.999514	19.5	42.1667
Old_BLM_vs_Young_BLM	St3gal6	0.307212	0.192047	0.999514	40.5	54.6667
Old_BLM_vs_Young_BLM	Crybg3	-0.0439914	0.868463	0.999514	29.1667	47.8333
Old_BLM_vs_Young_BLM	Pros1	-0.0839815	0.778279	0.999514	20.5	33.8333
Old_BLM_vs_Young_BLM	Cggbp1	-0.0290304	0.921788	0.999514	26	36.1667
Old_BLM_vs_Young_BLM	Nrip1	-0.120959	0.647094	0.999514	24.1667	40.3333
Old_BLM_vs_Young_BLM	Usp25	0.0285947	0.923096	0.999514	21.5	36
Old_BLM_vs_Young_BLM	Atp5j	-0.0412726	0.853969	0.999514	58.1667	88.3333
Old_BLM_vs_Young_BLM	App	0.0302485	0.875256	0.999514	276.833	420.667
Old_BLM_vs_Young_BLM	Cyyr1	-0.0895383	0.596939	0.999514	76.8333	124.833
Old_BLM_vs_Young_BLM	Adamts1	-1.20539	0.0210151	0.999514	8.16667	31.5
Old_BLM_vs_Young_BLM	Cct8	-0.224358	0.488258	0.999514	15.1667	31.5
Old_BLM_vs_Young_BLM	Bach1	-0.327121	0.321456	0.999514	14.5	31.3333
Old_BLM_vs_Young_BLM	Sod1	-0.0427605	0.89888	0.999514	23.5	30.1667
Old_BLM_vs_Young_BLM	Il10rb	0.0932989	0.754861	0.999514	16.8333	24.3333
Old_BLM_vs_Young_BLM	Ifngr2	0.0137295	0.963404	0.999514	17.6667	28.1667
Old_BLM_vs_Young_BLM	Son	-0.0819201	0.691785	0.999514	77	120.5
Old_BLM_vs_Young_BLM	Atp5o.1	-0.163041	0.518316	0.999514	29.1667	48.5
Old_BLM_vs_Young_BLM	Smim11	-0.267715	0.548879	0.999514	13.8333	21.5
Old_BLM_vs_Young_BLM	Ripply3	0.0402468	0.879493	0.999514	37.5	51.6667
Old_BLM_vs_Young_BLM	Ets2	-0.111445	0.690956	0.999514	39.6667	66.8333
Old_BLM_vs_Young_BLM	Hmgn1	0.0901063	0.750854	0.999514	19.8333	30.5
Old_BLM_vs_Young_BLM	Gtf2h5	-0.141301	0.633214	0.999514	24.1667	39.1667
Old_BLM_vs_Young_BLM	Tulp4	0.279142	0.343289	0.999514	22.5	29.5
Old_BLM_vs_Young_BLM	Qk	-0.135406	0.530366	0.999514	106.333	175.333
Old_BLM_vs_Young_BLM	Agpat4	-0.11761	0.679687	0.999514	25.8333	47.5
Old_BLM_vs_Young_BLM	Tcp1	-0.148546	0.719728	0.999514	13.8333	25.8333
Old_BLM_vs_Young_BLM	Sod2	-0.316888	0.357595	0.999514	11.3333	22.3333
Old_BLM_vs_Young_BLM	Afdn	0.237198	0.243895	0.999514	51.6667	67.6667
Old_BLM_vs_Young_BLM	Psmb1	0.191604	0.502401	0.999514	46.6667	69
Old_BLM_vs_Young_BLM	Lnpep	-0.140912	0.725721	0.999514	13.1667	23.8333
Old_BLM_vs_Young_BLM	Ppp2r1a	-0.204073	0.624705	0.999514	12.6667	20.6667
Old_BLM_vs_Young_BLM	Hcfc1r1	-0.108783	0.756088	0.999514	14.3333	21.6667
Old_BLM_vs_Young_BLM	Srrm2	-0.0384215	0.869475	0.999514	66.3333	111.5
Old_BLM_vs_Young_BLM	Elob	0.136849	0.567017	0.999514	83.1667	109.5
Old_BLM_vs_Young_BLM	Pkd1	-0.188682	0.626409	0.999514	17.1667	28.6667
Old_BLM_vs_Young_BLM	Slc9a3r2	0.0723258	0.717565	0.999514	152.833	227.333
Old_BLM_vs_Young_BLM	Ndufb10	0.305896	0.225883	0.999514	30.8333	41.1667
Old_BLM_vs_Young_BLM	Tmem204	-0.0650766	0.770427	0.999514	67.5	100.667
Old_BLM_vs_Young_BLM	Ube2i	0.0937153	0.728156	0.999514	26.3333	37.5
Old_BLM_vs_Young_BLM	Stub1	0.212778	0.503311	0.999514	17.3333	25.1667
Old_BLM_vs_Young_BLM	Dusp1	-0.785942	0.0307805	0.999514	33.8333	60.6667
Old_BLM_vs_Young_BLM	Atp6v0e	0.363198	0.190309	0.999514	59.3333	69.5
Old_BLM_vs_Young_BLM	Crebrf	0.00523974	0.987438	0.999514	13.8333	20.6667
Old_BLM_vs_Young_BLM	Cuta	-0.0500051	0.857243	0.999514	20.1667	31
Old_BLM_vs_Young_BLM	Uqcc2	-0.371347	0.312144	0.999514	13.1667	23.3333
Old_BLM_vs_Young_BLM	Snrpc	-0.117182	0.736032	0.999514	11.6667	20.6667
Old_BLM_vs_Young_BLM	Srsf3	-0.0639829	0.814483	0.999514	37.6667	64.1667
Old_BLM_vs_Young_BLM	Cdkn1a	0.508792	0.352829	0.999514	214.333	231.333
Old_BLM_vs_Young_BLM	Mtch1	-0.0944686	0.739095	0.999514	17.6667	29.5
Old_BLM_vs_Young_BLM	Abcg1	0.0594707	0.85907	0.999514	18.6667	29.5
Old_BLM_vs_Young_BLM	Ndufv3	0.200719	0.537662	0.999514	18.8333	23.6667
Old_BLM_vs_Young_BLM	U2af1	0.154872	0.657352	0.999514	16	20.3333
Old_BLM_vs_Young_BLM	Brd4	-0.200379	0.583268	0.999514	16	30.5
Old_BLM_vs_Young_BLM	Hnrnpm	0.107953	0.712014	0.999514	21	31.5
Old_BLM_vs_Young_BLM	Rab11b	-0.272414	0.372898	0.999514	17	30.1667
Old_BLM_vs_Young_BLM	Kank3	0.0597967	0.817315	0.999514	35.3333	51
Old_BLM_vs_Young_BLM	Ndufa7	-0.0118078	0.97087	0.999514	45.6667	59.3333
Old_BLM_vs_Young_BLM	Tapbp	0.307107	0.361094	0.999514	44.5	58.5
Old_BLM_vs_Young_BLM	H2-K1	0.415141	0.161005	0.999514	302.667	395.5
Old_BLM_vs_Young_BLM	Brd2	-0.0744659	0.831298	0.999514	16.8333	29.5
Old_BLM_vs_Young_BLM	Psmb9	0.706372	0.0231347	0.999514	21.6667	20.5
Old_BLM_vs_Young_BLM	Psmb8	0.479215	0.037212	0.999514	43.6667	52.3333
Old_BLM_vs_Young_BLM	Tap2	0.148672	0.699654	0.999514	14.8333	23.8333
Old_BLM_vs_Young_BLM	H2-Ab1	0.970667	0.0266847	0.999514	22.3333	19.6667
Old_BLM_vs_Young_BLM	H2-Aa	0.820505	0.0420212	0.999514	21.8333	21.3333
Old_BLM_vs_Young_BLM	Notch4	-0.167888	0.721711	0.999514	12.1667	22
Old_BLM_vs_Young_BLM	Tnxb	0.64194	0.200997	0.999514	19.5	22.8333
Old_BLM_vs_Young_BLM	Clic1	0.361329	0.145593	0.999514	129.333	181
Old_BLM_vs_Young_BLM	Ddah2	0.0149945	0.952129	0.999514	40.6667	70.8333
Old_BLM_vs_Young_BLM	Csnk2b	0.0138111	0.962314	0.999514	18	30
Old_BLM_vs_Young_BLM	Prrc2a	-0.0388172	0.919752	0.999514	17.1667	29.8333
Old_BLM_vs_Young_BLM	Ddx39b	-0.44155	0.202434	0.999514	12.5	27
Old_BLM_vs_Young_BLM	H2-D1	0.312105	0.327379	0.999514	321.833	446.333
Old_BLM_vs_Young_BLM	H2-Q4	0.090592	0.795103	0.999514	18.1667	27.3333
Old_BLM_vs_Young_BLM	H2-Q7	0.781167	0.100752	0.999514	56.8333	69.3333
Old_BLM_vs_Young_BLM	Tubb5	-0.0744657	0.686584	0.999514	68.1667	119.833
Old_BLM_vs_Young_BLM	Abcf1	-0.284306	0.464405	0.999514	13.3333	25.6667
Old_BLM_vs_Young_BLM	H2-T23	0.302885	0.222235	0.999514	74.5	96.6667
Old_BLM_vs_Young_BLM	Ppp1r11	0.016792	0.953663	0.999514	20.8333	35.5
Old_BLM_vs_Young_BLM	AY036118	-0.775849	0.0165865	0.999514	48.3333	105
Old_BLM_vs_Young_BLM	Cd2ap	-0.236332	0.295926	0.999514	34.6667	62.6667
Old_BLM_vs_Young_BLM	Adgrf5	0.0237043	0.891358	0.999514	271.667	380.667
Old_BLM_vs_Young_BLM	Enpp4	-0.0164587	0.954403	0.999514	21.5	31.6667
Old_BLM_vs_Young_BLM	Clic5	0.0955295	0.559363	0.999514	204.167	307.667
Old_BLM_vs_Young_BLM	Hsp90ab1	-0.458989	0.0113697	0.999514	190.833	424.833
Old_BLM_vs_Young_BLM	Slc29a1	-0.940635	0.00732199	0.999514	12	34.1667
Old_BLM_vs_Young_BLM	Vegfa	-0.304047	0.535458	0.999514	11.1667	24.1667
Old_BLM_vs_Young_BLM	Ubr2	-0.00542254	0.988709	0.999514	14	22.6667
Old_BLM_vs_Young_BLM	Ccnd3	0.0704248	0.84999	0.999514	29.8333	51.6667
Old_BLM_vs_Young_BLM	Rab5a	0.155812	0.613344	0.999514	18.1667	28.1667
Old_BLM_vs_Young_BLM	Kat2b	0.489034	0.0670102	0.999514	27	29.1667
Old_BLM_vs_Young_BLM	Lrg1	0.151536	0.821552	0.999514	55.6667	109.5
Old_BLM_vs_Young_BLM	Mydgf	-0.354185	0.317491	0.999514	12	25.5
Old_BLM_vs_Young_BLM	Safb	-0.232555	0.561604	0.999514	12.5	21.6667
Old_BLM_vs_Young_BLM	Ndufa11	0.312616	0.253999	0.999514	42.3333	53.8333
Old_BLM_vs_Young_BLM	Pja2	-0.141305	0.670112	0.999514	15	25.3333
Old_BLM_vs_Young_BLM	Vapa	0.404223	0.115303	0.999514	37	46.5
Old_BLM_vs_Young_BLM	Ralbp1	-0.0103379	0.96976	0.999514	38.6667	55.8333
Old_BLM_vs_Young_BLM	Ankrd12	0.166911	0.57321	0.999514	22.5	34.6667
Old_BLM_vs_Young_BLM	Ndufv2	0.0264263	0.92177	0.999514	20.3333	31.3333
Old_BLM_vs_Young_BLM	Rab12	-0.0497116	0.839751	0.999514	30.8333	51.3333
Old_BLM_vs_Young_BLM	Ptprm	-0.641412	0.0394977	0.999514	16.1667	40.1667
Old_BLM_vs_Young_BLM	Myl12b	-0.0304317	0.917879	0.999514	85.8333	122.333
[truncated: 152 more rows]
