# Supplementary material for: Aging affects reprogramming of pulmonary capillary endothelial cells after lung injury in male mice
Source: Nat Commun. 2025 Aug 6;16:7234. doi: 10.1038/s41467-025-62431-4 (PMC12328796; doi:10.1038/s41467-025-62431-4)
Supplement: Supplementary file 7 — Supplementary Data 6 [file 41467_2025_62431_MOESM7_ESM.xlsx]

## Sheet: gCap
test	gene	log2FoldChange	pvalue	padj	raw_aggr_counts_mean_Old	raw_aggr_counts_mean_Young
Old_PBS_vs_Young_PBS	Csprs	4.6473	6.30606e-11	1.50526e-07	9.33333	0.333333
Old_PBS_vs_Young_PBS	Tchh	3.5044	2.29044e-07	0.000124256	6.22222	0.555556
Old_PBS_vs_Young_PBS	Col18a1	2.98684	0.00011036	0.017562	6.66667	0.888889
Old_PBS_vs_Young_PBS	Slc6a2	2.84276	0.00022481	0.0285437	5.44444	0.666667
Old_PBS_vs_Young_PBS	Lilr4b	2.54647	1.15898e-10	2.3054e-07	16.7778	3.11111
Old_PBS_vs_Young_PBS	Rassf4	1.98527	0.000324016	0.0358068	5.33333	1.66667
Old_PBS_vs_Young_PBS	Lilrb4a	1.94076	3.39035e-05	0.00722569	7.22222	2.11111
Old_PBS_vs_Young_PBS	Sox5	1.92676	0.000671577	0.0621339	5.33333	1.55556
Old_PBS_vs_Young_PBS	Rorb	1.92005	6.28218e-05	0.0110261	6.44444	1.88889
Old_PBS_vs_Young_PBS	Vcam1	1.87402	0.00351262	0.187996	9	2.55556
Old_PBS_vs_Young_PBS	Ankrd37	1.87216	0.000410838	0.04378	16.7778	4.44444
Old_PBS_vs_Young_PBS	Col15a1	1.86814	0.000449157	0.0454295	6.88889	2.22222
Old_PBS_vs_Young_PBS	Dhh	1.73401	0.00179409	0.119623	7.66667	2.22222
Old_PBS_vs_Young_PBS	Bhlhe41	1.70096	0.00108319	0.0861855	7.66667	3.55556
Old_PBS_vs_Young_PBS	Lama1	1.6895	0.00285217	0.163504	6.33333	2.11111
Old_PBS_vs_Young_PBS	Adamtsl5	1.63313	0.00363154	0.189231	5.22222	1.77778
Old_PBS_vs_Young_PBS	Vwf	1.62859	1.10529e-08	1.19924e-05	293	90.4444
Old_PBS_vs_Young_PBS	Apol9a	1.59656	0.0208405	0.49129	7.22222	2.77778
Old_PBS_vs_Young_PBS	Synpo	1.5631	2.33348e-06	0.00089839	16.4444	5.88889
Old_PBS_vs_Young_PBS	Wfdc17	1.50458	0.0037956	0.195261	7.77778	3.55556
Old_PBS_vs_Young_PBS	Fgl2	1.45618	0.0143806	0.410565	6.44444	2.77778
Old_PBS_vs_Young_PBS	Cd74	1.44848	0.00126951	0.0930722	1620.78	719.444
Old_PBS_vs_Young_PBS	Ric3	1.43621	0.00190346	0.125513	7	2.88889
Old_PBS_vs_Young_PBS	Naip2	1.42731	0.0074977	0.287665	7.11111	2.33333
Old_PBS_vs_Young_PBS	Gda	1.39954	0.00012134	0.0188077	10.3333	4.55556
Old_PBS_vs_Young_PBS	Oas2	1.35706	0.000129675	0.0198419	13.4444	5.44444
Old_PBS_vs_Young_PBS	Nr1d1	1.34214	0.0452568	0.631241	33.6667	13.5556
Old_PBS_vs_Young_PBS	Zbtb16	1.32736	0.00738693	0.287665	75.3333	28.8889
Old_PBS_vs_Young_PBS	Ciita	1.30903	0.000882241	0.0759421	80	33.2222
Old_PBS_vs_Young_PBS	Syn3	1.29421	0.0155281	0.425063	8	3.55556
Old_PBS_vs_Young_PBS	Myof	1.29037	0.0151944	0.421733	6	2.55556
Old_PBS_vs_Young_PBS	Serpina3f	1.28719	0.0600654	0.693244	5.55556	3
Old_PBS_vs_Young_PBS	Kyat3	1.24616	0.00520314	0.238417	6.77778	3
Old_PBS_vs_Young_PBS	Tcf23	1.22952	0.0102526	0.336166	5.44444	2.44444
Old_PBS_vs_Young_PBS	Tnfaip8	1.21708	0.00077038	0.0686868	13	6.33333
Old_PBS_vs_Young_PBS	Smad9	1.196	0.0142833	0.408803	5.22222	2.55556
Old_PBS_vs_Young_PBS	Hsph1	1.18457	0.00901593	0.317672	27.5556	15.6667
Old_PBS_vs_Young_PBS	Hic1	1.1799	0.0084298	0.304878	5.77778	2.66667
Old_PBS_vs_Young_PBS	Mal	1.17915	0.00750934	0.287665	9.33333	4.33333
Old_PBS_vs_Young_PBS	Fbxw17	1.15604	0.00127112	0.0930722	11.5556	5.11111
Old_PBS_vs_Young_PBS	H2-Eb1	1.15242	1.26919e-06	0.000540993	386.667	197.889
Old_PBS_vs_Young_PBS	Apol10b	1.13172	0.000298815	0.0336449	15.4444	7.44444
Old_PBS_vs_Young_PBS	Cdca7l	1.12268	0.00358501	0.189231	10.2222	5.33333
Old_PBS_vs_Young_PBS	Gbp8	1.12004	0.00116155	0.0905875	12.6667	6.44444
Old_PBS_vs_Young_PBS	Mitf	1.1013	0.0150136	0.421733	5.66667	2.88889
Old_PBS_vs_Young_PBS	Nod2	1.09864	0.00849293	0.30531	7	3.55556
Old_PBS_vs_Young_PBS	Eva1c	1.0978	0.00936039	0.322686	8.11111	3.88889
Old_PBS_vs_Young_PBS	Gstt3	1.09578	0.0242584	0.518925	5.44444	2.66667
Old_PBS_vs_Young_PBS	Krt80	1.09315	1.43304e-11	4.27584e-08	128	65.5556
Old_PBS_vs_Young_PBS	AC149090.1	1.08928	6.13638e-14	2.44126e-10	114.778	57.7778
Old_PBS_vs_Young_PBS	H2-DMa	1.07648	4.23771e-05	0.00829133	121.222	66.5556
Old_PBS_vs_Young_PBS	Amigo2	1.07088	0.00547724	0.243921	11	5.88889
Old_PBS_vs_Young_PBS	Zfp28	1.07015	0.0178963	0.459337	6	3.11111
Old_PBS_vs_Young_PBS	Amd1	1.0659	0.000196259	0.0257401	17	9.33333
Old_PBS_vs_Young_PBS	Rad52	1.06446	0.0072654	0.287665	8.44444	4.66667
Old_PBS_vs_Young_PBS	Ndrg1	1.04773	2.19181e-05	0.00484431	24.1111	12.3333
Old_PBS_vs_Young_PBS	Prr18	1.03917	0.0200617	0.483898	8	4.11111
Old_PBS_vs_Young_PBS	Fgfr3	1.0366	1.49895e-07	9.41579e-05	56.2222	28.3333
Old_PBS_vs_Young_PBS	Mex3a	1.03567	0.0527604	0.669117	5.66667	2.88889
Old_PBS_vs_Young_PBS	Dapk1	1.03372	0.0110527	0.351592	6.88889	3.66667
Old_PBS_vs_Young_PBS	Cacna1a	1.0321	0.0342261	0.573993	5.66667	2.88889
Old_PBS_vs_Young_PBS	Klf10	1.02925	0.000184311	0.0247164	68.7778	36.2222
Old_PBS_vs_Young_PBS	Lrg1	1.02494	3.6721e-05	0.00768885	36.2222	20.2222
Old_PBS_vs_Young_PBS	H2-Aa	1.02455	2.57356e-07	0.000133545	497.667	274.889
Old_PBS_vs_Young_PBS	H2-DMb1	1.02219	0.000272725	0.0319115	108.333	63.7778
Old_PBS_vs_Young_PBS	Neurl2	1.02119	0.0270231	0.530106	5.55556	2.88889
Old_PBS_vs_Young_PBS	Timp3	1.01409	1.19422e-07	7.91833e-05	291.222	162.556
Old_PBS_vs_Young_PBS	Cd82	1.01378	0.00729311	0.287665	8.88889	4.55556
Old_PBS_vs_Young_PBS	Slc7a1	1.01046	0.00095665	0.0800211	20.5556	11.8889
Old_PBS_vs_Young_PBS	Sdcbp2	1.01008	0.0209524	0.49129	5.22222	3
Old_PBS_vs_Young_PBS	Lmo7	0.998673	7.71515e-08	6.4722e-05	46.8889	25.2222
Old_PBS_vs_Young_PBS	Plat	0.998551	2.53773e-08	2.52398e-05	74.1111	38
Old_PBS_vs_Young_PBS	Creb5	0.989578	1.20615e-06	0.000533164	38.7778	21
Old_PBS_vs_Young_PBS	Dmxl2	0.981402	0.000715156	0.0656568	15.1111	8.55556
Old_PBS_vs_Young_PBS	AU041133	0.979162	0.00656318	0.270109	8.22222	4.33333
Old_PBS_vs_Young_PBS	A4galt	0.978246	0.0326266	0.56681	8.55556	4.44444
Old_PBS_vs_Young_PBS	AC163018.1	0.976439	0.00551652	0.244757	9.33333	5
Old_PBS_vs_Young_PBS	Cmtr1	0.968845	0.015027	0.421733	7.66667	4.11111
Old_PBS_vs_Young_PBS	Trim30d	0.965906	0.000428913	0.04413	22	12.5556
Old_PBS_vs_Young_PBS	Inhbb	0.963606	0.153641	0.874444	7.22222	4.55556
Old_PBS_vs_Young_PBS	Me3	0.957883	0.00803464	0.297013	9.11111	4.88889
Old_PBS_vs_Young_PBS	Actr5	0.956269	0.0153041	0.422812	8.55556	4.77778
Old_PBS_vs_Young_PBS	Map3k5	0.932409	0.0330971	0.567371	6	3.66667
Old_PBS_vs_Young_PBS	Serpina3g	0.932042	0.109601	0.815516	7.77778	5.33333
Old_PBS_vs_Young_PBS	Trmt12	0.928226	0.0512049	0.658179	5.33333	2.88889
Old_PBS_vs_Young_PBS	Slfn2	0.925058	0.000250572	0.0304175	32.6667	18.3333
Old_PBS_vs_Young_PBS	Dysf	0.922438	0.00304563	0.170656	15.5556	9
Old_PBS_vs_Young_PBS	Grik2	0.919642	0.144236	0.860262	5.22222	2.33333
Old_PBS_vs_Young_PBS	Dbp	0.903015	0.168777	0.898349	7.44444	3.88889
Old_PBS_vs_Young_PBS	Rgs5	0.901048	0.0800176	0.747513	6.22222	3.44444
Old_PBS_vs_Young_PBS	H2-Ab1	0.900796	6.53323e-05	0.0112629	576.444	339.444
Old_PBS_vs_Young_PBS	Pold1	0.892745	0.0347016	0.576829	6	3.44444
Old_PBS_vs_Young_PBS	Coro2a	0.885279	0.0234787	0.512509	11	6.55556
Old_PBS_vs_Young_PBS	Kank4	0.877121	1.20109e-06	0.000533164	50.5556	28.1111
Old_PBS_vs_Young_PBS	Acrbp	0.87648	0.04315	0.620477	6.44444	3.66667
Old_PBS_vs_Young_PBS	Nrp2	0.866705	0.0463998	0.635071	6.66667	4.55556
Old_PBS_vs_Young_PBS	Trpv4	0.857218	0.0157268	0.429519	10	6.11111
Old_PBS_vs_Young_PBS	Mcub	0.853451	0.0273256	0.530106	6.33333	3.88889
Old_PBS_vs_Young_PBS	Ston2	0.839263	0.00556165	0.244939	14	8.22222
Old_PBS_vs_Young_PBS	Tecpr2	0.834326	0.0183714	0.463944	7.55556	4.66667
Old_PBS_vs_Young_PBS	Pla2g16	0.833999	5.64531e-05	0.0105276	34	21.5556
Old_PBS_vs_Young_PBS	Cdc25b	0.833734	0.0258171	0.530106	7.11111	4.55556
Old_PBS_vs_Young_PBS	P4ha2	0.829245	0.000446115	0.0454295	23.2222	14.1111
Old_PBS_vs_Young_PBS	Irgm2	0.828092	0.00521381	0.238417	67.6667	40.2222
Old_PBS_vs_Young_PBS	Sh3bp1	0.82547	0.0585132	0.692813	5.22222	3.22222
Old_PBS_vs_Young_PBS	Esm1	0.81924	0.138623	0.858883	10.6667	6.44444
Old_PBS_vs_Young_PBS	Clca3a1	0.818877	0.0733937	0.731645	6.44444	3.66667
Old_PBS_vs_Young_PBS	Ide	0.816958	0.000559456	0.0538477	25.5556	14.8889
Old_PBS_vs_Young_PBS	Shroom3	0.816319	2.70063e-07	0.0001343	51.5556	31.3333
Old_PBS_vs_Young_PBS	Gja5	0.814918	0.0436265	0.622642	8	4.77778
Old_PBS_vs_Young_PBS	Prss23	0.813907	8.00969e-06	0.00258367	86.2222	54
Old_PBS_vs_Young_PBS	Pfkfb3	0.811913	0.00238704	0.143885	31.5556	19.5556
Old_PBS_vs_Young_PBS	Hspa4l	0.809418	0.00182962	0.121314	43.7778	28.6667
Old_PBS_vs_Young_PBS	Wrb	0.809103	0.049186	0.646575	7.22222	4.55556
Old_PBS_vs_Young_PBS	Sec61a2	0.808703	0.00291464	0.164086	14.5556	9.66667
Old_PBS_vs_Young_PBS	Znrd1as	0.807165	0.0762925	0.735198	5.33333	3.33333
Old_PBS_vs_Young_PBS	Fam78b	0.805386	0.00331156	0.1813	18.4444	11.6667
Old_PBS_vs_Young_PBS	Fitm2	0.803285	0.0409579	0.608702	7.44444	4.66667
Old_PBS_vs_Young_PBS	Lncpint	0.79711	0.000850544	0.0740966	28.3333	18
Old_PBS_vs_Young_PBS	Asns	0.793267	0.014861	0.420298	10.7778	6.55556
Old_PBS_vs_Young_PBS	Garnl3	0.791678	0.00486956	0.227529	18.6667	12
Old_PBS_vs_Young_PBS	Ptpre	0.784874	0.00116805	0.0905875	25.7778	16.1111
Old_PBS_vs_Young_PBS	Sfi1	0.784299	0.0255082	0.530106	8	5.11111
Old_PBS_vs_Young_PBS	Atp13a3	0.781919	0.126461	0.833587	18.3333	10.3333
Old_PBS_vs_Young_PBS	Zfp119a	0.778688	0.0562935	0.680024	6.33333	4.22222
Old_PBS_vs_Young_PBS	Fuca2	0.777849	0.0518075	0.662725	6	3.77778
Old_PBS_vs_Young_PBS	Hspb1	0.764294	0.197282	0.927723	98.6667	88.1111
Old_PBS_vs_Young_PBS	Ttll1	0.763894	0.072182	0.726384	8	5.11111
Old_PBS_vs_Young_PBS	Trbc1	0.763547	0.267543	0.952581	7.11111	3.55556
Old_PBS_vs_Young_PBS	Sh3pxd2b	0.762308	0.078688	0.742405	5.33333	3.33333
Old_PBS_vs_Young_PBS	Syt11	0.761863	0.00802465	0.297013	16.2222	11
Old_PBS_vs_Young_PBS	Ccdc160	0.758484	0.048179	0.641454	6.55556	4.11111
Old_PBS_vs_Young_PBS	Ntrk2	0.758245	1.05397e-05	0.00306807	66.2222	43.4444
Old_PBS_vs_Young_PBS	Nkd2	0.749933	0.00744485	0.287665	26.6667	16.8889
Old_PBS_vs_Young_PBS	Per3	0.747644	0.0101892	0.33576	14.4444	9.22222
Old_PBS_vs_Young_PBS	Ficd	0.747164	0.0284301	0.538592	8.44444	5.44444
Old_PBS_vs_Young_PBS	Capn5	0.745903	0.009382	0.322686	14.6667	9.33333
Old_PBS_vs_Young_PBS	Tbc1d32	0.745891	0.0164359	0.436616	11.7778	7.88889
Old_PBS_vs_Young_PBS	Sncg	0.743135	0.189727	0.923611	5.66667	4.33333
Old_PBS_vs_Young_PBS	Cyb5r1	0.739666	0.0692044	0.71945	8.55556	5.88889
Old_PBS_vs_Young_PBS	Pcbp4	0.73899	0.0527056	0.669117	7.77778	5.55556
Old_PBS_vs_Young_PBS	Ncdn	0.736382	0.0538151	0.671514	8.44444	5.55556
Old_PBS_vs_Young_PBS	Arrdc3	0.735913	0.00707953	0.282589	18.7778	12.1111
Old_PBS_vs_Young_PBS	Rhobtb2	0.733401	0.0346045	0.576546	13.6667	9
Old_PBS_vs_Young_PBS	Narfl	0.73312	0.0830487	0.754066	5.77778	3.77778
Old_PBS_vs_Young_PBS	Tppp	0.731644	0.0309515	0.553228	10.4444	7.11111
Old_PBS_vs_Young_PBS	Igtp	0.729815	0.112358	0.821322	76.5556	45.2222
Old_PBS_vs_Young_PBS	Prrt4	0.726163	0.0197707	0.478628	10.5556	6.66667
Old_PBS_vs_Young_PBS	Urb1	0.722638	0.0784245	0.742405	5.44444	3.66667
Old_PBS_vs_Young_PBS	Cep95	0.722229	0.108918	0.815483	5.66667	3.77778
Old_PBS_vs_Young_PBS	Dll1	0.721415	0.000166494	0.0231059	92.2222	61.2222
Old_PBS_vs_Young_PBS	Coro7	0.720857	0.040847	0.608625	12.7778	8.22222
Old_PBS_vs_Young_PBS	Cryzl2	0.720646	0.0907801	0.779349	5.11111	3.66667
Old_PBS_vs_Young_PBS	Zfp697	0.720633	0.000945416	0.0800211	33	21.7778
Old_PBS_vs_Young_PBS	Tmem237	0.717415	0.00842344	0.304878	12.7778	8.55556
Old_PBS_vs_Young_PBS	Alms1	0.716665	0.111126	0.820725	6.11111	4.11111
Old_PBS_vs_Young_PBS	Pde4a	0.715657	0.0314	0.557228	9.88889	7.33333
Old_PBS_vs_Young_PBS	Mettl8	0.712932	0.0693086	0.71945	6.66667	4.33333
Old_PBS_vs_Young_PBS	Skil	0.712348	0.0023345	0.142154	112.222	82.7778
Old_PBS_vs_Young_PBS	Rab43	0.708565	0.059382	0.693244	7.11111	4.88889
Old_PBS_vs_Young_PBS	Traf3ip1	0.708003	0.0278742	0.535334	9.77778	6.66667
Old_PBS_vs_Young_PBS	Icam1	0.706169	0.000174586	0.0238533	71.5556	48.2222
Old_PBS_vs_Young_PBS	Nsun5	0.703576	0.0258002	0.530106	8.88889	5.77778
Old_PBS_vs_Young_PBS	Sphk2	0.703021	0.050884	0.656541	11	7.22222
Old_PBS_vs_Young_PBS	Aig1	0.699652	0.00418284	0.206581	19.6667	13.3333
Old_PBS_vs_Young_PBS	Galc	0.698706	0.0676819	0.716756	7.55556	5.33333
Old_PBS_vs_Young_PBS	Samd1	0.693644	0.022645	0.505174	11.2222	7.77778
Old_PBS_vs_Young_PBS	Nxpe3	0.692323	0.00385427	0.197428	20.8889	14.2222
Old_PBS_vs_Young_PBS	Smad7	0.690947	6.74304e-07	0.000321913	454.889	318.667
Old_PBS_vs_Young_PBS	Pcdhga6	0.690319	0.0329442	0.567371	19.5556	13.5556
Old_PBS_vs_Young_PBS	Fgfrl1	0.686816	0.10108	0.80095	5.88889	4
Old_PBS_vs_Young_PBS	Sema7a	0.6849	0.00990185	0.329188	69.8889	49.1111
Old_PBS_vs_Young_PBS	Fpgt	0.684731	0.0407198	0.607793	11	7
Old_PBS_vs_Young_PBS	Fbxl5	0.682178	0.00120228	0.0908179	40.6667	28.8889
Old_PBS_vs_Young_PBS	Il17rc	0.681366	0.0416269	0.610929	11.6667	7.55556
Old_PBS_vs_Young_PBS	Mdc1	0.678436	0.0049221	0.228581	18.3333	12.6667
Old_PBS_vs_Young_PBS	Sgsm3	0.678162	0.124619	0.831551	6.55556	4.22222
Old_PBS_vs_Young_PBS	Zfp229	0.67259	0.0615519	0.693244	7.33333	4.88889
Old_PBS_vs_Young_PBS	Uckl1	0.666681	0.0694124	0.71945	8.22222	5.22222
Old_PBS_vs_Young_PBS	Slc18b1	0.665032	0.0618517	0.693244	7.66667	5.11111
Old_PBS_vs_Young_PBS	Cog2	0.665017	0.0228175	0.506185	11.8889	8.44444
Old_PBS_vs_Young_PBS	Gipc3	0.664492	0.16271	0.8888	6.66667	4.77778
Old_PBS_vs_Young_PBS	Tgtp2	0.66339	0.147312	0.864139	9.88889	5.22222
Old_PBS_vs_Young_PBS	Pitpnm1	0.662665	0.144846	0.86137	7.77778	5.44444
Old_PBS_vs_Young_PBS	Batf2	0.661595	0.0533645	0.67045	11	7.11111
Old_PBS_vs_Young_PBS	Hacd4	0.659363	0.042326	0.614719	10.7778	7.44444
Old_PBS_vs_Young_PBS	Cd3eap	0.656236	0.0956298	0.79536	8	6
Old_PBS_vs_Young_PBS	Prmt7	0.655941	0.0809235	0.751336	7.88889	5.33333
Old_PBS_vs_Young_PBS	Cep85	0.654508	0.036485	0.582777	10.2222	7.22222
Old_PBS_vs_Young_PBS	Ahsa2	0.652623	0.0610873	0.693244	24.3333	19.7778
Old_PBS_vs_Young_PBS	Cachd1	0.652539	0.136508	0.85407	5.11111	3.33333
Old_PBS_vs_Young_PBS	Gvin1	0.65044	0.173241	0.900538	7.88889	4.77778
Old_PBS_vs_Young_PBS	Adamtsl2	0.650414	0.27794	0.952581	5.33333	3.66667
Old_PBS_vs_Young_PBS	Clasrp	0.649375	0.133069	0.843232	6	4.11111
Old_PBS_vs_Young_PBS	Zbtb2	0.644673	0.0346362	0.576546	13.6667	10.1111
Old_PBS_vs_Young_PBS	Pkn3	0.643903	0.00948996	0.322686	31	21.3333
Old_PBS_vs_Young_PBS	Glb1l2	0.642336	0.0204806	0.489852	25.7778	17.3333
Old_PBS_vs_Young_PBS	AI197445	0.641992	0.0826719	0.754066	7.33333	5
Old_PBS_vs_Young_PBS	Gbp4	0.641068	0.0132824	0.386647	175.333	106
Old_PBS_vs_Young_PBS	Pde4b	0.640476	0.000175877	0.0238533	308	211.556
Old_PBS_vs_Young_PBS	Tmod2	0.639986	1.88606e-06	0.000750339	109	73
Old_PBS_vs_Young_PBS	Stard3	0.639089	0.0165665	0.437437	13.7778	9.55556
Old_PBS_vs_Young_PBS	Pou5f2	0.638496	0.0950838	0.792476	8	5.33333
Old_PBS_vs_Young_PBS	Ipo13	0.63699	0.134124	0.845839	7.77778	5.44444
Old_PBS_vs_Young_PBS	Vamp1	0.636399	0.0900045	0.779349	9.44444	6.77778
Old_PBS_vs_Young_PBS	Smad6	0.636063	0.00477788	0.227529	296.111	198.889
Old_PBS_vs_Young_PBS	Ddah1	0.635639	0.00174472	0.117646	83.2222	62.3333
Old_PBS_vs_Young_PBS	Hcst	0.632977	0.325573	0.958343	4.88889	5.33333
Old_PBS_vs_Young_PBS	Ripk3	0.63185	0.0930103	0.785096	7.33333	5.11111
Old_PBS_vs_Young_PBS	Fiz1	0.631743	0.0182679	0.463888	15.2222	11.4444
Old_PBS_vs_Young_PBS	Itgav	0.631393	0.00274911	0.159738	19.5556	13.5556
Old_PBS_vs_Young_PBS	Qpctl	0.629139	0.0794661	0.745337	7	4.88889
Old_PBS_vs_Young_PBS	Hsf1	0.628895	0.0151695	0.421733	21.5556	15.7778
Old_PBS_vs_Young_PBS	Gstm2	0.628709	0.000428129	0.04413	52.4444	37.3333
Old_PBS_vs_Young_PBS	Iqcc	0.624139	0.112282	0.821322	6.55556	4.55556
Old_PBS_vs_Young_PBS	Wdr59	0.623807	0.0155106	0.425063	15.6667	10.6667
Old_PBS_vs_Young_PBS	Lonrf1	0.623411	0.0958249	0.795496	8.11111	5.77778
Old_PBS_vs_Young_PBS	Kank2	0.623334	0.0984204	0.799184	7	5.22222
Old_PBS_vs_Young_PBS	Ifitm10	0.620346	0.000967856	0.0800211	39.6667	27.2222
Old_PBS_vs_Young_PBS	Ppm1l	0.620337	0.0966992	0.798136	7.77778	5.44444
Old_PBS_vs_Young_PBS	Tle3	0.619583	0.0695229	0.71945	10.3333	7.55556
Old_PBS_vs_Young_PBS	Casp4	0.61951	0.0132334	0.386647	16	11.3333
Old_PBS_vs_Young_PBS	Gbp5	0.613508	0.13115	0.842807	20.8889	12.2222
Old_PBS_vs_Young_PBS	Ecm1	0.611533	0.000292278	0.0332223	63.2222	46.2222
Old_PBS_vs_Young_PBS	Dclre1c	0.611355	0.12451	0.831551	7.66667	5.88889
Old_PBS_vs_Young_PBS	Ddx51	0.611354	0.132312	0.843139	5.55556	4.22222
Old_PBS_vs_Young_PBS	Cars2	0.610589	0.0446803	0.627972	14.3333	10.2222
Old_PBS_vs_Young_PBS	Hip1r	0.609204	0.0140164	0.405049	25.8889	18.2222
Old_PBS_vs_Young_PBS	Stk35	0.608925	0.115329	0.824582	7.11111	5
Old_PBS_vs_Young_PBS	H2-Q10	0.608457	0.169889	0.898349	12.4444	9.66667
Old_PBS_vs_Young_PBS	Arpin	0.60749	0.102666	0.804541	7	4.77778
Old_PBS_vs_Young_PBS	Pank4	0.604849	0.082944	0.754066	7.22222	5.22222
Old_PBS_vs_Young_PBS	Tirap	0.604606	0.0126547	0.374775	18.8889	14.3333
Old_PBS_vs_Young_PBS	Erlin1	0.603546	0.0564481	0.680533	8.33333	5.88889
Old_PBS_vs_Young_PBS	L3mbtl2	0.603174	0.131103	0.842807	6.77778	5
Old_PBS_vs_Young_PBS	Golm1	0.603072	0.0480052	0.641454	11.3333	8.33333
Old_PBS_vs_Young_PBS	Dync2h1	0.602403	0.0709288	0.721318	9.44444	6.55556
Old_PBS_vs_Young_PBS	Tlr4	0.601486	0.0384582	0.592887	10.4444	7.55556
Old_PBS_vs_Young_PBS	Chordc1	0.59886	0.0415271	0.610377	57.8889	48.6667
Old_PBS_vs_Young_PBS	Kif3b	0.598792	0.0901997	0.779349	8.77778	6.66667
Old_PBS_vs_Young_PBS	Ccser1	0.598387	0.144374	0.860262	5.44444	3.88889
Old_PBS_vs_Young_PBS	Hs1bp3	0.597234	0.144849	0.86137	6.55556	4.33333
Old_PBS_vs_Young_PBS	Sirt4	0.595103	0.16188	0.8888	5.22222	3.88889
Old_PBS_vs_Young_PBS	Fmo5	0.594459	0.00270802	0.159738	26.2222	19.5556
Old_PBS_vs_Young_PBS	Zkscan8	0.593241	0.0234891	0.512509	15.8889	11.2222
Old_PBS_vs_Young_PBS	Mtcp1	0.58678	0.0272125	0.530106	15.1111	11.1111
Old_PBS_vs_Young_PBS	Ppa1	0.586288	0.0583896	0.692411	10.4444	7.55556
Old_PBS_vs_Young_PBS	Lipe	0.583698	0.0068481	0.275903	66.4444	47.7778
Old_PBS_vs_Young_PBS	Dvl2	0.580855	0.197128	0.927709	6.66667	4.77778
Old_PBS_vs_Young_PBS	Unc13b	0.580199	0.00117123	0.0905875	40.7778	30.5556
Old_PBS_vs_Young_PBS	Actn1	0.579216	0.00223287	0.136663	45.3333	32.4444
Old_PBS_vs_Young_PBS	Mon1a	0.579064	0.20014	0.927853	5.44444	3.88889
Old_PBS_vs_Young_PBS	Heatr3	0.577314	0.0436135	0.622642	12.3333	8.88889
Old_PBS_vs_Young_PBS	Donson	0.577214	0.0709533	0.721318	8.44444	6.22222
Old_PBS_vs_Young_PBS	Edn1	0.576168	4.05201e-06	0.00146548	207.222	159
Old_PBS_vs_Young_PBS	Grk5	0.575489	0.0158097	0.430797	22.3333	17.2222
Old_PBS_vs_Young_PBS	Alas1	0.574151	0.00602188	0.257603	67.7778	51.8889
Old_PBS_vs_Young_PBS	Mfsd6	0.573352	0.00360494	0.189231	38.8889	29.2222
Old_PBS_vs_Young_PBS	Sgms1	0.572731	0.00614789	0.260671	89.4444	68.2222
Old_PBS_vs_Young_PBS	Zfp606	0.571988	0.0607819	0.693244	13.6667	9.66667
Old_PBS_vs_Young_PBS	Acp6	0.571402	0.12616	0.833587	6.77778	5
Old_PBS_vs_Young_PBS	Zfp39	0.571274	0.110836	0.820615	7.66667	5.77778
Old_PBS_vs_Young_PBS	Atf5	0.571219	0.335626	0.960184	7.66667	5.66667
Old_PBS_vs_Young_PBS	Rasgrf2	0.569634	0.0662465	0.712435	11.7778	8.33333
Old_PBS_vs_Young_PBS	Ern1	0.569143	0.0782784	0.742405	8.22222	6
Old_PBS_vs_Young_PBS	Nmt2	0.567151	0.0680195	0.718418	10.8889	7.66667
Old_PBS_vs_Young_PBS	Cul9	0.566112	0.113921	0.824277	8.66667	5.88889
Old_PBS_vs_Young_PBS	Mnt	0.565818	0.0207862	0.49129	17	12.6667
Old_PBS_vs_Young_PBS	Ankrd12	0.564208	8.31476e-08	6.4722e-05	115.556	85.8889
Old_PBS_vs_Young_PBS	Rhpn2	0.563948	0.0338439	0.570518	15.4444	11.4444
Old_PBS_vs_Young_PBS	Dst	0.563772	3.91493e-05	0.00791944	262.444	189.333
Old_PBS_vs_Young_PBS	Slc20a1	0.562747	0.041679	0.610929	18.2222	13.4444
Old_PBS_vs_Young_PBS	Snx21	0.562058	0.0332014	0.567371	46.4444	32.7778
Old_PBS_vs_Young_PBS	Gucd1	0.561939	0.126425	0.833587	7.22222	5.22222
Old_PBS_vs_Young_PBS	Ada	0.561931	0.147053	0.864139	6.88889	5.66667
Old_PBS_vs_Young_PBS	Stip1	0.561403	0.0849839	0.758059	29	22.3333
Old_PBS_vs_Young_PBS	Platr25	0.561295	0.115142	0.824582	6.88889	5
Old_PBS_vs_Young_PBS	Acacb	0.560132	0.103535	0.808166	10.7778	7.77778
Old_PBS_vs_Young_PBS	Ccnd2	0.558477	0.00148792	0.103246	83.3333	57.7778
Old_PBS_vs_Young_PBS	Plac8	0.557317	0.0934868	0.786859	38	28.6667
Old_PBS_vs_Young_PBS	Kalrn	0.556439	0.103987	0.808281	8.22222	6.22222
Old_PBS_vs_Young_PBS	Vps13a	0.556209	0.00139147	0.0990673	38.3333	28
Old_PBS_vs_Young_PBS	Hsp90aa1	0.555998	0.03308	0.567371	163.889	128.333
Old_PBS_vs_Young_PBS	Tef	0.555694	0.228355	0.941127	13.3333	9.33333
Old_PBS_vs_Young_PBS	Slc25a40	0.555042	0.0753993	0.734701	9.77778	7.55556
Old_PBS_vs_Young_PBS	Pcdhgb6	0.554451	0.15221	0.870447	6.33333	4.88889
Old_PBS_vs_Young_PBS	Aspa	0.552642	0.0975935	0.798946	10.2222	7.22222
Old_PBS_vs_Young_PBS	Eif2b5	0.552495	0.0159173	0.431992	21.5556	15.6667
Old_PBS_vs_Young_PBS	Marveld1	0.551653	0.00452313	0.218557	122.556	88.4444
Old_PBS_vs_Young_PBS	Nynrin	0.550714	0.00330113	0.1813	29.5556	22.2222
Old_PBS_vs_Young_PBS	Lrrc32	0.550329	0.012955	0.38185	84.3333	60.7778
Old_PBS_vs_Young_PBS	Slc27a4	0.550258	0.211752	0.932769	6.11111	5
Old_PBS_vs_Young_PBS	Kctd11	0.549391	0.0178401	0.458884	17.3333	13
Old_PBS_vs_Young_PBS	Nuak2	0.548254	0.180819	0.908281	6.44444	4.44444
Old_PBS_vs_Young_PBS	Odc1	0.546815	0.0253415	0.529687	21	16
Old_PBS_vs_Young_PBS	Cdk19	0.546754	0.00388216	0.198007	93.1111	73.8889
Old_PBS_vs_Young_PBS	Nbeal2	0.545934	0.0885208	0.772884	12.8889	9.11111
Old_PBS_vs_Young_PBS	Dlg4	0.545865	0.172745	0.900538	6.11111	4.44444
Old_PBS_vs_Young_PBS	Ccp110	0.543769	0.133752	0.845329	7.44444	5.55556
Old_PBS_vs_Young_PBS	Dpy19l1	0.542419	0.0308022	0.552552	17.6667	12.8889
Old_PBS_vs_Young_PBS	Phlda3	0.541556	0.0189106	0.471186	40.7778	33.8889
Old_PBS_vs_Young_PBS	Zbtb46	0.540834	0.00428881	0.209783	40.5556	28.8889
Old_PBS_vs_Young_PBS	Upp1	0.540417	0.00287104	0.163504	40	29.8889
Old_PBS_vs_Young_PBS	Atpaf2	0.540315	0.144047	0.860262	6.55556	4.88889
Old_PBS_vs_Young_PBS	Slc2a13	0.54016	0.180698	0.908053	5.88889	4.66667
Old_PBS_vs_Young_PBS	Prkd1	0.538987	0.100551	0.80095	9.66667	7.22222
Old_PBS_vs_Young_PBS	Phldb1	0.537887	0.056019	0.679458	25.6667	17.4444
Old_PBS_vs_Young_PBS	Zfp605	0.535825	0.212544	0.932769	6	4.55556
Old_PBS_vs_Young_PBS	Tap1	0.53538	0.10432	0.809003	101.111	70.3333
Old_PBS_vs_Young_PBS	Sned1	0.534835	0.13095	0.842807	7.44444	5.55556
Old_PBS_vs_Young_PBS	Zfp595	0.534341	0.109236	0.815516	7.88889	6
Old_PBS_vs_Young_PBS	Oasl2	0.533588	0.0174586	0.455606	72.3333	52.1111
Old_PBS_vs_Young_PBS	Spata7	0.533531	0.0963091	0.797335	12.1111	8.66667
Old_PBS_vs_Young_PBS	Invs	0.532933	0.0794883	0.745337	12.2222	8.88889
Old_PBS_vs_Young_PBS	Fkbp14	0.532616	0.114975	0.824582	16.2222	13.1111
Old_PBS_vs_Young_PBS	Ccdc126	0.532548	0.117202	0.827225	8.22222	6.44444
Old_PBS_vs_Young_PBS	Mapt	0.53216	0.0274607	0.530939	183.444	132.222
Old_PBS_vs_Young_PBS	Mtfmt	0.531966	0.232927	0.945574	5.22222	3.88889
Old_PBS_vs_Young_PBS	Gt(ROSA)26Sor	0.531803	0.16746	0.896409	26.3333	24.2222
Old_PBS_vs_Young_PBS	Slc44a1	0.529921	0.000731037	0.0665789	59	43.3333
Old_PBS_vs_Young_PBS	Ttll7	0.529822	0.00106561	0.0853563	55.3333	41.1111
Old_PBS_vs_Young_PBS	Tnks1bp1	0.529634	0.0114742	0.360379	37.6667	28.4444
Old_PBS_vs_Young_PBS	Amn1	0.5295	0.00126899	0.0930722	49.3333	38.1111
Old_PBS_vs_Young_PBS	Adamts6	0.529158	0.197081	0.927709	6	4.33333
Old_PBS_vs_Young_PBS	Hs6st1	0.528641	0.139537	0.858883	8.55556	6.88889
Old_PBS_vs_Young_PBS	Ackr2	0.52857	0.00939071	0.322686	42.6667	31.8889
Old_PBS_vs_Young_PBS	Mfsd12	0.527879	0.159844	0.887319	6.66667	5.11111
Old_PBS_vs_Young_PBS	Acaca	0.527009	0.115402	0.824582	10.3333	8.11111
Old_PBS_vs_Young_PBS	Pcdhgc5	0.525823	0.133529	0.845285	7.11111	5.22222
Old_PBS_vs_Young_PBS	Cacybp	0.52533	0.239934	0.945906	64.1111	57.5556
Old_PBS_vs_Young_PBS	Cptp	0.524848	0.284031	0.952581	5.44444	4.33333
Old_PBS_vs_Young_PBS	Micall1	0.52472	0.0385192	0.592887	37.8889	29
Old_PBS_vs_Young_PBS	Etaa1	0.524635	0.0964649	0.797858	11.2222	9.88889
Old_PBS_vs_Young_PBS	Bcl3	0.524539	0.0336365	0.570244	15.8889	12.4444
Old_PBS_vs_Young_PBS	Calhm2	0.522606	0.0115593	0.361152	22.7778	17.2222
Old_PBS_vs_Young_PBS	Toe1	0.522487	0.142261	0.860262	7.44444	5.55556
Old_PBS_vs_Young_PBS	Xndc1	0.521671	0.0644876	0.703527	12.5556	10.4444
Old_PBS_vs_Young_PBS	Pwwp2b	0.521225	0.0299726	0.550342	31.2222	22.6667
Old_PBS_vs_Young_PBS	AC151836.1	0.521163	0.0192415	0.474478	27.2222	20.7778
Old_PBS_vs_Young_PBS	Rnf170	0.520525	0.0363973	0.582777	14.7778	11.7778
Old_PBS_vs_Young_PBS	Ptgis	0.520313	0.146482	0.864139	9.11111	7
Old_PBS_vs_Young_PBS	Ptgs1	0.52018	0.0759767	0.734701	73.2222	51.8889
Old_PBS_vs_Young_PBS	Lpl	0.519717	0.0183867	0.463944	153.556	131.889
Old_PBS_vs_Young_PBS	Gss	0.51963	0.188447	0.922146	6.11111	4.66667
Old_PBS_vs_Young_PBS	Ptprj	0.519259	0.0643975	0.703527	18.1111	14
Old_PBS_vs_Young_PBS	Efemp2	0.517924	0.0613168	0.693244	14.4444	11.5556
Old_PBS_vs_Young_PBS	Mest	0.516911	0.0688526	0.71945	10.2222	7.77778
Old_PBS_vs_Young_PBS	Ghdc	0.51655	0.200838	0.927853	6.22222	4.66667
Old_PBS_vs_Young_PBS	Aldh7a1	0.51602	0.111358	0.820911	7.88889	6.11111
Old_PBS_vs_Young_PBS	Nsmf	0.514789	0.0759999	0.734701	13.2222	10.3333
Old_PBS_vs_Young_PBS	Adarb1	0.514034	0.196379	0.92727	6.11111	4.55556
Old_PBS_vs_Young_PBS	Adam9	0.513782	0.140821	0.860262	9.77778	8
Old_PBS_vs_Young_PBS	Gdap10	0.513027	0.0830846	0.754066	13.8889	10.6667
Old_PBS_vs_Young_PBS	Rhbdd2	0.512062	0.163077	0.889137	11.5556	8.66667
Old_PBS_vs_Young_PBS	Mgat5	0.510713	0.120571	0.829548	9.33333	7.66667
Old_PBS_vs_Young_PBS	Pcgf5	0.510443	0.00101008	0.0819179	52.3333	38.6667
Old_PBS_vs_Young_PBS	Orc5	0.509041	0.0889949	0.774416	11	9
Old_PBS_vs_Young_PBS	Ankrd16	0.507031	0.0491041	0.646575	14.1111	10.7778
Old_PBS_vs_Young_PBS	Agbl3	0.506384	0.101613	0.801237	10.5556	8.44444
Old_PBS_vs_Young_PBS	Rgs12	0.505834	0.0196223	0.477944	134.778	103.556
Old_PBS_vs_Young_PBS	Manf	0.503845	0.0370326	0.585894	100	79.1111
Old_PBS_vs_Young_PBS	P2ry2	0.503688	0.202744	0.928319	8.66667	6.77778
Old_PBS_vs_Young_PBS	Cenpt	0.503674	0.175081	0.904575	6.66667	4.88889
Old_PBS_vs_Young_PBS	Mccc2	0.50308	0.279962	0.952581	5.55556	4
Old_PBS_vs_Young_PBS	Echdc1	0.502931	0.156505	0.881949	7.33333	5.77778
Old_PBS_vs_Young_PBS	Tradd	0.502479	0.125736	0.833587	9.77778	7.44444
Old_PBS_vs_Young_PBS	Layn	0.501877	0.0733375	0.731645	13.2222	10
Old_PBS_vs_Young_PBS	Hspa5	0.501809	0.00554622	0.244939	252	190.444
Old_PBS_vs_Young_PBS	Lmnb1	0.501688	0.192179	0.925975	8.88889	8.11111
Old_PBS_vs_Young_PBS	Zfp866	0.501656	0.111098	0.820725	11.8889	9
Old_PBS_vs_Young_PBS	Glis2	0.501016	0.0451598	0.631127	20.2222	16.6667
Old_PBS_vs_Young_PBS	Dopey1	0.50091	0.00236372	0.143203	45.1111	35
Old_PBS_vs_Young_PBS	Slc9a1	0.500844	0.0662437	0.712435	17.7778	13.7778
Old_PBS_vs_Young_PBS	Inpp4a	0.50076	0.0349212	0.577096	17.6667	14
Old_PBS_vs_Young_PBS	Nipal2	0.500579	0.000208353	0.0267386	59.2222	44.6667
Old_PBS_vs_Young_PBS	Herpud1	0.500431	0.00119457	0.0908179	63.3333	48.3333
Old_PBS_vs_Young_PBS	Mars2	0.499689	0.170452	0.898349	7.11111	5.33333
Old_PBS_vs_Young_PBS	Tsc1	0.499466	0.142912	0.860262	20.4444	16
Old_PBS_vs_Young_PBS	Abhd11	0.497534	0.273331	0.952581	5.33333	4.66667
Old_PBS_vs_Young_PBS	Telo2	0.49732	0.235628	0.945906	7	5.44444
Old_PBS_vs_Young_PBS	Bcr	0.497261	0.0360459	0.582777	22.2222	16.8889
Old_PBS_vs_Young_PBS	Gclc	0.497075	0.0185267	0.465509	25.6667	20.5556
Old_PBS_vs_Young_PBS	Zbp1	0.496701	0.304629	0.952581	15.1111	10.8889
Old_PBS_vs_Young_PBS	Zfp346	0.496315	0.195252	0.92727	6.11111	4.55556
Old_PBS_vs_Young_PBS	Gbe1	0.495255	0.0280229	0.535334	17.4444	13.3333
Old_PBS_vs_Young_PBS	Ankrd63	0.495135	0.075216	0.734701	17.8889	14.4444
Old_PBS_vs_Young_PBS	Ccnd1	0.495055	0.0112768	0.356053	147.111	103.778
Old_PBS_vs_Young_PBS	Fam107a	0.494221	0.165126	0.893399	8.33333	6.33333
Old_PBS_vs_Young_PBS	Arhgap27	0.494124	0.0403632	0.604436	28.8889	21.7778
Old_PBS_vs_Young_PBS	Gin1	0.494029	0.142065	0.860262	8.33333	6.77778
Old_PBS_vs_Young_PBS	Fmnl2	0.493727	0.00205422	0.130463	41.6667	33.1111
Old_PBS_vs_Young_PBS	Sox7	0.492805	0.00363344	0.189231	193.222	139.667
Old_PBS_vs_Young_PBS	Camkk2	0.491955	0.0555135	0.678183	33.1111	23.7778
Old_PBS_vs_Young_PBS	Zfp334	0.491933	0.274927	0.952581	7.44444	5.55556
Old_PBS_vs_Young_PBS	Zfyve26	0.491521	0.0824946	0.754066	17.8889	14
Old_PBS_vs_Young_PBS	Plpp6	0.49128	0.0298106	0.549033	20.6667	16.1111
Old_PBS_vs_Young_PBS	Stxbp4	0.491194	0.146403	0.864139	8	6.11111
Old_PBS_vs_Young_PBS	Zdhhc9	0.49056	0.201955	0.928319	7.33333	5.66667
Old_PBS_vs_Young_PBS	Paqr4	0.4903	0.0226257	0.505174	20	15.3333
Old_PBS_vs_Young_PBS	Pmepa1	0.489208	0.011106	0.351592	37.4444	28.7778
Old_PBS_vs_Young_PBS	Adgrg1	0.488546	0.261479	0.95203	5.11111	4.11111
Old_PBS_vs_Young_PBS	Ap4m1	0.488035	0.0396217	0.599259	15.6667	12
Old_PBS_vs_Young_PBS	Mxd1	0.486322	0.159936	0.887421	11.3333	8.88889
Old_PBS_vs_Young_PBS	Fam214a	0.485693	0.195712	0.92727	5.77778	4.55556
Old_PBS_vs_Young_PBS	Zfp367	0.484908	0.0998499	0.80095	10.4444	8.33333
Old_PBS_vs_Young_PBS	Dgcr8	0.484512	0.0382221	0.591456	19.3333	14.4444
Old_PBS_vs_Young_PBS	Gars	0.484365	0.0260659	0.530106	26.7778	21.6667
Old_PBS_vs_Young_PBS	Pcdhga9	0.484323	0.0842133	0.755704	13.4444	10.7778
Old_PBS_vs_Young_PBS	Ift81	0.483374	0.193563	0.925975	6.55556	4.88889
Old_PBS_vs_Young_PBS	Atic	0.483052	0.148118	0.864139	8.11111	6.44444
Old_PBS_vs_Young_PBS	Nde1	0.482949	0.0542094	0.67465	23.4444	18.8889
Old_PBS_vs_Young_PBS	Nup205	0.482182	0.166024	0.89415	8.66667	6.77778
Old_PBS_vs_Young_PBS	Zscan22	0.480364	0.240192	0.945906	5.33333	4.11111
Old_PBS_vs_Young_PBS	Kazald1	0.47978	0.148862	0.864228	7.77778	6.22222
Old_PBS_vs_Young_PBS	Mtap	0.479766	0.132824	0.843139	13.1111	10.7778
Old_PBS_vs_Young_PBS	Sspn	0.479728	0.0627192	0.696607	16	11.7778
Old_PBS_vs_Young_PBS	Cbx7	0.479725	0.0786582	0.742405	17.6667	13.5556
Old_PBS_vs_Young_PBS	Slc8b1	0.478802	0.228315	0.941127	6.77778	5.88889
Old_PBS_vs_Young_PBS	Kat8	0.478594	0.162923	0.8888	9	6.66667
Old_PBS_vs_Young_PBS	P2rx4	0.478024	0.00398173	0.199672	81.1111	61.2222
Old_PBS_vs_Young_PBS	Prr13	0.47782	0.0291343	0.542717	36.5556	30.3333
Old_PBS_vs_Young_PBS	Hspd1	0.477743	0.0778445	0.739709	70.8889	66.2222
Old_PBS_vs_Young_PBS	Tox2	0.477721	0.028898	0.541799	25.8889	20.1111
Old_PBS_vs_Young_PBS	Zfp692	0.477541	0.351647	0.960791	5.55556	3.77778
Old_PBS_vs_Young_PBS	Kcnb1	0.477512	0.257612	0.949641	7.22222	5.33333
Old_PBS_vs_Young_PBS	Tap2	0.477404	0.0273603	0.530106	95	73.3333
Old_PBS_vs_Young_PBS	Hes1	0.477039	0.0267037	0.530106	138.556	104.333
Old_PBS_vs_Young_PBS	Mtmr4	0.476797	0.0953454	0.793548	15	11.2222
Old_PBS_vs_Young_PBS	Wars	0.476539	0.0159849	0.431992	99.7778	74.1111
Old_PBS_vs_Young_PBS	Disp2	0.47637	0.0376178	0.587656	40.3333	30
Old_PBS_vs_Young_PBS	Unc119b	0.475646	0.00539857	0.243499	36.2222	28.1111
Old_PBS_vs_Young_PBS	Rcl1	0.474995	0.295335	0.952581	5.55556	4.22222
Old_PBS_vs_Young_PBS	Dtx2	0.474911	0.157106	0.882493	7.55556	6.11111
Old_PBS_vs_Young_PBS	Tmem33	0.474904	0.0344982	0.575855	41.3333	33.1111
Old_PBS_vs_Young_PBS	Rin3	0.473744	0.0262307	0.530106	62.7778	48.4444
Old_PBS_vs_Young_PBS	Plxna2	0.473577	0.0592214	0.693244	48.7778	37.6667
Old_PBS_vs_Young_PBS	Plekhg5	0.473231	0.0986785	0.799528	28.6667	23.3333
Old_PBS_vs_Young_PBS	Yars	0.472849	0.135905	0.853246	12.3333	9.55556
Old_PBS_vs_Young_PBS	Tdrkh	0.472774	0.256407	0.949172	5.22222	4.11111
Old_PBS_vs_Young_PBS	Zbtb26	0.472646	0.121747	0.829548	9.11111	7.11111
Old_PBS_vs_Young_PBS	Atp2c1	0.472593	0.000135442	0.0202062	69.6667	54.6667
Old_PBS_vs_Young_PBS	Slc6a6	0.470911	0.00112566	0.0889719	265.111	204.667
Old_PBS_vs_Young_PBS	Galnt1	0.470817	0.00330972	0.1813	73.8889	54.7778
Old_PBS_vs_Young_PBS	Zbtb39	0.470479	0.0814111	0.753758	11.5556	9
Old_PBS_vs_Young_PBS	Nemp1	0.470339	0.294853	0.952581	6.33333	5.44444
Old_PBS_vs_Young_PBS	Dap3	0.470093	0.0332294	0.567371	18.4444	14.8889
Old_PBS_vs_Young_PBS	Apobec3	0.469868	0.00729494	0.287665	66.5556	52.3333
Old_PBS_vs_Young_PBS	Harbi1	0.46972	0.272076	0.952581	5.22222	3.88889
Old_PBS_vs_Young_PBS	Pld2	0.469464	0.142453	0.860262	9.33333	7.11111
Old_PBS_vs_Young_PBS	Arhgap6	0.469311	0.0175512	0.455606	28.8889	21.2222
Old_PBS_vs_Young_PBS	Flnb	0.469278	0.00686339	0.275903	100.333	77.3333
Old_PBS_vs_Young_PBS	Trim14	0.469021	0.173789	0.902206	9.33333	7.33333
Old_PBS_vs_Young_PBS	Nlrc5	0.469006	0.0916159	0.779349	22.8889	17.5556
Old_PBS_vs_Young_PBS	Srebf1	0.468208	0.157739	0.882612	17.3333	13.4444
Old_PBS_vs_Young_PBS	Megf6	0.468093	0.0913153	0.779349	22	17.4444
Old_PBS_vs_Young_PBS	Mical2	0.467487	0.0331256	0.567371	68	49.3333
Old_PBS_vs_Young_PBS	Nfatc4	0.467205	0.227804	0.941072	9.77778	7.88889
Old_PBS_vs_Young_PBS	Rab23	0.4672	0.170927	0.898349	10.4444	8.44444
Old_PBS_vs_Young_PBS	Rusc2	0.467055	0.044747	0.627972	23.4444	17.7778
Old_PBS_vs_Young_PBS	Hoxb3	0.466081	0.147932	0.864139	12.2222	10.1111
Old_PBS_vs_Young_PBS	Mfap1b	0.465504	0.0280124	0.535334	24	18.5556
Old_PBS_vs_Young_PBS	Csad	0.464628	0.0164988	0.436616	31.5556	25.2222
Old_PBS_vs_Young_PBS	Nicn1	0.464412	0.141011	0.860262	8.33333	6.66667
Old_PBS_vs_Young_PBS	Zfp874b	0.463444	0.202573	0.928319	6.77778	5.22222
Old_PBS_vs_Young_PBS	Nubp1	0.463418	0.286755	0.952581	8.66667	7.11111
Old_PBS_vs_Young_PBS	Hist1h2be	0.463181	0.149098	0.864228	8.88889	7.22222
Old_PBS_vs_Young_PBS	Cobll1	0.462707	0.282888	0.952581	5.55556	4.55556
Old_PBS_vs_Young_PBS	Dnaja1	0.462536	0.248855	0.946676	304.667	264.667
Old_PBS_vs_Young_PBS	Slx4ip	0.462425	0.242705	0.945906	5.33333	4.22222
Old_PBS_vs_Young_PBS	Dnajc16	0.461716	0.215534	0.936141	8.22222	6.11111
Old_PBS_vs_Young_PBS	Rwdd4a	0.461229	0.089128	0.774416	16.7778	13.4444
Old_PBS_vs_Young_PBS	Plekhb2	0.460124	0.0556298	0.678183	16.4444	12.5556
Old_PBS_vs_Young_PBS	Adk	0.459973	0.00117646	0.0905875	72.2222	53.8889
Old_PBS_vs_Young_PBS	Zfp760	0.459276	0.0822916	0.754066	19.5556	16.3333
Old_PBS_vs_Young_PBS	Zfp65	0.458845	0.17219	0.900538	9	7.44444
Old_PBS_vs_Young_PBS	Cyb561d1	0.45862	0.270151	0.952581	7	6.22222
Old_PBS_vs_Young_PBS	Rfx5	0.458379	0.209056	0.930398	7.55556	5.88889
Old_PBS_vs_Young_PBS	Acvr2b	0.458136	0.192766	0.925975	19.8889	15.5556
Old_PBS_vs_Young_PBS	Rptor	0.458086	0.0883546	0.772747	21.3333	17.6667
Old_PBS_vs_Young_PBS	Atat1	0.458034	0.124076	0.830737	12.1111	10.4444
Old_PBS_vs_Young_PBS	Renbp	0.457252	0.22541	0.939475	5.88889	4.55556
Old_PBS_vs_Young_PBS	Anxa4	0.456901	0.0615802	0.693244	15.6667	12.7778
Old_PBS_vs_Young_PBS	Avpi1	0.456526	0.0306174	0.551338	63.5556	51.3333
Old_PBS_vs_Young_PBS	Tubgcp6	0.455624	0.200368	0.927853	7.88889	6.11111
Old_PBS_vs_Young_PBS	Cd44	0.455478	0.0212013	0.491638	28.8889	22.7778
Old_PBS_vs_Young_PBS	D3Ertd254e	0.455121	0.115313	0.824582	12.1111	9.33333
Old_PBS_vs_Young_PBS	L3mbtl3	0.453951	0.0396012	0.599259	26.7778	21.5556
Old_PBS_vs_Young_PBS	Trim65	0.453502	0.064067	0.701922	17.8889	14.1111
Old_PBS_vs_Young_PBS	Ergic1	0.452754	0.0789197	0.744002	17.2222	13.3333
Old_PBS_vs_Young_PBS	Vars	0.452588	0.171517	0.898349	13.8889	11.5556
Old_PBS_vs_Young_PBS	P3h4	0.452064	0.159317	0.8865	8.77778	7.22222
Old_PBS_vs_Young_PBS	Etv6	0.451977	0.0296811	0.548112	30.4444	24.8889
Old_PBS_vs_Young_PBS	Edem2	0.451449	0.112315	0.821322	11.4444	9.11111
Old_PBS_vs_Young_PBS	Thap4	0.451243	0.189767	0.923611	7.66667	6.11111
Old_PBS_vs_Young_PBS	Hspa12b	0.450541	0.0377035	0.588213	62	47.2222
Old_PBS_vs_Young_PBS	Pnpla6	0.450524	0.0728412	0.729329	26.7778	20.5556
Old_PBS_vs_Young_PBS	Tgm2	0.449714	0.0846812	0.757623	133.667	101.778
Old_PBS_vs_Young_PBS	Daxx	0.449331	0.149964	0.864228	12.7778	10.1111
Old_PBS_vs_Young_PBS	Kif3c	0.448248	0.24243	0.945906	6.66667	5.33333
Old_PBS_vs_Young_PBS	Pgm3	0.447693	0.194366	0.926791	8.66667	7.77778
Old_PBS_vs_Young_PBS	Zfp799	0.447406	0.215039	0.934971	6.88889	5.33333
Old_PBS_vs_Young_PBS	Hmces	0.446695	0.220643	0.938131	6.88889	5.55556
Old_PBS_vs_Young_PBS	Tmem120a	0.446465	0.180049	0.907248	8.55556	7
Old_PBS_vs_Young_PBS	H2-T24	0.446023	0.0618401	0.693244	29.4444	21.6667
Old_PBS_vs_Young_PBS	Hspbap1	0.444331	0.238389	0.945906	5.88889	4.66667
Old_PBS_vs_Young_PBS	Prune1	0.444002	0.258436	0.949641	6.55556	5.22222
Old_PBS_vs_Young_PBS	Fzd3	0.443292	0.185418	0.918052	7.88889	6.44444
Old_PBS_vs_Young_PBS	Naa25	0.443244	0.076393	0.735198	19.2222	16.3333
Old_PBS_vs_Young_PBS	Amacr	0.442857	0.290478	0.952581	5.33333	4.22222
Old_PBS_vs_Young_PBS	Itga2	0.442399	0.000268008	0.031834	113	88.4444
Old_PBS_vs_Young_PBS	Ncoa4	0.442062	0.0492937	0.646575	20.6667	17.5556
Old_PBS_vs_Young_PBS	Mr1	0.441822	0.143475	0.860262	11	8.88889
Old_PBS_vs_Young_PBS	Timeless	0.441188	0.100012	0.80095	14.2222	11.3333
Old_PBS_vs_Young_PBS	Rassf9	0.441079	0.0209189	0.49129	82.7778	65.1111
Old_PBS_vs_Young_PBS	Plbd2	0.440598	0.0581346	0.690385	20.2222	16.6667
Old_PBS_vs_Young_PBS	Zfp938	0.440023	0.27672	0.952581	9.22222	8.33333
Old_PBS_vs_Young_PBS	Aida	0.439759	0.0119595	0.365845	55.5556	44.7778
Old_PBS_vs_Young_PBS	Ly6c1	0.439629	0.00310596	0.173222	738.111	564.111
Old_PBS_vs_Young_PBS	Xrcc6	0.438398	0.454026	0.971952	5.11111	3.33333
Old_PBS_vs_Young_PBS	Ntn4	0.438297	0.0428248	0.618033	32.6667	25.6667
Old_PBS_vs_Young_PBS	Sqle	0.43816	0.355626	0.960791	6.11111	4.66667
Old_PBS_vs_Young_PBS	Cyp26b1	0.437926	0.555572	0.978923	98.1111	84.3333
Old_PBS_vs_Young_PBS	Rftn1	0.43768	0.0694608	0.71945	29	23
Old_PBS_vs_Young_PBS	Helb	0.437239	0.1992	0.927853	7.55556	6.11111
Old_PBS_vs_Young_PBS	Stat2	0.43682	0.174326	0.902846	52.4444	37.4444
Old_PBS_vs_Young_PBS	Zfp719	0.435808	0.195226	0.92727	8	6.44444
Old_PBS_vs_Young_PBS	Man2c1	0.43492	0.193807	0.925975	11	8.55556
Old_PBS_vs_Young_PBS	Atp2a2	0.43483	0.00376199	0.19437	94.7778	75.4444
Old_PBS_vs_Young_PBS	Trim11	0.434438	0.163902	0.892053	12.8889	11
Old_PBS_vs_Young_PBS	Sipa1l3	0.434193	0.0909777	0.779349	21.7778	17.5556
Old_PBS_vs_Young_PBS	Bahcc1	0.432853	0.164434	0.892053	13.7778	10.3333
Old_PBS_vs_Young_PBS	Ankrd33b	0.432292	0.00201971	0.129598	196.556	163.556
Old_PBS_vs_Young_PBS	Zfyve1	0.432056	0.112354	0.821322	13.6667	10.8889
Old_PBS_vs_Young_PBS	Zbtb42	0.431991	0.348287	0.960791	6.33333	5
Old_PBS_vs_Young_PBS	Fam160a2	0.431098	0.0640582	0.701922	16.3333	12.8889
Old_PBS_vs_Young_PBS	Pik3c2b	0.430955	0.0815334	0.753758	14.3333	11.3333
Old_PBS_vs_Young_PBS	Lrrc49	0.430713	0.131279	0.842807	11.3333	9.11111
Old_PBS_vs_Young_PBS	Plxnc1	0.430183	0.0815097	0.753758	19.5556	15.7778
Old_PBS_vs_Young_PBS	Zdhhc6	0.429509	0.0453009	0.631241	23.7778	19.2222
Old_PBS_vs_Young_PBS	Ints2	0.429492	0.188196	0.922146	9.88889	7.77778
Old_PBS_vs_Young_PBS	Eef2kmt	0.428926	0.127565	0.835053	11.7778	9.55556
Old_PBS_vs_Young_PBS	Map7	0.427164	0.180223	0.907248	9.22222	7.33333
Old_PBS_vs_Young_PBS	Abhd6	0.426799	0.219704	0.938131	8.55556	6.88889
Old_PBS_vs_Young_PBS	Khnyn	0.426596	0.0614951	0.693244	19.5556	16.1111
Old_PBS_vs_Young_PBS	Tspyl4	0.424357	0.261739	0.95203	6.55556	5.33333
Old_PBS_vs_Young_PBS	Opa3	0.424159	0.213396	0.932769	12.2222	10.3333
Old_PBS_vs_Young_PBS	Aatk	0.423833	0.0922312	0.782359	16.1111	13.2222
Old_PBS_vs_Young_PBS	Diexf	0.42381	0.148564	0.864228	11.2222	8.55556
Old_PBS_vs_Young_PBS	Ston1	0.423795	0.0423891	0.614719	27	21.8889
Old_PBS_vs_Young_PBS	Tab3	0.422874	0.298225	0.952581	6.55556	5.44444
Old_PBS_vs_Young_PBS	Osmr	0.422288	0.0352748	0.578595	36.2222	29.7778
Old_PBS_vs_Young_PBS	Rnf139	0.421664	0.055914	0.679201	22.8889	19
Old_PBS_vs_Young_PBS	Ubxn2b	0.421239	0.275919	0.952581	6.77778	5.66667
Old_PBS_vs_Young_PBS	Kri1	0.421238	0.0981899	0.798946	18.4444	15.1111
Old_PBS_vs_Young_PBS	Stoml1	0.421189	0.112972	0.821322	13.1111	10.6667
Old_PBS_vs_Young_PBS	Zkscan17	0.420471	0.134651	0.846709	12.6667	10.3333
Old_PBS_vs_Young_PBS	Abcc1	0.42028	0.195138	0.92727	8.66667	7
Old_PBS_vs_Young_PBS	Lin52	0.420214	0.342028	0.960791	5.66667	4.66667
Old_PBS_vs_Young_PBS	Crbn	0.42015	0.0244296	0.521521	25.2222	20.8889
Old_PBS_vs_Young_PBS	Bcl2l13	0.420149	0.102936	0.804965	13.5556	11.4444
Old_PBS_vs_Young_PBS	Prps1	0.420046	0.238286	0.945906	7.22222	6.22222
Old_PBS_vs_Young_PBS	Nlgn2	0.418663	0.200083	0.927853	18.7778	14.5556
Old_PBS_vs_Young_PBS	Zfp994	0.418525	0.0821072	0.754066	16.5556	13.2222
Old_PBS_vs_Young_PBS	Mlec	0.418163	0.0484115	0.641454	96.4444	84.7778
Old_PBS_vs_Young_PBS	Gtpbp3	0.418148	0.267667	0.952581	6.44444	5.44444
Old_PBS_vs_Young_PBS	Plod2	0.418053	0.0453266	0.631241	23.5556	18.8889
Old_PBS_vs_Young_PBS	Timm44	0.417054	0.129762	0.842147	17.3333	14.4444
Old_PBS_vs_Young_PBS	Rfesd	0.41641	0.255908	0.949172	6.66667	5.55556
Old_PBS_vs_Young_PBS	Tinagl1	0.41611	0.04131	0.609682	145.667	108
Old_PBS_vs_Young_PBS	Bcl6	0.416109	0.385216	0.966771	6.11111	4.33333
Old_PBS_vs_Young_PBS	Zfp523	0.415312	0.323917	0.958343	5.66667	4.44444
Old_PBS_vs_Young_PBS	Pcdhga10	0.415266	0.332711	0.960184	7.44444	6.11111
Old_PBS_vs_Young_PBS	Frmd4b	0.414825	0.0312566	0.556787	45.3333	37.2222
Old_PBS_vs_Young_PBS	Uba6	0.414768	0.0960286	0.796457	16.1111	13.3333
Old_PBS_vs_Young_PBS	Ccdc93	0.413598	0.179946	0.907248	9.77778	7.88889
Old_PBS_vs_Young_PBS	Crybg3	0.412954	0.00615912	0.260671	84.2222	68.1111
Old_PBS_vs_Young_PBS	Tmub2	0.412798	0.144331	0.860262	15.7778	13.2222
Old_PBS_vs_Young_PBS	Capn15	0.411879	0.150197	0.864738	13.6667	11.2222
Old_PBS_vs_Young_PBS	Nup188	0.411601	0.262987	0.952165	8.33333	7.11111
Old_PBS_vs_Young_PBS	Rad51d	0.411599	0.232237	0.943858	8.66667	6.88889
Old_PBS_vs_Young_PBS	Prss12	0.411569	0.126827	0.833587	16.5556	12.8889
Old_PBS_vs_Young_PBS	Adam15	0.411198	0.0273271	0.530106	143.889	113.556
Old_PBS_vs_Young_PBS	Ahdc1	0.4107	0.301573	0.952581	8.55556	6.77778
Old_PBS_vs_Young_PBS	Wdr73	0.410247	0.191546	0.925975	10.1111	8.66667
Old_PBS_vs_Young_PBS	Efl1	0.410178	0.1584	0.883874	11.6667	9.33333
Old_PBS_vs_Young_PBS	Pim1	0.410039	0.092639	0.784703	54.6667	43.5556
Old_PBS_vs_Young_PBS	Acad9	0.409617	0.122565	0.829548	13.1111	10.2222
Old_PBS_vs_Young_PBS	Bhlhe40	0.409156	0.139458	0.858883	22.7778	18.4444
Old_PBS_vs_Young_PBS	Cept1	0.40904	0.0313735	0.557228	35.6667	28
Old_PBS_vs_Young_PBS	Smg5	0.408962	0.0927568	0.784914	19.4444	15.5556
Old_PBS_vs_Young_PBS	Jag2	0.408907	0.098918	0.799855	39.1111	31.4444
Old_PBS_vs_Young_PBS	Plxna4	0.408871	0.0507504	0.656236	31.8889	26
Old_PBS_vs_Young_PBS	Eml1	0.408829	0.0152327	0.421816	39	31.8889
Old_PBS_vs_Young_PBS	Rad9a	0.408569	0.279619	0.952581	6.22222	5
Old_PBS_vs_Young_PBS	Zfp276	0.408261	0.275696	0.952581	6	5.22222
Old_PBS_vs_Young_PBS	Gtpbp10	0.407732	0.361298	0.963424	7	5.88889
Old_PBS_vs_Young_PBS	Anxa2	0.406867	0.000288856	0.033149	197.778	162.333
Old_PBS_vs_Young_PBS	Gpi1	0.406783	0.0322015	0.564085	61.4444	53.1111
Old_PBS_vs_Young_PBS	Endod1	0.406451	0.0395236	0.599259	27.8889	23
Old_PBS_vs_Young_PBS	Sntb1	0.405647	0.0670056	0.714028	44.6667	35.5556
Old_PBS_vs_Young_PBS	Lepr	0.405406	0.0756502	0.734701	52.3333	40.8889
Old_PBS_vs_Young_PBS	Scube1	0.404895	0.0184835	0.465403	34.4444	28.5556
Old_PBS_vs_Young_PBS	Slco3a1	0.404877	0.136847	0.85407	64	48.4444
Old_PBS_vs_Young_PBS	Commd9	0.404769	0.290363	0.952581	9.88889	8.88889
Old_PBS_vs_Young_PBS	Tbc1d22b	0.404277	0.300691	0.952581	9	7
Old_PBS_vs_Young_PBS	Mad2l2	0.404227	0.251977	0.947821	8.66667	7.55556
Old_PBS_vs_Young_PBS	Snap47	0.404054	0.198402	0.927853	10	8.22222
Old_PBS_vs_Young_PBS	Dnajc4	0.403582	0.188839	0.922927	10.1111	8.44444
Old_PBS_vs_Young_PBS	Tollip	0.40331	0.0291935	0.542717	31.2222	24.6667
Old_PBS_vs_Young_PBS	Gchfr	0.402584	0.324464	0.958343	6.22222	5.22222
Old_PBS_vs_Young_PBS	Vps33a	0.40216	0.316785	0.956112	8.77778	8
Old_PBS_vs_Young_PBS	Rab3d	0.401265	0.19237	0.925975	12.3333	10.3333
Old_PBS_vs_Young_PBS	Pdk1	0.401061	0.0768431	0.73783	18.5556	15.6667
Old_PBS_vs_Young_PBS	Il18bp	0.400065	0.221416	0.938708	13.6667	10.1111
Old_PBS_vs_Young_PBS	Vsir	0.400012	0.0821765	0.754066	67.1111	57
Old_PBS_vs_Young_PBS	Slc22a15	0.39997	0.187637	0.921679	17.8889	13.1111
Old_PBS_vs_Young_PBS	Tbx3	0.399482	2.18184e-05	0.00484431	279.889	228.667
Old_PBS_vs_Young_PBS	Tyw5	0.399332	0.243944	0.945906	7.33333	6.33333
Old_PBS_vs_Young_PBS	Slc37a4	0.399262	0.205141	0.928534	8.77778	7
Old_PBS_vs_Young_PBS	Nop14	0.399148	0.0749824	0.734701	23.3333	19.2222
Old_PBS_vs_Young_PBS	Klf16	0.399143	0.187421	0.92166	11.6667	10
Old_PBS_vs_Young_PBS	March7	0.3988	0.00357578	0.189231	106	88.4444
Old_PBS_vs_Young_PBS	Znfx1	0.398696	0.00769876	0.292627	48.8889	39.4444
Old_PBS_vs_Young_PBS	Gtf2e1	0.398332	0.324571	0.958343	6.33333	4.88889
Old_PBS_vs_Young_PBS	Fam136a	0.398325	0.272365	0.952581	8	7.44444
Old_PBS_vs_Young_PBS	Arl10	0.397902	0.264684	0.952278	10.2222	8.44444
Old_PBS_vs_Young_PBS	Trim56	0.397692	0.0479978	0.641454	106.778	89.4444
Old_PBS_vs_Young_PBS	Il11ra1	0.397154	0.199674	0.927853	10	8.22222
Old_PBS_vs_Young_PBS	Fam120b	0.396757	0.0272892	0.530106	34.5556	28.8889
Old_PBS_vs_Young_PBS	Plscr2	0.396203	0.0818244	0.754066	88.5556	77.4444
Old_PBS_vs_Young_PBS	Cep63	0.396027	0.169484	0.898349	12	9.88889
Old_PBS_vs_Young_PBS	Tmem41a	0.395381	0.170378	0.898349	11.7778	9.55556
Old_PBS_vs_Young_PBS	Dmtn	0.395066	0.200294	0.927853	12.7778	10.8889
Old_PBS_vs_Young_PBS	Ttc21b	0.394831	0.136246	0.85407	11.4444	9.55556
Old_PBS_vs_Young_PBS	Ttc7b	0.394782	0.094837	0.790971	21	17.2222
Old_PBS_vs_Young_PBS	Fam217b	0.394701	0.106019	0.811307	14.2222	11.6667
Old_PBS_vs_Young_PBS	Myrip	0.394445	0.147574	0.864139	17	13.1111
Old_PBS_vs_Young_PBS	Fignl2	0.394115	0.287042	0.952581	8.11111	6.66667
Old_PBS_vs_Young_PBS	Gpd1l	0.393545	0.142929	0.860262	11.5556	9.44444
Old_PBS_vs_Young_PBS	Pak4	0.393437	0.0841293	0.755518	44.2222	34.5556
Old_PBS_vs_Young_PBS	Cep41	0.392549	0.237335	0.945906	8.22222	6.77778
Old_PBS_vs_Young_PBS	Pcdhga7	0.392534	0.310424	0.953175	6.33333	5.88889
Old_PBS_vs_Young_PBS	Fkrp	0.392461	0.102876	0.804965	20.1111	16.2222
Old_PBS_vs_Young_PBS	Nacc2	0.391598	0.199698	0.927853	10.2222	8.33333
Old_PBS_vs_Young_PBS	Mindy4	0.391272	0.310097	0.953131	5.44444	4.55556
Old_PBS_vs_Young_PBS	Ammecr1	0.391076	0.290568	0.952581	6.33333	5.55556
Old_PBS_vs_Young_PBS	Ap5z1	0.390795	0.344907	0.960791	6.33333	5
Old_PBS_vs_Young_PBS	Wdr77	0.390344	0.236901	0.945906	11	9.11111
Old_PBS_vs_Young_PBS	Car4	0.390082	0.00695055	0.278372	95.5556	80
Old_PBS_vs_Young_PBS	Cd24a	0.389967	0.0552609	0.678183	87.6667	73
Old_PBS_vs_Young_PBS	Lsm14b	0.389875	0.116873	0.826349	15.1111	12.2222
Old_PBS_vs_Young_PBS	Scap	0.389802	0.177627	0.905503	13.8889	12.1111
Old_PBS_vs_Young_PBS	Trf	0.389682	0.365946	0.963424	6.44444	6.33333
Old_PBS_vs_Young_PBS	Pbx3	0.389403	0.131841	0.842807	23.4444	23.3333
Old_PBS_vs_Young_PBS	Ino80c	0.389333	0.216621	0.936388	8.77778	7.11111
Old_PBS_vs_Young_PBS	Phf11b	0.388522	0.248131	0.945906	8.22222	6.55556
Old_PBS_vs_Young_PBS	Uck1	0.388172	0.30678	0.952581	6.11111	5.22222
Old_PBS_vs_Young_PBS	Spaca6	0.388052	0.0861187	0.765321	31.4444	26.5556
Old_PBS_vs_Young_PBS	Mcat	0.387983	0.392305	0.966771	5.33333	4.44444
Old_PBS_vs_Young_PBS	Tmem186	0.387222	0.311625	0.953861	6.55556	5.11111
Old_PBS_vs_Young_PBS	Heg1	0.386504	0.00746418	0.287665	402.111	339.111
Old_PBS_vs_Young_PBS	Zfp217	0.386355	0.059272	0.693244	22	18.1111
Old_PBS_vs_Young_PBS	Casp12	0.386329	0.0741669	0.73297	22.1111	18.2222
Old_PBS_vs_Young_PBS	Wwox	0.386273	0.229658	0.942077	11.2222	10
Old_PBS_vs_Young_PBS	BC002059	0.386172	0.227707	0.941072	7.33333	6.22222
Old_PBS_vs_Young_PBS	Rufy2	0.385969	0.074819	0.734701	24.5556	20.1111
Old_PBS_vs_Young_PBS	Herc6	0.385709	0.0435566	0.622642	62.4444	49.6667
Old_PBS_vs_Young_PBS	Alkbh6	0.385501	0.190565	0.924653	13	11.1111
Old_PBS_vs_Young_PBS	Tpi1	0.384647	0.147471	0.864139	27.8889	26.1111
Old_PBS_vs_Young_PBS	Mgll	0.384374	0.146089	0.863724	45.4444	40.1111
Old_PBS_vs_Young_PBS	Limk1	0.384241	0.296649	0.952581	6.11111	5.11111
Old_PBS_vs_Young_PBS	Wdr47	0.384104	0.176037	0.904877	11.3333	9.66667
Old_PBS_vs_Young_PBS	Qtrt2	0.384075	0.334208	0.960184	7	6.11111
Old_PBS_vs_Young_PBS	Supt3	0.383894	0.285104	0.952581	6.11111	5.22222
Old_PBS_vs_Young_PBS	Cx3cl1	0.383269	0.108091	0.814947	30.2222	24.3333
Old_PBS_vs_Young_PBS	Rnpep	0.382985	0.0609752	0.693244	26.7778	22.2222
Old_PBS_vs_Young_PBS	Gpr137	0.382574	0.363072	0.963424	5.11111	4.44444
Old_PBS_vs_Young_PBS	Trim21	0.382172	0.19483	0.92727	12.4444	10.4444
Old_PBS_vs_Young_PBS	Mtmr3	0.38199	0.0381074	0.591432	48.1111	40.3333
Old_PBS_vs_Young_PBS	Pias3	0.38167	0.28471	0.952581	10.8889	9.77778
Old_PBS_vs_Young_PBS	Poglut1	0.380095	0.0914277	0.779349	17	14.1111
Old_PBS_vs_Young_PBS	Ankzf1	0.37986	0.283621	0.952581	7.66667	6
Old_PBS_vs_Young_PBS	Bnip3	0.379811	0.135868	0.853246	15.8889	13.4444
Old_PBS_vs_Young_PBS	Sparcl1	0.379811	0.0327848	0.567371	113.222	96.5556
Old_PBS_vs_Young_PBS	Gpr146	0.379487	0.0966616	0.798136	144.667	128.889
Old_PBS_vs_Young_PBS	Wdr44	0.379375	0.100792	0.80095	18.7778	14.6667
Old_PBS_vs_Young_PBS	Klhl36	0.37898	0.317202	0.956112	5.66667	4.66667
Old_PBS_vs_Young_PBS	Tra2a	0.378826	0.00350557	0.187996	210.111	174.222
Old_PBS_vs_Young_PBS	Htt	0.378448	0.0352926	0.578595	31.7778	25.7778
Old_PBS_vs_Young_PBS	Zfp574	0.378197	0.206662	0.928534	11.1111	9.22222
Old_PBS_vs_Young_PBS	Btaf1	0.377869	0.0914923	0.779349	24	20.4444
Old_PBS_vs_Young_PBS	Abca7	0.377831	0.187933	0.921679	16.4444	13.8889
Old_PBS_vs_Young_PBS	Chd7	0.377345	0.0675245	0.715935	47	39.3333
Old_PBS_vs_Young_PBS	Dvl3	0.377023	0.131007	0.842807	13.2222	11.4444
Old_PBS_vs_Young_PBS	Lima1	0.377007	0.000972187	0.0800211	148.667	122
Old_PBS_vs_Young_PBS	Sh3tc2	0.37665	0.0457464	0.63151	32.3333	28.1111
Old_PBS_vs_Young_PBS	Capn2	0.376592	0.0623809	0.69516	85.5556	72.2222
Old_PBS_vs_Young_PBS	Zfp780b	0.376503	0.124715	0.831551	17.2222	14.4444
Old_PBS_vs_Young_PBS	Tmem252	0.376465	0.285746	0.952581	103.889	115.222
Old_PBS_vs_Young_PBS	Spred1	0.376457	0.0825816	0.754066	34.3333	28.7778
Old_PBS_vs_Young_PBS	Atm	0.376121	0.125203	0.83294	17.4444	14.5556
Old_PBS_vs_Young_PBS	Svil	0.376022	0.0190755	0.472337	46.7778	39.3333
Old_PBS_vs_Young_PBS	Cmpk2	0.375969	0.105267	0.811127	27.6667	22.5556
Old_PBS_vs_Young_PBS	Gtf3c3	0.375931	0.161801	0.8888	14.6667	11.5556
Old_PBS_vs_Young_PBS	Fbxl15	0.375273	0.288817	0.952581	6.55556	5.55556
Old_PBS_vs_Young_PBS	Zufsp	0.374498	0.0210444	0.491638	50	44.2222
Old_PBS_vs_Young_PBS	Uhmk1	0.374202	0.0707914	0.721318	32.4444	30
Old_PBS_vs_Young_PBS	Fbxl12	0.373516	0.0660727	0.712355	26.8889	22.7778
Old_PBS_vs_Young_PBS	Srp54a	0.373167	0.121453	0.829548	14.7778	12.5556
Old_PBS_vs_Young_PBS	Mfsd4a	0.373024	0.342006	0.960791	11.3333	9.88889
Old_PBS_vs_Young_PBS	Kdm4a	0.373006	0.138717	0.858883	17.6667	15.3333
Old_PBS_vs_Young_PBS	Rab3gap2	0.372386	0.0800437	0.747513	20.1111	17.2222
Old_PBS_vs_Young_PBS	Klc1	0.372276	0.0471411	0.641454	59.2222	49.1111
Old_PBS_vs_Young_PBS	Mlkl	0.371753	0.206192	0.928534	9	7.55556
Old_PBS_vs_Young_PBS	Ankrd52	0.371695	0.303965	0.952581	11.5556	9.66667
Old_PBS_vs_Young_PBS	Gja4	0.371222	0.00750414	0.287665	155.889	132.667
Old_PBS_vs_Young_PBS	Thop1	0.371049	0.318168	0.957027	7.11111	6.33333
Old_PBS_vs_Young_PBS	Polr1a	0.369706	0.243912	0.945906	9.66667	8.22222
Old_PBS_vs_Young_PBS	Ppcdc	0.369664	0.294892	0.952581	7.33333	6.11111
Old_PBS_vs_Young_PBS	Nr1d2	0.369632	0.281857	0.952581	35.5556	27.1111
Old_PBS_vs_Young_PBS	H2-T23	0.369569	0.0683455	0.71945	408.222	311.444
Old_PBS_vs_Young_PBS	Trpm4	0.369294	0.142407	0.860262	23.3333	19
Old_PBS_vs_Young_PBS	Zfp235	0.369073	0.305843	0.952581	5.88889	4.88889
Old_PBS_vs_Young_PBS	Uqcc1	0.368844	0.203464	0.928319	11.8889	9.77778
Old_PBS_vs_Young_PBS	Zfp958	0.36882	0.329378	0.959567	7.11111	6
Old_PBS_vs_Young_PBS	Pigm	0.368783	0.102253	0.804035	21.5556	17.7778
Old_PBS_vs_Young_PBS	Pls3	0.368752	0.075805	0.734701	38.4444	32.8889
Old_PBS_vs_Young_PBS	Scd2	0.368575	0.0300954	0.551338	46.1111	38.4444
Old_PBS_vs_Young_PBS	Slc2a1	0.3684	0.327356	0.958343	6.22222	5.55556
Old_PBS_vs_Young_PBS	Ppp2r5b	0.368332	0.166145	0.89415	22.3333	18.5556
Old_PBS_vs_Young_PBS	Ago4	0.368325	0.32166	0.958113	10.8889	8.11111
Old_PBS_vs_Young_PBS	Pcdhgb4	0.368231	0.10569	0.811217	18.2222	15.4444
Old_PBS_vs_Young_PBS	Armt1	0.368091	0.247925	0.945906	9.11111	7.22222
Old_PBS_vs_Young_PBS	Rgs9	0.367566	0.0586337	0.693244	40.3333	33.4444
Old_PBS_vs_Young_PBS	Dym	0.366787	0.303011	0.952581	7.77778	6.33333
Old_PBS_vs_Young_PBS	Dpagt1	0.366666	0.0609238	0.693244	32.4444	26.6667
Old_PBS_vs_Young_PBS	Zbtb4	0.366612	0.0061905	0.261073	181.556	145.889
Old_PBS_vs_Young_PBS	Lgals3	0.366473	0.423898	0.97151	7.55556	8.55556
Old_PBS_vs_Young_PBS	Ppp2r1b	0.365832	0.364758	0.963424	6	5.11111
Old_PBS_vs_Young_PBS	Parp14	0.365588	0.0715678	0.723999	109.444	88.3333
Old_PBS_vs_Young_PBS	Zfpm1	0.365357	0.177093	0.905503	21.4444	18.7778
Old_PBS_vs_Young_PBS	Sufu	0.365225	0.179632	0.907248	12.5556	10.8889
Old_PBS_vs_Young_PBS	Dscr3	0.364968	0.143383	0.860262	14.6667	12.2222
Old_PBS_vs_Young_PBS	Nab2	0.364954	0.415013	0.97151	7.11111	5.66667
Old_PBS_vs_Young_PBS	Smpd1	0.364311	0.206641	0.928534	18.7778	15.8889
Old_PBS_vs_Young_PBS	Pcdhga12	0.364289	0.0653333	0.709937	30.8889	25.6667
Old_PBS_vs_Young_PBS	Stox1	0.364169	0.319303	0.957027	6.88889	5.77778
Old_PBS_vs_Young_PBS	Cwf19l2	0.364062	0.0318794	0.563451	46	38.7778
Old_PBS_vs_Young_PBS	Baz1a	0.363699	0.114764	0.824582	22.8889	20.1111
Old_PBS_vs_Young_PBS	Zfp512	0.363694	0.113755	0.824277	19.1111	16.2222
Old_PBS_vs_Young_PBS	Iffo1	0.363664	0.211976	0.932769	15.2222	12.4444
Old_PBS_vs_Young_PBS	Nkd1	0.363641	0.0453858	0.631329	125.333	107.556
Old_PBS_vs_Young_PBS	Oma1	0.363415	0.230491	0.942185	11.3333	9.44444
Old_PBS_vs_Young_PBS	Dexi	0.363255	0.176047	0.904877	11.3333	9.77778
Old_PBS_vs_Young_PBS	Fastk	0.362816	0.182432	0.911011	11.7778	9.88889
Old_PBS_vs_Young_PBS	Tma16	0.362722	0.253684	0.947821	11.8889	11.8889
Old_PBS_vs_Young_PBS	Wdtc1	0.362689	0.178396	0.905503	12.1111	10.5556
Old_PBS_vs_Young_PBS	Mcm3ap	0.362335	0.190075	0.924049	14.1111	12.6667
Old_PBS_vs_Young_PBS	Slc36a1	0.360574	0.342529	0.960791	6.22222	5.11111
Old_PBS_vs_Young_PBS	Trap1	0.360442	0.224407	0.939475	13.8889	11.6667
Old_PBS_vs_Young_PBS	Wdr3	0.359628	0.204859	0.928319	11.8889	9.77778
Old_PBS_vs_Young_PBS	Zbtb8a	0.359418	0.207957	0.928887	10.7778	9
Old_PBS_vs_Young_PBS	Slc39a14	0.359109	0.076392	0.735198	23.6667	19.7778
Old_PBS_vs_Young_PBS	Slc29a3	0.359002	0.244186	0.945906	13.5556	11.5556
Old_PBS_vs_Young_PBS	Haus6	0.358941	0.253821	0.947821	8.44444	7.22222
Old_PBS_vs_Young_PBS	Abhd14b	0.358888	0.166169	0.89415	13.7778	11.2222
Old_PBS_vs_Young_PBS	Samd5	0.358263	0.281706	0.952581	35.2222	25.8889
Old_PBS_vs_Young_PBS	Spire1	0.357751	0.257466	0.949641	7.66667	6.55556
Old_PBS_vs_Young_PBS	Hspe1	0.3576	0.408898	0.97151	75.1111	75.7778
Old_PBS_vs_Young_PBS	Syvn1	0.357443	0.142668	0.860262	18.5556	15.7778
Old_PBS_vs_Young_PBS	Plekhm1	0.357246	0.282738	0.952581	13.1111	10.8889
Old_PBS_vs_Young_PBS	Pcdhgb5	0.357185	0.370777	0.963424	13.3333	11.4444
Old_PBS_vs_Young_PBS	Mthfsd	0.357147	0.181262	0.909322	13.2222	11.8889
Old_PBS_vs_Young_PBS	Larp1	0.357038	0.0160346	0.431992	57.1111	48.6667
Old_PBS_vs_Young_PBS	Gjc1	0.35679	0.0181855	0.463769	49.7778	41.3333
Old_PBS_vs_Young_PBS	Ctps	0.355919	0.331357	0.959693	5.88889	4.88889
Old_PBS_vs_Young_PBS	Lap3	0.355339	0.155148	0.879661	25	21.2222
Old_PBS_vs_Young_PBS	Rad17	0.355018	0.097324	0.798873	20.5556	17.7778
Old_PBS_vs_Young_PBS	Samd9l	0.354972	0.0387521	0.593718	57.4444	44.7778
Old_PBS_vs_Young_PBS	Ebag9	0.354905	0.29314	0.952581	8.11111	7
Old_PBS_vs_Young_PBS	Eml3	0.35474	0.264072	0.952175	8.66667	7.33333
Old_PBS_vs_Young_PBS	Atg14	0.354264	0.145904	0.863724	14.4444	12.1111
Old_PBS_vs_Young_PBS	Mindy1	0.354154	0.0461088	0.634727	42.3333	34.4444
Old_PBS_vs_Young_PBS	Zfp882	0.354045	0.339444	0.960791	5.88889	4.88889
Old_PBS_vs_Young_PBS	Ttc23	0.353851	0.298822	0.952581	10.3333	9.22222
Old_PBS_vs_Young_PBS	Csrp1	0.353829	0.143277	0.860262	89.3333	71.3333
Old_PBS_vs_Young_PBS	Mypopos	0.353582	0.296481	0.952581	7.55556	6.11111
Old_PBS_vs_Young_PBS	Rnf8	0.353471	0.263312	0.952165	10	9.22222
Old_PBS_vs_Young_PBS	Naa35	0.353111	0.0693639	0.71945	31.5556	28.2222
Old_PBS_vs_Young_PBS	Rnf185	0.352739	0.199322	0.927853	13.4444	11.6667
Old_PBS_vs_Young_PBS	Rev1	0.352538	0.178727	0.905576	17.5556	15
Old_PBS_vs_Young_PBS	Fkbp4	0.352386	0.0854125	0.760745	38.3333	35.7778
Old_PBS_vs_Young_PBS	Rmnd5b	0.352268	0.147832	0.864139	17.7778	15.1111
Old_PBS_vs_Young_PBS	Fam173b	0.351937	0.362709	0.963424	6.88889	6.22222
Old_PBS_vs_Young_PBS	Stxbp1	0.35172	0.0373276	0.586428	50.2222	41.7778
Old_PBS_vs_Young_PBS	Git2	0.351369	0.00614652	0.260671	317.667	261.111
Old_PBS_vs_Young_PBS	Mob3c	0.351362	0.0820478	0.754066	38.5556	33.8889
Old_PBS_vs_Young_PBS	Bpnt1	0.351335	0.201357	0.928319	11.1111	9.77778
Old_PBS_vs_Young_PBS	Epm2aip1	0.351067	0.0636814	0.69985	31.3333	26.2222
Old_PBS_vs_Young_PBS	Polr2a	0.35104	0.0119103	0.365845	73.8889	61.4444
Old_PBS_vs_Young_PBS	Osbpl2	0.350647	0.111048	0.820725	50.5556	41.5556
Old_PBS_vs_Young_PBS	Zdhhc16	0.350551	0.197491	0.927853	12	10.3333
Old_PBS_vs_Young_PBS	Xbp1	0.350481	0.00178317	0.119563	152.889	132.556
Old_PBS_vs_Young_PBS	Ly6a	0.350328	0.0154507	0.424895	1874.56	1545.89
Old_PBS_vs_Young_PBS	Zmat1	0.349997	0.408409	0.97151	7.33333	6.44444
Old_PBS_vs_Young_PBS	Phka1	0.349894	0.349566	0.960791	6.77778	6.11111
Old_PBS_vs_Young_PBS	Fam206a	0.349888	0.431497	0.97151	5.77778	4.66667
Old_PBS_vs_Young_PBS	Spindoc	0.349511	0.350184	0.960791	6	5.11111
Old_PBS_vs_Young_PBS	Znrf2	0.349278	0.166145	0.89415	17.5556	14.8889
Old_PBS_vs_Young_PBS	Grina	0.349071	0.0339469	0.570642	33.2222	28.1111
Old_PBS_vs_Young_PBS	Fkbp15	0.348865	0.182485	0.911011	37	31
Old_PBS_vs_Young_PBS	Selenoi	0.348499	0.0444747	0.626934	31.6667	27.2222
Old_PBS_vs_Young_PBS	Axin2	0.348461	0.27682	0.952581	14.3333	12.2222
Old_PBS_vs_Young_PBS	Rasgef1a	0.348367	5.29804e-05	0.0100368	344.333	296.222
Old_PBS_vs_Young_PBS	Nab1	0.347893	0.0981825	0.798946	29.5556	24.8889
Old_PBS_vs_Young_PBS	Taf4	0.347739	0.142847	0.860262	18.7778	15.3333
Old_PBS_vs_Young_PBS	Klhl28	0.347446	0.107143	0.812162	22.7778	20.1111
Old_PBS_vs_Young_PBS	Dnajc17	0.346779	0.352819	0.960791	5.55556	4.77778
Old_PBS_vs_Young_PBS	Tbl3	0.346536	0.299703	0.952581	8.11111	6.88889
Old_PBS_vs_Young_PBS	Dcun1d3	0.346434	0.157438	0.882493	15.2222	13
Old_PBS_vs_Young_PBS	Ulk2	0.346153	0.0993895	0.800195	30	27
Old_PBS_vs_Young_PBS	Ctns	0.346136	0.372112	0.963424	7.66667	6.11111
Old_PBS_vs_Young_PBS	Ptpn23	0.34597	0.239103	0.945906	10.4444	9.11111
Old_PBS_vs_Young_PBS	Hdac9	0.345925	0.213014	0.932769	10.8889	9
Old_PBS_vs_Young_PBS	Nkiras1	0.345819	0.170702	0.898349	14.5556	12.6667
Old_PBS_vs_Young_PBS	Kansl3	0.345814	0.05968	0.693244	34.1111	29.3333
Old_PBS_vs_Young_PBS	Sart3	0.345697	0.210221	0.931361	13.7778	11.8889
Old_PBS_vs_Young_PBS	Napb	0.345293	0.370615	0.963424	5.88889	5
Old_PBS_vs_Young_PBS	Chid1	0.345165	0.20414	0.928319	12.1111	10.2222
Old_PBS_vs_Young_PBS	Fam69a	0.345148	0.3031	0.952581	8.33333	7.44444
Old_PBS_vs_Young_PBS	Wdr7	0.344662	0.358077	0.961235	7	6.33333
Old_PBS_vs_Young_PBS	Scaf8	0.344614	0.0903999	0.779349	34.1111	28.6667
Old_PBS_vs_Young_PBS	Fuz	0.344409	0.344603	0.960791	5.77778	5.11111
Old_PBS_vs_Young_PBS	Slc35g2	0.344107	0.169755	0.898349	13.3333	11.3333
Old_PBS_vs_Young_PBS	B4galt3	0.344027	0.364788	0.963424	8.55556	7.55556
Old_PBS_vs_Young_PBS	Mcm9	0.343988	0.315048	0.955788	10.1111	8.88889
Old_PBS_vs_Young_PBS	Pdzd8	0.34362	0.0132309	0.386647	57	49.2222
Old_PBS_vs_Young_PBS	Polk	0.343473	0.114439	0.824582	21.5556	18
Old_PBS_vs_Young_PBS	Tspyl2	0.343456	0.254641	0.94825	9	7.66667
Old_PBS_vs_Young_PBS	Zfp668	0.343277	0.419369	0.97151	5.88889	5
Old_PBS_vs_Young_PBS	Tmem229b	0.343256	0.228563	0.941127	10.7778	9
Old_PBS_vs_Young_PBS	Zfp950	0.343179	0.0285155	0.539156	67.1111	60.5556
Old_PBS_vs_Young_PBS	Pdcd11	0.34243	0.39612	0.966771	20.2222	16.5556
Old_PBS_vs_Young_PBS	Trim2	0.342075	0.0163579	0.436593	49.4444	42.4444
Old_PBS_vs_Young_PBS	Abhd14a	0.341887	0.333499	0.960184	6.44444	5.44444
Old_PBS_vs_Young_PBS	Stard13	0.341794	0.0438468	0.623732	33.6667	29.5556
Old_PBS_vs_Young_PBS	Smg8	0.341359	0.275163	0.952581	8.33333	7.33333
Old_PBS_vs_Young_PBS	Lmna	0.340976	0.099193	0.800195	86.7778	70.3333
Old_PBS_vs_Young_PBS	Il6st	0.340859	0.024173	0.518925	205.889	173.667
Old_PBS_vs_Young_PBS	Rela	0.340856	0.0602111	0.693244	48.6667	41.8889
Old_PBS_vs_Young_PBS	Phtf1	0.340392	0.220349	0.938131	10.7778	9.66667
Old_PBS_vs_Young_PBS	Hyal2	0.340359	0.104398	0.809086	136.111	112.222
Old_PBS_vs_Young_PBS	Sema3b	0.339854	0.425048	0.97151	7.22222	5.66667
Old_PBS_vs_Young_PBS	Diablo	0.339816	0.167482	0.896409	19.3333	18.2222
Old_PBS_vs_Young_PBS	Mapk11	0.339522	0.318376	0.957027	7	6.11111
Old_PBS_vs_Young_PBS	Rnf135	0.339327	0.352413	0.960791	5.88889	5.11111
Old_PBS_vs_Young_PBS	St3gal1	0.339139	0.0602418	0.693244	82.3333	67.7778
Old_PBS_vs_Young_PBS	Actr1a	0.338656	0.0565181	0.680533	34.5556	30
Old_PBS_vs_Young_PBS	Papd7	0.338522	0.175685	0.904575	15.8889	13.6667
Old_PBS_vs_Young_PBS	Kdm5d	0.338486	0.106975	0.812162	19	16.1111
Old_PBS_vs_Young_PBS	Tmem100	0.338126	4.62726e-06	0.00162431	1573	1367.56
Old_PBS_vs_Young_PBS	Uchl3	0.338077	0.376841	0.963884	9.22222	9.11111
Old_PBS_vs_Young_PBS	Ckb	0.337577	0.115975	0.824889	27.1111	24
Old_PBS_vs_Young_PBS	Mettl17	0.336996	0.419978	0.97151	5.11111	4.22222
Old_PBS_vs_Young_PBS	Elk1	0.336902	0.379096	0.964271	5.55556	4.77778
Old_PBS_vs_Young_PBS	Akap1	0.336897	0.161549	0.8888	15.8889	13.4444
Old_PBS_vs_Young_PBS	Cradd	0.336816	0.235994	0.945906	10.7778	9
Old_PBS_vs_Young_PBS	Scfd1	0.336389	0.0838433	0.754066	33.8889	28.8889
Old_PBS_vs_Young_PBS	Eml6	0.336377	0.433596	0.97151	6.55556	5.66667
Old_PBS_vs_Young_PBS	Fbxl3	0.336225	0.0554117	0.678183	45.5556	41.1111
Old_PBS_vs_Young_PBS	Lamb2	0.335976	0.145939	0.863724	45.6667	37.2222
Old_PBS_vs_Young_PBS	Wdr13	0.335513	0.131731	0.842807	18.6667	16.1111
Old_PBS_vs_Young_PBS	Irgm1	0.335248	0.0757293	0.734701	48.7778	38.1111
Old_PBS_vs_Young_PBS	Acer3	0.335174	0.0102121	0.33576	124	101.667
Old_PBS_vs_Young_PBS	Hspa8	0.335085	0.0709407	0.721318	563.667	512.444
Old_PBS_vs_Young_PBS	Ntn1	0.334725	0.167645	0.896409	97.3333	81
Old_PBS_vs_Young_PBS	Plpbp	0.334589	0.114016	0.824277	19.1111	15.8889
Old_PBS_vs_Young_PBS	Rab11fip3	0.334499	0.350386	0.960791	8.66667	7.66667
Old_PBS_vs_Young_PBS	Golgb1	0.334268	0.0203574	0.488865	81.2222	70.6667
Old_PBS_vs_Young_PBS	Arid3b	0.33413	0.246833	0.945906	15.5556	13.8889
Old_PBS_vs_Young_PBS	Cbx6	0.334025	0.13215	0.843139	30.2222	26
Old_PBS_vs_Young_PBS	Smyd3	0.333948	0.356588	0.961235	9	7.88889
Old_PBS_vs_Young_PBS	Fam216a	0.333706	0.311327	0.953861	8.33333	6.77778
Old_PBS_vs_Young_PBS	Cln5	0.333618	0.386675	0.966771	6.77778	5.88889
Old_PBS_vs_Young_PBS	Mgea5	0.33304	0.0880206	0.772747	49	40.6667
Old_PBS_vs_Young_PBS	Ccnd3	0.332595	0.0663227	0.712435	70.8889	60.5556
Old_PBS_vs_Young_PBS	Dnajb4	0.332565	0.257576	0.949641	14.8889	11.7778
Old_PBS_vs_Young_PBS	Ikbkap	0.332447	0.275772	0.952581	10.1111	8.88889
Old_PBS_vs_Young_PBS	Fam111a	0.332228	0.131715	0.842807	19.2222	16.1111
Old_PBS_vs_Young_PBS	Gart	0.332183	0.303375	0.952581	9.33333	8
Old_PBS_vs_Young_PBS	Notch2	0.331282	0.484867	0.978923	9.11111	8.77778
Old_PBS_vs_Young_PBS	Slc25a12	0.33079	0.351582	0.960791	9.44444	7.77778
Old_PBS_vs_Young_PBS	Ppox	0.330612	0.368581	0.963424	6.22222	5.55556
Old_PBS_vs_Young_PBS	Gmip	0.33054	0.36245	0.963424	6.66667	5.66667
Old_PBS_vs_Young_PBS	Atrn	0.330323	0.0269751	0.530106	56.6667	49.2222
Old_PBS_vs_Young_PBS	Sec23a	0.330172	0.193259	0.925975	12.6667	10.8889
Old_PBS_vs_Young_PBS	Tbc1d14	0.330143	0.272735	0.952581	10.4444	9
Old_PBS_vs_Young_PBS	Gusb	0.329927	0.20751	0.928534	23.7778	20.8889
Old_PBS_vs_Young_PBS	Nbn	0.329821	0.156909	0.882105	16.2222	14.6667
Old_PBS_vs_Young_PBS	Asnsd1	0.329667	0.293243	0.952581	8.44444	7.22222
Old_PBS_vs_Young_PBS	Ifi47	0.329555	0.0679609	0.718418	95.7778	82.4444
Old_PBS_vs_Young_PBS	Mus81	0.329518	0.397232	0.966771	5.66667	5.11111
Old_PBS_vs_Young_PBS	Tmem184b	0.3291	0.0623718	0.69516	125.222	106.556
Old_PBS_vs_Young_PBS	Rrp1b	0.328956	0.219088	0.938131	13.7778	12
Old_PBS_vs_Young_PBS	Adcy6	0.328874	0.252459	0.947821	11.6667	10.2222
Old_PBS_vs_Young_PBS	Sgk1	0.328689	0.0393395	0.599259	282	273.111
Old_PBS_vs_Young_PBS	Stat1	0.328415	0.126968	0.833587	113.889	93.4444
Old_PBS_vs_Young_PBS	Ice2	0.328302	0.250095	0.947405	10.4444	9.11111
Old_PBS_vs_Young_PBS	H2-T22	0.327974	0.142358	0.860262	80.5556	61.8889
Old_PBS_vs_Young_PBS	Zfp984	0.327704	0.33061	0.959693	7.33333	6.22222
Old_PBS_vs_Young_PBS	Mturn	0.327366	0.264641	0.952278	11.5556	10.5556
Old_PBS_vs_Young_PBS	Bahd1	0.327	0.220755	0.938131	15.1111	13.1111
Old_PBS_vs_Young_PBS	Tbc1d8	0.326771	0.319497	0.957368	15	12.7778
Old_PBS_vs_Young_PBS	Spin4	0.326389	0.34512	0.960791	6.88889	5.88889
Old_PBS_vs_Young_PBS	Srrt	0.325331	0.157503	0.882493	37.3333	32.4444
Old_PBS_vs_Young_PBS	Ccl25	0.325022	0.329732	0.959567	11.6667	10.8889
Old_PBS_vs_Young_PBS	Slc25a37	0.324437	0.0904828	0.779349	28.4444	25.6667
Old_PBS_vs_Young_PBS	Dusp6	0.324435	0.0225947	0.505174	159.556	132.556
Old_PBS_vs_Young_PBS	Ubr7	0.32432	0.0671053	0.714453	31.7778	26.7778
Old_PBS_vs_Young_PBS	Ubtd1	0.323164	0.485717	0.978923	5.77778	4.55556
Old_PBS_vs_Young_PBS	Repin1	0.323159	0.437792	0.97151	5.11111	4.66667
Old_PBS_vs_Young_PBS	Tanc1	0.323005	0.0555787	0.678183	102.778	86.2222
Old_PBS_vs_Young_PBS	Ier5	0.322954	0.10164	0.801237	107	87.4444
Old_PBS_vs_Young_PBS	Qrich1	0.322249	0.112171	0.821322	34.6667	31.4444
Old_PBS_vs_Young_PBS	Wdyhv1	0.321789	0.470886	0.976324	5.11111	4.88889
Old_PBS_vs_Young_PBS	Mmrn2	0.321245	0.0242614	0.518925	131.222	109.333
Old_PBS_vs_Young_PBS	Pcyox1l	0.321061	0.354561	0.960791	8.88889	7.77778
Old_PBS_vs_Young_PBS	Aqp11	0.320525	0.304891	0.952581	11.5556	9.88889
Old_PBS_vs_Young_PBS	Nptx1	0.320302	0.359414	0.962527	9.11111	7.55556
Old_PBS_vs_Young_PBS	Rbm12	0.320299	0.150142	0.864738	20.4444	18
Old_PBS_vs_Young_PBS	Plec	0.320027	0.16129	0.8888	188	154.556
Old_PBS_vs_Young_PBS	Ppm1f	0.319503	0.228599	0.941127	83.5556	69.6667
Old_PBS_vs_Young_PBS	Uhrf1bp1	0.319497	0.433852	0.97151	5.22222	4.44444
Old_PBS_vs_Young_PBS	Cnpy4	0.31935	0.247299	0.945906	11.8889	10.1111
Old_PBS_vs_Young_PBS	Pde8a	0.319272	0.108398	0.815483	26.3333	23.1111
Old_PBS_vs_Young_PBS	Cep85l	0.31909	0.00783905	0.294211	105.556	89.6667
Old_PBS_vs_Young_PBS	Lactb	0.319063	0.276248	0.952581	17.5556	16
Old_PBS_vs_Young_PBS	Ddi2	0.318855	0.0407402	0.607793	96	81.7778
Old_PBS_vs_Young_PBS	Specc1	0.318816	0.0746761	0.734508	92.5556	78.5556
Old_PBS_vs_Young_PBS	Ola1	0.318659	0.189786	0.923611	20	17.8889
Old_PBS_vs_Young_PBS	Gpkow	0.318573	0.23488	0.945906	11.1111	9.77778
Old_PBS_vs_Young_PBS	Pigb	0.318553	0.403412	0.970905	5.66667	4.77778
Old_PBS_vs_Young_PBS	Pknox2	0.31834	0.297924	0.952581	9.22222	7.77778
Old_PBS_vs_Young_PBS	Sdf2l1	0.317639	0.268295	0.952581	12.1111	10.3333
Old_PBS_vs_Young_PBS	D10Wsu102e	0.317533	0.237213	0.945906	15.2222	14.5556
Old_PBS_vs_Young_PBS	Tmtc4	0.317112	0.364577	0.963424	7.33333	6.55556
Old_PBS_vs_Young_PBS	Ascc3	0.316982	0.0115903	0.361174	58.3333	50.2222
Old_PBS_vs_Young_PBS	Jam2	0.316762	0.0652929	0.709937	68.2222	57.8889
Old_PBS_vs_Young_PBS	Arfgap3	0.316487	0.167313	0.896409	20.2222	17.4444
Old_PBS_vs_Young_PBS	Rabepk	0.316412	0.379649	0.964271	7.11111	5.88889
Old_PBS_vs_Young_PBS	Serpine1	0.316342	0.538391	0.978923	5.44444	5.66667
Old_PBS_vs_Young_PBS	Ap1ar	0.316268	0.168983	0.898349	17.7778	15.6667
Old_PBS_vs_Young_PBS	Usp8	0.315728	0.0847875	0.758007	35.8889	31.3333
Old_PBS_vs_Young_PBS	Cox19	0.315688	0.250721	0.947684	14.7778	13.3333
Old_PBS_vs_Young_PBS	Mpp7	0.315623	0.459718	0.975226	5.88889	5.88889
Old_PBS_vs_Young_PBS	Fxyd5	0.315483	0.0370632	0.585894	118.444	100.111
Old_PBS_vs_Young_PBS	Vegfa	0.3153	0.0593621	0.693244	398.889	341.333
Old_PBS_vs_Young_PBS	Hdlbp	0.315073	0.0413776	0.609682	70.8889	61.7778
Old_PBS_vs_Young_PBS	Fbxo21	0.315052	0.305669	0.952581	11.2222	9.55556
Old_PBS_vs_Young_PBS	Sppl2b	0.314806	0.373598	0.963424	7.11111	6.55556
Old_PBS_vs_Young_PBS	Gstz1	0.314553	0.390532	0.966771	8.33333	6.33333
Old_PBS_vs_Young_PBS	Dgkh	0.314227	0.00345467	0.186568	202.222	173.556
Old_PBS_vs_Young_PBS	Mtmr14	0.313759	0.309602	0.952889	12.2222	11.4444
Old_PBS_vs_Young_PBS	Ces2g	0.313545	0.279857	0.952581	12.5556	10.6667
Old_PBS_vs_Young_PBS	Ccl6	0.313409	0.335102	0.960184	11	10.6667
Old_PBS_vs_Young_PBS	Anxa7	0.313029	0.0274923	0.530939	64.1111	56.6667
Old_PBS_vs_Young_PBS	Tmem2	0.312997	0.0265567	0.530106	549.444	464.222
Old_PBS_vs_Young_PBS	Dclk2	0.312559	0.452805	0.971952	5.11111	4.66667
Old_PBS_vs_Young_PBS	Lims2	0.312229	0.0994293	0.800195	74.1111	65.4444
Old_PBS_vs_Young_PBS	Pik3c3	0.312183	0.220253	0.938131	18.3333	16.4444
Old_PBS_vs_Young_PBS	Calr	0.312178	0.0236855	0.513897	344.778	295.333
Old_PBS_vs_Young_PBS	Pwwp2a	0.312023	0.0444921	0.626934	40.7778	36.1111
Old_PBS_vs_Young_PBS	Herc2	0.31191	0.0931747	0.785096	71	62.6667
Old_PBS_vs_Young_PBS	Fam126a	0.311693	0.0790108	0.744273	28.5556	24.7778
Old_PBS_vs_Young_PBS	Abcf3	0.311568	0.189418	0.923611	19.2222	16.5556
Old_PBS_vs_Young_PBS	Pomgnt1	0.311567	0.196315	0.92727	14.4444	12.4444
Old_PBS_vs_Young_PBS	Stat3	0.311325	0.0474859	0.641454	115.444	101.556
Old_PBS_vs_Young_PBS	Maff	0.31129	0.218736	0.938131	16.3333	14.8889
Old_PBS_vs_Young_PBS	Mecom	0.31102	0.267884	0.952581	17.4444	16.2222
Old_PBS_vs_Young_PBS	Sco2	0.310856	0.302204	0.952581	9.55556	8.44444
Old_PBS_vs_Young_PBS	Colgalt1	0.310509	0.0242538	0.518925	82.6667	71.1111
Old_PBS_vs_Young_PBS	Parp11	0.310021	0.334838	0.960184	16.8889	14.2222
Old_PBS_vs_Young_PBS	Zfp518b	0.309876	0.441138	0.971758	5.44444	5.11111
Old_PBS_vs_Young_PBS	Xpo5	0.309862	0.421933	0.97151	5.77778	5
Old_PBS_vs_Young_PBS	Sepsecs	0.309332	0.37691	0.963884	7.22222	6.55556
Old_PBS_vs_Young_PBS	Vps9d1	0.309256	0.258206	0.949641	10.3333	8.88889
Old_PBS_vs_Young_PBS	Snx14	0.309104	0.275044	0.952581	15	13.4444
Old_PBS_vs_Young_PBS	Selenoo	0.308409	0.373071	0.963424	13.1111	11.1111
Old_PBS_vs_Young_PBS	Zbtb43	0.30835	0.346442	0.960791	12.2222	11.3333
Old_PBS_vs_Young_PBS	Nav1	0.308032	0.0690949	0.71945	162	145.556
Old_PBS_vs_Young_PBS	Tnip2	0.30801	0.223329	0.939185	11.8889	10.5556
Old_PBS_vs_Young_PBS	Ap5m1	0.307997	0.140085	0.860262	23.1111	19.8889
Old_PBS_vs_Young_PBS	St6galnac2	0.30793	0.145072	0.862267	30.8889	27.1111
Old_PBS_vs_Young_PBS	Ccnyl1	0.307916	0.264029	0.952175	13.1111	11.3333
Old_PBS_vs_Young_PBS	Mfap1a	0.307852	0.061923	0.693244	34.4444	29.8889
Old_PBS_vs_Young_PBS	Bcl2l2	0.307717	0.146831	0.864139	21.2222	18.1111
Old_PBS_vs_Young_PBS	Atp11a	0.307508	0.0704305	0.721318	53.7778	45.4444
Old_PBS_vs_Young_PBS	Zfp444	0.307468	0.439823	0.971751	7.66667	6.66667
Old_PBS_vs_Young_PBS	Pik3ip1	0.307351	0.147022	0.864139	35	29
Old_PBS_vs_Young_PBS	Pigu	0.307299	0.248983	0.946676	11.2222	10
Old_PBS_vs_Young_PBS	BC051226	0.307077	0.4418	0.971952	5.33333	4.55556
Old_PBS_vs_Young_PBS	Efhd2	0.30699	0.27716	0.952581	12.1111	11
Old_PBS_vs_Young_PBS	Srp68	0.306979	0.172882	0.900538	17.8889	16.1111
Old_PBS_vs_Young_PBS	Itga9	0.306375	0.305984	0.952581	10.3333	9.55556
Old_PBS_vs_Young_PBS	Hmbs	0.306212	0.346097	0.960791	7.11111	6.44444
Old_PBS_vs_Young_PBS	Magix	0.306113	0.437662	0.97151	6.55556	6
Old_PBS_vs_Young_PBS	Aldoa	0.306101	0.0409318	0.608702	120.222	112.333
Old_PBS_vs_Young_PBS	Drg2	0.30605	0.359907	0.962682	9.11111	8.44444
Old_PBS_vs_Young_PBS	Fgfr1op	0.305778	0.374991	0.963777	7.33333	6.44444
Old_PBS_vs_Young_PBS	Slc26a2	0.305573	0.195819	0.92727	23.8889	21.8889
Old_PBS_vs_Young_PBS	Mfsd11	0.305252	0.359675	0.962527	10.6667	9.55556
Old_PBS_vs_Young_PBS	Gfod1	0.304939	0.169654	0.898349	46.7778	43
Old_PBS_vs_Young_PBS	Arhgef2	0.304812	0.0846456	0.757623	99.2222	87.1111
Old_PBS_vs_Young_PBS	Adprm	0.304659	0.313433	0.955096	8.33333	7.66667
Old_PBS_vs_Young_PBS	AI480526	0.304342	0.183299	0.912306	27.5556	22.4444
Old_PBS_vs_Young_PBS	Sidt2	0.304049	0.295629	0.952581	11.2222	10.1111
Old_PBS_vs_Young_PBS	Cacul1	0.303983	0.169164	0.898349	18.4444	16
Old_PBS_vs_Young_PBS	Megf9	0.303836	0.263181	0.952165	15.6667	13.2222
Old_PBS_vs_Young_PBS	Trim47	0.303341	0.325605	0.958343	10.8889	9.77778
Old_PBS_vs_Young_PBS	Drosha	0.30297	0.364779	0.963424	11.4444	10.6667
Old_PBS_vs_Young_PBS	Ttc14	0.302923	0.00439616	0.214156	158.333	141.556
Old_PBS_vs_Young_PBS	Ap3d1	0.302838	0.212604	0.932769	34.5556	29.5556
Old_PBS_vs_Young_PBS	Lin37	0.30236	0.337909	0.960791	7.88889	7
Old_PBS_vs_Young_PBS	Triobp	0.302023	0.0839044	0.754066	32.7778	29
Old_PBS_vs_Young_PBS	Fam189a2	0.301667	0.187912	0.921679	16.3333	14.1111
Old_PBS_vs_Young_PBS	Il4ra	0.301643	0.258249	0.949641	104.778	89.7778
Old_PBS_vs_Young_PBS	C1qbp	0.301598	0.144051	0.860262	31.2222	27.5556
Old_PBS_vs_Young_PBS	Zkscan3	0.301544	0.0280338	0.535334	68.3333	60.5556
Old_PBS_vs_Young_PBS	Eif4g1	0.301522	0.12867	0.837797	111.889	99.4444
Old_PBS_vs_Young_PBS	Atrip	0.301266	0.396434	0.966771	7.77778	6.88889
Old_PBS_vs_Young_PBS	Strn4	0.30062	0.074427	0.733724	38.5556	34.1111
Old_PBS_vs_Young_PBS	Riox2	0.300517	0.333664	0.960184	8.11111	7.22222
Old_PBS_vs_Young_PBS	Pkia	0.300459	0.429924	0.97151	6.11111	5.33333
Old_PBS_vs_Young_PBS	Gls	0.300318	0.0386591	0.593054	92.1111	79.8889
Old_PBS_vs_Young_PBS	Zfp748	0.300078	0.402641	0.970905	8.11111	6.66667
Old_PBS_vs_Young_PBS	Sox13	0.300038	0.137474	0.855994	70.7778	58.6667
Old_PBS_vs_Young_PBS	Stxbp6	0.299689	0.120167	0.829548	40.3333	34.3333
Old_PBS_vs_Young_PBS	Coro2b	0.299566	0.120047	0.829548	40.5556	33.7778
Old_PBS_vs_Young_PBS	Jak2	0.299491	0.25826	0.949641	21.3333	18.5556
Old_PBS_vs_Young_PBS	Strada	0.298667	0.356902	0.961235	10.4444	9.11111
Old_PBS_vs_Young_PBS	Kdm2a	0.298277	0.00805031	0.297013	93.1111	82
Old_PBS_vs_Young_PBS	Tbce	0.298265	0.175829	0.904877	17.7778	15.2222
Old_PBS_vs_Young_PBS	Sulf1	0.29805	0.303819	0.952581	16.6667	14.8889
Old_PBS_vs_Young_PBS	Galk2	0.297813	0.276575	0.952581	12.3333	10.5556
Old_PBS_vs_Young_PBS	Etl4	0.297812	0.0287242	0.54073	136.778	124
Old_PBS_vs_Young_PBS	Zfp68	0.297663	0.0798726	0.747513	33.7778	30.7778
Old_PBS_vs_Young_PBS	Ppp1r12b	0.297541	0.28426	0.952581	13.3333	11.7778
Old_PBS_vs_Young_PBS	Cdc42ep3	0.297527	0.355473	0.960791	13.4444	13.1111
Old_PBS_vs_Young_PBS	H2afx	0.297175	0.312737	0.955094	9.66667	8.33333
Old_PBS_vs_Young_PBS	Sp3os	0.297038	0.424766	0.97151	10.3333	8.55556
Old_PBS_vs_Young_PBS	Ercc6l2	0.296729	0.256195	0.949172	13.5556	11.6667
Old_PBS_vs_Young_PBS	Abcg1	0.296431	0.140779	0.860262	28.6667	26.4444
Old_PBS_vs_Young_PBS	Klf3	0.296078	0.0302424	0.551338	378.667	330.111
Old_PBS_vs_Young_PBS	Zfhx2	0.296037	0.266417	0.952581	13	11.8889
Old_PBS_vs_Young_PBS	Tmem198b	0.295796	0.398543	0.966771	10.3333	8.44444
Old_PBS_vs_Young_PBS	Thumpd3	0.295771	0.244399	0.945906	13	11.6667
Old_PBS_vs_Young_PBS	Ikbkb	0.295628	0.0168313	0.442542	80.3333	71.4444
Old_PBS_vs_Young_PBS	Borcs6	0.295399	0.412861	0.97151	10.1111	9.44444
Old_PBS_vs_Young_PBS	Podxl	0.295321	0.143166	0.860262	691.778	578.667
Old_PBS_vs_Young_PBS	Gnao1	0.295289	0.23247	0.94404	14.2222	12.2222
Old_PBS_vs_Young_PBS	Impdh2	0.295216	0.156679	0.882056	22.5556	20.2222
Old_PBS_vs_Young_PBS	Zc3h18	0.295148	0.217982	0.938131	32.5556	30
Old_PBS_vs_Young_PBS	Tbc1d1	0.294569	0.449675	0.971952	6	5.22222
Old_PBS_vs_Young_PBS	Trps1	0.294528	0.0930932	0.785096	38.8889	34.2222
Old_PBS_vs_Young_PBS	Timm8a1	0.294207	0.439301	0.97151	6	5.33333
Old_PBS_vs_Young_PBS	N4bp2	0.294115	0.318626	0.957027	9.77778	8.44444
Old_PBS_vs_Young_PBS	Pard3	0.294062	0.0669297	0.714028	45.2222	39.2222
Old_PBS_vs_Young_PBS	Lgals3bp	0.293923	0.125092	0.832669	66.2222	56.8889
Old_PBS_vs_Young_PBS	Farsa	0.293877	0.280483	0.952581	19.8889	17.5556
Old_PBS_vs_Young_PBS	Thap3	0.293711	0.0835323	0.754066	42.1111	36.7778
Old_PBS_vs_Young_PBS	Ilvbl	0.29365	0.29136	0.952581	11.5556	10
Old_PBS_vs_Young_PBS	Mre11a	0.293599	0.414893	0.97151	10.1111	7.77778
Old_PBS_vs_Young_PBS	Mink1	0.293535	0.134543	0.846709	28.4444	24.8889
Old_PBS_vs_Young_PBS	Lama5	0.293326	0.161729	0.8888	56.5556	52.1111
Old_PBS_vs_Young_PBS	Fam13a	0.293129	0.48211	0.978923	6.22222	5.44444
Old_PBS_vs_Young_PBS	Camk2n1	0.293112	0.258188	0.949641	21.2222	17.6667
Old_PBS_vs_Young_PBS	Dip2b	0.292864	0.0878458	0.772741	49.1111	43.4444
Old_PBS_vs_Young_PBS	Mtch2	0.292789	0.105102	0.811127	42.3333	40.1111
Old_PBS_vs_Young_PBS	Parp6	0.292577	0.200287	0.927853	15.2222	13.6667
Old_PBS_vs_Young_PBS	Pfkl	0.292561	0.231909	0.943858	22.5556	21
Old_PBS_vs_Young_PBS	Ppp2r3c	0.292359	0.327835	0.958762	11.4444	10.1111
Old_PBS_vs_Young_PBS	Parp10	0.292222	0.411202	0.97151	12.8889	12
Old_PBS_vs_Young_PBS	Fam149b	0.292203	0.200963	0.927853	15.8889	14.3333
Old_PBS_vs_Young_PBS	Sorbs1	0.291762	0.195208	0.92727	150.778	131.111
Old_PBS_vs_Young_PBS	Slc9a8	0.29173	0.293467	0.952581	12.3333	11.4444
Old_PBS_vs_Young_PBS	Pacsin2	0.291678	0.0529413	0.669117	52.1111	46.4444
Old_PBS_vs_Young_PBS	She	0.29148	0.0634091	0.697989	138	122.222
Old_PBS_vs_Young_PBS	Enpp4	0.29129	0.0175403	0.455606	70.8889	61.8889
Old_PBS_vs_Young_PBS	Epb41	0.290904	0.0703253	0.721318	157.667	135.333
Old_PBS_vs_Young_PBS	Tmco3	0.290729	0.221992	0.939017	16.1111	14.6667
Old_PBS_vs_Young_PBS	Rab34	0.290537	0.373013	0.963424	8	7
Old_PBS_vs_Young_PBS	Cnksr3	0.290532	0.252728	0.947821	20.8889	20.1111
Old_PBS_vs_Young_PBS	Bag4	0.290102	0.239644	0.945906	14.4444	12.5556
Old_PBS_vs_Young_PBS	Pitpna	0.289996	0.0084613	0.305092	85.8889	76
Old_PBS_vs_Young_PBS	Itpripl2	0.28994	0.00674366	0.273761	265	227.333
Old_PBS_vs_Young_PBS	Ifi44	0.289791	0.34492	0.960791	27.3333	24
Old_PBS_vs_Young_PBS	Aqp1	0.289625	0.176527	0.905503	941.556	809.111
Old_PBS_vs_Young_PBS	Spen	0.289544	0.09857	0.799207	59.5556	53.6667
Old_PBS_vs_Young_PBS	Fes	0.289329	0.348357	0.960791	19.6667	17.5556
Old_PBS_vs_Young_PBS	Heatr5a	0.289184	0.149343	0.864228	24.4444	21.6667
Old_PBS_vs_Young_PBS	Taf6	0.288936	0.293469	0.952581	13.6667	12.3333
Old_PBS_vs_Young_PBS	Capn7	0.288843	0.234267	0.945906	17.4444	16
Old_PBS_vs_Young_PBS	Capn1	0.288174	0.238891	0.945906	20.3333	18
Old_PBS_vs_Young_PBS	Dnajc13	0.288083	0.128601	0.837797	31.2222	26.7778
Old_PBS_vs_Young_PBS	Pdgfa	0.28805	0.216253	0.936202	19.7778	18.1111
Old_PBS_vs_Young_PBS	Paf1	0.287959	0.149784	0.864228	28.5556	25.4444
Old_PBS_vs_Young_PBS	Tmem140	0.28772	0.0412883	0.609682	105.889	92.1111
Old_PBS_vs_Young_PBS	Lmcd1	0.287652	0.581651	0.981065	5.33333	4.77778
Old_PBS_vs_Young_PBS	Kazn	0.287413	0.233645	0.945906	13.8889	12.6667
Old_PBS_vs_Young_PBS	Atg7	0.287281	0.289171	0.952581	12.8889	12.1111
Old_PBS_vs_Young_PBS	Entpd1	0.286985	0.0195772	0.477819	90.4444	81.2222
Old_PBS_vs_Young_PBS	Pdlim7	0.286415	0.127945	0.835853	28.1111	24.3333
Old_PBS_vs_Young_PBS	Dab2ip	0.286368	0.099551	0.800634	51.5556	46
Old_PBS_vs_Young_PBS	Dis3	0.286024	0.343544	0.960791	10	9.22222
Old_PBS_vs_Young_PBS	Rint1	0.285938	0.223201	0.939185	15.7778	13.8889
Old_PBS_vs_Young_PBS	Prmt3	0.285246	0.324307	0.958343	12.4444	11.1111
Old_PBS_vs_Young_PBS	Heatr1	0.285045	0.422751	0.97151	8.33333	7.55556
Old_PBS_vs_Young_PBS	Rubcn	0.28503	0.371112	0.963424	9.33333	8.66667
Old_PBS_vs_Young_PBS	Faap100	0.284966	0.30141	0.952581	13	12.1111
Old_PBS_vs_Young_PBS	Ppip5k1	0.284928	0.387156	0.966771	10.2222	9
Old_PBS_vs_Young_PBS	Creld1	0.284803	0.353384	0.960791	17.3333	16.2222
Old_PBS_vs_Young_PBS	Syt7	0.284748	0.235974	0.945906	21	18.4444
Old_PBS_vs_Young_PBS	Lemd2	0.284723	0.245779	0.945906	25.2222	21.7778
Old_PBS_vs_Young_PBS	Slc11a2	0.284551	0.46815	0.976324	6.22222	5.22222
Old_PBS_vs_Young_PBS	Esrra	0.284052	0.374538	0.963777	8	7.22222
Old_PBS_vs_Young_PBS	Mvp	0.283824	0.174442	0.902846	28.5556	25.3333
Old_PBS_vs_Young_PBS	BC017643	0.283667	0.289156	0.952581	11.6667	10.3333
Old_PBS_vs_Young_PBS	Pde3a	0.283559	0.00359203	0.189231	318.333	283.667
Old_PBS_vs_Young_PBS	Hsd17b7	0.283342	0.412103	0.97151	7	6.55556
Old_PBS_vs_Young_PBS	Tbp	0.283247	0.30761	0.952581	11.8889	10.3333
Old_PBS_vs_Young_PBS	Synj1	0.283241	0.104029	0.808281	50.7778	44.7778
Old_PBS_vs_Young_PBS	Tia1	0.283225	0.0197165	0.478387	98.3333	86.7778
Old_PBS_vs_Young_PBS	Ttc13	0.283064	0.315128	0.955788	12.3333	11.2222
Old_PBS_vs_Young_PBS	Flcn	0.282586	0.406343	0.97151	6.88889	5.88889
Old_PBS_vs_Young_PBS	Tmem189	0.282011	0.222107	0.939017	15.8889	13.8889
Old_PBS_vs_Young_PBS	Zfp704	0.281857	0.15605	0.881949	73.5556	64.7778
Old_PBS_vs_Young_PBS	N4bp3	0.281834	0.253046	0.947821	68.7778	65
Old_PBS_vs_Young_PBS	Soga1	0.281582	0.296947	0.952581	22.5556	19.7778
Old_PBS_vs_Young_PBS	Zfp395	0.280937	0.367378	0.963424	8.77778	7.66667
Old_PBS_vs_Young_PBS	Pyroxd1	0.280876	0.336392	0.960791	11.4444	10.8889
Old_PBS_vs_Young_PBS	Ubr3	0.280776	0.0372052	0.586428	55.5556	49.6667
Old_PBS_vs_Young_PBS	Ptpru	0.280633	0.196488	0.92727	41.6667	36.7778
Old_PBS_vs_Young_PBS	Mical3	0.280402	0.3341	0.960184	18	15.7778
Old_PBS_vs_Young_PBS	Crot	0.280103	0.240121	0.945906	19.4444	17.3333
Old_PBS_vs_Young_PBS	Zcchc7	0.279962	0.0227355	0.506185	126	108.222
Old_PBS_vs_Young_PBS	Il3ra	0.279486	0.3232	0.958343	22.4444	21.4444
Old_PBS_vs_Young_PBS	Szt2	0.279345	0.454953	0.971952	7	6.33333
Old_PBS_vs_Young_PBS	Spice1	0.279294	0.30721	0.952581	13.6667	12.7778
Old_PBS_vs_Young_PBS	Zyg11b	0.278744	0.0981071	0.798946	40.3333	35.2222
Old_PBS_vs_Young_PBS	Cdc14a	0.278645	0.298795	0.952581	10.8889	9.77778
Old_PBS_vs_Young_PBS	Utp20	0.278544	0.340231	0.960791	11.6667	9.88889
Old_PBS_vs_Young_PBS	Tmem175	0.278536	0.445058	0.971952	6	5.44444
Old_PBS_vs_Young_PBS	Tmem63a	0.278514	0.234862	0.945906	47.8889	44.6667
Old_PBS_vs_Young_PBS	Sox18	0.278402	0.233798	0.945906	201.556	175.889
Old_PBS_vs_Young_PBS	Tm6sf1	0.278191	0.0507011	0.656236	78.8889	72.5556
Old_PBS_vs_Young_PBS	Polg	0.278176	0.305878	0.952581	28.5556	25.5556
Old_PBS_vs_Young_PBS	Fam222b	0.277946	0.180372	0.907562	33.1111	27.8889
Old_PBS_vs_Young_PBS	Exoc8	0.277907	0.307116	0.952581	11.8889	10.7778
Old_PBS_vs_Young_PBS	St7l	0.277633	0.0867469	0.769733	34.5556	31
Old_PBS_vs_Young_PBS	Raph1	0.277601	0.0394403	0.599259	243.111	204.444
Old_PBS_vs_Young_PBS	Zfp821	0.277569	0.293173	0.952581	14.2222	13.1111
Old_PBS_vs_Young_PBS	Acer2	0.277003	0.0429436	0.619	467.556	419.556
Old_PBS_vs_Young_PBS	Ldha	0.276902	0.100895	0.80095	64.5556	62.4444
Old_PBS_vs_Young_PBS	Grrp1	0.2769	0.148122	0.864139	73.7778	67.1111
Old_PBS_vs_Young_PBS	Syt15	0.276685	0.330715	0.959693	22.4444	19.4444
Old_PBS_vs_Young_PBS	Wdr91	0.276429	0.454951	0.971952	6.66667	5.88889
Old_PBS_vs_Young_PBS	Psen2	0.276252	0.305797	0.952581	18.6667	16.7778
Old_PBS_vs_Young_PBS	Atl3	0.276159	0.178478	0.905503	24.1111	21.4444
Old_PBS_vs_Young_PBS	Mbtps2	0.275398	0.193548	0.925975	20	17.8889
Old_PBS_vs_Young_PBS	Abhd18	0.27533	0.333284	0.960184	11.6667	10.1111
Old_PBS_vs_Young_PBS	Mfsd10	0.275196	0.191525	0.925975	18.1111	15.8889
Old_PBS_vs_Young_PBS	Cpne2	0.275152	0.334647	0.960184	9.66667	8.88889
Old_PBS_vs_Young_PBS	Fgd5	0.275087	0.0247593	0.523034	127.667	114.556
Old_PBS_vs_Young_PBS	Pdia5	0.274252	0.356119	0.961167	10.4444	9.44444
Old_PBS_vs_Young_PBS	Casc3	0.274197	0.148136	0.864139	28.2222	26
Old_PBS_vs_Young_PBS	Map3k6	0.274044	0.492961	0.978923	13.7778	12.6667
Old_PBS_vs_Young_PBS	Decr2	0.274	0.396346	0.966771	7.88889	6.77778
Old_PBS_vs_Young_PBS	G6pc3	0.273898	0.336569	0.960791	10.6667	9.88889
Old_PBS_vs_Young_PBS	Rabggta	0.273316	0.432972	0.97151	8	7
Old_PBS_vs_Young_PBS	Atpaf1	0.273167	0.223625	0.939185	20.1111	17.7778
Old_PBS_vs_Young_PBS	Nadk	0.272634	0.121956	0.829548	33.1111	30.1111
Old_PBS_vs_Young_PBS	Faim	0.2726	0.258371	0.949641	16.6667	14.1111
Old_PBS_vs_Young_PBS	Cbfa2t3	0.272574	0.0368451	0.584973	255	216.111
Old_PBS_vs_Young_PBS	Fam214b	0.272566	0.392141	0.966771	13.4444	11
Old_PBS_vs_Young_PBS	Plekho1	0.272488	0.118006	0.829548	101.778	96.4444
Old_PBS_vs_Young_PBS	Atp13a2	0.272479	0.15386	0.875271	71.5556	66.6667
Old_PBS_vs_Young_PBS	Hk1	0.272385	0.177005	0.905503	36	31.7778
Old_PBS_vs_Young_PBS	Tulp3	0.272014	0.26407	0.952175	15.3333	14.2222
Old_PBS_vs_Young_PBS	Camk1	0.271666	0.0677836	0.717196	44.2222	39.2222
Old_PBS_vs_Young_PBS	Srcap	0.271648	0.198161	0.927853	19.8889	17.4444
Old_PBS_vs_Young_PBS	Cryzl1	0.271615	0.204876	0.928319	18.4444	16.6667
Old_PBS_vs_Young_PBS	Otud6b	0.271512	0.237673	0.945906	16.7778	15.4444
Old_PBS_vs_Young_PBS	Lmbrd2	0.271491	0.22095	0.938131	20.3333	17.7778
Old_PBS_vs_Young_PBS	Cep57l1	0.271487	0.502424	0.978923	5.11111	4.44444
Old_PBS_vs_Young_PBS	Med9	0.271422	0.361893	0.963424	9.77778	9
Old_PBS_vs_Young_PBS	Phactr1	0.271308	0.0567092	0.680533	78.8889	68.4444
Old_PBS_vs_Young_PBS	Ccdc97	0.271139	0.33909	0.960791	11.1111	9.77778
Old_PBS_vs_Young_PBS	Tex10	0.271055	0.361693	0.963424	10	9.22222
Old_PBS_vs_Young_PBS	Ninj1	0.270997	0.26103	0.95203	19.3333	17.4444
Old_PBS_vs_Young_PBS	Zfp322a	0.27063	0.201781	0.928319	33.5556	31
Old_PBS_vs_Young_PBS	Rab6b	0.270373	0.137762	0.857179	46.2222	41.2222
Old_PBS_vs_Young_PBS	Atp8a1	0.270347	0.048012	0.641454	112.556	98.8889
Old_PBS_vs_Young_PBS	Usp21	0.270057	0.405566	0.97151	8.33333	7.55556
Old_PBS_vs_Young_PBS	Sox17	0.269976	0.0516279	0.661136	228.889	205.333
Old_PBS_vs_Young_PBS	Lcor	0.269944	0.29704	0.952581	20.2222	18.5556
Old_PBS_vs_Young_PBS	Lrrc8c	0.269854	0.0279681	0.535334	133	125.444
Old_PBS_vs_Young_PBS	Pramef8	0.2697	0.499705	0.978923	5.66667	5.22222
Old_PBS_vs_Young_PBS	Ralgapa1	0.269514	0.0405835	0.606972	74.6667	69
Old_PBS_vs_Young_PBS	Man2b1	0.269424	0.299789	0.952581	31.7778	27.4444
Old_PBS_vs_Young_PBS	Nr2c1	0.269104	0.321134	0.958113	10.7778	9.55556
Old_PBS_vs_Young_PBS	Praf2	0.269012	0.448901	0.971952	7.55556	6.66667
Old_PBS_vs_Young_PBS	Hey1	0.268962	0.0596983	0.693244	124.556	116.667
Old_PBS_vs_Young_PBS	Ddx55	0.268905	0.262267	0.952165	20.6667	19.2222
Old_PBS_vs_Young_PBS	Nisch	0.268844	0.0794984	0.745337	207.778	188.667
Old_PBS_vs_Young_PBS	Taf1	0.268694	0.0972145	0.798873	44.8889	39.5556
Old_PBS_vs_Young_PBS	Zdhhc1	0.268617	0.405954	0.97151	8.33333	7.77778
Old_PBS_vs_Young_PBS	Ass1	0.268556	0.139512	0.858883	28.7778	25.8889
Old_PBS_vs_Young_PBS	Ttpal	0.268198	0.319114	0.957027	12.7778	11.7778
Old_PBS_vs_Young_PBS	Carf	0.268111	0.330513	0.959693	10.5556	9.33333
Old_PBS_vs_Young_PBS	Tex2	0.267941	0.45056	0.971952	8.55556	7.44444
Old_PBS_vs_Young_PBS	Serpinb1a	0.267886	0.219633	0.938131	48.3333	42.4444
Old_PBS_vs_Young_PBS	Usp54	0.267789	0.463062	0.976095	6.22222	5.44444
Old_PBS_vs_Young_PBS	Il10rb	0.267781	0.0618521	0.693244	45.3333	40.4444
Old_PBS_vs_Young_PBS	Usp37	0.267537	0.195383	0.92727	23.1111	20.5556
Old_PBS_vs_Young_PBS	Cep170	0.267468	0.0526335	0.669117	62.1111	56.8889
Old_PBS_vs_Young_PBS	Dtx3l	0.267228	0.0749269	0.734701	45	40.3333
Old_PBS_vs_Young_PBS	Setdb2	0.266919	0.518343	0.978923	5.44444	4.77778
Old_PBS_vs_Young_PBS	Sacs	0.266572	0.264495	0.952278	17.3333	15.3333
Old_PBS_vs_Young_PBS	Mtfr1	0.266395	0.45363	0.971952	7.33333	6.44444
Old_PBS_vs_Young_PBS	Dhx32	0.266282	0.377032	0.963884	8.88889	7.77778
Old_PBS_vs_Young_PBS	Mlycd	0.266164	0.419587	0.97151	10.8889	10.4444
Old_PBS_vs_Young_PBS	Usp24	0.26592	0.237414	0.945906	23.1111	20.5556
Old_PBS_vs_Young_PBS	Abca1	0.265715	0.342438	0.960791	12.4444	10.3333
Old_PBS_vs_Young_PBS	Zxdc	0.265515	0.371866	0.963424	10.6667	9.11111
Old_PBS_vs_Young_PBS	Zbtb41	0.265431	0.280208	0.952581	14.2222	12.7778
Old_PBS_vs_Young_PBS	Rab5b	0.265156	0.167615	0.896409	30.3333	29.2222
Old_PBS_vs_Young_PBS	Rtca	0.264744	0.349262	0.960791	11	10.3333
Old_PBS_vs_Young_PBS	Baiap2	0.264722	0.274923	0.952581	47.3333	40.8889
Old_PBS_vs_Young_PBS	Ckap4	0.264289	0.0740749	0.73297	46.7778	41.7778
Old_PBS_vs_Young_PBS	Brwd1	0.264047	0.212435	0.932769	36.5556	35.4444
Old_PBS_vs_Young_PBS	Hikeshi	0.263808	0.418892	0.97151	27.5556	26.1111
Old_PBS_vs_Young_PBS	Rangap1	0.263686	0.311892	0.953983	16.6667	15.1111
Old_PBS_vs_Young_PBS	Csnk1g1	0.263636	0.120019	0.829548	32.4444	29.1111
Old_PBS_vs_Young_PBS	Zmym5	0.263603	0.0856357	0.762164	67.5556	62.5556
Old_PBS_vs_Young_PBS	Specc1l	0.263518	0.280953	0.952581	39	37.1111
Old_PBS_vs_Young_PBS	Gas2l1	0.263476	0.311693	0.953861	22	18.4444
Old_PBS_vs_Young_PBS	Ilk	0.262965	0.207498	0.928534	44.4444	39.2222
Old_PBS_vs_Young_PBS	Edem1	0.26292	0.357675	0.961235	14.3333	12.5556
Old_PBS_vs_Young_PBS	Srgn	0.262892	0.18227	0.91097	427.778	402.444
Old_PBS_vs_Young_PBS	Adpgk	0.262684	0.313457	0.955096	12.8889	11.8889
Old_PBS_vs_Young_PBS	Ube3a	0.262533	0.0374152	0.586794	123.111	109.667
Old_PBS_vs_Young_PBS	Wdr12	0.26225	0.344325	0.960791	12.7778	11
Old_PBS_vs_Young_PBS	Mtm1	0.262212	0.234236	0.945906	19	17
Old_PBS_vs_Young_PBS	R3hcc1	0.262198	0.547711	0.978923	7	6.33333
Old_PBS_vs_Young_PBS	Nudcd3	0.262004	0.146135	0.863724	50.4444	45.1111
Old_PBS_vs_Young_PBS	Zfp60	0.261967	0.39178	0.966771	9.11111	8.44444
Old_PBS_vs_Young_PBS	Xpo4	0.261663	0.23448	0.945906	23.7778	22.2222
Old_PBS_vs_Young_PBS	Snrnp27	0.261237	0.272866	0.952581	36.2222	35
Old_PBS_vs_Young_PBS	Ube2j1	0.260423	0.245594	0.945906	19.2222	17.6667
Old_PBS_vs_Young_PBS	Cep135	0.260242	0.39916	0.966771	10.2222	9.66667
Old_PBS_vs_Young_PBS	Zfp438	0.260129	0.501446	0.978923	5.33333	5
Old_PBS_vs_Young_PBS	Crem	0.260053	0.285701	0.952581	21.4444	18.8889
Old_PBS_vs_Young_PBS	Tmem57	0.259914	0.108006	0.814821	47.2222	42.7778
Old_PBS_vs_Young_PBS	Map4	0.259846	0.191413	0.925975	79	67.5556
Old_PBS_vs_Young_PBS	Rbm6	0.259809	0.1232	0.830116	71.3333	66.1111
Old_PBS_vs_Young_PBS	Ylpm1	0.259663	0.0876782	0.772741	45	41
Old_PBS_vs_Young_PBS	Ccdc71	0.259657	0.397017	0.966771	13.7778	12.3333
Old_PBS_vs_Young_PBS	Snx27	0.259498	0.123958	0.830737	34.5556	31.3333
Old_PBS_vs_Young_PBS	Optn	0.25948	0.421635	0.97151	7.88889	7.11111
Old_PBS_vs_Young_PBS	G6pdx	0.259296	0.451856	0.971952	6.11111	5.66667
Old_PBS_vs_Young_PBS	Tmem55a	0.258913	0.271442	0.952581	15.1111	14
Old_PBS_vs_Young_PBS	Pdlim1	0.258779	0.0189625	0.4712	135.333	117.889
Old_PBS_vs_Young_PBS	Slc35d1	0.258266	0.384212	0.966771	10.7778	9.77778
Old_PBS_vs_Young_PBS	Slc25a30	0.257939	0.283619	0.952581	15.3333	14.2222
Old_PBS_vs_Young_PBS	Them4	0.257834	0.559363	0.978923	7.33333	7
Old_PBS_vs_Young_PBS	Cdc37l1	0.257681	0.0529075	0.669117	97.2222	90.2222
Old_PBS_vs_Young_PBS	Slc36a4	0.257646	0.310642	0.953178	18.7778	16.4444
Old_PBS_vs_Young_PBS	Mafg	0.25764	0.222866	0.939185	46.5556	43.4444
Old_PBS_vs_Young_PBS	Cerk	0.257206	0.206788	0.928534	37.5556	33.3333
Old_PBS_vs_Young_PBS	Dusp7	0.257124	0.109275	0.815516	58.5556	52.8889
Old_PBS_vs_Young_PBS	Cog7	0.257033	0.32306	0.958343	11.6667	10.7778
Old_PBS_vs_Young_PBS	Spopl	0.257009	0.141156	0.860262	47.7778	45.8889
Old_PBS_vs_Young_PBS	Ube2o	0.256861	0.370828	0.963424	13.7778	12.6667
Old_PBS_vs_Young_PBS	Tango2	0.256787	0.307478	0.952581	14	12.4444
Old_PBS_vs_Young_PBS	Lmbrd1	0.256447	0.103704	0.808281	59.2222	54.7778
Old_PBS_vs_Young_PBS	Cul7	0.256312	0.47056	0.976324	11.4444	9.77778
Old_PBS_vs_Young_PBS	Rhoc	0.256305	0.101291	0.801129	153	139.778
Old_PBS_vs_Young_PBS	Cgnl1	0.256211	0.411216	0.97151	12.4444	10.6667
Old_PBS_vs_Young_PBS	Aen	0.255864	0.394766	0.966771	11.2222	10.2222
Old_PBS_vs_Young_PBS	Ufd1	0.25545	0.20603	0.928534	28	26.1111
Old_PBS_vs_Young_PBS	Snap23	0.25544	0.140367	0.860262	35	32.8889
Old_PBS_vs_Young_PBS	Map1s	0.25523	0.263798	0.952175	21.3333	19.7778
Old_PBS_vs_Young_PBS	Smim13	0.255125	0.36683	0.963424	12.2222	11.3333
Old_PBS_vs_Young_PBS	Dbr1	0.255107	0.473238	0.976324	8.77778	7.66667
Old_PBS_vs_Young_PBS	Rai1	0.254977	0.22514	0.939475	31.5556	27.8889
Old_PBS_vs_Young_PBS	Usp31	0.254808	0.444241	0.971952	15.4444	13.2222
Old_PBS_vs_Young_PBS	P2rx7	0.254802	0.141652	0.860262	34.2222	30.1111
Old_PBS_vs_Young_PBS	Igf1r	0.254737	0.0247705	0.523034	113.556	102.222
Old_PBS_vs_Young_PBS	Nsfl1c	0.254626	0.171353	0.898349	32.3333	29.8889
Old_PBS_vs_Young_PBS	Klf11	0.254431	0.385093	0.966771	20.5556	17.2222
Old_PBS_vs_Young_PBS	Anxa3	0.2543	0.01756	0.455606	232.444	223.222
Old_PBS_vs_Young_PBS	Uhrf1bp1l	0.254215	0.37622	0.963884	11.1111	9.88889
Old_PBS_vs_Young_PBS	Fam124a	0.254121	0.306568	0.952581	12	11
Old_PBS_vs_Young_PBS	Cpeb3	0.253971	0.357995	0.961235	11.5556	9.88889
Old_PBS_vs_Young_PBS	Sept2	0.253961	0.454499	0.971952	7.11111	6.22222
Old_PBS_vs_Young_PBS	Trp53bp1	0.253937	0.406933	0.97151	12.6667	12.3333
Old_PBS_vs_Young_PBS	Nktr	0.253908	0.0090231	0.317672	186.889	166.444
Old_PBS_vs_Young_PBS	Lmf2	0.253702	0.186183	0.919359	33.7778	31
Old_PBS_vs_Young_PBS	Dusp22	0.253676	0.397393	0.966771	9.22222	8.33333
Old_PBS_vs_Young_PBS	Gzf1	0.253564	0.460909	0.975566	8.88889	8.66667
Old_PBS_vs_Young_PBS	Ubtf	0.253518	0.106521	0.811703	69.1111	63.8889
Old_PBS_vs_Young_PBS	Reep4	0.253482	0.501635	0.978923	6.33333	6.22222
Old_PBS_vs_Young_PBS	Ptgr2	0.25345	0.353807	0.960791	13.6667	13.2222
Old_PBS_vs_Young_PBS	Rc3h2	0.253231	0.0717099	0.723999	69.3333	62.4444
Old_PBS_vs_Young_PBS	Brat1	0.253189	0.427018	0.97151	9.55556	8.77778
Old_PBS_vs_Young_PBS	Polr3h	0.253007	0.502951	0.978923	6.44444	6
Old_PBS_vs_Young_PBS	Tmem241	0.252897	0.442245	0.971952	9.44444	8.11111
Old_PBS_vs_Young_PBS	Katnbl1	0.252831	0.351319	0.960791	19.7778	18
Old_PBS_vs_Young_PBS	Cd2bp2	0.252757	0.35352	0.960791	14.4444	12.6667
Old_PBS_vs_Young_PBS	Zfp617	0.252321	0.29771	0.952581	13.5556	12.3333
Old_PBS_vs_Young_PBS	Dcaf10	0.252005	0.223883	0.939185	21.6667	19.7778
Old_PBS_vs_Young_PBS	Ccpg1	0.251879	0.344047	0.960791	19.1111	18.2222
Old_PBS_vs_Young_PBS	Setd3	0.251878	0.115794	0.824582	40.8889	38.5556
Old_PBS_vs_Young_PBS	Stox2	0.251868	0.308924	0.952671	26.7778	24.2222
Old_PBS_vs_Young_PBS	Bbc3	0.251832	0.326841	0.958343	20.2222	18.8889
Old_PBS_vs_Young_PBS	Dicer1	0.251745	0.11562	0.824582	66.8889	59.5556
Old_PBS_vs_Young_PBS	Sacm1l	0.251644	0.175677	0.904575	30.7778	28.3333
Old_PBS_vs_Young_PBS	Homer3	0.25162	0.299536	0.952581	29.1111	26.7778
Old_PBS_vs_Young_PBS	Scamp3	0.251505	0.159083	0.886019	33.4444	29.4444
Old_PBS_vs_Young_PBS	Krba1	0.251501	0.464534	0.976324	6.66667	6.22222
Old_PBS_vs_Young_PBS	Fopnl	0.251498	0.279442	0.952581	21	20.3333
Old_PBS_vs_Young_PBS	Pabpn1	0.251019	0.113635	0.823958	40.2222	36.3333
Old_PBS_vs_Young_PBS	Sgip1	0.250904	0.194477	0.92695	47.1111	40.5556
Old_PBS_vs_Young_PBS	Wbp1l	0.250871	0.344508	0.960791	19.8889	17
Old_PBS_vs_Young_PBS	Large1	0.250788	0.283237	0.952581	14.3333	13.2222
Old_PBS_vs_Young_PBS	Ldlrad4	0.250533	0.429699	0.97151	10.1111	9.55556
Old_PBS_vs_Young_PBS	Fxr1	0.250528	0.0837956	0.754066	54.1111	50
Old_PBS_vs_Young_PBS	Vps18	0.250494	0.431165	0.97151	11.2222	10.5556
Old_PBS_vs_Young_PBS	Sh2b3	0.250405	0.121524	0.829548	44	39.8889
Old_PBS_vs_Young_PBS	Ankmy2	0.250295	0.298084	0.952581	16.5556	15.1111
Old_PBS_vs_Young_PBS	Lyrm1	0.250092	0.55604	0.978923	6.55556	5.33333
Old_PBS_vs_Young_PBS	Ago2	0.249934	0.0644536	0.703527	72	66.3333
Old_PBS_vs_Young_PBS	Zfp654	0.249924	0.341313	0.960791	14.4444	13.5556
Old_PBS_vs_Young_PBS	Pdlim5	0.249644	0.0619767	0.693244	120.556	108.667
Old_PBS_vs_Young_PBS	Tmem44	0.249606	0.295632	0.952581	89	77.8889
Old_PBS_vs_Young_PBS	Adipor2	0.249565	0.0725542	0.728327	84.5556	76.2222
Old_PBS_vs_Young_PBS	Epb41l2	0.249209	0.0436635	0.622642	147.889	132.444
Old_PBS_vs_Young_PBS	Nsg1	0.249055	0.0230398	0.509222	109.778	101.556
Old_PBS_vs_Young_PBS	Nsd3	0.248862	0.0420436	0.612687	89.8889	83
Old_PBS_vs_Young_PBS	Gbp9	0.248743	0.322282	0.958113	50.4444	49
Old_PBS_vs_Young_PBS	Rara	0.248694	0.242012	0.945906	37.1111	35
Old_PBS_vs_Young_PBS	Mto1	0.248556	0.478548	0.977157	8.11111	7.55556
Old_PBS_vs_Young_PBS	Pds5a	0.24836	0.0400697	0.600794	73.2222	65.3333
Old_PBS_vs_Young_PBS	Ubash3b	0.248172	0.468912	0.976324	10.2222	8.77778
Old_PBS_vs_Young_PBS	Pcp4l1	0.248168	0.130372	0.842807	79.1111	72.1111
Old_PBS_vs_Young_PBS	Msh6	0.248153	0.524752	0.978923	6.33333	5.88889
Old_PBS_vs_Young_PBS	Adamts10	0.248099	0.465322	0.976324	24.3333	22
Old_PBS_vs_Young_PBS	Slc25a22	0.247946	0.528778	0.978923	5.55556	5.11111
Old_PBS_vs_Young_PBS	Acap3	0.247649	0.515213	0.978923	11.2222	9.88889
Old_PBS_vs_Young_PBS	Chd9	0.247585	0.19265	0.925975	46.8889	41.7778
Old_PBS_vs_Young_PBS	Herc1	0.247583	0.109979	0.816552	99.1111	89
Old_PBS_vs_Young_PBS	Ptges2	0.247396	0.512081	0.978923	6.33333	5.88889
Old_PBS_vs_Young_PBS	Pnisr	0.247266	0.021144	0.491638	201.444	181.333
Old_PBS_vs_Young_PBS	Ltbp1	0.247035	0.169322	0.898349	45.4444	41.4444
Old_PBS_vs_Young_PBS	Zfp451	0.246918	0.114273	0.824579	47.4444	43.8889
Old_PBS_vs_Young_PBS	Mpnd	0.246875	0.527061	0.978923	9.66667	9.33333
Old_PBS_vs_Young_PBS	Trp53i11	0.246849	0.305088	0.952581	21.1111	19.7778
Old_PBS_vs_Young_PBS	Hs2st1	0.246739	0.283	0.952581	16	14.5556
Old_PBS_vs_Young_PBS	Sec31a	0.246705	0.0873301	0.771492	62.4444	54.8889
Old_PBS_vs_Young_PBS	Gpr107	0.24663	0.159443	0.886744	34.6667	31.8889
Old_PBS_vs_Young_PBS	Zfp932	0.246429	0.500766	0.978923	7.11111	6.33333
Old_PBS_vs_Young_PBS	Mtpap	0.246409	0.285489	0.952581	17.6667	16.8889
Old_PBS_vs_Young_PBS	Hyou1	0.246268	0.350731	0.960791	12.8889	11.6667
Old_PBS_vs_Young_PBS	Poc1b	0.246057	0.392716	0.966771	11.1111	9.66667
Old_PBS_vs_Young_PBS	Tjap1	0.245738	0.470129	0.976324	7.55556	7.11111
Old_PBS_vs_Young_PBS	Eng	0.245728	0.349643	0.960791	673.556	591
Old_PBS_vs_Young_PBS	Cnih4	0.245341	0.327237	0.958343	62.2222	62.4444
Old_PBS_vs_Young_PBS	Mical1	0.24526	0.531972	0.978923	7	6.22222
Old_PBS_vs_Young_PBS	Hyal1	0.245196	0.561676	0.979486	14.5556	12.7778
Old_PBS_vs_Young_PBS	Fam149a	0.245162	0.521398	0.978923	5.22222	5
Old_PBS_vs_Young_PBS	Nfatc1	0.244696	0.20005	0.927853	46.1111	40.8889
Old_PBS_vs_Young_PBS	Msantd4	0.244143	0.426968	0.97151	13.3333	11.8889
Old_PBS_vs_Young_PBS	Pigt	0.244104	0.335717	0.960184	24.1111	23.2222
Old_PBS_vs_Young_PBS	Zswim8	0.244067	0.191981	0.925975	40.5556	38.2222
Old_PBS_vs_Young_PBS	Ccar2	0.244019	0.414172	0.97151	10.6667	9.66667
Old_PBS_vs_Young_PBS	Mtmr1	0.243999	0.428623	0.97151	12.5556	11.8889
Old_PBS_vs_Young_PBS	Gprasp1	0.243871	0.209077	0.930398	21.5556	19.7778
Old_PBS_vs_Young_PBS	Mcm6	0.243568	0.350099	0.960791	13	11.3333
Old_PBS_vs_Young_PBS	Vmac	0.243353	0.508895	0.978923	6.55556	5.77778
Old_PBS_vs_Young_PBS	Tep1	0.243213	0.520629	0.978923	5.11111	4.77778
Old_PBS_vs_Young_PBS	Fosl2	0.243143	0.433051	0.97151	18.6667	20.8889
Old_PBS_vs_Young_PBS	Il13ra1	0.243071	0.467798	0.976324	11.8889	11
Old_PBS_vs_Young_PBS	Tcirg1	0.243069	0.295175	0.952581	16.8889	15.3333
Old_PBS_vs_Young_PBS	Rrnad1	0.243	0.285577	0.952581	18.6667	17.4444
Old_PBS_vs_Young_PBS	Mib1	0.242743	0.0917113	0.779349	56.7778	51
Old_PBS_vs_Young_PBS	Hoxb4	0.24272	0.127952	0.835853	43.6667	39.2222
Old_PBS_vs_Young_PBS	Pelp1	0.242391	0.479532	0.977157	9.33333	9.22222
Old_PBS_vs_Young_PBS	Dpp8	0.24239	0.0741875	0.73297	63	59
Old_PBS_vs_Young_PBS	Eef2k	0.24233	0.4809	0.97811	10.7778	9.55556
Old_PBS_vs_Young_PBS	Trim24	0.242174	0.268792	0.952581	41.5556	41.3333
Old_PBS_vs_Young_PBS	Rprd1a	0.24201	0.406657	0.97151	10.1111	9
Old_PBS_vs_Young_PBS	Uhrf2	0.241843	0.0487387	0.644182	82.7778	76.2222
Old_PBS_vs_Young_PBS	Dhdh	0.241834	0.313418	0.955096	18.3333	17.4444
Old_PBS_vs_Young_PBS	Pole4	0.241578	0.413209	0.97151	12.7778	11.7778
Old_PBS_vs_Young_PBS	Scrn3	0.24157	0.522178	0.978923	5.66667	4.88889
Old_PBS_vs_Young_PBS	Lonp1	0.241057	0.412401	0.97151	11.3333	10.4444
Old_PBS_vs_Young_PBS	Irak2	0.241041	0.398195	0.966771	11.8889	10.7778
Old_PBS_vs_Young_PBS	Stim1	0.240977	0.282683	0.952581	21.8889	19.8889
Old_PBS_vs_Young_PBS	Cdc27	0.24076	0.323263	0.958343	20.5556	18.6667
Old_PBS_vs_Young_PBS	Rnf141	0.240724	0.131328	0.842807	101.667	94.6667
Old_PBS_vs_Young_PBS	Ppp5c	0.240456	0.460417	0.975343	12.4444	11.7778
Old_PBS_vs_Young_PBS	AI987944	0.240409	0.411282	0.97151	9.55556	8.88889
Old_PBS_vs_Young_PBS	H2-Q7	0.240234	0.374453	0.963777	554.111	475.222
Old_PBS_vs_Young_PBS	Crebzf	0.239734	0.121367	0.829548	51.8889	49
Old_PBS_vs_Young_PBS	Mterf4	0.239694	0.539992	0.978923	6.66667	6
Old_PBS_vs_Young_PBS	Camk2d	0.239634	0.0373424	0.586428	132	123.778
Old_PBS_vs_Young_PBS	Lman2	0.239622	0.0926012	0.784703	61.4444	56.8889
Old_PBS_vs_Young_PBS	Pdia6	0.239525	0.111666	0.821322	136.556	126
Old_PBS_vs_Young_PBS	Ermp1	0.2394	0.293543	0.952581	18.3333	16.3333
Old_PBS_vs_Young_PBS	Pikfyve	0.239351	0.177947	0.905503	29.3333	27
Old_PBS_vs_Young_PBS	Ppm1a	0.238771	0.0559409	0.679201	84.2222	75.6667
Old_PBS_vs_Young_PBS	Pld1	0.238714	0.380427	0.964744	11.7778	10.7778
Old_PBS_vs_Young_PBS	Irak4	0.238613	0.334579	0.960184	15.5556	13.6667
Old_PBS_vs_Young_PBS	Emp3	0.23852	0.390874	0.966771	28.3333	30.1111
Old_PBS_vs_Young_PBS	Acox1	0.238402	0.254942	0.948337	26.3333	24.3333
Old_PBS_vs_Young_PBS	Keap1	0.238246	0.169519	0.898349	40.7778	37.6667
Old_PBS_vs_Young_PBS	Zfp248	0.238163	0.506074	0.978923	6.44444	6
Old_PBS_vs_Young_PBS	Tmem181a	0.238117	0.302256	0.952581	22	19.8889
Old_PBS_vs_Young_PBS	Ccdc157	0.238097	0.454927	0.971952	8.66667	7.77778
Old_PBS_vs_Young_PBS	Ehbp1l1	0.237731	0.395161	0.966771	26	23.6667
Old_PBS_vs_Young_PBS	Aifm1	0.237644	0.447713	0.971952	12.3333	11.1111
Old_PBS_vs_Young_PBS	Ap3m1	0.237592	0.273839	0.952581	39.5556	36.2222
Old_PBS_vs_Young_PBS	Rnf103	0.237486	0.282673	0.952581	20.2222	18.8889
Old_PBS_vs_Young_PBS	Dlgap4	0.237348	0.242437	0.945906	50.7778	46.8889
Old_PBS_vs_Young_PBS	Zfp516	0.237132	0.218829	0.938131	28.1111	26.3333
Old_PBS_vs_Young_PBS	Rbm5	0.237043	0.0712147	0.72213	114.111	104.111
Old_PBS_vs_Young_PBS	Nop2	0.237	0.55256	0.978923	7	6.22222
Old_PBS_vs_Young_PBS	Usp22	0.237	0.167764	0.896409	41.8889	37.3333
Old_PBS_vs_Young_PBS	Abl1	0.236829	0.294355	0.952581	24.4444	22.8889
Old_PBS_vs_Young_PBS	Sh3gl1	0.23674	0.408606	0.97151	11.3333	11.1111
Old_PBS_vs_Young_PBS	Rpap1	0.236466	0.486001	0.978923	7.22222	6.44444
Old_PBS_vs_Young_PBS	Alkbh8	0.236452	0.285316	0.952581	17.7778	16.4444
Old_PBS_vs_Young_PBS	Bmyc	0.236263	0.304209	0.952581	28.2222	27.6667
Old_PBS_vs_Young_PBS	Tspan2	0.236154	0.12654	0.833587	87.1111	80.2222
Old_PBS_vs_Young_PBS	Mcam	0.236063	0.218745	0.938131	240.667	213.222
Old_PBS_vs_Young_PBS	Ric8a	0.235842	0.37484	0.963777	22.5556	22.1111
Old_PBS_vs_Young_PBS	Lancl2	0.235829	0.513845	0.978923	6.55556	6.22222
Old_PBS_vs_Young_PBS	Ehd1	0.235717	0.239971	0.945906	167.444	156.333
Old_PBS_vs_Young_PBS	Itpr3	0.235707	0.478355	0.977157	32.1111	27.4444
Old_PBS_vs_Young_PBS	Trim35	0.235638	0.0381598	0.591456	132.222	127.444
Old_PBS_vs_Young_PBS	Tmem170b	0.235625	0.397664	0.966771	13.2222	12
Old_PBS_vs_Young_PBS	Serpinb9	0.23547	0.108982	0.815483	60.2222	56.4444
Old_PBS_vs_Young_PBS	Tbc1d4	0.235204	0.427851	0.97151	14.4444	13.5556
Old_PBS_vs_Young_PBS	Pgghg	0.235077	0.509314	0.978923	6.55556	6.22222
Old_PBS_vs_Young_PBS	Adgre5	0.234696	0.21342	0.932769	661.222	589
Old_PBS_vs_Young_PBS	Zbtb14	0.234649	0.334421	0.960184	14.8889	13
Old_PBS_vs_Young_PBS	Pigh	0.234599	0.395782	0.966771	10.2222	9.22222
Old_PBS_vs_Young_PBS	Zfp335	0.234313	0.516905	0.978923	5.88889	5.33333
Old_PBS_vs_Young_PBS	Ncbp1	0.234191	0.28856	0.952581	16.1111	14.8889
Old_PBS_vs_Young_PBS	Bloc1s5	0.234071	0.452194	0.971952	10.2222	9.33333
Old_PBS_vs_Young_PBS	Hap1	0.234063	0.406516	0.97151	10.1111	9.55556
Old_PBS_vs_Young_PBS	Dbt	0.233888	0.509045	0.978923	8.77778	8.22222
Old_PBS_vs_Young_PBS	Rnf168	0.233671	0.202497	0.928319	28.4444	27.1111
Old_PBS_vs_Young_PBS	Tgfb1i1	0.23357	0.103142	0.805628	111.556	112
Old_PBS_vs_Young_PBS	Trappc9	0.23356	0.434502	0.97151	19.6667	17.8889
Old_PBS_vs_Young_PBS	Dnmt1	0.233554	0.30398	0.952581	24.6667	23.4444
Old_PBS_vs_Young_PBS	Sec14l1	0.233488	0.0970261	0.798873	123.778	111.667
Old_PBS_vs_Young_PBS	Uggt1	0.233469	0.217839	0.938131	34	30.6667
Old_PBS_vs_Young_PBS	Tardbp	0.232958	0.131291	0.842807	105.444	93.4444
Old_PBS_vs_Young_PBS	Map3k14	0.23293	0.55865	0.978923	5.33333	5.11111
Old_PBS_vs_Young_PBS	Unc5b	0.232789	0.455756	0.972197	12.5556	12.1111
Old_PBS_vs_Young_PBS	Wdr45	0.23275	0.447108	0.971952	11.2222	11.7778
Old_PBS_vs_Young_PBS	Nsd2	0.232548	0.258955	0.950828	32.7778	30.4444
Old_PBS_vs_Young_PBS	Rffl	0.232351	0.45633	0.97252	8.11111	7.44444
Old_PBS_vs_Young_PBS	Banp	0.232335	0.346095	0.960791	25.3333	22.1111
Old_PBS_vs_Young_PBS	Sephs2	0.232285	0.434056	0.97151	9.55556	9
Old_PBS_vs_Young_PBS	Phf1	0.232157	0.345902	0.960791	25	22.7778
Old_PBS_vs_Young_PBS	Crip1	0.232	0.295064	0.952581	362.667	320.444
Old_PBS_vs_Young_PBS	Asxl2	0.231839	0.148558	0.864228	57.1111	53.6667
Old_PBS_vs_Young_PBS	Wwc2	0.231743	0.076727	0.737308	168.333	159
Old_PBS_vs_Young_PBS	Dld	0.231462	0.185581	0.918052	27.2222	24.8889
Old_PBS_vs_Young_PBS	Man1b1	0.231443	0.342994	0.960791	19.3333	17.6667
Old_PBS_vs_Young_PBS	Dennd1a	0.231435	0.304027	0.952581	25.1111	22.3333
Old_PBS_vs_Young_PBS	Zc3h7a	0.23121	0.0481773	0.641454	81.3333	77.1111
Old_PBS_vs_Young_PBS	Setx	0.231201	0.195431	0.92727	33.1111	30.8889
Old_PBS_vs_Young_PBS	Reps1	0.231021	0.350666	0.960791	28.5556	28.1111
Old_PBS_vs_Young_PBS	Metap1d	0.230695	0.464015	0.976324	10.3333	9.44444
Old_PBS_vs_Young_PBS	Cand1	0.23057	0.204813	0.928319	27.3333	25
Old_PBS_vs_Young_PBS	Vcl	0.230145	0.0552447	0.678183	141.778	131.111
Old_PBS_vs_Young_PBS	Ago3	0.229951	0.209032	0.930398	45.3333	42.4444
Old_PBS_vs_Young_PBS	Ap4e1	0.229677	0.413679	0.97151	12.6667	12
Old_PBS_vs_Young_PBS	Samhd1	0.229588	0.143704	0.860262	78.5556	68.3333
Old_PBS_vs_Young_PBS	Med23	0.229545	0.375669	0.963884	12.8889	11.7778
Old_PBS_vs_Young_PBS	Papss1	0.22952	0.320496	0.957869	16.2222	15.3333
Old_PBS_vs_Young_PBS	N4bp1	0.2294	0.0836899	0.754066	80.1111	74.3333
Old_PBS_vs_Young_PBS	Tbkbp1	0.229243	0.403308	0.970905	35.2222	30.7778
Old_PBS_vs_Young_PBS	Fam172a	0.229191	0.225127	0.939475	25	23.3333
Old_PBS_vs_Young_PBS	Ptges3	0.229091	0.386387	0.966771	118	116.667
Old_PBS_vs_Young_PBS	Lrwd1	0.228718	0.517856	0.978923	7.11111	6.77778
Old_PBS_vs_Young_PBS	Ttll5	0.228607	0.618958	0.984765	5.11111	5.11111
Old_PBS_vs_Young_PBS	Zc3h8	0.228566	0.524843	0.978923	5.66667	5.33333
Old_PBS_vs_Young_PBS	Csgalnact2	0.228455	0.333961	0.960184	16.7778	15.1111
Old_PBS_vs_Young_PBS	Cog1	0.228425	0.377705	0.964149	12.3333	11.2222
Old_PBS_vs_Young_PBS	Pom121	0.228321	0.186327	0.91969	28.1111	26.1111
Old_PBS_vs_Young_PBS	Madd	0.228149	0.31716	0.956112	27.5556	26.4444
Old_PBS_vs_Young_PBS	Hars	0.228114	0.414311	0.97151	14.6667	15.1111
Old_PBS_vs_Young_PBS	Wdr82	0.228061	0.268142	0.952581	28.4444	25.5556
Old_PBS_vs_Young_PBS	Zbtb18	0.227996	0.292164	0.952581	42.7778	39.3333
Old_PBS_vs_Young_PBS	Nol12	0.22797	0.461128	0.975566	11.5556	10.1111
Old_PBS_vs_Young_PBS	Pdlim2	0.22761	0.210469	0.931738	34.3333	32.6667
Old_PBS_vs_Young_PBS	Zfp207	0.227554	0.125716	0.833587	103	95.3333
Old_PBS_vs_Young_PBS	Slc6a8	0.22744	0.475247	0.976832	8.66667	7.77778
Old_PBS_vs_Young_PBS	Tmem260	0.227339	0.309224	0.952889	21.4444	20.8889
Old_PBS_vs_Young_PBS	Npat	0.227308	0.364475	0.963424	18.6667	17.1111
Old_PBS_vs_Young_PBS	Cavin3	0.227189	0.307746	0.952581	32.8889	30.7778
Old_PBS_vs_Young_PBS	Tpd52	0.227181	0.335036	0.960184	18.1111	16.5556
Old_PBS_vs_Young_PBS	Slc35a4	0.226953	0.378545	0.964149	24.2222	23.8889
Old_PBS_vs_Young_PBS	Dnajb9	0.226624	0.190891	0.92538	34.6667	33
Old_PBS_vs_Young_PBS	Map2k1	0.226514	0.308022	0.95264	17.3333	16.1111
Old_PBS_vs_Young_PBS	Ampd3	0.226428	0.208808	0.930398	35.1111	31.6667
Old_PBS_vs_Young_PBS	Lasp1	0.226402	0.107711	0.81422	81.2222	73.8889
Old_PBS_vs_Young_PBS	Tuba1a	0.226385	0.0820763	0.754066	206	190.889
Old_PBS_vs_Young_PBS	P4ha1	0.226383	0.521524	0.978923	19.8889	19.4444
Old_PBS_vs_Young_PBS	Tmem67	0.226338	0.548504	0.978923	7.88889	7.55556
Old_PBS_vs_Young_PBS	Myo1d	0.226275	0.298409	0.952581	39.2222	37.7778
Old_PBS_vs_Young_PBS	Atxn1	0.226239	0.0999421	0.80095	68.5556	65
Old_PBS_vs_Young_PBS	Tsen34	0.226082	0.105524	0.811217	44.3333	41.6667
Old_PBS_vs_Young_PBS	Tmem71	0.226081	0.247687	0.945906	28.4444	25.8889
Old_PBS_vs_Young_PBS	Phf6	0.22597	0.305394	0.952581	29.7778	28.8889
Old_PBS_vs_Young_PBS	Gab3	0.225904	0.523321	0.978923	6.44444	6.22222
Old_PBS_vs_Young_PBS	Sema3f	0.22574	0.172682	0.900538	170.444	150.444
Old_PBS_vs_Young_PBS	Dhcr24	0.225671	0.407233	0.97151	43.5556	38.6667
Old_PBS_vs_Young_PBS	Rcc1l	0.225525	0.545971	0.978923	5.88889	5.33333
Old_PBS_vs_Young_PBS	Zmynd11	0.225049	0.0304102	0.551338	133.556	125.778
Old_PBS_vs_Young_PBS	Clptm1l	0.224675	0.288009	0.952581	27.2222	24.3333
Old_PBS_vs_Young_PBS	Plin3	0.22458	0.340338	0.960791	16.5556	15.5556
Old_PBS_vs_Young_PBS	Fam193b	0.224281	0.188334	0.922146	42.2222	40.1111
Old_PBS_vs_Young_PBS	Cxcl16	0.224264	0.396597	0.966771	12.4444	11.3333
Old_PBS_vs_Young_PBS	Mon2	0.224203	0.119568	0.829548	57.7778	54.4444
Old_PBS_vs_Young_PBS	Zfp952	0.224179	0.489866	0.978923	11	9.77778
Old_PBS_vs_Young_PBS	Nudt16	0.22413	0.437657	0.97151	9.55556	8.77778
Old_PBS_vs_Young_PBS	Jade1	0.224014	0.24261	0.945906	30.7778	27.6667
Old_PBS_vs_Young_PBS	Pan2	0.223899	0.341864	0.960791	17.3333	16.2222
Old_PBS_vs_Young_PBS	Prkcd	0.223781	0.473406	0.976324	8.55556	8
Old_PBS_vs_Young_PBS	Klhl18	0.223735	0.340344	0.960791	18.8889	17.5556
Old_PBS_vs_Young_PBS	Prkab2	0.223618	0.392864	0.966771	13.4444	12
Old_PBS_vs_Young_PBS	Tead1	0.223475	0.507929	0.978923	9.44444	9.11111
Old_PBS_vs_Young_PBS	Trim8	0.223435	0.126089	0.833587	118.333	110.111
Old_PBS_vs_Young_PBS	Slc25a1	0.223381	0.35178	0.960791	15.4444	14.1111
Old_PBS_vs_Young_PBS	Rnf31	0.223345	0.493368	0.978923	24.8889	22.5556
Old_PBS_vs_Young_PBS	Arhgef40	0.222947	0.470839	0.976324	18.2222	16.4444
Old_PBS_vs_Young_PBS	Preb	0.222934	0.385479	0.966771	22.6667	20.7778
Old_PBS_vs_Young_PBS	Tbc1d13	0.222877	0.545544	0.978923	10.2222	9.44444
Old_PBS_vs_Young_PBS	Gan	0.222818	0.31496	0.955788	19.6667	17.8889
Old_PBS_vs_Young_PBS	Wdr53	0.222811	0.59072	0.981299	6.11111	5.66667
Old_PBS_vs_Young_PBS	Nus1	0.222618	0.166483	0.894541	42.3333	39.4444
Old_PBS_vs_Young_PBS	C2cd2	0.222445	0.308715	0.952671	45.4444	40.2222
Old_PBS_vs_Young_PBS	Nol4l	0.222262	0.348163	0.960791	17.3333	16.1111
Old_PBS_vs_Young_PBS	Pja1	0.222177	0.327521	0.958408	17.8889	15.8889
Old_PBS_vs_Young_PBS	Slc43a3	0.222104	0.0609875	0.693244	383.778	351.333
Old_PBS_vs_Young_PBS	Vwa8	0.221903	0.467499	0.976324	9.22222	8.33333
Old_PBS_vs_Young_PBS	Smyd2	0.221857	0.474318	0.976632	8.66667	8
Old_PBS_vs_Young_PBS	Uty	0.221823	0.243905	0.945906	24.7778	23.3333
Old_PBS_vs_Young_PBS	Aff1	0.221651	0.122886	0.829548	55	52
Old_PBS_vs_Young_PBS	Dedd2	0.221372	0.535081	0.978923	5.88889	5.66667
Old_PBS_vs_Young_PBS	Zfp738	0.22131	0.393741	0.966771	18.8889	17.8889
Old_PBS_vs_Young_PBS	Ubald2	0.221046	0.100959	0.80095	81.2222	72.8889
Old_PBS_vs_Young_PBS	Hps4	0.221042	0.444675	0.971952	9.22222	8.77778
Old_PBS_vs_Young_PBS	Gfm2	0.221011	0.430738	0.97151	11.2222	10.7778
Old_PBS_vs_Young_PBS	Arfgef2	0.220913	0.391712	0.966771	13.8889	12.7778
Old_PBS_vs_Young_PBS	Mogs	0.220873	0.477668	0.977157	11.4444	10.2222
Old_PBS_vs_Young_PBS	Lbx2	0.220822	0.516165	0.978923	8.44444	8
Old_PBS_vs_Young_PBS	Rpp30	0.220779	0.615412	0.984021	8	8.77778
Old_PBS_vs_Young_PBS	Atf7	0.220699	0.0875409	0.772741	75.1111	70.4444
Old_PBS_vs_Young_PBS	Nmt1	0.220552	0.314911	0.955788	23.7778	22.5556
Old_PBS_vs_Young_PBS	Usp4	0.220169	0.414332	0.97151	43.4444	41.2222
Old_PBS_vs_Young_PBS	Mtmr11	0.220145	0.543617	0.978923	5.88889	5.55556
Old_PBS_vs_Young_PBS	Zfp740	0.220047	0.262936	0.952165	32.1111	30.7778
Old_PBS_vs_Young_PBS	Pigf	0.220007	0.5133	0.978923	7.77778	7
Old_PBS_vs_Young_PBS	Jade2	0.219877	0.280149	0.952581	34.7778	30.5556
Old_PBS_vs_Young_PBS	Phc2	0.219813	0.222071	0.939017	61.2222	57.4444
Old_PBS_vs_Young_PBS	Hecw2	0.219753	0.193403	0.925975	144.667	134.333
Old_PBS_vs_Young_PBS	Grip2	0.219666	0.53609	0.978923	6.22222	5.66667
Old_PBS_vs_Young_PBS	Zswim9	0.219457	0.565598	0.97992	6.88889	6.44444
Old_PBS_vs_Young_PBS	H2-K1	0.219404	0.240762	0.945906	1821.33	1580.22
Old_PBS_vs_Young_PBS	Plekha8	0.219348	0.410384	0.97151	15.8889	15
Old_PBS_vs_Young_PBS	Trim3	0.21917	0.36942	0.963424	15.2222	14.7778
Old_PBS_vs_Young_PBS	Ciart	0.219071	0.318924	0.957027	17.2222	15.5556
Old_PBS_vs_Young_PBS	Kdm3a	0.219065	0.246209	0.945906	28.8889	28
Old_PBS_vs_Young_PBS	Zfp846	0.219046	0.434184	0.97151	14	12.8889
Old_PBS_vs_Young_PBS	Papd5	0.218793	0.252463	0.947821	31.4444	29.1111
Old_PBS_vs_Young_PBS	Btbd9	0.218444	0.398748	0.966771	15.7778	15.3333
Old_PBS_vs_Young_PBS	Akap13	0.218414	0.0266648	0.530106	160.333	150.222
Old_PBS_vs_Young_PBS	Sgk3	0.218384	0.238277	0.945906	28.3333	25.6667
Old_PBS_vs_Young_PBS	Tmem43	0.218169	0.419192	0.97151	15.4444	14.2222
Old_PBS_vs_Young_PBS	Mul1	0.217104	0.437662	0.97151	10.5556	10
Old_PBS_vs_Young_PBS	Zfp553	0.21684	0.51168	0.978923	10.5556	9
Old_PBS_vs_Young_PBS	Rsad2	0.216802	0.565701	0.97992	13.7778	12.5556
Old_PBS_vs_Young_PBS	Anks1	0.216751	0.244759	0.945906	48.2222	45.3333
Old_PBS_vs_Young_PBS	Rnf215	0.216619	0.218879	0.938131	36.7778	34.1111
Old_PBS_vs_Young_PBS	Phc3	0.216583	0.123693	0.830737	56.6667	53.5556
Old_PBS_vs_Young_PBS	Cblb	0.216475	0.23818	0.945906	27.6667	25.1111
Old_PBS_vs_Young_PBS	Slc30a1	0.216431	0.2553	0.948337	65.6667	61.1111
Old_PBS_vs_Young_PBS	Tspan3	0.216413	0.272017	0.952581	23.3333	22.5556
Old_PBS_vs_Young_PBS	Arfgef1	0.216333	0.185009	0.916979	60.2222	56.7778
Old_PBS_vs_Young_PBS	Ap2a1	0.216303	0.42835	0.97151	19.4444	17.4444
Old_PBS_vs_Young_PBS	Rbl2	0.216203	0.334237	0.960184	18.6667	18.1111
Old_PBS_vs_Young_PBS	B3gnt3	0.216091	0.302667	0.952581	24	22
Old_PBS_vs_Young_PBS	Tmem104	0.215875	0.525591	0.978923	6.44444	6
Old_PBS_vs_Young_PBS	Dnajc9	0.215601	0.446964	0.971952	13.6667	12.7778
Old_PBS_vs_Young_PBS	Atp13a1	0.21546	0.36076	0.963021	19.4444	18.2222
Old_PBS_vs_Young_PBS	Zfp326	0.21534	0.157457	0.882493	55.5556	52.6667
Old_PBS_vs_Young_PBS	Lbh	0.215151	0.140617	0.860262	51.4444	47.1111
Old_PBS_vs_Young_PBS	Vkorc1	0.215107	0.448832	0.971952	25.5556	24.6667
Old_PBS_vs_Young_PBS	Reep1	0.214927	0.395301	0.966771	16.5556	15.3333
Old_PBS_vs_Young_PBS	Rpa1	0.214821	0.575473	0.981065	9	9.22222
Old_PBS_vs_Young_PBS	Ddhd1	0.214593	0.311579	0.953861	20.5556	19.4444
Old_PBS_vs_Young_PBS	Otud7b	0.21374	0.243382	0.945906	49.3333	45
Old_PBS_vs_Young_PBS	Mtx2	0.213676	0.440647	0.971751	14.8889	14.7778
Old_PBS_vs_Young_PBS	Vezt	0.213458	0.315342	0.955788	28.2222	28.1111
Old_PBS_vs_Young_PBS	Gpatch4	0.213047	0.502394	0.978923	9.44444	8.77778
Old_PBS_vs_Young_PBS	Zscan12	0.212969	0.492436	0.978923	8	7.77778
Old_PBS_vs_Young_PBS	Prmt5	0.212919	0.495416	0.978923	9.88889	9.22222
Old_PBS_vs_Young_PBS	Nipsnap3b	0.212763	0.427196	0.97151	18	17.4444
Old_PBS_vs_Young_PBS	Mau2	0.212654	0.43898	0.97151	76.4444	72.7778
Old_PBS_vs_Young_PBS	Alkbh7	0.212638	0.454777	0.971952	11.4444	10.5556
Old_PBS_vs_Young_PBS	Ncapd3	0.212589	0.415767	0.97151	11.8889	11.1111
Old_PBS_vs_Young_PBS	Mef2a	0.212427	0.0123666	0.368989	258.778	245.444
Old_PBS_vs_Young_PBS	Fbrsl1	0.212416	0.33146	0.959693	24.4444	23.6667
Old_PBS_vs_Young_PBS	Gapdh	0.212197	0.422641	0.97151	44.5556	44
Old_PBS_vs_Young_PBS	Cep44	0.212188	0.437301	0.97151	12.7778	11.4444
Old_PBS_vs_Young_PBS	Rbm19	0.212119	0.551941	0.978923	6.77778	6.55556
Old_PBS_vs_Young_PBS	Scyl2	0.212116	0.414791	0.97151	15.5556	15.3333
Old_PBS_vs_Young_PBS	Fchsd2	0.211987	0.202836	0.928319	102.556	97.1111
Old_PBS_vs_Young_PBS	Cdc42bpa	0.21196	0.0599973	0.693244	113.889	104.333
Old_PBS_vs_Young_PBS	Tk2	0.2117	0.537198	0.978923	8.44444	7.77778
Old_PBS_vs_Young_PBS	Mgrn1	0.211591	0.491248	0.978923	15.5556	14.7778
Old_PBS_vs_Young_PBS	Parp9	0.211435	0.294744	0.952581	30.3333	28
Old_PBS_vs_Young_PBS	Cep164	0.21123	0.438404	0.97151	14.4444	14.2222
Old_PBS_vs_Young_PBS	Nr1h2	0.211216	0.268776	0.952581	33	31
Old_PBS_vs_Young_PBS	Ubqln4	0.211093	0.501456	0.978923	8.44444	7.88889
Old_PBS_vs_Young_PBS	Sbno2	0.210989	0.533008	0.978923	76.8889	71.7778
Old_PBS_vs_Young_PBS	Gbp6	0.210976	0.668864	0.987121	7	6
Old_PBS_vs_Young_PBS	Bag3	0.210888	0.279661	0.952581	46	44.6667
Old_PBS_vs_Young_PBS	Fbxw11	0.210873	0.281217	0.952581	25.3333	24
Old_PBS_vs_Young_PBS	Uba1	0.210853	0.379482	0.964271	51.4444	46
Old_PBS_vs_Young_PBS	Ttc9c	0.210671	0.38692	0.966771	18.1111	15.8889
Old_PBS_vs_Young_PBS	Pitpnm3	0.210548	0.527188	0.978923	8.22222	7.22222
Old_PBS_vs_Young_PBS	Prmt2	0.209976	0.407547	0.97151	19.4444	18.6667
Old_PBS_vs_Young_PBS	Arl2bp	0.209967	0.169388	0.898349	81.2222	77.3333
Old_PBS_vs_Young_PBS	Brd9	0.209862	0.477827	0.977157	30.2222	26.7778
Old_PBS_vs_Young_PBS	Rasip1	0.20985	0.411856	0.97151	325.333	297.222
Old_PBS_vs_Young_PBS	Nup133	0.209749	0.406192	0.97151	14	13
Old_PBS_vs_Young_PBS	Usp5	0.209701	0.423313	0.97151	14.2222	13.2222
Old_PBS_vs_Young_PBS	Akap11	0.209678	0.155914	0.881949	47.2222	44.7778
Old_PBS_vs_Young_PBS	Dync1h1	0.20963	0.410751	0.97151	157.889	145.333
Old_PBS_vs_Young_PBS	Kras	0.209581	0.11749	0.827685	126.889	117.222
Old_PBS_vs_Young_PBS	Ubl7	0.209506	0.314786	0.955788	21.1111	20
Old_PBS_vs_Young_PBS	Tmcc2	0.209333	0.206397	0.928534	183.333	160.778
Old_PBS_vs_Young_PBS	Kpna1	0.209298	0.2515	0.947821	29.7778	28.1111
Old_PBS_vs_Young_PBS	Pign	0.209287	0.493418	0.978923	8.88889	8.22222
Old_PBS_vs_Young_PBS	Lztfl1	0.209193	0.417551	0.97151	22.2222	22.7778
Old_PBS_vs_Young_PBS	Tcaim	0.209154	0.531533	0.978923	7	6.66667
Old_PBS_vs_Young_PBS	Swt1	0.209147	0.329324	0.959567	42.1111	41.6667
Old_PBS_vs_Young_PBS	Lyrm9	0.208996	0.487388	0.978923	8.77778	8.22222
Old_PBS_vs_Young_PBS	Ncoa7	0.208906	0.338538	0.960791	36.8889	35.5556
Old_PBS_vs_Young_PBS	Wapl	0.208821	0.049526	0.647418	88.3333	83.6667
Old_PBS_vs_Young_PBS	Tbc1d12	0.20882	0.354698	0.960791	24.1111	21.6667
Old_PBS_vs_Young_PBS	Pknox1	0.208819	0.248128	0.945906	28.6667	26.1111
Old_PBS_vs_Young_PBS	Sec22a	0.208732	0.530467	0.978923	13.6667	15.4444
Old_PBS_vs_Young_PBS	Kcnh1	0.208573	0.535663	0.978923	15.3333	15.2222
Old_PBS_vs_Young_PBS	Ddx52	0.208543	0.47572	0.976832	18.5556	16.5556
Old_PBS_vs_Young_PBS	Tspo	0.208531	0.36389	0.963424	223.444	224
Old_PBS_vs_Young_PBS	Ankrd24	0.208224	0.622137	0.985118	5.66667	5.33333
Old_PBS_vs_Young_PBS	Mamld1	0.208046	0.54693	0.978923	6.55556	6.44444
Old_PBS_vs_Young_PBS	Gabpb2	0.207868	0.448027	0.971952	29	25.8889
Old_PBS_vs_Young_PBS	Prkaa2	0.207805	0.419738	0.97151	17.7778	16.3333
Old_PBS_vs_Young_PBS	Ccdc86	0.207563	0.475797	0.976832	9.11111	8.77778
Old_PBS_vs_Young_PBS	Dlg5	0.20754	0.592208	0.981461	7.44444	7.11111
Old_PBS_vs_Young_PBS	Rdm1	0.207241	0.495121	0.978923	18.5556	19.1111
Old_PBS_vs_Young_PBS	Gpalpp1	0.20719	0.275832	0.952581	25.8889	24.8889
Old_PBS_vs_Young_PBS	Nme1	0.20714	0.322111	0.958113	35.4444	33.5556
Old_PBS_vs_Young_PBS	Eif2ak4	0.206963	0.53656	0.978923	7.11111	7
Old_PBS_vs_Young_PBS	Ndst2	0.206962	0.476148	0.976832	9.44444	9
Old_PBS_vs_Young_PBS	Arhgap35	0.206747	0.410044	0.97151	13.8889	13.3333
Old_PBS_vs_Young_PBS	Mtg2	0.20673	0.488337	0.978923	11.5556	11.3333
Old_PBS_vs_Young_PBS	Usp10	0.206726	0.30486	0.952581	25.1111	23.4444
Old_PBS_vs_Young_PBS	Nf1	0.20665	0.242764	0.945906	46	43.3333
Old_PBS_vs_Young_PBS	Prep	0.206481	0.45252	0.971952	13.2222	12.2222
Old_PBS_vs_Young_PBS	Pgp	0.20648	0.347384	0.960791	30.3333	30.4444
Old_PBS_vs_Young_PBS	Dbndd2	0.206344	0.523597	0.978923	17.5556	16.2222
Old_PBS_vs_Young_PBS	Ppil4	0.206203	0.194629	0.92727	38.7778	36.4444
Old_PBS_vs_Young_PBS	Setd7	0.206182	0.246705	0.945906	33.4444	32.3333
Old_PBS_vs_Young_PBS	Ctsf	0.206154	0.504935	0.978923	8.33333	7.66667
Old_PBS_vs_Young_PBS	Myo7a	0.206142	0.613507	0.984021	8.11111	7.22222
Old_PBS_vs_Young_PBS	Rpa2	0.205959	0.503123	0.978923	8	7.55556
Old_PBS_vs_Young_PBS	Cbl	0.20588	0.16243	0.8888	68.6667	68.8889
Old_PBS_vs_Young_PBS	Zbtb34	0.205868	0.553346	0.978923	7.33333	7
Old_PBS_vs_Young_PBS	Arfgap2	0.205836	0.339303	0.960791	23.5556	21.6667
Old_PBS_vs_Young_PBS	Ywhag	0.205804	0.264568	0.952278	32.6667	31.1111
Old_PBS_vs_Young_PBS	Dag1	0.205575	0.112964	0.821322	72	67.2222
Old_PBS_vs_Young_PBS	Lrrc41	0.205451	0.358738	0.961926	16.5556	15.1111
Old_PBS_vs_Young_PBS	Poldip3	0.205369	0.339821	0.960791	30.5556	29.7778
Old_PBS_vs_Young_PBS	Tle2	0.205238	0.596383	0.982056	8	8
Old_PBS_vs_Young_PBS	Mxi1	0.205043	0.353096	0.960791	16.5556	16.1111
Old_PBS_vs_Young_PBS	Zc3h7b	0.205018	0.371208	0.963424	32.8889	30.6667
Old_PBS_vs_Young_PBS	Prdm15	0.204903	0.506669	0.978923	8.44444	8.33333
Old_PBS_vs_Young_PBS	Plxna1	0.204887	0.272965	0.952581	97.6667	88.3333
Old_PBS_vs_Young_PBS	Bpgm	0.204873	0.552522	0.978923	6.77778	6.66667
Old_PBS_vs_Young_PBS	Stat6	0.204805	0.347801	0.960791	22.6667	22.5556
Old_PBS_vs_Young_PBS	Tmem80	0.204719	0.301564	0.952581	24.4444	22.5556
Old_PBS_vs_Young_PBS	AW112010	0.204338	0.557167	0.978923	23.6667	27.4444
Old_PBS_vs_Young_PBS	Gfer	0.204319	0.532814	0.978923	7.66667	7.44444
Old_PBS_vs_Young_PBS	Eln	0.204297	0.364383	0.963424	54.5556	51
Old_PBS_vs_Young_PBS	Ep400	0.204255	0.246432	0.945906	61.6667	56.5556
Old_PBS_vs_Young_PBS	Trub1	0.204232	0.519515	0.978923	8	7.77778
Old_PBS_vs_Young_PBS	Ormdl2	0.204154	0.444664	0.971952	23.6667	24.6667
Old_PBS_vs_Young_PBS	Sdccag8	0.20405	0.544571	0.978923	7.55556	7
Old_PBS_vs_Young_PBS	Itgb3bp	0.203977	0.610145	0.984021	6.77778	5.77778
Old_PBS_vs_Young_PBS	Plxnb2	0.203691	0.506079	0.978923	11.2222	10.7778
Old_PBS_vs_Young_PBS	Rnasel	0.203644	0.357418	0.961235	22.2222	21.2222
Old_PBS_vs_Young_PBS	Rbfox2	0.203513	0.245469	0.945906	66.5556	62.6667
Old_PBS_vs_Young_PBS	Uspl1	0.203309	0.376618	0.963884	20.1111	19.5556
Old_PBS_vs_Young_PBS	Eif4ebp1	0.203292	0.400025	0.967327	16.6667	15.7778
Old_PBS_vs_Young_PBS	Dock7	0.203231	0.469843	0.976324	13.8889	12.8889
Old_PBS_vs_Young_PBS	Arhgap21	0.202976	0.275671	0.952581	31.3333	29.4444
Old_PBS_vs_Young_PBS	Zmym2	0.202962	0.246892	0.945906	38.8889	38.2222
Old_PBS_vs_Young_PBS	Tfe3	0.202956	0.387752	0.966771	25.4444	23.3333
Old_PBS_vs_Young_PBS	Adcy4	0.202874	0.340845	0.960791	137.111	126.444
Old_PBS_vs_Young_PBS	Cbfa2t2	0.202846	0.505407	0.978923	9.44444	9.33333
Old_PBS_vs_Young_PBS	Nf2	0.202843	0.406082	0.97151	18.2222	17.8889
Old_PBS_vs_Young_PBS	Dcaf5	0.202791	0.447418	0.971952	14.4444	13.8889
Old_PBS_vs_Young_PBS	Cyp2j9	0.202727	0.563641	0.97992	6.22222	6
Old_PBS_vs_Young_PBS	Xpo6	0.202654	0.444948	0.971952	17.7778	17.3333
Old_PBS_vs_Young_PBS	Tubgcp4	0.202647	0.398645	0.966771	16.6667	15.2222
Old_PBS_vs_Young_PBS	Card10	0.20262	0.364529	0.963424	39	36.1111
Old_PBS_vs_Young_PBS	Mtx3	0.202584	0.517406	0.978923	9.88889	9.33333
Old_PBS_vs_Young_PBS	Alg1	0.202577	0.451643	0.971952	12.7778	12.4444
Old_PBS_vs_Young_PBS	Orc3	0.202494	0.488822	0.978923	12.8889	12
Old_PBS_vs_Young_PBS	Rock2	0.202437	0.126061	0.833587	267.778	240.667
Old_PBS_vs_Young_PBS	Inf2	0.2023	0.391649	0.966771	20.8889	19.2222
Old_PBS_vs_Young_PBS	Dapk3	0.202284	0.281766	0.952581	32.4444	29.2222
Old_PBS_vs_Young_PBS	Furin	0.20202	0.151709	0.869249	45.6667	43.2222
Old_PBS_vs_Young_PBS	Pdzd2	0.201782	0.183514	0.912981	76.2222	72.5556
Old_PBS_vs_Young_PBS	Zmiz1	0.201745	0.0763152	0.735198	178.889	162.222
Old_PBS_vs_Young_PBS	Tbc1d23	0.201737	0.281262	0.952581	29.4444	27.3333
Old_PBS_vs_Young_PBS	Bcas3	0.201718	0.474147	0.976632	9.88889	9.44444
Old_PBS_vs_Young_PBS	Dhrs1	0.201542	0.302733	0.952581	22.7778	20.8889
Old_PBS_vs_Young_PBS	Nat6	0.201471	0.414342	0.97151	14.4444	14.1111
Old_PBS_vs_Young_PBS	Eefsec	0.201453	0.527079	0.978923	10.5556	10.5556
Old_PBS_vs_Young_PBS	Snrnp48	0.201436	0.193136	0.925975	54.4444	52.2222
Old_PBS_vs_Young_PBS	Eogt	0.201429	0.252673	0.947821	54.1111	50.4444
Old_PBS_vs_Young_PBS	Pisd	0.201227	0.422137	0.97151	16.8889	16.4444
Old_PBS_vs_Young_PBS	Psen1	0.201159	0.406378	0.97151	17.6667	17.4444
Old_PBS_vs_Young_PBS	Nrarp	0.201053	0.405557	0.97151	35	35.3333
Old_PBS_vs_Young_PBS	Rbms2	0.200877	0.301525	0.952581	30.8889	29
Old_PBS_vs_Young_PBS	Dok4	0.200775	0.525609	0.978923	32.3333	29.6667
Old_PBS_vs_Young_PBS	Zcchc24	0.200729	0.337873	0.960791	24.6667	23.5556
Old_PBS_vs_Young_PBS	Ttc4	0.200675	0.405173	0.97151	16.8889	15.8889
Old_PBS_vs_Young_PBS	Carhsp1	0.200598	0.275169	0.952581	87.8889	79.2222
Old_PBS_vs_Young_PBS	Ttc32	0.200575	0.522957	0.978923	15.4444	16.1111
Old_PBS_vs_Young_PBS	Abca3	0.200462	0.253112	0.947821	38	35.4444
Old_PBS_vs_Young_PBS	Ddx56	0.200403	0.584781	0.981299	8.77778	8.11111
Old_PBS_vs_Young_PBS	Flt3l	0.200339	0.510959	0.978923	9	8.44444
Old_PBS_vs_Young_PBS	Tex264	0.200057	0.311174	0.953861	30	29
Old_PBS_vs_Young_PBS	Sun1	0.199883	0.193996	0.92629	56.8889	52.4444
Old_PBS_vs_Young_PBS	Hspa9	0.199829	0.237256	0.945906	41.1111	38.4444
Old_PBS_vs_Young_PBS	Plekhj1	0.199733	0.422478	0.97151	18.6667	18.3333
Old_PBS_vs_Young_PBS	Svip	0.199722	0.588778	0.981299	6.11111	5.88889
Old_PBS_vs_Young_PBS	Cnst	0.199551	0.503545	0.978923	9.66667	9.11111
Old_PBS_vs_Young_PBS	Rbm12b1	0.199469	0.519956	0.978923	8.44444	8
Old_PBS_vs_Young_PBS	Ccnk	0.19915	0.443591	0.971952	14.2222	13.1111
Old_PBS_vs_Young_PBS	Gbp7	0.199113	0.413665	0.97151	212.556	176
Old_PBS_vs_Young_PBS	Slc39a9	0.198835	0.37291	0.963424	20.1111	19.1111
Old_PBS_vs_Young_PBS	Mtif3	0.198671	0.470575	0.976324	12.5556	11.8889
Old_PBS_vs_Young_PBS	Sh3tc1	0.198606	0.300109	0.952581	34.7778	34.3333
Old_PBS_vs_Young_PBS	Nhlrc2	0.198601	0.149902	0.864228	61.7778	59.3333
Old_PBS_vs_Young_PBS	Nectin1	0.198563	0.518634	0.978923	8.11111	7.66667
Old_PBS_vs_Young_PBS	Zbtb8b	0.198457	0.75449	0.990467	6.33333	5.11111
Old_PBS_vs_Young_PBS	Yod1	0.19809	0.516529	0.978923	14.7778	14.2222
Old_PBS_vs_Young_PBS	Taok1	0.198065	0.0562074	0.679671	153.111	145.667
Old_PBS_vs_Young_PBS	Ndufaf6	0.198048	0.53574	0.978923	7.66667	7.22222
Old_PBS_vs_Young_PBS	Sirt5	0.197923	0.344121	0.960791	24.6667	22.7778
Old_PBS_vs_Young_PBS	Senp7	0.197832	0.308562	0.952671	25	24
Old_PBS_vs_Young_PBS	Aldh9a1	0.197755	0.39868	0.966771	15.8889	14.3333
Old_PBS_vs_Young_PBS	Kif13a	0.197678	0.276742	0.952581	43.1111	40.5556
Old_PBS_vs_Young_PBS	Rilpl1	0.197484	0.512723	0.978923	18.3333	15.2222
Old_PBS_vs_Young_PBS	Cdk16	0.197068	0.389293	0.966771	30.5556	29.3333
Old_PBS_vs_Young_PBS	Ptk2	0.197046	0.0630973	0.697989	120	113.556
Old_PBS_vs_Young_PBS	Cab39	0.196917	0.178497	0.905503	72.5556	68.7778
Old_PBS_vs_Young_PBS	Atrnl1	0.196852	0.462585	0.975779	12.4444	11.5556
Old_PBS_vs_Young_PBS	Cdc42bpb	0.196744	0.306672	0.952581	83.1111	80.4444
Old_PBS_vs_Young_PBS	Sap18	0.19673	0.465847	0.976324	13.7778	13.7778
Old_PBS_vs_Young_PBS	Atad2b	0.196555	0.248215	0.945906	35.3333	34.2222
Old_PBS_vs_Young_PBS	Ncor2	0.196511	0.331156	0.959693	27.7778	26.1111
Old_PBS_vs_Young_PBS	Vmp1	0.196454	0.339969	0.960791	26.6667	25.3333
Old_PBS_vs_Young_PBS	Rnf26	0.196409	0.658615	0.985705	5.88889	5.55556
Old_PBS_vs_Young_PBS	Arfip2	0.196325	0.549651	0.978923	8.55556	7.66667
Old_PBS_vs_Young_PBS	Yars2	0.196277	0.601187	0.982617	6.77778	6.66667
Old_PBS_vs_Young_PBS	Hsp90ab1	0.19623	0.472023	0.976324	760.222	766.333
Old_PBS_vs_Young_PBS	Syne1	0.196212	0.331835	0.959845	381.556	347.111
Old_PBS_vs_Young_PBS	Flot1	0.196108	0.289379	0.952581	31.8889	30.3333
Old_PBS_vs_Young_PBS	Lyst	0.196051	0.298294	0.952581	27.2222	26
Old_PBS_vs_Young_PBS	Zmym6	0.196027	0.526743	0.978923	9.88889	8.88889
Old_PBS_vs_Young_PBS	Sclt1	0.19589	0.413173	0.97151	16.3333	14.4444
Old_PBS_vs_Young_PBS	Pex26	0.195797	0.550572	0.978923	7.77778	7.22222
Old_PBS_vs_Young_PBS	Pi4ka	0.195696	0.371727	0.963424	18.8889	17.6667
Old_PBS_vs_Young_PBS	Zfand2b	0.195485	0.562795	0.97985	8.88889	8.11111
Old_PBS_vs_Young_PBS	Rufy3	0.195428	0.409607	0.97151	24.6667	23.5556
Old_PBS_vs_Young_PBS	Ifit1	0.195342	0.465422	0.976324	35.1111	32.5556
Old_PBS_vs_Young_PBS	Gdpd1	0.195256	0.278568	0.952581	37.6667	37
Old_PBS_vs_Young_PBS	Prickle2	0.195251	0.186928	0.920499	103.556	102.111
Old_PBS_vs_Young_PBS	Cpeb2	0.195149	0.560819	0.979031	10.6667	9.77778
Old_PBS_vs_Young_PBS	Baz1b	0.194927	0.328119	0.959253	90.3333	84
Old_PBS_vs_Young_PBS	Gns	0.194595	0.269497	0.952581	40.6667	39.6667
Old_PBS_vs_Young_PBS	Zfyve21	0.19454	0.442724	0.971952	17.8889	16.5556
Old_PBS_vs_Young_PBS	Tfcp2	0.194332	0.489408	0.978923	10.7778	10.4444
Old_PBS_vs_Young_PBS	Paip2b	0.194325	0.546036	0.978923	9.88889	8.66667
Old_PBS_vs_Young_PBS	Krit1	0.194235	0.149097	0.864228	123.111	121.889
Old_PBS_vs_Young_PBS	Aftph	0.194215	0.215321	0.935856	45.8889	43.3333
Old_PBS_vs_Young_PBS	Nhlrc3	0.194107	0.462309	0.975779	13.1111	12.4444
Old_PBS_vs_Young_PBS	Prpf4b	0.194102	0.097492	0.798946	121.333	117.333
Old_PBS_vs_Young_PBS	Josd2	0.194086	0.394355	0.966771	15.8889	15
Old_PBS_vs_Young_PBS	Iars	0.193679	0.320547	0.957869	22.3333	21.2222
Old_PBS_vs_Young_PBS	Tmed8	0.193675	0.618671	0.984765	5.66667	5.11111
Old_PBS_vs_Young_PBS	Mcu	0.193386	0.499216	0.978923	11.3333	11.1111
Old_PBS_vs_Young_PBS	Zbtb1	0.193329	0.320252	0.957707	28.3333	26.3333
Old_PBS_vs_Young_PBS	Pclaf	0.193176	0.600494	0.982399	7.22222	7.44444
Old_PBS_vs_Young_PBS	Golga3	0.1928	0.332887	0.960184	22.7778	21.6667
Old_PBS_vs_Young_PBS	Tmem60	0.192736	0.469533	0.976324	18.1111	17.8889
Old_PBS_vs_Young_PBS	Zcchc14	0.192722	0.406296	0.97151	58.5556	54.6667
Old_PBS_vs_Young_PBS	Sccpdh	0.192699	0.560317	0.978923	8.33333	7.55556
Old_PBS_vs_Young_PBS	Mars	0.19247	0.51225	0.978923	11.3333	10.8889
Old_PBS_vs_Young_PBS	Slc35e4	0.192315	0.360468	0.962865	20.5556	20.2222
Old_PBS_vs_Young_PBS	Cyb561d2	0.192299	0.509642	0.978923	10.5556	10
Old_PBS_vs_Young_PBS	Smcr8	0.192221	0.55799	0.978923	8.44444	8
Old_PBS_vs_Young_PBS	Prdm16	0.192206	0.418851	0.97151	24.1111	24.3333
Old_PBS_vs_Young_PBS	Pdgfd	0.192139	0.279567	0.952581	28.8889	27.4444
Old_PBS_vs_Young_PBS	Scly	0.192018	0.523615	0.978923	21.2222	19.6667
Old_PBS_vs_Young_PBS	Sgce	0.191949	0.329798	0.959567	42.7778	40.6667
Old_PBS_vs_Young_PBS	Cavin1	0.191883	0.234036	0.945906	284.111	250.778
Old_PBS_vs_Young_PBS	Rnf213	0.191776	0.369723	0.963424	93.4444	82.3333
Old_PBS_vs_Young_PBS	St13	0.191677	0.319101	0.957027	76.6667	70.1111
Old_PBS_vs_Young_PBS	Clasp1	0.191645	0.337638	0.960791	41.5556	38.5556
Old_PBS_vs_Young_PBS	Rusc1	0.191616	0.4517	0.971952	12.4444	11.7778
Old_PBS_vs_Young_PBS	Naa10	0.191554	0.449173	0.971952	17.5556	18.2222
Old_PBS_vs_Young_PBS	Bclaf1	0.191527	0.0200695	0.483898	182.333	172
Old_PBS_vs_Young_PBS	Cklf	0.191397	0.420411	0.97151	18.2222	17.2222
Old_PBS_vs_Young_PBS	Dgkd	0.191191	0.487786	0.978923	15.5556	14.3333
Old_PBS_vs_Young_PBS	Nova2	0.191119	0.340391	0.960791	121	115.556
Old_PBS_vs_Young_PBS	Stk16	0.190804	0.382213	0.966261	20.4444	20.4444
Old_PBS_vs_Young_PBS	Golph3l	0.190552	0.537558	0.978923	9.22222	8.77778
Old_PBS_vs_Young_PBS	Snapc3	0.190509	0.26351	0.952175	38.1111	36
Old_PBS_vs_Young_PBS	Bysl	0.190424	0.488183	0.978923	10.8889	10.2222
Old_PBS_vs_Young_PBS	Mdfic	0.190364	0.175396	0.904575	65.3333	60.7778
Old_PBS_vs_Young_PBS	Kat2b	0.190332	0.188834	0.922927	63.3333	59.3333
Old_PBS_vs_Young_PBS	Stx16	0.190277	0.335803	0.960184	45	46.7778
Old_PBS_vs_Young_PBS	Tshz1	0.190142	0.271754	0.952581	44.1111	42.3333
Old_PBS_vs_Young_PBS	Aldh4a1	0.189916	0.644564	0.985705	5.88889	5.44444
Old_PBS_vs_Young_PBS	Nudcd1	0.189678	0.51246	0.978923	8.88889	8.44444
Old_PBS_vs_Young_PBS	Rnaseh1	0.189561	0.606794	0.983328	7.88889	7.55556
Old_PBS_vs_Young_PBS	Shmt2	0.189542	0.677922	0.989123	5.33333	5
Old_PBS_vs_Young_PBS	Plgrkt	0.189528	0.33444	0.960184	59.6667	54.4444
Old_PBS_vs_Young_PBS	Rnf149	0.189488	0.587251	0.981299	9.44444	9.88889
Old_PBS_vs_Young_PBS	Cinp	0.18937	0.507663	0.978923	12.3333	12
Old_PBS_vs_Young_PBS	Phlpp2	0.18936	0.504459	0.978923	13	12.1111
Old_PBS_vs_Young_PBS	Pdp2	0.189302	0.536474	0.978923	11	9.88889
Old_PBS_vs_Young_PBS	Arl8b	0.189208	0.266774	0.952581	36.5556	34.7778
Old_PBS_vs_Young_PBS	Aars	0.188977	0.40069	0.96826	17.5556	16.1111
Old_PBS_vs_Young_PBS	Tuba1b	0.188838	0.271518	0.952581	109	99.4444
Old_PBS_vs_Young_PBS	Fli1	0.188703	0.350747	0.960791	108.667	114.222
Old_PBS_vs_Young_PBS	Chuk	0.188694	0.352306	0.960791	28.6667	27.5556
Old_PBS_vs_Young_PBS	Mpg	0.18866	0.560406	0.978923	7.77778	7.55556
Old_PBS_vs_Young_PBS	Uck2	0.188635	0.587704	0.981299	7.55556	7.44444
Old_PBS_vs_Young_PBS	Sorbs3	0.18859	0.459014	0.97482	43	36.4444
Old_PBS_vs_Young_PBS	Abr	0.188507	0.527317	0.978923	30.3333	27
Old_PBS_vs_Young_PBS	Pigs	0.1884	0.588084	0.981299	7.44444	6.88889
Old_PBS_vs_Young_PBS	Zc3h14	0.188317	0.221294	0.938708	37.6667	36.2222
Old_PBS_vs_Young_PBS	Fry	0.188256	0.211229	0.932131	43.8889	42
Old_PBS_vs_Young_PBS	Anapc5	0.188241	0.450076	0.971952	59.4444	58
Old_PBS_vs_Young_PBS	Ptbp1	0.188154	0.25382	0.947821	52.1111	49.8889
Old_PBS_vs_Young_PBS	Soat1	0.188114	0.592096	0.981461	8.33333	8.11111
Old_PBS_vs_Young_PBS	Parn	0.18798	0.465023	0.976324	14.3333	13.6667
Old_PBS_vs_Young_PBS	Fbxl7	0.187965	0.363631	0.963424	42.1111	41.7778
Old_PBS_vs_Young_PBS	Lsg1	0.187491	0.391892	0.966771	21.1111	20.7778
Old_PBS_vs_Young_PBS	Snx13	0.187289	0.293621	0.952581	47.3333	44.7778
Old_PBS_vs_Young_PBS	Numb	0.187145	0.240033	0.945906	146.667	136.444
Old_PBS_vs_Young_PBS	Tsr2	0.187005	0.583296	0.981065	6.55556	6.22222
Old_PBS_vs_Young_PBS	Rnf121	0.186977	0.526752	0.978923	11.7778	11.1111
Old_PBS_vs_Young_PBS	Snd1	0.186805	0.403139	0.970905	16.7778	16.4444
Old_PBS_vs_Young_PBS	Btbd1	0.186733	0.239863	0.945906	37.5556	35.8889
Old_PBS_vs_Young_PBS	Prkacb	0.186451	0.107957	0.814821	71.8889	69.2222
Old_PBS_vs_Young_PBS	Gata6	0.18644	0.47329	0.976324	12.2222	11.6667
Old_PBS_vs_Young_PBS	Tubb2a	0.186413	0.19989	0.927853	169.333	171.111
Old_PBS_vs_Young_PBS	Noc2l	0.18626	0.495811	0.978923	11.8889	12.2222
Old_PBS_vs_Young_PBS	Phkg2	0.186044	0.597491	0.982056	10.7778	10.6667
Old_PBS_vs_Young_PBS	Zhx2	0.185818	0.598845	0.982056	6.88889	6.44444
Old_PBS_vs_Young_PBS	Zfp865	0.185651	0.381553	0.96541	18.2222	17
Old_PBS_vs_Young_PBS	Rab12	0.185624	0.139472	0.858883	93.3333	89.5556
Old_PBS_vs_Young_PBS	Myo1c	0.185622	0.25488	0.948337	75.3333	71.8889
Old_PBS_vs_Young_PBS	Siva1	0.185603	0.550914	0.978923	18.5556	18
Old_PBS_vs_Young_PBS	Slc4a2	0.185496	0.420636	0.97151	19.7778	18.7778
Old_PBS_vs_Young_PBS	Fads1	0.185395	0.425051	0.97151	19.1111	17.4444
Old_PBS_vs_Young_PBS	Kdm2b	0.185362	0.522553	0.978923	11.4444	11.1111
Old_PBS_vs_Young_PBS	Fbxw5	0.185049	0.564265	0.97992	12.4444	11.6667
Old_PBS_vs_Young_PBS	Epg5	0.184926	0.596784	0.982056	6.66667	6.22222
Old_PBS_vs_Young_PBS	Acox3	0.184922	0.508052	0.978923	11.7778	10.8889
Old_PBS_vs_Young_PBS	Stk40	0.18488	0.424942	0.97151	24.1111	22.2222
Old_PBS_vs_Young_PBS	Ccs	0.18472	0.49502	0.978923	15.5556	15.4444
Old_PBS_vs_Young_PBS	Nxpe4	0.184672	0.381011	0.96541	47.3333	42.4444
Old_PBS_vs_Young_PBS	Champ1	0.184661	0.519474	0.978923	10.1111	9.88889
Old_PBS_vs_Young_PBS	Setdb1	0.184572	0.377687	0.964149	21.2222	19.8889
Old_PBS_vs_Young_PBS	Tulp4	0.184559	0.0992378	0.800195	112.556	105.667
Old_PBS_vs_Young_PBS	Srbd1	0.184511	0.532544	0.978923	12.6667	12.4444
Old_PBS_vs_Young_PBS	Ptpn14	0.184353	0.246939	0.945906	50.4444	47.3333
Old_PBS_vs_Young_PBS	Hexb	0.184265	0.345352	0.960791	26	25.5556
Old_PBS_vs_Young_PBS	Acad11	0.184187	0.58645	0.981299	6.88889	6.66667
Old_PBS_vs_Young_PBS	Prodh	0.184083	0.431335	0.97151	17.2222	16.1111
Old_PBS_vs_Young_PBS	S1pr4	0.183837	0.48483	0.978923	18.7778	18.3333
Old_PBS_vs_Young_PBS	Irgq	0.183721	0.625809	0.985705	8.44444	7.77778
Old_PBS_vs_Young_PBS	Ubr4	0.183663	0.388733	0.966771	51.2222	47.8889
Old_PBS_vs_Young_PBS	Riok1	0.183588	0.285173	0.952581	35.3333	33.8889
Old_PBS_vs_Young_PBS	Rcor3	0.183566	0.307435	0.952581	32.1111	30.1111
Old_PBS_vs_Young_PBS	Kdm3b	0.183465	0.356268	0.961235	30.2222	28.3333
Old_PBS_vs_Young_PBS	Nbea	0.183444	0.164821	0.893182	78.2222	75.8889
Old_PBS_vs_Young_PBS	Rnpepl1	0.182855	0.347142	0.960791	55.4444	54.4444
Old_PBS_vs_Young_PBS	Anapc1	0.182815	0.175506	0.904575	61.5556	58.6667
Old_PBS_vs_Young_PBS	Gdpd5	0.182781	0.602491	0.982899	14.4444	13.6667
Old_PBS_vs_Young_PBS	Kctd6	0.182616	0.481091	0.97833	12	11.6667
Old_PBS_vs_Young_PBS	Rbm27	0.182509	0.214963	0.934971	46.2222	44
Old_PBS_vs_Young_PBS	Tyms	0.182479	0.591588	0.981299	8	7.66667
Old_PBS_vs_Young_PBS	Adar	0.182308	0.442412	0.971952	23.7778	23.2222
Old_PBS_vs_Young_PBS	Kat6b	0.182287	0.317861	0.95679	26.1111	25.1111
Old_PBS_vs_Young_PBS	Apaf1	0.182209	0.368475	0.963424	25	24.5556
Old_PBS_vs_Young_PBS	Trappc2	0.182195	0.548905	0.978923	14	14
Old_PBS_vs_Young_PBS	Wnk1	0.182182	0.0921622	0.78233	181.556	172.444
Old_PBS_vs_Young_PBS	Chst12	0.181826	0.483503	0.978923	17.6667	16.4444
Old_PBS_vs_Young_PBS	Gprin3	0.181817	0.334362	0.960184	39.6667	38.4444
Old_PBS_vs_Young_PBS	Tubb5	0.181577	0.0753372	0.734701	258.556	248.778
Old_PBS_vs_Young_PBS	Rbbp8	0.181341	0.422441	0.97151	14.5556	14.1111
Old_PBS_vs_Young_PBS	Ghitm	0.181225	0.177867	0.905503	62.4444	58.1111
Old_PBS_vs_Young_PBS	Zfp36l2	0.181089	0.367169	0.963424	95.7778	97.3333
Old_PBS_vs_Young_PBS	Lamc1	0.181065	0.422266	0.97151	16.4444	15.3333
Old_PBS_vs_Young_PBS	Pbxip1	0.180858	0.509048	0.978923	27.3333	26.3333
Old_PBS_vs_Young_PBS	Coq10a	0.180844	0.640491	0.985705	6.22222	6.22222
Old_PBS_vs_Young_PBS	Trnt1	0.180835	0.3518	0.960791	28.4444	27.1111
Old_PBS_vs_Young_PBS	Slc12a7	0.180817	0.46785	0.976324	31.4444	28.2222
Old_PBS_vs_Young_PBS	Cep68	0.180809	0.364562	0.963424	32.8889	30.8889
Old_PBS_vs_Young_PBS	Zdhhc8	0.180454	0.503619	0.978923	19.1111	17
Old_PBS_vs_Young_PBS	Dctn4	0.180453	0.383932	0.966771	62.4444	60.3333
Old_PBS_vs_Young_PBS	Gcn1l1	0.18022	0.427061	0.97151	54.2222	49.3333
Old_PBS_vs_Young_PBS	Adgra3	0.180161	0.26541	0.952581	80.8889	76.1111
Old_PBS_vs_Young_PBS	Rbbp5	0.180002	0.568711	0.97992	11.6667	10.7778
Old_PBS_vs_Young_PBS	Gmds	0.179954	0.620874	0.985118	8	6.88889
Old_PBS_vs_Young_PBS	Nckap1	0.179831	0.182208	0.91097	84.5556	78
Old_PBS_vs_Young_PBS	Rfc2	0.179829	0.421263	0.97151	19.7778	18.2222
Old_PBS_vs_Young_PBS	Ecd	0.179799	0.50926	0.978923	19.3333	17.2222
Old_PBS_vs_Young_PBS	Fam8a1	0.179746	0.340975	0.960791	28.5556	26.8889
Old_PBS_vs_Young_PBS	Ibtk	0.179515	0.366975	0.963424	20.4444	19.4444
Old_PBS_vs_Young_PBS	Trip10	0.179169	0.499629	0.978923	19.6667	18.2222
Old_PBS_vs_Young_PBS	Mat2a	0.179154	0.153087	0.872901	164.778	157.889
Old_PBS_vs_Young_PBS	Riok2	0.179067	0.499172	0.978923	13.6667	12.4444
Old_PBS_vs_Young_PBS	Ace	0.178953	0.194096	0.92629	734.111	684.444
Old_PBS_vs_Young_PBS	Atxn7l1	0.178857	0.310861	0.953514	27.4444	26
Old_PBS_vs_Young_PBS	Dennd4c	0.178838	0.431651	0.97151	18.2222	18.2222
Old_PBS_vs_Young_PBS	Dnajb2	0.178784	0.495302	0.978923	13.6667	12.6667
Old_PBS_vs_Young_PBS	Mbnl1	0.178607	0.131806	0.842807	247	241.778
Old_PBS_vs_Young_PBS	Nradd	0.178411	0.48907	0.978923	11.1111	10.6667
Old_PBS_vs_Young_PBS	Ltbr	0.178385	0.417736	0.97151	37.4444	36
Old_PBS_vs_Young_PBS	Gba	0.178294	0.61389	0.984021	9.88889	8.66667
Old_PBS_vs_Young_PBS	Flii	0.178186	0.490056	0.978923	47.4444	45.1111
Old_PBS_vs_Young_PBS	Tdp2	0.178172	0.470179	0.976324	12.6667	12.4444
Old_PBS_vs_Young_PBS	Nbeal1	0.178	0.184785	0.916422	95.5556	94.6667
Old_PBS_vs_Young_PBS	Eif4ebp2	0.177981	0.158143	0.88322	77.8889	73.1111
Old_PBS_vs_Young_PBS	Rhoq	0.177823	0.394421	0.966771	18.7778	18.5556
Old_PBS_vs_Young_PBS	Psmb9	0.177813	0.213347	0.932769	128.111	117.222
Old_PBS_vs_Young_PBS	Dmac2	0.177712	0.53968	0.978923	9.77778	9.22222
Old_PBS_vs_Young_PBS	Rbpms	0.177574	0.111632	0.821322	248.556	240.222
Old_PBS_vs_Young_PBS	Sfxn3	0.177446	0.391145	0.966771	27.8889	26.7778
Old_PBS_vs_Young_PBS	Fbxo38	0.177267	0.416366	0.97151	18.4444	17.7778
Old_PBS_vs_Young_PBS	Naf1	0.177216	0.431082	0.97151	17.5556	16.7778
Old_PBS_vs_Young_PBS	Thoc1	0.176921	0.546895	0.978923	14.3333	14.4444
Old_PBS_vs_Young_PBS	Smg7	0.176906	0.343855	0.960791	31.6667	30.4444
Old_PBS_vs_Young_PBS	Kmt2d	0.176873	0.420921	0.97151	55.1111	56.4444
Old_PBS_vs_Young_PBS	Ogfod1	0.17682	0.553001	0.978923	10.6667	10.2222
Old_PBS_vs_Young_PBS	Tob1	0.176653	0.599136	0.982056	8.77778	9
Old_PBS_vs_Young_PBS	Lysmd3	0.176603	0.411061	0.97151	25.5556	26.6667
Old_PBS_vs_Young_PBS	Bcl9l	0.176548	0.327109	0.958343	59.7778	56.1111
Old_PBS_vs_Young_PBS	Smn1	0.176458	0.45051	0.971952	15.1111	14.2222
Old_PBS_vs_Young_PBS	Phf13	0.176445	0.554516	0.978923	9.88889	9.77778
Old_PBS_vs_Young_PBS	Nae1	0.176429	0.252009	0.947821	43.2222	41
Old_PBS_vs_Young_PBS	Clpb	0.17639	0.567471	0.97992	10.6667	9.77778
Old_PBS_vs_Young_PBS	Farp1	0.176347	0.567752	0.97992	9.11111	8.55556
Old_PBS_vs_Young_PBS	Sike1	0.176339	0.197201	0.927709	52.6667	51.1111
Old_PBS_vs_Young_PBS	Mvb12b	0.176311	0.602372	0.982899	7.11111	7.33333
Old_PBS_vs_Young_PBS	Rprd1b	0.175974	0.203509	0.928319	42.1111	40.7778
Old_PBS_vs_Young_PBS	Slc35e1	0.175927	0.583557	0.981299	12.7778	11.5556
Old_PBS_vs_Young_PBS	Gnaq	0.175769	0.041782	0.610929	222.333	212.111
Old_PBS_vs_Young_PBS	Gemin2	0.175711	0.656665	0.985705	6.11111	6.66667
[truncated: 6,469 more rows]

## Sheet: aCap
test	gene	log2FoldChange	pvalue	padj	raw_aggr_counts_mean_Old	raw_aggr_counts_mean_Young
Old_PBS_vs_Young_PBS	Mest	-2.97055	6.362e-05	0.177502	0.555556	6.22222
Old_PBS_vs_Young_PBS	Col4a1	-0.720548	4.70559e-05	0.177502	78.1111	129.556
Old_PBS_vs_Young_PBS	Gdf15	3.81147	8.92238e-05	0.177502	13.1111	1.22222
Old_PBS_vs_Young_PBS	Cyp1a1	-3.94728	5.94345e-05	0.177502	0.111111	7.11111
Old_PBS_vs_Young_PBS	Pde1a	2.93622	0.000183151	0.18218	5.88889	0.777778
Old_PBS_vs_Young_PBS	Rasa4	1.2989	0.000156219	0.18218	22.6667	9.33333
Old_PBS_vs_Young_PBS	Sparc	-1.64177	0.000142413	0.18218	15.2222	42.2222
Old_PBS_vs_Young_PBS	Sema5a	1.94232	0.00016236	0.18218	12.1111	3
Old_PBS_vs_Young_PBS	Coro2a	1.88225	0.000206369	0.186614	7	1.88889
Old_PBS_vs_Young_PBS	Cdkn1a	0.890194	0.000234514	0.194393	194.222	121.889
Old_PBS_vs_Young_PBS	Calcrl	-0.452336	0.000277534	0.212356	346.222	448.778
Old_PBS_vs_Young_PBS	Col4a2	-0.855497	0.000443461	0.315079	42.8889	74.8889
Old_PBS_vs_Young_PBS	Amotl2	-1.01587	0.000803359	0.532734	9.44444	17.5556
Old_PBS_vs_Young_PBS	Kbtbd11	1.42851	0.00107283	0.666968	8.44444	3.55556
Old_PBS_vs_Young_PBS	Timp3	0.754081	0.00116228	0.680072	188.778	114.222
Old_PBS_vs_Young_PBS	Slc4a8	1.69792	0.0014585	0.763562	6.11111	1.88889
Old_PBS_vs_Young_PBS	Fcf1	-1.32047	0.00156404	0.765324	3.22222	7.88889
Old_PBS_vs_Young_PBS	Ccdc184	0.756789	0.00161574	0.765324	27.7778	16.8889
Old_PBS_vs_Young_PBS	Txnip	-0.570557	0.00202361	0.829785	92.7778	138.778
Old_PBS_vs_Young_PBS	Klf3	0.639283	0.00224912	0.829785	55.5556	34.7778
Old_PBS_vs_Young_PBS	Gpr146	0.566209	0.0022375	0.829785	60.7778	41.7778
Old_PBS_vs_Young_PBS	Cirbp	-1.02419	0.00225236	0.829785	6	11.6667
Old_PBS_vs_Young_PBS	Arhgap20	-1.7254	0.00192647	0.829785	2.33333	7.33333
Old_PBS_vs_Young_PBS	AC149090.1	0.907125	0.00195439	0.829785	16.2222	8.88889
Old_PBS_vs_Young_PBS	Tnxb	1.0015	0.00256682	0.88042	20.1111	10.2222
Old_PBS_vs_Young_PBS	Gucy1b1	-2.33159	0.00280802	0.911316	1.88889	6.11111
Old_PBS_vs_Young_PBS	Sox11	-1.42418	0.00284013	0.911316	4.11111	12.4444
Old_PBS_vs_Young_PBS	Map3k6	1.19169	0.00312488	0.971349	15.2222	6.55556
Old_PBS_vs_Young_PBS	Hspa8	0.55682	0.00329237	0.992401	173.778	107.444
Old_PBS_vs_Young_PBS	Sox17	-0.963721	0.144481	0.999683	3.55556	6.11111
Old_PBS_vs_Young_PBS	Lypla1	-0.0180239	0.959426	0.999683	9	8.77778
Old_PBS_vs_Young_PBS	Tcea1	-0.335514	0.211773	0.999683	14.1111	16.6667
Old_PBS_vs_Young_PBS	Atp6v1h	-0.34132	0.372099	0.999683	5.66667	7.44444
Old_PBS_vs_Young_PBS	Rb1cc1	0.168137	0.426914	0.999683	29.8889	27.1111
Old_PBS_vs_Young_PBS	Pcmtd1	-0.297642	0.335872	0.999683	11.3333	13.3333
Old_PBS_vs_Young_PBS	Vcpip1	-0.100135	0.807192	0.999683	7	6.77778
Old_PBS_vs_Young_PBS	Cops5	-0.0114345	0.978493	0.999683	7.55556	6.77778
Old_PBS_vs_Young_PBS	Cspp1	-0.247189	0.519536	0.999683	6.11111	6.66667
Old_PBS_vs_Young_PBS	Arfgef1	-0.156747	0.629728	0.999683	9	10.4444
Old_PBS_vs_Young_PBS	Prex2	-0.938662	0.0429138	0.999683	7.66667	12.4444
Old_PBS_vs_Young_PBS	Ncoa2	0.531253	0.217102	0.999683	6.44444	4.66667
Old_PBS_vs_Young_PBS	Tram1	-0.21904	0.396354	0.999683	14.7778	17.3333
Old_PBS_vs_Young_PBS	Terf1	-0.869673	0.0722067	0.999683	3.55556	5.88889
Old_PBS_vs_Young_PBS	Eloc	-0.173462	0.547494	0.999683	18.6667	20.8889
Old_PBS_vs_Young_PBS	Tram2	-0.089749	0.838565	0.999683	4.44444	5.11111
Old_PBS_vs_Young_PBS	Smap1	-0.0159276	0.95354	0.999683	25.1111	23
Old_PBS_vs_Young_PBS	Sdhaf4	-0.579424	0.202755	0.999683	4.77778	7.77778
Old_PBS_vs_Young_PBS	Lmbrd1	-0.363561	0.152723	0.999683	15.1111	18.4444
Old_PBS_vs_Young_PBS	Phf3	0.179265	0.553389	0.999683	16.7778	14.1111
Old_PBS_vs_Young_PBS	Ptp4a1	0.314278	0.375177	0.999683	10.2222	7.55556
Old_PBS_vs_Young_PBS	Zfp451	-0.44878	0.275403	0.999683	5.11111	7.11111
Old_PBS_vs_Young_PBS	Dst	0.252034	0.3064	0.999683	44.6667	35.7778
Old_PBS_vs_Young_PBS	Ccdc115	-0.276988	0.556608	0.999683	4.88889	6.44444
Old_PBS_vs_Young_PBS	Imp4	0.0492959	0.894203	0.999683	6.22222	6.11111
Old_PBS_vs_Young_PBS	Ptpn18	-0.366201	0.607056	0.999683	5.11111	5.44444
Old_PBS_vs_Young_PBS	Fam168b	0.0110574	0.978809	0.999683	5.88889	5.88889
Old_PBS_vs_Young_PBS	Uggt1	0.245212	0.572118	0.999683	7.11111	5.44444
Old_PBS_vs_Young_PBS	Neurl3	-0.339011	0.489238	0.999683	5	6.77778
Old_PBS_vs_Young_PBS	Arid5a	0.769354	0.16074	0.999683	6.22222	3.22222
Old_PBS_vs_Young_PBS	Kansl3	-0.0514584	0.917373	0.999683	5.55556	6
Old_PBS_vs_Young_PBS	Cox5b	-0.298518	0.341085	0.999683	26.6667	31.2222
Old_PBS_vs_Young_PBS	Actr1b	-0.328092	0.44746	0.999683	4.88889	5.77778
Old_PBS_vs_Young_PBS	Tmem131	0.0834787	0.854931	0.999683	5.33333	4.66667
Old_PBS_vs_Young_PBS	Unc50	-0.0434902	0.892746	0.999683	10.7778	10.3333
Old_PBS_vs_Young_PBS	Txndc9	0.264311	0.419013	0.999683	11.4444	8.88889
Old_PBS_vs_Young_PBS	Eif5b	-0.281922	0.401642	0.999683	11.7778	13
Old_PBS_vs_Young_PBS	Aff3	0.0861724	0.692746	0.999683	21.3333	20.6667
Old_PBS_vs_Young_PBS	Pdcl3	-0.195458	0.545085	0.999683	7.66667	8.88889
Old_PBS_vs_Young_PBS	Map4k4	0.0160756	0.966385	0.999683	12	10.6667
Old_PBS_vs_Young_PBS	Tpp2	0.107374	0.790597	0.999683	6.33333	6.88889
Old_PBS_vs_Young_PBS	Gulp1	-0.975268	0.0438996	0.999683	3	5.77778
Old_PBS_vs_Young_PBS	Slc39a10	-0.371011	0.262274	0.999683	9	11.6667
Old_PBS_vs_Young_PBS	Tmeff2	0.554483	0.0248395	0.999683	22.1111	15.2222
Old_PBS_vs_Young_PBS	Cavin2	-0.283468	0.0694312	0.999683	259.667	306.222
Old_PBS_vs_Young_PBS	Myo1b	-1.45896	0.0119875	0.999683	1.77778	5.66667
Old_PBS_vs_Young_PBS	Stat1	0.0612678	0.855818	0.999683	21.2222	17.4444
Old_PBS_vs_Young_PBS	Gls	0.0124536	0.963238	0.999683	15.8889	15.6667
Old_PBS_vs_Young_PBS	Nab1	0.357109	0.360982	0.999683	6	5.33333
Old_PBS_vs_Young_PBS	Mfsd6	0.498614	0.203031	0.999683	8.88889	5.88889
Old_PBS_vs_Young_PBS	Stk17b	0.0573873	0.932891	0.999683	4.55556	5.44444
Old_PBS_vs_Young_PBS	Hecw2	0.353032	0.180083	0.999683	24.6667	18.4444
Old_PBS_vs_Young_PBS	Ankrd44	-0.193038	0.366933	0.999683	35.7778	42.2222
Old_PBS_vs_Young_PBS	Sf3b1	-0.290446	0.16347	0.999683	30.8889	39.5556
Old_PBS_vs_Young_PBS	Coq10b	-0.10626	0.77138	0.999683	8.22222	8.55556
Old_PBS_vs_Young_PBS	Hspd1	-0.269581	0.430651	0.999683	16	15.1111
Old_PBS_vs_Young_PBS	Hspe1	0.446405	0.338066	0.999683	19.6667	16.7778
Old_PBS_vs_Young_PBS	Mob4	-0.215162	0.376499	0.999683	16.6667	17.8889
Old_PBS_vs_Young_PBS	Bzw1	0.216493	0.418966	0.999683	17.8889	17.4444
Old_PBS_vs_Young_PBS	Clk1	-0.0903677	0.733385	0.999683	22.2222	22.3333
Old_PBS_vs_Young_PBS	Fam126b	-0.293829	0.423376	0.999683	6.66667	7.77778
Old_PBS_vs_Young_PBS	Ndufb3	-0.138571	0.575114	0.999683	15.8889	17.3333
Old_PBS_vs_Young_PBS	Cflar	-0.00320635	0.989251	0.999683	20	19.4444
Old_PBS_vs_Young_PBS	Casp8	-0.340178	0.335143	0.999683	7.66667	9.33333
Old_PBS_vs_Young_PBS	Sumo1	-0.0187903	0.944596	0.999683	16	16.5556
Old_PBS_vs_Young_PBS	Nop58	-0.177268	0.669741	0.999683	5.88889	6.11111
Old_PBS_vs_Young_PBS	Bmpr2	-0.16029	0.408602	0.999683	228.556	234.778
Old_PBS_vs_Young_PBS	Fam117b	-0.102325	0.750056	0.999683	9.55556	11
Old_PBS_vs_Young_PBS	Nbeal1	0.251729	0.309983	0.999683	16.8889	15.1111
Old_PBS_vs_Young_PBS	Cyp20a1	0.221402	0.675738	0.999683	5.66667	4.55556
Old_PBS_vs_Young_PBS	Abi2	-0.0235718	0.954091	0.999683	5.44444	5.55556
Old_PBS_vs_Young_PBS	Raph1	0.51169	0.0079006	0.999683	61.5556	42.6667
Old_PBS_vs_Young_PBS	Pard3b	-0.00876777	0.986135	0.999683	6.22222	6.66667
Old_PBS_vs_Young_PBS	Ino80d	0.0934497	0.790138	0.999683	12.5556	10.8889
Old_PBS_vs_Young_PBS	Ndufs1	0.101704	0.807277	0.999683	6	5.33333
Old_PBS_vs_Young_PBS	Eef1b2	-0.112799	0.764203	0.999683	32.3333	36.2222
Old_PBS_vs_Young_PBS	Klf7	0.112525	0.494059	0.999683	152.667	138.889
Old_PBS_vs_Young_PBS	Creb1	0.145041	0.653675	0.999683	11.6667	10.7778
Old_PBS_vs_Young_PBS	Pikfyve	-0.10958	0.810209	0.999683	5.11111	5.77778
Old_PBS_vs_Young_PBS	Acadl	-0.172347	0.513433	0.999683	22.3333	23
Old_PBS_vs_Young_PBS	Tns1	-0.468407	0.412978	0.999683	9.88889	11.6667
Old_PBS_vs_Young_PBS	Arpc2	0.0415249	0.768935	0.999683	80.7778	80.2222
Old_PBS_vs_Young_PBS	Aamp	0.324467	0.429513	0.999683	12.3333	11.4444
Old_PBS_vs_Young_PBS	Pnkd	0.224081	0.251344	0.999683	29	26.4444
Old_PBS_vs_Young_PBS	Tmbim1	0.223975	0.281728	0.999683	41.5556	37
Old_PBS_vs_Young_PBS	Ctdsp1	0.00233025	0.994297	0.999683	11.7778	13.5556
Old_PBS_vs_Young_PBS	Cnppd1	0.0482888	0.896962	0.999683	7.88889	7.55556
Old_PBS_vs_Young_PBS	Retreg2	-0.174126	0.695087	0.999683	5.77778	6.44444
Old_PBS_vs_Young_PBS	Stk16	-0.0893528	0.830939	0.999683	5.44444	5.88889
Old_PBS_vs_Young_PBS	Epha4	-0.0245905	0.949325	0.999683	9.44444	10.1111
Old_PBS_vs_Young_PBS	Cul3	-0.328561	0.26667	0.999683	14.3333	17.2222
Old_PBS_vs_Young_PBS	Irs1	0.424049	0.358258	0.999683	6.33333	6
Old_PBS_vs_Young_PBS	Mff	0.0942046	0.723746	0.999683	14.7778	14.3333
Old_PBS_vs_Young_PBS	Agfg1	0.0773643	0.650106	0.999683	55.3333	56.8889
Old_PBS_vs_Young_PBS	Trip12	0.0722352	0.841497	0.999683	15.7778	14.3333
Old_PBS_vs_Young_PBS	Sp100	0.588001	0.0571494	0.999683	13.2222	8.55556
Old_PBS_vs_Young_PBS	Cab39	0.163748	0.559423	0.999683	16.7778	15.4444
Old_PBS_vs_Young_PBS	Itm2c	-0.373818	0.401753	0.999683	6.33333	7.88889
Old_PBS_vs_Young_PBS	Psmd1	-0.0172095	0.949033	0.999683	18	18
Old_PBS_vs_Young_PBS	Ncl	0.199157	0.434251	0.999683	26	23.3333
Old_PBS_vs_Young_PBS	Ptma	0.124622	0.370478	0.999683	215.667	197.222
Old_PBS_vs_Young_PBS	Pde6d	0.364536	0.42411	0.999683	6	4.88889
Old_PBS_vs_Young_PBS	Eif4e2	-0.155705	0.668725	0.999683	6.11111	6.77778
Old_PBS_vs_Young_PBS	Gigyf2	0.0487317	0.900444	0.999683	7.66667	8.22222
Old_PBS_vs_Young_PBS	Inpp5d	0.0459004	0.925832	0.999683	5.33333	4.66667
Old_PBS_vs_Young_PBS	Hjurp	0.758297	0.133634	0.999683	7.55556	4.22222
Old_PBS_vs_Young_PBS	Sh3bp4	0.329809	0.359533	0.999683	8	6.55556
Old_PBS_vs_Young_PBS	Agap1	0.463731	0.160936	0.999683	13.7778	10.3333
Old_PBS_vs_Young_PBS	Cops8	0.0986859	0.791778	0.999683	7.77778	7.55556
Old_PBS_vs_Young_PBS	Lrrfip1	0.0888805	0.824466	0.999683	10.5556	10
Old_PBS_vs_Young_PBS	Ube2f	-0.179409	0.689155	0.999683	4.77778	5.44444
Old_PBS_vs_Young_PBS	Ilkap	0.449099	0.203885	0.999683	8.33333	6.44444
Old_PBS_vs_Young_PBS	Hdac4	0.275172	0.492119	0.999683	5.88889	5.33333
Old_PBS_vs_Young_PBS	Ndufa10	0.109344	0.737538	0.999683	10	9.22222
Old_PBS_vs_Young_PBS	Cops9	0.158831	0.635673	0.999683	17.6667	15.3333
Old_PBS_vs_Young_PBS	Rnpepl1	0.188307	0.638412	0.999683	11.8889	9.66667
Old_PBS_vs_Young_PBS	Ppp1r7	0.399505	0.292354	0.999683	7	5.55556
Old_PBS_vs_Young_PBS	Hdlbp	-0.0667667	0.806914	0.999683	17.1111	19
Old_PBS_vs_Young_PBS	Stk25	-0.10222	0.809535	0.999683	7.88889	9.33333
Old_PBS_vs_Young_PBS	Fam174a	-0.452167	0.170181	0.999683	8.77778	11
Old_PBS_vs_Young_PBS	St8sia4	-1.07143	0.0246185	0.999683	3.55556	7.44444
Old_PBS_vs_Young_PBS	Pam	-0.175211	0.396199	0.999683	56.8889	60.2222
Old_PBS_vs_Young_PBS	Phlpp1	0.119198	0.678396	0.999683	12	11
Old_PBS_vs_Young_PBS	Bcl2	0.505335	0.216322	0.999683	10	8.66667
Old_PBS_vs_Young_PBS	Kdsr	-0.0126582	0.97425	0.999683	7	7.66667
Old_PBS_vs_Young_PBS	Vps4b	0.148946	0.576232	0.999683	16.4444	15.8889
Old_PBS_vs_Young_PBS	Tsn	-0.215447	0.390937	0.999683	16.5556	19.1111
Old_PBS_vs_Young_PBS	Clasp1	-0.0585631	0.874029	0.999683	6.66667	7.33333
Old_PBS_vs_Young_PBS	Ralb	0.0298449	0.945917	0.999683	6.11111	6.22222
Old_PBS_vs_Young_PBS	Ptpn4	-0.67634	0.014357	0.999683	15.2222	23.7778
Old_PBS_vs_Young_PBS	Dbi	-0.281224	0.325154	0.999683	16.5556	18.5556
Old_PBS_vs_Young_PBS	Insig2	-0.0280988	0.933269	0.999683	8.11111	8.33333
Old_PBS_vs_Young_PBS	Ddx18	0.0317081	0.923269	0.999683	9.11111	8.88889
Old_PBS_vs_Young_PBS	Actr3	0.229537	0.310504	0.999683	32.4444	27.4444
Old_PBS_vs_Young_PBS	Slc35f5	0.368202	0.347897	0.999683	8.66667	6.33333
Old_PBS_vs_Young_PBS	Nckap5	-0.531086	0.0512146	0.999683	12.3333	17.4444
Old_PBS_vs_Young_PBS	Mgat5	0.0564187	0.898563	0.999683	6.11111	6.22222
Old_PBS_vs_Young_PBS	Ccnt2	-0.0154057	0.958136	0.999683	10.4444	11.2222
Old_PBS_vs_Young_PBS	Rab3gap1	0.0880771	0.845452	0.999683	6.33333	5.66667
Old_PBS_vs_Young_PBS	R3hdm1	-0.345436	0.27075	0.999683	11.3333	13.5556
Old_PBS_vs_Young_PBS	Ubxn4	-0.280922	0.253328	0.999683	18.3333	22.7778
Old_PBS_vs_Young_PBS	Dars	-0.309111	0.404944	0.999683	6.66667	8.11111
Old_PBS_vs_Young_PBS	Mapkapk2	0.206731	0.587078	0.999683	7.55556	6.44444
Old_PBS_vs_Young_PBS	Srgap2	-0.127837	0.67863	0.999683	10.7778	12.5556
Old_PBS_vs_Young_PBS	Nucks1	-0.0592465	0.791591	0.999683	25.3333	25.1111
Old_PBS_vs_Young_PBS	Elk4	-0.119791	0.739189	0.999683	8.55556	8.66667
Old_PBS_vs_Young_PBS	Tmcc2	0.0153002	0.947742	0.999683	77.4444	76.3333
Old_PBS_vs_Young_PBS	Dstyk	-0.611995	0.226233	0.999683	4.55556	7
Old_PBS_vs_Young_PBS	Mdm4	0.353569	0.333227	0.999683	8.22222	7.11111
Old_PBS_vs_Young_PBS	Ppp1r15b	-0.141709	0.711308	0.999683	8.55556	9
Old_PBS_vs_Young_PBS	Sox13	-0.170367	0.626765	0.999683	11.2222	11.5556
Old_PBS_vs_Young_PBS	Snrpe	-0.17769	0.584314	0.999683	18.6667	19.5556
Old_PBS_vs_Young_PBS	Btg2	-0.172316	0.595151	0.999683	22	22.3333
Old_PBS_vs_Young_PBS	Tmem183a	0.53429	0.228746	0.999683	5.66667	4.11111
Old_PBS_vs_Young_PBS	Adipor1	-0.0777914	0.769357	0.999683	13.8889	14.5556
Old_PBS_vs_Young_PBS	Kdm5b	0.144771	0.719681	0.999683	7	7.11111
Old_PBS_vs_Young_PBS	Arl8a	0.375808	0.213784	0.999683	10	8.22222
Old_PBS_vs_Young_PBS	Rnpep	0.145547	0.728431	0.999683	5.22222	5
Old_PBS_vs_Young_PBS	Timm17a	0.358711	0.218117	0.999683	14.3333	12.3333
Old_PBS_vs_Young_PBS	Nav1	0.190738	0.414958	0.999683	53	47.3333
Old_PBS_vs_Young_PBS	Csrp1	0.211625	0.474993	0.999683	27.1111	25.5556
Old_PBS_vs_Young_PBS	Phlda3	0.594097	0.0400575	0.999683	60.8889	44.1111
Old_PBS_vs_Young_PBS	Camsap2	0.150351	0.717879	0.999683	5.77778	4.88889
Old_PBS_vs_Young_PBS	Zfp281	-0.183283	0.680208	0.999683	5.11111	5.77778
Old_PBS_vs_Young_PBS	Ptprc	0.0382087	0.967199	0.999683	9.44444	8.66667
Old_PBS_vs_Young_PBS	Nek7	0.274207	0.38405	0.999683	10.7778	9.44444
Old_PBS_vs_Young_PBS	Cdc73	0.03885	0.90417	0.999683	9.11111	8.88889
Old_PBS_vs_Young_PBS	Glrx2	-0.0835248	0.827633	0.999683	8.33333	10.1111
Old_PBS_vs_Young_PBS	Trove2	0.0450804	0.883643	0.999683	14.2222	13.2222
Old_PBS_vs_Young_PBS	BC003331	-0.0334667	0.935932	0.999683	6.22222	7.22222
Old_PBS_vs_Young_PBS	Tpr	0.100169	0.660124	0.999683	30.5556	26.5556
Old_PBS_vs_Young_PBS	Hmcn1	-1.26445	0.0888315	0.999683	3.44444	6
Old_PBS_vs_Young_PBS	Swt1	0.261669	0.434786	0.999683	10.1111	8.44444
Old_PBS_vs_Young_PBS	Edem3	-0.966429	0.0908911	0.999683	3	5.22222
Old_PBS_vs_Young_PBS	Tsen15	-0.182083	0.674935	0.999683	5.66667	5.88889
Old_PBS_vs_Young_PBS	Rgl1	-0.0499522	0.815296	0.999683	24.7778	25.7778
Old_PBS_vs_Young_PBS	Arpc5	-0.13779	0.555128	0.999683	23.5556	24.6667
Old_PBS_vs_Young_PBS	Smg7	0.23589	0.598143	0.999683	6.77778	6.11111
Old_PBS_vs_Young_PBS	Lamc1	-0.358427	0.298287	0.999683	9.88889	12.3333
Old_PBS_vs_Young_PBS	Dhx9	0.381739	0.353513	0.999683	8.44444	5.77778
Old_PBS_vs_Young_PBS	Glul	0.190718	0.500434	0.999683	18.7778	16.8889
Old_PBS_vs_Young_PBS	Ier5	0.347702	0.190034	0.999683	27.6667	20.1111
Old_PBS_vs_Young_PBS	Xpr1	0.26409	0.558888	0.999683	6.55556	5
Old_PBS_vs_Young_PBS	Acbd6	0.340482	0.396161	0.999683	7.66667	5.44444
Old_PBS_vs_Young_PBS	Qsox1	0.101124	0.737457	0.999683	17.8889	17
Old_PBS_vs_Young_PBS	Cep350	0.34953	0.264369	0.999683	13.8889	11.4444
Old_PBS_vs_Young_PBS	Tor1aip1	-0.0749673	0.758783	0.999683	18.4444	17.8889
Old_PBS_vs_Young_PBS	Tor1aip2	-0.194588	0.660024	0.999683	4.88889	5.44444
Old_PBS_vs_Young_PBS	Abl2	-0.503039	0.370145	0.999683	4.55556	5.88889
Old_PBS_vs_Young_PBS	Tor3a	0.396839	0.403445	0.999683	7	5.33333
Old_PBS_vs_Young_PBS	Rasal2	-0.175079	0.317304	0.999683	31	35.1111
Old_PBS_vs_Young_PBS	Cop1	0.256363	0.474914	0.999683	10.3333	8.66667
Old_PBS_vs_Young_PBS	Cacybp	0.135854	0.713344	0.999683	17.1111	15.4444
Old_PBS_vs_Young_PBS	Rabgap1l	-0.219536	0.646542	0.999683	4.33333	5.22222
Old_PBS_vs_Young_PBS	Rc3h1	-0.0829833	0.777664	0.999683	18.1111	18.2222
Old_PBS_vs_Young_PBS	Prdx6	-0.406334	0.335816	0.999683	8.44444	13.1111
Old_PBS_vs_Young_PBS	Suco	-0.288901	0.570143	0.999683	5.44444	5.77778
Old_PBS_vs_Young_PBS	Vamp4	-0.399278	0.363687	0.999683	4.33333	5.33333
Old_PBS_vs_Young_PBS	Prrc2c	-0.069128	0.659923	0.999683	42.5556	45.1111
Old_PBS_vs_Young_PBS	Fmo1	-0.207817	0.150921	0.999683	153.778	179.778
Old_PBS_vs_Young_PBS	Fmo2	-0.527944	0.136439	0.999683	13.7778	19
Old_PBS_vs_Young_PBS	Kifap3	-0.683783	0.0738366	0.999683	5.11111	8
Old_PBS_vs_Young_PBS	Tiprl	0.102746	0.798975	0.999683	6.55556	6.55556
Old_PBS_vs_Young_PBS	Mpc2	-0.22119	0.495804	0.999683	15.7778	17.1111
Old_PBS_vs_Young_PBS	Mpzl1	-0.405896	0.418504	0.999683	4.33333	5.44444
Old_PBS_vs_Young_PBS	Rcsd1	0.259746	0.243598	0.999683	37.5556	33.7778
Old_PBS_vs_Young_PBS	Creg1	0.320304	0.266824	0.999683	11.2222	9
Old_PBS_vs_Young_PBS	Cd247	0.298306	0.505412	0.999683	5.44444	4.33333
Old_PBS_vs_Young_PBS	Pou2f1	0.368711	0.329222	0.999683	6.55556	5.22222
Old_PBS_vs_Young_PBS	Fam78b	1.19841	0.0315743	0.999683	5.33333	2.22222
Old_PBS_vs_Young_PBS	Tmco1	-0.0101053	0.96181	0.999683	30.5556	32
Old_PBS_vs_Young_PBS	Mgst3	0.00733846	0.970403	0.999683	33.2222	33.4444
Old_PBS_vs_Young_PBS	Pbx1	-0.0527492	0.876234	0.999683	8.33333	8.66667
Old_PBS_vs_Young_PBS	Uap1	0.186049	0.670487	0.999683	5.44444	4.66667
Old_PBS_vs_Young_PBS	Atf6	0.0894822	0.778027	0.999683	9.33333	8.88889
Old_PBS_vs_Young_PBS	Sdhc	0.0667765	0.855031	0.999683	10.2222	9.11111
Old_PBS_vs_Young_PBS	Fcer1g	-2.86217	0.00777296	0.999683	2.77778	11.2222
Old_PBS_vs_Young_PBS	Ndufs2	0.200853	0.544678	0.999683	12	11
Old_PBS_vs_Young_PBS	Ufc1	-0.010715	0.979471	0.999683	7.55556	7.55556
Old_PBS_vs_Young_PBS	Pfdn2	-0.919736	0.0288156	0.999683	6.22222	11.5556
Old_PBS_vs_Young_PBS	F11r	-0.245123	0.460291	0.999683	8.88889	9.88889
Old_PBS_vs_Young_PBS	Ncstn	-0.524829	0.173955	0.999683	5.77778	7.77778
Old_PBS_vs_Young_PBS	Copa	-0.114738	0.633681	0.999683	17.8889	19.8889
Old_PBS_vs_Young_PBS	Pex19	-0.070766	0.871919	0.999683	5.11111	5.33333
Old_PBS_vs_Young_PBS	Dcaf8	0.179724	0.599755	0.999683	12.5556	10.6667
Old_PBS_vs_Young_PBS	Pea15a	0.15328	0.450564	0.999683	29.8889	29.1111
Old_PBS_vs_Young_PBS	Tagln2	0.0941694	0.497356	0.999683	90.5556	90
Old_PBS_vs_Young_PBS	Dusp23	-0.120005	0.765332	0.999683	6.55556	7.55556
Old_PBS_vs_Young_PBS	Ifi208	-0.523892	0.102891	0.999683	12.6667	15.3333
Old_PBS_vs_Young_PBS	Mndal	0.27166	0.222371	0.999683	27.5556	23.2222
Old_PBS_vs_Young_PBS	Ifi203	0.272849	0.158286	0.999683	31.1111	25.7778
Old_PBS_vs_Young_PBS	Cep170	0.162657	0.497753	0.999683	17.6667	16.2222
Old_PBS_vs_Young_PBS	Adss	-0.419484	0.306052	0.999683	6.22222	7.66667
Old_PBS_vs_Young_PBS	Desi2	0.246004	0.452606	0.999683	9.11111	7.33333
Old_PBS_vs_Young_PBS	Cox20	-0.397268	0.32687	0.999683	5.22222	6.33333
Old_PBS_vs_Young_PBS	Hnrnpu	0.134655	0.51714	0.999683	49.8889	44.1111
Old_PBS_vs_Young_PBS	Sccpdh	0.332054	0.404894	0.999683	6	5
Old_PBS_vs_Young_PBS	Ahctf1	-0.0675821	0.855388	0.999683	7.22222	7.22222
Old_PBS_vs_Young_PBS	Cdc42bpa	0.312652	0.18607	0.999683	28.6667	23.6667
Old_PBS_vs_Young_PBS	Itpkb	-0.0231084	0.935544	0.999683	55	49.4444
Old_PBS_vs_Young_PBS	Acbd3	0.559696	0.114632	0.999683	13	9.66667
Old_PBS_vs_Young_PBS	H3f3a	-0.0482512	0.75579	0.999683	89.4444	95.8889
Old_PBS_vs_Young_PBS	Sde2	0.173232	0.641518	0.999683	6.66667	6
Old_PBS_vs_Young_PBS	Ephx1	0.931294	0.0273729	0.999683	14.1111	8.88889
Old_PBS_vs_Young_PBS	Cnih4	0.133977	0.5944	0.999683	14.5556	13.5556
Old_PBS_vs_Young_PBS	Wdr26	0.0802611	0.796195	0.999683	25.8889	21.8889
Old_PBS_vs_Young_PBS	Lbr	0.208016	0.551716	0.999683	10.1111	8.55556
Old_PBS_vs_Young_PBS	Srp9	-0.182575	0.595294	0.999683	17.2222	18.5556
Old_PBS_vs_Young_PBS	Degs1	-0.354501	0.173133	0.999683	16.7778	21.2222
Old_PBS_vs_Young_PBS	Capn2	0.537279	0.0403171	0.999683	32.5556	25.2222
Old_PBS_vs_Young_PBS	Brox	0.52072	0.18916	0.999683	7.22222	5.44444
Old_PBS_vs_Young_PBS	Aida	0.50903	0.125317	0.999683	15.3333	10.3333
Old_PBS_vs_Young_PBS	Mia3	0.11766	0.717398	0.999683	12.7778	12.3333
Old_PBS_vs_Young_PBS	Hlx	-0.617595	0.09898	0.999683	14.5556	23.3333
Old_PBS_vs_Young_PBS	Marc2	-0.132626	0.565089	0.999683	17.8889	20.5556
Old_PBS_vs_Young_PBS	Rab3gap2	0.429888	0.310001	0.999683	7.33333	5
Old_PBS_vs_Young_PBS	Iars2	0.539428	0.252356	0.999683	5.66667	4.11111
Old_PBS_vs_Young_PBS	Eprs	-0.203235	0.536193	0.999683	14.3333	15.1111
Old_PBS_vs_Young_PBS	Angel2	-0.0231533	0.947492	0.999683	8.11111	7.88889
Old_PBS_vs_Young_PBS	Atf3	-1.0592	0.122355	0.999683	6.33333	10.6667
Old_PBS_vs_Young_PBS	Nenf	-0.34245	0.224879	0.999683	13.7778	16.2222
Old_PBS_vs_Young_PBS	Ppp2r5a	-0.102204	0.624074	0.999683	59.8889	62.6667
Old_PBS_vs_Young_PBS	Slc30a1	0.0707402	0.7778	0.999683	25.7778	24.5556
Old_PBS_vs_Young_PBS	Traf5	0.595796	0.133065	0.999683	7.22222	5.11111
Old_PBS_vs_Young_PBS	Rcor3	-0.0712202	0.850251	0.999683	6.44444	6.44444
Old_PBS_vs_Young_PBS	Plxna2	0.999376	0.00846485	0.999683	29.4444	12.8889
Old_PBS_vs_Young_PBS	Cd34	0.10169	0.631373	0.999683	109.889	109.778
Old_PBS_vs_Young_PBS	Cr1l	-0.0291124	0.901534	0.999683	28.7778	29.3333
Old_PBS_vs_Young_PBS	Prpf18	-0.299792	0.52025	0.999683	3.66667	5.33333
Old_PBS_vs_Young_PBS	Cdc123	0.395244	0.474823	0.999683	6.33333	4
Old_PBS_vs_Young_PBS	Taf3	0.0250938	0.959731	0.999683	5.77778	5.33333
Old_PBS_vs_Young_PBS	Atp5c1	-0.441199	0.0382432	0.999683	24.2222	32.4444
Old_PBS_vs_Young_PBS	Kin	0.287433	0.516657	0.999683	5.22222	4.44444
Old_PBS_vs_Young_PBS	Rbm17	0.184682	0.628339	0.999683	8.33333	8.66667
Old_PBS_vs_Young_PBS	Mindy3	0.310905	0.351038	0.999683	9.44444	8.44444
Old_PBS_vs_Young_PBS	Rsu1	-0.0267597	0.896294	0.999683	26	26.5556
Old_PBS_vs_Young_PBS	Vim	0.135662	0.342817	0.999683	242.333	227.333
Old_PBS_vs_Young_PBS	Stam	-0.157568	0.730154	0.999683	4.33333	5.33333
Old_PBS_vs_Young_PBS	Arl5b	-0.326798	0.341273	0.999683	10.4444	12.4444
Old_PBS_vs_Young_PBS	Mllt10	0.288311	0.38118	0.999683	13.8889	10.1111
Old_PBS_vs_Young_PBS	Dnajc1	-0.355909	0.182333	0.999683	16.2222	19.5556
Old_PBS_vs_Young_PBS	Commd3	-0.164571	0.586214	0.999683	15	17.6667
Old_PBS_vs_Young_PBS	Bmi1	-0.261254	0.486219	0.999683	6.11111	7.33333
Old_PBS_vs_Young_PBS	Etl4	-0.150526	0.686899	0.999683	7.66667	8.77778
Old_PBS_vs_Young_PBS	Arhgap21	0.0938287	0.828899	0.999683	6.33333	6.66667
Old_PBS_vs_Young_PBS	Abi1	0.156412	0.451774	0.999683	35.3333	34
Old_PBS_vs_Young_PBS	Acbd5	0.161601	0.534496	0.999683	23.6667	19.4444
Old_PBS_vs_Young_PBS	Yme1l1	-0.433787	0.154936	0.999683	11.6667	14.2222
Old_PBS_vs_Young_PBS	Spopl	-0.126431	0.74034	0.999683	6.88889	7.33333
Old_PBS_vs_Young_PBS	Ehmt1	0.056969	0.88887	0.999683	6.55556	6.44444
Old_PBS_vs_Young_PBS	Nelfb	0.438298	0.266537	0.999683	6.66667	4.88889
Old_PBS_vs_Young_PBS	Tubb4b	0.695295	0.0048309	0.999683	42.8889	26.4444
Old_PBS_vs_Young_PBS	Ssna1	-0.19587	0.625232	0.999683	7.11111	8.11111
Old_PBS_vs_Young_PBS	Anapc2	0.257799	0.476599	0.999683	7.22222	6.55556
Old_PBS_vs_Young_PBS	Npdc1	0.221329	0.407846	0.999683	18.4444	15.6667
Old_PBS_vs_Young_PBS	Edf1	-0.275923	0.280288	0.999683	26.7778	31.7778
Old_PBS_vs_Young_PBS	Ubac1	0.47872	0.323444	0.999683	5.88889	4.33333
Old_PBS_vs_Young_PBS	Sdccag3	0.174147	0.675822	0.999683	5.88889	5.55556
Old_PBS_vs_Young_PBS	Sec16a	0.1081	0.832954	0.999683	5.11111	4.66667
Old_PBS_vs_Young_PBS	Notch1	0.017997	0.956306	0.999683	46.7778	37.2222
Old_PBS_vs_Young_PBS	Egfl7	-0.222447	0.299704	0.999683	164.444	196.111
Old_PBS_vs_Young_PBS	Surf1	-0.250387	0.512704	0.999683	6	7.33333
Old_PBS_vs_Young_PBS	Surf4	-0.187731	0.573536	0.999683	8	9
Old_PBS_vs_Young_PBS	Brd3	0.0489865	0.899737	0.999683	10.2222	9.66667
Old_PBS_vs_Young_PBS	Rapgef1	0.443132	0.310572	0.999683	5.33333	4
Old_PBS_vs_Young_PBS	Sptan1	0.161022	0.597768	0.999683	58.6667	50.6667
Old_PBS_vs_Young_PBS	Set	0.131834	0.617474	0.999683	20.4444	18
Old_PBS_vs_Young_PBS	Pkn3	0.901422	0.0877315	0.999683	5.11111	2.88889
Old_PBS_vs_Young_PBS	Lrrc8a	-0.145395	0.539057	0.999683	19	20.3333
Old_PBS_vs_Young_PBS	Sh3glb2	-0.0178385	0.968546	0.999683	5.33333	5.22222
Old_PBS_vs_Young_PBS	Ptpa	-0.0745004	0.839135	0.999683	9.22222	9.55556
Old_PBS_vs_Young_PBS	Ier5l	0.170772	0.628504	0.999683	9.77778	9.77778
Old_PBS_vs_Young_PBS	Tor1b	-0.065297	0.879495	0.999683	6.11111	6.22222
Old_PBS_vs_Young_PBS	Tor1a	-0.328926	0.441044	0.999683	4.88889	5.77778
Old_PBS_vs_Young_PBS	BC005624	-0.592094	0.0856778	0.999683	6.88889	10
Old_PBS_vs_Young_PBS	Fnbp1	-0.00724049	0.980954	0.999683	15.3333	14.8889
Old_PBS_vs_Young_PBS	Gpr107	0.399235	0.431937	0.999683	6.44444	5.55556
Old_PBS_vs_Young_PBS	Fubp3	0.472554	0.240661	0.999683	6.66667	5
Old_PBS_vs_Young_PBS	Nup214	0.0128262	0.978436	0.999683	5.22222	5
Old_PBS_vs_Young_PBS	Prrc2b	-0.0113753	0.967205	0.999683	17.2222	17.1111
Old_PBS_vs_Young_PBS	Swi5	0.309779	0.287294	0.999683	18.6667	16.4444
Old_PBS_vs_Young_PBS	Dpm2	-0.0332309	0.94013	0.999683	5.55556	5.55556
Old_PBS_vs_Young_PBS	St6galnac4	-0.188456	0.64172	0.999683	6.55556	7.22222
Old_PBS_vs_Young_PBS	Eng	0.109198	0.733755	0.999683	135.889	116.111
Old_PBS_vs_Young_PBS	Cdk9	-0.254469	0.513111	0.999683	6	7.33333
Old_PBS_vs_Young_PBS	Sh2d3c	0.323543	0.298886	0.999683	18.3333	16.5556
Old_PBS_vs_Young_PBS	Stxbp1	0.168359	0.647335	0.999683	15	13.4444
Old_PBS_vs_Young_PBS	Mapkap1	0.126646	0.720459	0.999683	7.77778	7.33333
Old_PBS_vs_Young_PBS	Gapvd1	0.245548	0.417871	0.999683	16.2222	14.7778
Old_PBS_vs_Young_PBS	Hspa5	-0.167658	0.504042	0.999683	53.4444	55.8889
Old_PBS_vs_Young_PBS	Fbxw2	-0.1126	0.690037	0.999683	17	18.4444
Old_PBS_vs_Young_PBS	Rab14	0.127087	0.396916	0.999683	47.6667	44.1111
Old_PBS_vs_Young_PBS	Ggta1	0.0302828	0.931117	0.999683	12.7778	13.2222
Old_PBS_vs_Young_PBS	Dab2ip	-0.112844	0.748927	0.999683	8.55556	9.22222
Old_PBS_vs_Young_PBS	Ndufa8	0.0678542	0.850727	0.999683	14.6667	16.3333
Old_PBS_vs_Young_PBS	Rbm18	0.244625	0.562528	0.999683	5.77778	5.33333
Old_PBS_vs_Young_PBS	Pdcl	-0.680623	0.142826	0.999683	4.11111	6.77778
Old_PBS_vs_Young_PBS	Rc3h2	-0.0491646	0.905501	0.999683	11.1111	9.33333
Old_PBS_vs_Young_PBS	Rabgap1	0.508798	0.112529	0.999683	10.8889	8
Old_PBS_vs_Young_PBS	Psmb7	-0.223144	0.440747	0.999683	11	13
Old_PBS_vs_Young_PBS	Olfml2a	0.35884	0.308678	0.999683	13.5556	12.5556
Old_PBS_vs_Young_PBS	Arpc5l	-0.279323	0.479604	0.999683	6.44444	8.55556
Old_PBS_vs_Young_PBS	Ppp6c	-0.261597	0.423512	0.999683	7.66667	9.44444
Old_PBS_vs_Young_PBS	Zeb2	-1.07328	0.00420798	0.999683	5.66667	11.1111
Old_PBS_vs_Young_PBS	Acvr2a	0.103647	0.836367	0.999683	6	4.55556
Old_PBS_vs_Young_PBS	Orc4	0.494246	0.37231	0.999683	5.55556	3.33333
Old_PBS_vs_Young_PBS	Epc2	0.234217	0.573597	0.999683	8	6.77778
Old_PBS_vs_Young_PBS	Mmadhc	-0.152932	0.705383	0.999683	4.88889	5.66667
Old_PBS_vs_Young_PBS	Rbm43	-0.609781	0.201373	0.999683	3.33333	5.11111
Old_PBS_vs_Young_PBS	Nmi	-0.535214	0.142235	0.999683	5.66667	8
Old_PBS_vs_Young_PBS	Rif1	-0.199693	0.540502	0.999683	7.88889	8.88889
Old_PBS_vs_Young_PBS	Arl5a	0.207839	0.634721	0.999683	5.77778	5
Old_PBS_vs_Young_PBS	Stam2	0.252107	0.620451	0.999683	5.33333	4.44444
Old_PBS_vs_Young_PBS	Fmnl2	0.346737	0.162966	0.999683	29.7778	23
Old_PBS_vs_Young_PBS	Prpf40a	0.0158367	0.949283	0.999683	15.7778	15.6667
Old_PBS_vs_Young_PBS	Gpd2	0.302407	0.417014	0.999683	6.66667	5.66667
Old_PBS_vs_Young_PBS	Tanc1	0.201819	0.400355	0.999683	28.5556	24.5556
Old_PBS_vs_Young_PBS	Baz2b	-0.214721	0.500285	0.999683	9.77778	11.1111
Old_PBS_vs_Young_PBS	March7	0.205068	0.492412	0.999683	12.6667	11.4444
Old_PBS_vs_Young_PBS	Rbms1	-0.0791862	0.700543	0.999683	95.5556	92.7778
Old_PBS_vs_Young_PBS	Psmd14	0.149262	0.647645	0.999683	8.22222	7.77778
Old_PBS_vs_Young_PBS	Dpp4	-0.226062	0.341309	0.999683	21.3333	24.7778
Old_PBS_vs_Young_PBS	Ifih1	0.601015	0.132847	0.999683	10.3333	6.66667
Old_PBS_vs_Young_PBS	Grb14	-0.0745398	0.74692	0.999683	25.1111	28.7778
Old_PBS_vs_Young_PBS	Cobll1	0.41243	0.429941	0.999683	5.33333	3.66667
Old_PBS_vs_Young_PBS	Scn7a	-0.436377	0.00989815	0.999683	171.222	220.889
Old_PBS_vs_Young_PBS	Nostrin	0.0259526	0.871237	0.999683	55.3333	55.5556
Old_PBS_vs_Young_PBS	Ppig	0.290679	0.243586	0.999683	21.3333	16.2222
Old_PBS_vs_Young_PBS	Ssb	-0.0898842	0.662679	0.999683	28.5556	30.4444
Old_PBS_vs_Young_PBS	Ubr3	-0.23897	0.443561	0.999683	10.3333	11.8889
Old_PBS_vs_Young_PBS	Gorasp2	0.0894991	0.80555	0.999683	7.22222	6.88889
Old_PBS_vs_Young_PBS	Tlk1	0.349526	0.407987	0.999683	8.66667	7.33333
Old_PBS_vs_Young_PBS	Dync1i2	0.186281	0.455299	0.999683	22.3333	20.7778
Old_PBS_vs_Young_PBS	Itga6	-0.783225	0.268726	0.999683	9.11111	7.66667
Old_PBS_vs_Young_PBS	Rapgef4	0.879397	0.0358665	0.999683	7.55556	4.33333
Old_PBS_vs_Young_PBS	Sp3	-0.0550099	0.852136	0.999683	10.7778	11.5556
Old_PBS_vs_Young_PBS	Cir1	-0.0336796	0.931246	0.999683	5.88889	6.22222
Old_PBS_vs_Young_PBS	Wipf1	0.0866846	0.826279	0.999683	9	7.55556
Old_PBS_vs_Young_PBS	Atf2	0.292825	0.45554	0.999683	6.77778	6.22222
Old_PBS_vs_Young_PBS	Atp5g3	-0.362542	0.26604	0.999683	15.2222	19.2222
Old_PBS_vs_Young_PBS	Mtx2	0.288562	0.522286	0.999683	5.77778	4.88889
Old_PBS_vs_Young_PBS	Hnrnpa3	-0.0751442	0.77953	0.999683	25.8889	25.1111
Old_PBS_vs_Young_PBS	Nfe2l2	-0.0486618	0.83574	0.999683	22.3333	21.4444
Old_PBS_vs_Young_PBS	Agps	-0.427848	0.335761	0.999683	4.33333	5.77778
Old_PBS_vs_Young_PBS	Fkbp7	-0.361796	0.478249	0.999683	4.44444	5.66667
Old_PBS_vs_Young_PBS	Plekha3	0.105849	0.775119	0.999683	7.77778	7.44444
Old_PBS_vs_Young_PBS	Ube2e3	0.164173	0.598496	0.999683	9.33333	8.33333
Old_PBS_vs_Young_PBS	Dnajc10	-0.319938	0.375635	0.999683	8.66667	11.1111
Old_PBS_vs_Young_PBS	Nckap1	-0.149099	0.452416	0.999683	22.5556	25.6667
Old_PBS_vs_Young_PBS	Zc3h15	0.0110606	0.97593	0.999683	7.11111	7.33333
Old_PBS_vs_Young_PBS	Itgav	1.03608	0.0311537	0.999683	5.77778	3
Old_PBS_vs_Young_PBS	Tfpi	-0.134608	0.718157	0.999683	6.66667	7.66667
Old_PBS_vs_Young_PBS	Ctnnd1	-0.286336	0.261074	0.999683	29	34
Old_PBS_vs_Young_PBS	Tmx2	0.151771	0.707478	0.999683	6.77778	5.88889
Old_PBS_vs_Young_PBS	Med19	-0.21406	0.55921	0.999683	6.88889	7.44444
Old_PBS_vs_Young_PBS	Zdhhc5	0.134507	0.718002	0.999683	6.55556	5.66667
Old_PBS_vs_Young_PBS	Slc43a3	-0.16463	0.406993	0.999683	55.1111	58.6667
Old_PBS_vs_Young_PBS	Ssrp1	0.451457	0.189334	0.999683	10.4444	7.22222
Old_PBS_vs_Young_PBS	Fnbp4	-0.366403	0.431809	0.999683	4.33333	6
Old_PBS_vs_Young_PBS	Mtch2	0.139365	0.702075	0.999683	9.22222	7.88889
Old_PBS_vs_Young_PBS	Ndufs3	-0.366994	0.307402	0.999683	9.11111	9.88889
Old_PBS_vs_Young_PBS	Celf1	0.129546	0.620371	0.999683	15.7778	14.4444
Old_PBS_vs_Young_PBS	Psmc3	-0.159444	0.539488	0.999683	16.5556	18.4444
Old_PBS_vs_Young_PBS	Arfgap2	0.392649	0.328576	0.999683	6.11111	4.55556
Old_PBS_vs_Young_PBS	Lrp4	-0.111674	0.741991	0.999683	10.5556	12.4444
Old_PBS_vs_Young_PBS	Ckap5	0.198459	0.594993	0.999683	7.66667	6.88889
Old_PBS_vs_Young_PBS	Arhgap1	-0.0282709	0.92764	0.999683	10.4444	10.7778
Old_PBS_vs_Young_PBS	Atg13	-0.0304254	0.938586	0.999683	5.77778	6
Old_PBS_vs_Young_PBS	Dgkz	-0.0939489	0.751722	0.999683	27.1111	29.4444
Old_PBS_vs_Young_PBS	Phf21a	-0.19399	0.630071	0.999683	6.33333	6.66667
Old_PBS_vs_Young_PBS	Chst1	0.273971	0.381342	0.999683	60.2222	50.7778
Old_PBS_vs_Young_PBS	Tspan18	-0.204753	0.262663	0.999683	52.2222	58
Old_PBS_vs_Young_PBS	Ext2	-0.0852341	0.809351	0.999683	7.44444	7.77778
Old_PBS_vs_Young_PBS	Hsd17b12	-0.00398861	0.991381	0.999683	9.22222	9.77778
Old_PBS_vs_Young_PBS	Api5	-0.174189	0.621336	0.999683	7.55556	8.22222
Old_PBS_vs_Young_PBS	Trim44	-0.0535574	0.904566	0.999683	6.33333	5.88889
Old_PBS_vs_Young_PBS	Cat	-0.209068	0.655402	0.999683	5.44444	6.55556
Old_PBS_vs_Young_PBS	Caprin1	0.0840916	0.763961	0.999683	15.6667	14.1111
Old_PBS_vs_Young_PBS	Lmo2	-0.0640767	0.747229	0.999683	25.2222	26.6667
Old_PBS_vs_Young_PBS	Fbxo3	-0.248282	0.561715	0.999683	4.66667	5.22222
Old_PBS_vs_Young_PBS	Hipk3	-0.177653	0.6072	0.999683	7.33333	8.11111
Old_PBS_vs_Young_PBS	Qser1	-0.0738412	0.875703	0.999683	5.66667	5.44444
Old_PBS_vs_Young_PBS	Eif3m	-0.223205	0.438723	0.999683	11.3333	12.8889
Old_PBS_vs_Young_PBS	Immp1l	0.190827	0.649291	0.999683	7.77778	7.66667
Old_PBS_vs_Young_PBS	Mpped2	-0.336419	0.444271	0.999683	8.44444	11
Old_PBS_vs_Young_PBS	Lin7c	-0.848426	0.0405315	0.999683	4.11111	7.55556
Old_PBS_vs_Young_PBS	Fibin	-0.0485107	0.743738	0.999683	140.889	148.778
Old_PBS_vs_Young_PBS	Slc5a12	0.194104	0.691248	0.999683	4.88889	5.44444
Old_PBS_vs_Young_PBS	Nop10	-0.127007	0.760136	0.999683	15.1111	18
Old_PBS_vs_Young_PBS	Slc12a6	-0.309548	0.425887	0.999683	6.11111	8.55556
Old_PBS_vs_Young_PBS	Emc4	0.231054	0.489156	0.999683	11.8889	11.5556
Old_PBS_vs_Young_PBS	Emc7	-0.0315065	0.911245	0.999683	30	32.1111
Old_PBS_vs_Young_PBS	Aqr	0.267998	0.569672	0.999683	5.77778	5.55556
Old_PBS_vs_Young_PBS	Dph6	-0.0214949	0.963397	0.999683	4.66667	5.33333
Old_PBS_vs_Young_PBS	Meis2	-0.633685	0.0448163	0.999683	8.44444	12.3333
Old_PBS_vs_Young_PBS	Spred1	-0.054139	0.863076	0.999683	9.88889	10.2222
Old_PBS_vs_Young_PBS	Srp14	-0.0431144	0.882511	0.999683	24	25.5556
Old_PBS_vs_Young_PBS	Inafm2	0.536388	0.0470057	0.999683	16.2222	11
Old_PBS_vs_Young_PBS	Dll4	-0.106669	0.751532	0.999683	13.1111	14.5556
Old_PBS_vs_Young_PBS	Chp1	0.032191	0.933492	0.999683	6.55556	7
Old_PBS_vs_Young_PBS	Rtf1	0.117617	0.70379	0.999683	13.7778	11.5556
Old_PBS_vs_Young_PBS	Mga	0.407007	0.215182	0.999683	11.7778	9
Old_PBS_vs_Young_PBS	Ehd4	-0.0417611	0.870952	0.999683	298.222	299.333
Old_PBS_vs_Young_PBS	Zfp106	-0.0624038	0.85745	0.999683	8.22222	8.33333
Old_PBS_vs_Young_PBS	Snap23	0.0891247	0.809866	0.999683	7.44444	7.22222
Old_PBS_vs_Young_PBS	Haus2	0.148609	0.742378	0.999683	5.44444	5.33333
Old_PBS_vs_Young_PBS	Stard9	0.0736149	0.807208	0.999683	34.3333	33.8889
Old_PBS_vs_Young_PBS	Ubr1	-0.203135	0.536786	0.999683	8	9.55556
Old_PBS_vs_Young_PBS	Ccndbp1	0.180492	0.702051	0.999683	5.55556	4.22222
Old_PBS_vs_Young_PBS	Pdia3	-0.0992927	0.646642	0.999683	52.8889	52.1111
Old_PBS_vs_Young_PBS	Serf2	-0.373268	0.155308	0.999683	67.3333	82.5556
Old_PBS_vs_Young_PBS	Hypk	-0.398157	0.48671	0.999683	4.33333	6.11111
Old_PBS_vs_Young_PBS	Mfap1b	1.21008	0.0163474	0.999683	5.44444	2.44444
Old_PBS_vs_Young_PBS	Mfap1a	0.0190548	0.968284	0.999683	6.22222	5.77778
Old_PBS_vs_Young_PBS	Casc4	-0.487864	0.023754	0.999683	25.3333	36.5556
Old_PBS_vs_Young_PBS	Ctdspl2	-0.195869	0.585213	0.999683	7.11111	9
Old_PBS_vs_Young_PBS	Eif3j1	0.286619	0.495832	0.999683	6.55556	5.77778
Old_PBS_vs_Young_PBS	B2m	0.333556	0.0539514	0.999683	352.556	257.333
Old_PBS_vs_Young_PBS	Sema6d	-0.247943	0.407349	0.999683	14.7778	17.3333
Old_PBS_vs_Young_PBS	Eid1	-0.52189	0.0552226	0.999683	12.6667	18
Old_PBS_vs_Young_PBS	Secisbp2l	-0.418472	0.168479	0.999683	12.4444	16.4444
Old_PBS_vs_Young_PBS	Cops2	0.349279	0.406005	0.999683	8.55556	7.22222
Old_PBS_vs_Young_PBS	Usp8	0.510524	0.13457	0.999683	8.55556	6.11111
Old_PBS_vs_Young_PBS	Trpm7	0.116789	0.703335	0.999683	9.88889	9.11111
Old_PBS_vs_Young_PBS	Sppl2a	0.11321	0.535683	0.999683	39.5556	35.5556
Old_PBS_vs_Young_PBS	Snrnp200	0.483754	0.174468	0.999683	10	6.66667
Old_PBS_vs_Young_PBS	Tmem127	0.593792	0.166123	0.999683	6.88889	4.44444
Old_PBS_vs_Young_PBS	Anapc1	-0.236059	0.499427	0.999683	10.3333	11.3333
Old_PBS_vs_Young_PBS	Mertk	0.191382	0.377217	0.999683	27.1111	24
Old_PBS_vs_Young_PBS	Tmem87b	-0.394785	0.389941	0.999683	5.33333	6.88889
Old_PBS_vs_Young_PBS	Slc20a1	0.654577	0.195733	0.999683	6	4.22222
Old_PBS_vs_Young_PBS	Sirpa	0.188551	0.520257	0.999683	29.1111	26.5556
Old_PBS_vs_Young_PBS	Snrpb	-0.148532	0.451104	0.999683	31.8889	37.3333
Old_PBS_vs_Young_PBS	Nop56	-0.285829	0.519621	0.999683	5.33333	6.55556
Old_PBS_vs_Young_PBS	Idh3b	-0.161297	0.672043	0.999683	7.55556	8.11111
Old_PBS_vs_Young_PBS	Ptpra	0.184171	0.49312	0.999683	21.7778	18.5556
Old_PBS_vs_Young_PBS	Ddrgk1	-0.288221	0.298991	0.999683	14.1111	16.1111
Old_PBS_vs_Young_PBS	Itpa	-0.0494058	0.928469	0.999683	5.11111	5.33333
Old_PBS_vs_Young_PBS	Atrn	-0.331973	0.259307	0.999683	10.1111	12.3333
Old_PBS_vs_Young_PBS	Hspa12b	0.394502	0.132959	0.999683	25.6667	20
Old_PBS_vs_Young_PBS	Cenpb	0.0295667	0.939342	0.999683	9.66667	9.66667
Old_PBS_vs_Young_PBS	Pank2	-0.150614	0.720303	0.999683	5	5.88889
Old_PBS_vs_Young_PBS	Slc23a2	0.335734	0.441557	0.999683	7.33333	5.22222
Old_PBS_vs_Young_PBS	Pcna	0.933434	0.0955545	0.999683	5.11111	2.66667
Old_PBS_vs_Young_PBS	Cds2	0.147629	0.608131	0.999683	32	29.8889
Old_PBS_vs_Young_PBS	Gpcpd1	-0.256877	0.533997	0.999683	7.44444	9.33333
Old_PBS_vs_Young_PBS	Tmx4	-0.0869749	0.834827	0.999683	6	6.55556
Old_PBS_vs_Young_PBS	Plcb1	-0.130774	0.846747	0.999683	4.88889	5.44444
Old_PBS_vs_Young_PBS	Plcb4	0.357378	0.208841	0.999683	19.1111	14.2222
Old_PBS_vs_Young_PBS	Btbd3	-0.395098	0.111757	0.999683	13.5556	18.1111
Old_PBS_vs_Young_PBS	Esf1	-0.268383	0.438516	0.999683	9.44444	11.1111
Old_PBS_vs_Young_PBS	Dstn	0.0637265	0.725949	0.999683	31.2222	30.6667
Old_PBS_vs_Young_PBS	Rrbp1	-0.37203	0.0388044	0.999683	43.6667	56.4444
Old_PBS_vs_Young_PBS	Snx5	-0.480635	0.261582	0.999683	4	5.77778
Old_PBS_vs_Young_PBS	Polr3f	0.493652	0.38668	0.999683	5.22222	3.66667
Old_PBS_vs_Young_PBS	Sec23b	0.496162	0.246364	0.999683	6.22222	5.22222
Old_PBS_vs_Young_PBS	Smim26	-0.402664	0.38409	0.999683	7	8.66667
Old_PBS_vs_Young_PBS	Rin2	0.267734	0.278088	0.999683	18.2222	15.4444
Old_PBS_vs_Young_PBS	Naa20	-0.356612	0.264086	0.999683	10.3333	13.3333
Old_PBS_vs_Young_PBS	Ralgapa2	-0.107995	0.81885	0.999683	5.55556	7.11111
Old_PBS_vs_Young_PBS	Xrn2	-0.0905093	0.774847	0.999683	12.8889	12
Old_PBS_vs_Young_PBS	Thbd	0.0373608	0.842612	0.999683	227.222	208.556
Old_PBS_vs_Young_PBS	Cd93	-0.362807	0.61473	0.999683	23.8889	20.6667
Old_PBS_vs_Young_PBS	Apmap	-0.253194	0.576538	0.999683	4.44444	6.44444
Old_PBS_vs_Young_PBS	Nsfl1c	0.450421	0.188494	0.999683	9.55556	7.33333
Old_PBS_vs_Young_PBS	Fkbp1a	0.0598846	0.623512	0.999683	178.222	170.556
Old_PBS_vs_Young_PBS	Fam110a	0.216544	0.514615	0.999683	10.6667	9.66667
Old_PBS_vs_Young_PBS	Csnk2a1	-0.376036	0.307047	0.999683	9.22222	11.4444
Old_PBS_vs_Young_PBS	Tbc1d20	0.410331	0.198259	0.999683	10.3333	8.11111
Old_PBS_vs_Young_PBS	Rbck1	0.0102291	0.98249	0.999683	10.6667	10.4444
Old_PBS_vs_Young_PBS	H13	-0.363001	0.255755	0.999683	10.6667	12.4444
Old_PBS_vs_Young_PBS	Id1	0.118444	0.554255	0.999683	104.222	87.5556
Old_PBS_vs_Young_PBS	Bcl2l1	-0.251024	0.56944	0.999683	14.2222	18.2222
Old_PBS_vs_Young_PBS	Pdrg1	0.429298	0.294686	0.999683	8.11111	6.11111
Old_PBS_vs_Young_PBS	Ccm2l	-0.300748	0.315982	0.999683	10.6667	12.6667
Old_PBS_vs_Young_PBS	Tm9sf4	0.168053	0.66164	0.999683	7.66667	6.77778
Old_PBS_vs_Young_PBS	Commd7	-0.12381	0.771849	0.999683	8	7.77778
Old_PBS_vs_Young_PBS	Mapre1	-0.0010173	0.99681	0.999683	19.5556	18.2222
Old_PBS_vs_Young_PBS	Chmp4b	0.0446665	0.878533	0.999683	22.7778	19.2222
Old_PBS_vs_Young_PBS	Raly	-0.0949373	0.731101	0.999683	19.1111	21.2222
Old_PBS_vs_Young_PBS	Eif2s2	0.164902	0.52925	0.999683	23.5556	22.6667
Old_PBS_vs_Young_PBS	Itch	0.23551	0.513889	0.999683	12.1111	10
Old_PBS_vs_Young_PBS	Dynlrb1	-0.107852	0.641197	0.999683	21.1111	23.7778
Old_PBS_vs_Young_PBS	Map1lc3a	-0.0764984	0.673333	0.999683	45.6667	53.5556
Old_PBS_vs_Young_PBS	Ncoa6	-0.0762772	0.848297	0.999683	7.11111	7.22222
Old_PBS_vs_Young_PBS	Trpc4ap	0.0335409	0.928713	0.999683	9.11111	8.33333
Old_PBS_vs_Young_PBS	BC029722	0.562143	0.260707	0.999683	6.44444	4.44444
Old_PBS_vs_Young_PBS	Eif6	0.17798	0.613837	0.999683	13.8889	11.8889
Old_PBS_vs_Young_PBS	Ergic3	0.0188416	0.949068	0.999683	10.5556	10.4444
Old_PBS_vs_Young_PBS	Romo1	-0.268132	0.502486	0.999683	15.5556	17.8889
Old_PBS_vs_Young_PBS	Rbm39	-0.108714	0.513824	0.999683	85.7778	84
Old_PBS_vs_Young_PBS	Phf20	0.523075	0.193594	0.999683	7.22222	5.11111
Old_PBS_vs_Young_PBS	Scand1	-0.288325	0.2093	0.999683	20.2222	23.8889
Old_PBS_vs_Young_PBS	Dlgap4	0.36098	0.182498	0.999683	16.8889	13.2222
Old_PBS_vs_Young_PBS	Ndrg3	0.317253	0.405486	0.999683	8.44444	7.11111
Old_PBS_vs_Young_PBS	Soga1	0.111951	0.836425	0.999683	5.55556	4.77778
Old_PBS_vs_Young_PBS	Samhd1	0.148836	0.561065	0.999683	21.1111	18.6667
Old_PBS_vs_Young_PBS	Rpn2	-0.239622	0.352152	0.999683	18.1111	20.2222
Old_PBS_vs_Young_PBS	Manbal	-0.453757	0.40503	0.999683	4.22222	6.66667
Old_PBS_vs_Young_PBS	Rprd1b	0.0711351	0.851082	0.999683	7.66667	7.66667
Old_PBS_vs_Young_PBS	Tgm2	0.645416	0.0409899	0.999683	32.8889	20.6667
Old_PBS_vs_Young_PBS	Ralgapb	-0.0563764	0.89949	0.999683	5.66667	5.55556
Old_PBS_vs_Young_PBS	Ppp1r16b	-0.160185	0.355258	0.999683	53.4444	57
Old_PBS_vs_Young_PBS	Top1	-0.174859	0.458529	0.999683	35.4444	37.3333
Old_PBS_vs_Young_PBS	Plcg1	0.234461	0.441565	0.999683	16.3333	13.8889
Old_PBS_vs_Young_PBS	Chd6	0.113127	0.719001	0.999683	10.5556	9.88889
Old_PBS_vs_Young_PBS	Srsf6	0.338271	0.308164	0.999683	14.2222	10.4444
Old_PBS_vs_Young_PBS	Tox2	0.299348	0.371275	0.999683	12.4444	10
Old_PBS_vs_Young_PBS	Oser1	0.349309	0.35254	0.999683	7.77778	5.88889
Old_PBS_vs_Young_PBS	Serinc3	0.226645	0.25099	0.999683	275.222	226.667
Old_PBS_vs_Young_PBS	Pkig	0.495021	0.0749727	0.999683	13.3333	9.77778
Old_PBS_vs_Young_PBS	Ywhab	-0.146181	0.375982	0.999683	47.4444	51.3333
Old_PBS_vs_Young_PBS	Stk4	-0.384131	0.257416	0.999683	10.8889	13.2222
Old_PBS_vs_Young_PBS	Sdc4	0.584643	0.192752	0.999683	6.33333	4.88889
Old_PBS_vs_Young_PBS	Sys1	-0.224792	0.378675	0.999683	14	17
Old_PBS_vs_Young_PBS	Snx21	0.628833	0.144304	0.999683	10.8889	6.66667
Old_PBS_vs_Young_PBS	Ctsa	0.135113	0.658851	0.999683	13.1111	13.5556
Old_PBS_vs_Young_PBS	Pltp	-0.245368	0.200871	0.999683	65.1111	70.8889
Old_PBS_vs_Young_PBS	Pcif1	0.554997	0.124545	0.999683	8	5.77778
Old_PBS_vs_Young_PBS	Zmynd8	0.0414123	0.90868	0.999683	10.5556	10.3333
Old_PBS_vs_Young_PBS	Ncoa3	0.0959856	0.665274	0.999683	23.5556	22.4444
Old_PBS_vs_Young_PBS	Stau1	-0.307523	0.437343	0.999683	5.33333	6.44444
Old_PBS_vs_Young_PBS	Ddx27	0.666297	0.171875	0.999683	5.11111	4
Old_PBS_vs_Young_PBS	Znfx1	0.0857271	0.824581	0.999683	8.55556	6.88889
Old_PBS_vs_Young_PBS	Rnf114	0.57116	0.195613	0.999683	5.33333	3.66667
Old_PBS_vs_Young_PBS	Tmem189	0.658207	0.112366	0.999683	6.22222	4
Old_PBS_vs_Young_PBS	Cebpb	-0.570554	0.403709	0.999683	6.66667	6.88889
Old_PBS_vs_Young_PBS	Ptpn1	0.260109	0.381491	0.999683	14.2222	12.6667
Old_PBS_vs_Young_PBS	Dpm1	-0.228277	0.55279	0.999683	6.11111	7.66667
Old_PBS_vs_Young_PBS	Fam210b	-0.925726	0.0524769	0.999683	3.11111	5.44444
Old_PBS_vs_Young_PBS	Rtf2	0.239549	0.527583	0.999683	9.66667	9
Old_PBS_vs_Young_PBS	Rab22a	0.184499	0.584588	0.999683	9.55556	8.11111
Old_PBS_vs_Young_PBS	Vapb	0.0426924	0.888136	0.999683	9.88889	10.4444
Old_PBS_vs_Young_PBS	Stx16	-0.277253	0.534146	0.999683	6	7
Old_PBS_vs_Young_PBS	Gnas	0.176421	0.242014	0.999683	83.7778	78
Old_PBS_vs_Young_PBS	Ctsz	-0.3061	0.345575	0.999683	9.77778	12.1111
Old_PBS_vs_Young_PBS	Atp5e	-0.139564	0.680607	0.999683	36	41.5556
Old_PBS_vs_Young_PBS	Psma7	-0.21447	0.253087	0.999683	38	43.3333
Old_PBS_vs_Young_PBS	Adrm1	0.0589417	0.894503	0.999683	5.55556	6.11111
Old_PBS_vs_Young_PBS	Dido1	0.210889	0.570343	0.999683	9.11111	7.77778
Old_PBS_vs_Young_PBS	Gid8	-1.10716	0.0283013	0.999683	2.77778	5.55556
Old_PBS_vs_Young_PBS	Ythdf1	0.0372823	0.916231	0.999683	11.1111	11.2222
Old_PBS_vs_Young_PBS	Ppdpf	-0.429377	0.125852	0.999683	12.3333	17.1111
Old_PBS_vs_Young_PBS	Helz2	0.320094	0.362214	0.999683	8.11111	6.77778
Old_PBS_vs_Young_PBS	Arfrp1	-0.5864	0.188193	0.999683	3.66667	5.77778
Old_PBS_vs_Young_PBS	Zbtb46	0.199063	0.53771	0.999683	12.8889	11.1111
Old_PBS_vs_Young_PBS	Tpd52l2	-0.381065	0.223605	0.999683	7.77778	10.4444
Old_PBS_vs_Young_PBS	Dnajc5	-0.100631	0.792667	0.999683	11.1111	11.4444
Old_PBS_vs_Young_PBS	Prpf6	-0.450832	0.303663	0.999683	5.22222	6.77778
Old_PBS_vs_Young_PBS	Sox18	0.0169767	0.949704	0.999683	38.4444	36.8889
Old_PBS_vs_Young_PBS	Pcmtd2	0.241308	0.49796	0.999683	8.66667	7.66667
Old_PBS_vs_Young_PBS	Gripap1	0.240772	0.565116	0.999683	5.66667	4.77778
Old_PBS_vs_Young_PBS	Rbm3	-0.355891	0.0720345	0.999683	26.3333	34.3333
Old_PBS_vs_Young_PBS	Ebp	-0.305093	0.406506	0.999683	6.33333	7.88889
Old_PBS_vs_Young_PBS	Dynlt3	-0.374375	0.270298	0.999683	12.6667	14.5556
Old_PBS_vs_Young_PBS	Tspan7	0.00468605	0.974696	0.999683	154	159.889
Old_PBS_vs_Young_PBS	Mid1ip1	0.28813	0.389389	0.999683	11.3333	8.66667
Old_PBS_vs_Young_PBS	Bcor	0.349026	0.389696	0.999683	6.55556	5.22222
Old_PBS_vs_Young_PBS	Atp6ap2	-0.330493	0.243725	0.999683	13	16.2222
Old_PBS_vs_Young_PBS	Usp9x	0.0201332	0.934438	0.999683	17.4444	16.8889
Old_PBS_vs_Young_PBS	Ddx3x	-0.30281	0.319667	0.999683	33	38.1111
Old_PBS_vs_Young_PBS	Maoa	-0.305312	0.483172	0.999683	5.77778	6.55556
Old_PBS_vs_Young_PBS	Kdm6a	-0.218277	0.590557	0.999683	5.11111	5.55556
Old_PBS_vs_Young_PBS	Ndufb11	-0.227636	0.401121	0.999683	25.7778	32
Old_PBS_vs_Young_PBS	Uba1	0.035571	0.914939	0.999683	11.5556	11.6667
Old_PBS_vs_Young_PBS	Cdk16	0.329516	0.390542	0.999683	6.88889	5.66667
Old_PBS_vs_Young_PBS	Araf	-0.168142	0.622517	0.999683	7.66667	8.11111
Old_PBS_vs_Young_PBS	Pgrmc1	-0.066107	0.802303	0.999683	15.2222	17
Old_PBS_vs_Young_PBS	Slc25a5	-0.262958	0.295064	0.999683	16.4444	19
Old_PBS_vs_Young_PBS	Ube2a	-0.0167998	0.959272	0.999683	9.11111	10.2222
Old_PBS_vs_Young_PBS	Upf3b	-0.349039	0.486627	0.999683	4.44444	5.33333
Old_PBS_vs_Young_PBS	Nkap	0.0405964	0.913866	0.999683	7.55556	7.33333
Old_PBS_vs_Young_PBS	Ndufa1	-0.302595	0.421228	0.999683	11.5556	15.2222
Old_PBS_vs_Young_PBS	Lamp2	-0.109501	0.535845	0.999683	37.8889	42.7778
Old_PBS_vs_Young_PBS	Mcts1	-0.658962	0.13825	0.999683	3.66667	5.88889
Old_PBS_vs_Young_PBS	C1galt1c1	0.125088	0.79205	0.999683	7.33333	6.22222
Old_PBS_vs_Young_PBS	Thoc2	0.115945	0.749288	0.999683	15.7778	14.8889
Old_PBS_vs_Young_PBS	Xiap	-0.0867096	0.704546	0.999683	31.7778	32.3333
Old_PBS_vs_Young_PBS	Stag2	0.0225449	0.930365	0.999683	19.4444	18.2222
Old_PBS_vs_Young_PBS	Apln	-0.0457679	0.852194	0.999683	47.7778	57.8889
Old_PBS_vs_Young_PBS	Xpnpep2	-0.0810198	0.818174	0.999683	9.33333	10.7778
Old_PBS_vs_Young_PBS	Zdhhc9	-0.0302214	0.950273	0.999683	5	5.11111
Old_PBS_vs_Young_PBS	Utp14a	0.618769	0.196247	0.999683	5.33333	3.22222
Old_PBS_vs_Young_PBS	Mospd1	-0.111194	0.811539	0.999683	4.55556	5.11111
Old_PBS_vs_Young_PBS	Rtl8a	0.332253	0.0751108	0.999683	54.6667	43.1111
Old_PBS_vs_Young_PBS	Rtl8b	0.340032	0.19717	0.999683	27	22.1111
Old_PBS_vs_Young_PBS	Atp11c	0.112936	0.775091	0.999683	8.77778	7.55556
Old_PBS_vs_Young_PBS	Fmr1	-0.293612	0.437918	0.999683	6	7
Old_PBS_vs_Young_PBS	Ids	0.0291491	0.937104	0.999683	7.88889	7.44444
Old_PBS_vs_Young_PBS	Cd99l2	-1.06518	0.0226419	0.999683	4.22222	7.44444
Old_PBS_vs_Young_PBS	Vma21	-0.262129	0.503271	0.999683	5.77778	7
Old_PBS_vs_Young_PBS	Bcap31	0.128947	0.625701	0.999683	19.3333	17.7778
Old_PBS_vs_Young_PBS	Idh3g	0.149209	0.719754	0.999683	7.66667	6.55556
Old_PBS_vs_Young_PBS	Ssr4	-0.206922	0.458415	0.999683	14.6667	17.2222
Old_PBS_vs_Young_PBS	Hcfc1	-0.45466	0.343299	0.999683	6.33333	6.88889
Old_PBS_vs_Young_PBS	Mecp2	0.476612	0.219808	0.999683	9.66667	7.55556
Old_PBS_vs_Young_PBS	Flna	0.0125942	0.976692	0.999683	9.11111	7.55556
Old_PBS_vs_Young_PBS	Emd	0.113745	0.790938	0.999683	6.33333	6.33333
Old_PBS_vs_Young_PBS	Taz	-0.653209	0.143785	0.999683	5.88889	9
Old_PBS_vs_Young_PBS	Atp6ap1	-0.225162	0.407477	0.999683	20.8889	23.2222
Old_PBS_vs_Young_PBS	Gdi1	0.416554	0.185124	0.999683	11.4444	9
Old_PBS_vs_Young_PBS	Fam50a	-0.455634	0.293745	0.999683	5.55556	7.33333
Old_PBS_vs_Young_PBS	Lage3	-0.905642	0.0390201	0.999683	3.55556	6.11111
Old_PBS_vs_Young_PBS	Ubl4a	-0.515939	0.226703	0.999683	4.11111	6.11111
Old_PBS_vs_Young_PBS	Fundc2	-0.301943	0.365742	0.999683	11.2222	12.8889
Old_PBS_vs_Young_PBS	Brcc3	-0.637633	0.141401	0.999683	5.22222	8.55556
Old_PBS_vs_Young_PBS	Vbp1	-0.0127627	0.967538	0.999683	9.88889	10.8889
Old_PBS_vs_Young_PBS	Pls3	0.224508	0.33227	0.999683	20	17.8889
Old_PBS_vs_Young_PBS	Tbl1x	0.0506955	0.855639	0.999683	17.2222	16.1111
Old_PBS_vs_Young_PBS	Prkx	0.225929	0.530658	0.999683	8.22222	7.11111
Old_PBS_vs_Young_PBS	Prrg1	-0.164155	0.723686	0.999683	5	6
Old_PBS_vs_Young_PBS	Tmem47	-0.249166	0.352102	0.999683	14.3333	19.2222
Old_PBS_vs_Young_PBS	Eif2s3x	0.735623	0.184282	0.999683	6.66667	4.77778
Old_PBS_vs_Young_PBS	Maged1	-0.241375	0.609993	0.999683	5.33333	6.66667
Old_PBS_vs_Young_PBS	Msn	0.283018	0.0746637	0.999683	102.556	83.7778
Old_PBS_vs_Young_PBS	Ar	0.0976222	0.666031	0.999683	26.6667	25.1111
Old_PBS_vs_Young_PBS	Yipf6	0.181907	0.612079	0.999683	7.33333	6.44444
Old_PBS_vs_Young_PBS	Stard8	0.0710652	0.756899	0.999683	42.7778	40.5556
Old_PBS_vs_Young_PBS	Efnb1	0.208032	0.414787	0.999683	46.3333	39.5556
Old_PBS_vs_Young_PBS	Igbp1	0.0634369	0.870091	0.999683	6	6
Old_PBS_vs_Young_PBS	Pdzd11	-0.836059	0.0520247	0.999683	4.66667	8.44444
Old_PBS_vs_Young_PBS	Il2rg	0.07288	0.778471	0.999683	16.1111	15.7778
Old_PBS_vs_Young_PBS	Nono	0.0995552	0.753214	0.999683	14.7778	14.2222
Old_PBS_vs_Young_PBS	Taf1	-0.00931265	0.982963	0.999683	7	6.44444
Old_PBS_vs_Young_PBS	Ogt	0.0128933	0.959451	0.999683	15.5556	15.4444
Old_PBS_vs_Young_PBS	Pin4	-0.11786	0.759537	0.999683	7.44444	8.11111
Old_PBS_vs_Young_PBS	Rlim	-0.397681	0.356595	0.999683	4.88889	6.33333
Old_PBS_vs_Young_PBS	Atrx	-0.0472482	0.804551	0.999683	36.6667	37.3333
Old_PBS_vs_Young_PBS	Magt1	-0.106214	0.697694	0.999683	19.2222	20
Old_PBS_vs_Young_PBS	Cox7b	-0.126643	0.653686	0.999683	21	22.7778
Old_PBS_vs_Young_PBS	Pgk1	0.563465	0.127115	0.999683	9.88889	7.44444
Old_PBS_vs_Young_PBS	Sh3bgrl	-0.141548	0.547887	0.999683	25.7778	28.7778
Old_PBS_vs_Young_PBS	Chm	0.0898539	0.815946	0.999683	6.55556	6.44444
Old_PBS_vs_Young_PBS	Hnrnph2	-0.367689	0.267352	0.999683	10.2222	12.6667
Old_PBS_vs_Young_PBS	Armcx3	-0.0139602	0.974726	0.999683	5.55556	4.88889
Old_PBS_vs_Young_PBS	Tceal8	0.357596	0.401731	0.999683	7.11111	6
Old_PBS_vs_Young_PBS	Tceal9	-0.0477872	0.877936	0.999683	9.44444	10.3333
Old_PBS_vs_Young_PBS	Morf4l2	0.0219629	0.939174	0.999683	12.7778	12.7778
Old_PBS_vs_Young_PBS	Tsc22d3	0.0700074	0.759356	0.999683	22.1111	22.7778
Old_PBS_vs_Young_PBS	Mid2	-0.208687	0.405154	0.999683	13.8889	16.2222
Old_PBS_vs_Young_PBS	Acsl4	0.191185	0.622023	0.999683	7.22222	6.66667
Old_PBS_vs_Young_PBS	Huwe1	-0.0159552	0.954989	0.999683	15.8889	14.7778
Old_PBS_vs_Young_PBS	Smc1a	0.369466	0.214845	0.999683	23.6667	20.2222
Old_PBS_vs_Young_PBS	Iqsec2	-0.386738	0.444215	0.999683	4.22222	5.77778
Old_PBS_vs_Young_PBS	Kdm5c	0.0358589	0.9358	0.999683	5.33333	5.66667
Old_PBS_vs_Young_PBS	Mageh1	0.147967	0.674354	0.999683	8.11111	7.33333
Old_PBS_vs_Young_PBS	Nbdy	-0.710586	0.0301161	0.999683	6.66667	10.7778
Old_PBS_vs_Young_PBS	Sat1	-0.577612	0.0673239	0.999683	9.66667	13.2222
Old_PBS_vs_Young_PBS	Prdx4	-0.408366	0.235573	0.999683	6.88889	9
Old_PBS_vs_Young_PBS	Eif1ax	0.258051	0.48155	0.999683	10.3333	8.66667
Old_PBS_vs_Young_PBS	Reps2	-0.0611611	0.887181	0.999683	5.66667	5.66667
Old_PBS_vs_Young_PBS	Rbbp7	0.0473915	0.885786	0.999683	11.2222	11.2222
Old_PBS_vs_Young_PBS	Syap1	0.33281	0.320325	0.999683	11	9.22222
Old_PBS_vs_Young_PBS	Ctps2	0.100719	0.789459	0.999683	6.88889	6.66667
Old_PBS_vs_Young_PBS	Ap1s2	-0.454726	0.143037	0.999683	7.77778	10.7778
Old_PBS_vs_Young_PBS	Zrsr2	0.365763	0.362977	0.999683	7.22222	5.55556
Old_PBS_vs_Young_PBS	Pir	-0.0369054	0.930077	0.999683	5	5.33333
Old_PBS_vs_Young_PBS	Mospd2	-0.186042	0.562425	0.999683	13.1111	14
Old_PBS_vs_Young_PBS	Rab9	-0.804836	0.0880222	0.999683	5.44444	7.66667
Old_PBS_vs_Young_PBS	Tmsb4x	-0.317039	0.239877	0.999683	315.778	352.111
Old_PBS_vs_Young_PBS	Arhgap6	0.04397	0.862295	0.999683	21	19.6667
Old_PBS_vs_Young_PBS	Pex2	-0.153802	0.743991	0.999683	6	6.22222
Old_PBS_vs_Young_PBS	Stmn2	0.0193377	0.930377	0.999683	106.222	110.222
Old_PBS_vs_Young_PBS	Zfp704	-0.0355275	0.911699	0.999683	11.2222	11.3333
Old_PBS_vs_Young_PBS	Impa1	-0.391605	0.286831	0.999683	5.44444	7.44444
Old_PBS_vs_Young_PBS	Car2	-1.10385	0.0175974	0.999683	3.88889	7.11111
Old_PBS_vs_Young_PBS	Ythdf3	0.10253	0.813585	0.999683	6	6.22222
Old_PBS_vs_Young_PBS	Armc1	0.191681	0.538108	0.999683	9.33333	8.88889
Old_PBS_vs_Young_PBS	Nceh1	0.146215	0.758576	0.999683	5.88889	5.22222
Old_PBS_vs_Young_PBS	Tnfsf10	-0.111975	0.676782	0.999683	52.1111	50.6667
Old_PBS_vs_Young_PBS	Fndc3b	-0.391535	0.204163	0.999683	8.33333	10.6667
Old_PBS_vs_Young_PBS	Tnik	-0.383249	0.315877	0.999683	8.77778	12.1111
Old_PBS_vs_Young_PBS	Sec62	-0.229044	0.250086	0.999683	62.4444	68.7778
Old_PBS_vs_Young_PBS	Phc3	0.278573	0.436754	0.999683	8.55556	8.55556
Old_PBS_vs_Young_PBS	Skil	-0.22967	0.444803	0.999683	24	22.1111
Old_PBS_vs_Young_PBS	Pik3ca	-0.161399	0.606266	0.999683	12.1111	12.5556
Old_PBS_vs_Young_PBS	Zfp639	-0.558479	0.270969	0.999683	4	5.22222
Old_PBS_vs_Young_PBS	Mfn1	0.379023	0.455769	0.999683	5.55556	5
Old_PBS_vs_Young_PBS	Gnb4	-0.249029	0.441136	0.999683	8.44444	10.5556
Old_PBS_vs_Young_PBS	Actl6a	0.0583402	0.871229	0.999683	7	6.66667
Old_PBS_vs_Young_PBS	Ndufb5	-0.223495	0.47947	0.999683	14.2222	17.5556
Old_PBS_vs_Young_PBS	Ttc14	0.00533467	0.984771	0.999683	18.8889	17.6667
Old_PBS_vs_Young_PBS	Fxr1	0.202527	0.488483	0.999683	12.8889	11.3333
Old_PBS_vs_Young_PBS	Dnajc19	-0.468743	0.141156	0.999683	9.44444	12.8889
Old_PBS_vs_Young_PBS	Atp11b	-0.0653561	0.897998	0.999683	4.88889	5.77778
Old_PBS_vs_Young_PBS	Anxa5	-0.26099	0.176776	0.999683	32	39.7778
Old_PBS_vs_Young_PBS	Ankrd50	-0.305547	0.331564	0.999683	14.2222	17.1111
Old_PBS_vs_Young_PBS	Hspa4l	0.328431	0.324497	0.999683	11.2222	8.55556
Old_PBS_vs_Young_PBS	Pgrmc2	0.104928	0.746846	0.999683	8.11111	7.88889
Old_PBS_vs_Young_PBS	Elf2	0.0369915	0.892511	0.999683	15.6667	15.5556
Old_PBS_vs_Young_PBS	Ndufc1	-0.524077	0.0405104	0.999683	16.4444	22.6667
Old_PBS_vs_Young_PBS	Naa15	0.181755	0.598407	0.999683	7.77778	6.88889
Old_PBS_vs_Young_PBS	Setd7	-0.195082	0.579517	0.999683	7.33333	8
Old_PBS_vs_Young_PBS	Maml3	-0.300721	0.460878	0.999683	7.77778	10
Old_PBS_vs_Young_PBS	Foxo1	-0.321417	0.466852	0.999683	4.33333	5.22222
Old_PBS_vs_Young_PBS	Lhfp	-0.617823	0.0136495	0.999683	23	36.1111
Old_PBS_vs_Young_PBS	Ufm1	-0.65484	0.0934461	0.999683	5.11111	8.22222
Old_PBS_vs_Young_PBS	Supt20	-0.292287	0.464349	0.999683	6.33333	7.22222
Old_PBS_vs_Young_PBS	Alg5	-0.164054	0.672757	0.999683	6	6.77778
Old_PBS_vs_Young_PBS	Nbea	0.0389636	0.905633	0.999683	9.66667	10
Old_PBS_vs_Young_PBS	Tm4sf1	-0.636799	0.060523	0.999683	24.6667	33.2222
Old_PBS_vs_Young_PBS	Wwtr1	0.0371324	0.92022	0.999683	12.1111	10.4444
Old_PBS_vs_Young_PBS	Commd2	-0.121992	0.753362	0.999683	6.88889	7.22222
Old_PBS_vs_Young_PBS	Rnf13	-0.0222568	0.948211	0.999683	11.6667	11.3333
Old_PBS_vs_Young_PBS	Tsc22d2	-0.907154	0.012972	0.999683	5.66667	10
Old_PBS_vs_Young_PBS	Serp1	-0.466699	0.178269	0.999683	8.22222	11
Old_PBS_vs_Young_PBS	Selenot	-0.111862	0.684301	0.999683	18.2222	18.8889
Old_PBS_vs_Young_PBS	Mbnl1	0.232632	0.22939	0.999683	53.8889	48.7778
Old_PBS_vs_Young_PBS	Dhx36	-0.0977355	0.714555	0.999683	13	14.2222
Old_PBS_vs_Young_PBS	Gmps	-0.140306	0.738494	0.999683	5.88889	6.11111
Old_PBS_vs_Young_PBS	Ssr3	0.264868	0.254475	0.999683	24.1111	20.1111
Old_PBS_vs_Young_PBS	Ccnl1	0.152624	0.546024	0.999683	17.6667	16.4444
Old_PBS_vs_Young_PBS	Lxn	-0.54687	0.248207	0.999683	6.11111	7.66667
Old_PBS_vs_Young_PBS	Mfsd1	-0.240483	0.532825	0.999683	6.77778	7.44444
Old_PBS_vs_Young_PBS	Smc4	-0.149576	0.78306	0.999683	5.88889	5.44444
Old_PBS_vs_Young_PBS	Kpna4	0.0569052	0.836013	0.999683	15.5556	14.4444
Old_PBS_vs_Young_PBS	Pdcd10	-0.116717	0.589402	0.999683	25.2222	27.3333
Old_PBS_vs_Young_PBS	Golim4	-0.00406335	0.991469	0.999683	9.66667	9.77778
Old_PBS_vs_Young_PBS	Rapgef2	0.020046	0.949761	0.999683	9.44444	9.22222
Old_PBS_vs_Young_PBS	Ctso	0.163246	0.707536	0.999683	7.55556	7
Old_PBS_vs_Young_PBS	Trim2	0.378039	0.272936	0.999683	10.4444	7.88889
Old_PBS_vs_Young_PBS	Fbxw7	0.099445	0.738938	0.999683	11.7778	10.8889
Old_PBS_vs_Young_PBS	Etv3	0.174996	0.676957	0.999683	5.88889	5.33333
Old_PBS_vs_Young_PBS	Hdgf	0.304534	0.263378	0.999683	15.1111	11.8889
Old_PBS_vs_Young_PBS	Nes	-0.0606088	0.904189	0.999683	83.1111	80.2222
Old_PBS_vs_Young_PBS	Naxe	-0.391522	0.254467	0.999683	6.77778	8.77778
Old_PBS_vs_Young_PBS	Mef2d	0.321193	0.335245	0.999683	10	8.33333
Old_PBS_vs_Young_PBS	Cct3	-0.0369526	0.890632	0.999683	12.8889	13
Old_PBS_vs_Young_PBS	Glmp	0.0398237	0.885346	0.999683	12.8889	13.4444
Old_PBS_vs_Young_PBS	Lmna	0.433687	0.0646642	0.999683	33.5556	22.6667
Old_PBS_vs_Young_PBS	Lamtor2	-0.472938	0.113904	0.999683	11.5556	15.5556
Old_PBS_vs_Young_PBS	Ssr2	-0.570438	0.0416794	0.999683	9.88889	14.8889
Old_PBS_vs_Young_PBS	Arhgef2	0.203846	0.407506	0.999683	21.2222	18.3333
Old_PBS_vs_Young_PBS	Rit1	0.174781	0.643373	0.999683	10.3333	9
Old_PBS_vs_Young_PBS	Gon4l	0.101798	0.778517	0.999683	7.55556	7.66667
Old_PBS_vs_Young_PBS	Dap3	0.260371	0.552891	0.999683	6.22222	5.22222
Old_PBS_vs_Young_PBS	Ash1l	0.318281	0.129514	0.999683	31.8889	25.8889
Old_PBS_vs_Young_PBS	Scamp3	-0.0877455	0.780719	0.999683	8.66667	9.33333
Old_PBS_vs_Young_PBS	Krtcap2	-0.268352	0.279006	0.999683	24.6667	27.3333
Old_PBS_vs_Young_PBS	Dpm3	-0.329267	0.415899	0.999683	15.1111	21.1111
Old_PBS_vs_Young_PBS	Slc50a1	-0.385379	0.109631	0.999683	19.1111	25.3333
Old_PBS_vs_Young_PBS	Efna1	0.0289843	0.948174	0.999683	8.77778	9.11111
Old_PBS_vs_Young_PBS	Pbxip1	0.02529	0.959292	0.999683	8.55556	8.55556
Old_PBS_vs_Young_PBS	Ube2q1	0.478273	0.15544	0.999683	10.7778	8.11111
Old_PBS_vs_Young_PBS	She	0.200988	0.577649	0.999683	10.4444	9.22222
Old_PBS_vs_Young_PBS	Ubap2l	-0.0889306	0.731427	0.999683	16.2222	16.2222
Old_PBS_vs_Young_PBS	Tpm3	-0.158281	0.496141	0.999683	30.5556	31.4444
Old_PBS_vs_Young_PBS	Jtb	-0.214955	0.494216	0.999683	8.33333	9.66667
Old_PBS_vs_Young_PBS	Slc39a1	-0.426389	0.234934	0.999683	10.1111	12.7778
Old_PBS_vs_Young_PBS	Gatad2b	0.297669	0.212337	0.999683	19.1111	16.1111
Old_PBS_vs_Young_PBS	Npr1	0.291234	0.502725	0.999683	10.8889	8.22222
Old_PBS_vs_Young_PBS	Ilf2	-0.402012	0.390151	0.999683	5.88889	7.11111
Old_PBS_vs_Young_PBS	Snapin	0.00376886	0.990944	0.999683	8.44444	8.77778
Old_PBS_vs_Young_PBS	Chtop	-0.418236	0.307002	0.999683	7.33333	8.77778
Old_PBS_vs_Young_PBS	S100a1	0.258862	0.520031	0.999683	9.11111	7.66667
Old_PBS_vs_Young_PBS	S100a13	0.00200446	0.991819	0.999683	43	44.7778
Old_PBS_vs_Young_PBS	S100a16	-0.252956	0.166302	0.999683	35.1111	43.4444
Old_PBS_vs_Young_PBS	S100a6	-1.007	0.0798622	0.999683	8.44444	15.6667
Old_PBS_vs_Young_PBS	S100a11	-0.145915	0.61335	0.999683	17.6667	19.3333
Old_PBS_vs_Young_PBS	S100a10	-0.136734	0.620487	0.999683	31.5556	32.7778
Old_PBS_vs_Young_PBS	Snx27	0.0318477	0.923388	0.999683	8.55556	8.11111
Old_PBS_vs_Young_PBS	Psmb4	-0.0980409	0.616504	0.999683	24.6667	27.4444
Old_PBS_vs_Young_PBS	Psmd4	-0.0888802	0.739463	0.999683	15.5556	17.2222
Old_PBS_vs_Young_PBS	Pip5k1a	-0.233806	0.543227	0.999683	5.88889	7.22222
Old_PBS_vs_Young_PBS	Vps72	-0.582191	0.229401	0.999683	3.66667	5.22222
Old_PBS_vs_Young_PBS	Gabpb2	0.706845	0.128478	0.999683	7.11111	4.44444
Old_PBS_vs_Young_PBS	Cdc42se1	0.0378238	0.924707	0.999683	7.44444	7.33333
Old_PBS_vs_Young_PBS	Mindy1	-0.0020819	0.995041	0.999683	10.5556	10.7778
Old_PBS_vs_Young_PBS	Cers2	0.110296	0.729808	0.999683	11.2222	11.5556
Old_PBS_vs_Young_PBS	Arnt	-0.342845	0.398257	0.999683	5	6.66667
Old_PBS_vs_Young_PBS	Ensa	-0.0454124	0.915312	0.999683	5.11111	5.44444
Old_PBS_vs_Young_PBS	Mcl1	0.243666	0.104516	0.999683	48.5556	41.2222
Old_PBS_vs_Young_PBS	Ecm1	0.0857105	0.807776	0.999683	11.1111	10.8889
Old_PBS_vs_Young_PBS	Rprd2	0.0143587	0.973058	0.999683	7	7.88889
Old_PBS_vs_Young_PBS	BC028528	-0.360289	0.0269823	0.999683	51.3333	70.6667
Old_PBS_vs_Young_PBS	Aph1a	-0.0850782	0.745991	0.999683	15	16.4444
Old_PBS_vs_Young_PBS	Anp32e	0.0498725	0.862414	0.999683	14.3333	13.8889
Old_PBS_vs_Young_PBS	Plekho1	0.457008	0.356835	0.999683	9.88889	6
Old_PBS_vs_Young_PBS	Otud7b	0.679727	0.0335989	0.999683	15.6667	9.66667
Old_PBS_vs_Young_PBS	Sf3b4	-0.106393	0.791689	0.999683	6.22222	7.22222
Old_PBS_vs_Young_PBS	Polr3gl	-0.515848	0.213693	0.999683	4.11111	5.77778
Old_PBS_vs_Young_PBS	Rbm8a	-0.223131	0.499474	0.999683	11.8889	14.1111
Old_PBS_vs_Young_PBS	Rnf115	0.0521422	0.894058	0.999683	8.11111	8.33333
Old_PBS_vs_Young_PBS	Sec22b	-0.0543241	0.876744	0.999683	6.88889	7.22222
Old_PBS_vs_Young_PBS	Zfp697	0.009028	0.973278	0.999683	19.4444	20.7778
Old_PBS_vs_Young_PBS	Man1a2	-0.156457	0.607736	0.999683	11.2222	11.6667
Old_PBS_vs_Young_PBS	Ptgfrn	0.0999104	0.615374	0.999683	28.2222	26.6667
Old_PBS_vs_Young_PBS	Atp1a1	0.0952275	0.784124	0.999683	10.1111	9.11111
Old_PBS_vs_Young_PBS	Vangl1	0.274772	0.410728	0.999683	13.5556	11
Old_PBS_vs_Young_PBS	Tspan2	-0.414863	0.464425	0.999683	5.66667	6.22222
Old_PBS_vs_Young_PBS	Sike1	0.420964	0.114452	0.999683	19.4444	15.2222
Old_PBS_vs_Young_PBS	Csde1	-0.00615668	0.976623	0.999683	29.7778	28.8889
Old_PBS_vs_Young_PBS	Nras	0.112851	0.643974	0.999683	18.2222	16.4444
Old_PBS_vs_Young_PBS	Bcas2	-0.477652	0.144919	0.999683	11.5556	14.5556
Old_PBS_vs_Young_PBS	Hipk1	-0.133564	0.652436	0.999683	15.5556	15.7778
Old_PBS_vs_Young_PBS	Rsbn1	0.109853	0.772634	0.999683	9.44444	7.88889
Old_PBS_vs_Young_PBS	Magi3	-0.0740263	0.852236	0.999683	7.66667	8.44444
Old_PBS_vs_Young_PBS	Rhoc	0.322321	0.136711	0.999683	62.6667	55.3333
Old_PBS_vs_Young_PBS	Capza1	-0.205464	0.513467	0.999683	11.7778	14.1111
Old_PBS_vs_Young_PBS	St7l	-0.268713	0.525521	0.999683	7.44444	8.22222
Old_PBS_vs_Young_PBS	Cttnbp2nl	0.0620824	0.826706	0.999683	25.5556	23.8889
Old_PBS_vs_Young_PBS	Rap1a	0.0985855	0.502132	0.999683	68.4444	64.3333
Old_PBS_vs_Young_PBS	Atp5f1	0.174412	0.455222	0.999683	26.2222	23.6667
Old_PBS_vs_Young_PBS	Cept1	0.100501	0.783889	0.999683	10.6667	10
Old_PBS_vs_Young_PBS	Dram2	-0.212769	0.35561	0.999683	18	21.1111
Old_PBS_vs_Young_PBS	Lrif1	0.0956551	0.765304	0.999683	9.11111	8.44444
Old_PBS_vs_Young_PBS	Lamtor5	-0.356841	0.158614	0.999683	19.3333	24.3333
Old_PBS_vs_Young_PBS	Rbm15	-0.67491	0.156076	0.999683	3.88889	5.88889
Old_PBS_vs_Young_PBS	Ahcyl1	-0.196013	0.676587	0.999683	4.88889	5.77778
Old_PBS_vs_Young_PBS	Gstm2	0.215238	0.517507	0.999683	9.66667	8.33333
Old_PBS_vs_Young_PBS	Gstm1	0.0461149	0.848818	0.999683	55.8889	55.2222
Old_PBS_vs_Young_PBS	Gnai3	0.0368253	0.901055	0.999683	12.8889	12.1111
Old_PBS_vs_Young_PBS	Psma5	0.00757448	0.97858	0.999683	12.7778	13.7778
Old_PBS_vs_Young_PBS	Sars	0.424458	0.231743	0.999683	12	9.88889
Old_PBS_vs_Young_PBS	Clcc1	-0.0824113	0.849968	0.999683	5.11111	6.11111
Old_PBS_vs_Young_PBS	Stxbp3	0.0909851	0.827821	0.999683	6.66667	7.44444
Old_PBS_vs_Young_PBS	Prpf38b	0.358517	0.204226	0.999683	18.6667	14.2222
Old_PBS_vs_Young_PBS	Fam102b	-0.582674	0.204857	0.999683	4.44444	6.55556
Old_PBS_vs_Young_PBS	Slc25a24	0.293832	0.527045	0.999683	5.33333	4.77778
Old_PBS_vs_Young_PBS	Vav3	0.158533	0.604082	0.999683	20.5556	16.8889
Old_PBS_vs_Young_PBS	S1pr1	-0.101625	0.533332	0.999683	158.333	164.889
Old_PBS_vs_Young_PBS	Slc30a7	0.49185	0.314286	0.999683	5.44444	4.88889
Old_PBS_vs_Young_PBS	Mfsd14a	-0.150045	0.696682	0.999683	7.88889	7.88889
Old_PBS_vs_Young_PBS	Slc35a3	-0.0167368	0.973853	0.999683	5.44444	5
Old_PBS_vs_Young_PBS	Frrs1	-0.491533	0.0791354	0.999683	17.5556	26.3333
Old_PBS_vs_Young_PBS	Palmd	-0.0153314	0.978885	0.999683	6.33333	6.11111
Old_PBS_vs_Young_PBS	Alg14	0.38349	0.307435	0.999683	7.22222	5.77778
Old_PBS_vs_Young_PBS	Cnn3	-0.147687	0.407164	0.999683	41.1111	49.1111
Old_PBS_vs_Young_PBS	Arhgap29	-0.111362	0.51069	0.999683	62.2222	69.1111
Old_PBS_vs_Young_PBS	Gclm	0.107503	0.669443	0.999683	16	14.7778
Old_PBS_vs_Young_PBS	Dnttip2	0.0968575	0.793184	0.999683	7.22222	6.77778
Old_PBS_vs_Young_PBS	Fnbp1l	0.206893	0.304764	0.999683	47.5556	41.2222
Old_PBS_vs_Young_PBS	Pde5a	-0.780042	0.0638642	0.999683	6.11111	10.5556
Old_PBS_vs_Young_PBS	Camk2d	0.128859	0.703492	0.999683	13.2222	12.4444
Old_PBS_vs_Young_PBS	Fam241a	-0.187268	0.646883	0.999683	6.33333	8
Old_PBS_vs_Young_PBS	Pla2g12a	-0.52077	0.265255	0.999683	4.77778	6.44444
Old_PBS_vs_Young_PBS	Mcub	0.480762	0.263753	0.999683	6.22222	4.55556
Old_PBS_vs_Young_PBS	Sec24b	0.60503	0.159184	0.999683	9.88889	5.66667
Old_PBS_vs_Young_PBS	Ostc	0.23694	0.480831	0.999683	16	13.5556
Old_PBS_vs_Young_PBS	Hadh	0.0412353	0.913259	0.999683	7.22222	7.77778
Old_PBS_vs_Young_PBS	Papss1	-0.0105878	0.975465	0.999683	8.44444	8.44444
Old_PBS_vs_Young_PBS	Aimp1	-0.196821	0.578221	0.999683	8.66667	10.3333
Old_PBS_vs_Young_PBS	Tet2	-0.677435	0.0927522	0.999683	4.33333	6.88889
Old_PBS_vs_Young_PBS	Cisd2	0.26844	0.475324	0.999683	9.11111	7.88889
Old_PBS_vs_Young_PBS	Ube2d3	-0.0027445	0.984262	0.999683	59.5556	59.5556
Old_PBS_vs_Young_PBS	Nfkb1	0.0765981	0.81667	0.999683	17.4444	16.5556
Old_PBS_vs_Young_PBS	Ppp3ca	0.0379569	0.856148	0.999683	30.1111	28.8889
Old_PBS_vs_Young_PBS	Emcn	0.0231032	0.909199	0.999683	42.8889	47.1111
Old_PBS_vs_Young_PBS	H2afz	-0.370631	0.284967	0.999683	25.4444	33
Old_PBS_vs_Young_PBS	Dnajb14	0.389589	0.222496	0.999683	10.5556	8.22222
Old_PBS_vs_Young_PBS	Lamtor3	-0.0921024	0.760091	0.999683	9.77778	10.7778
Old_PBS_vs_Young_PBS	Adh5	-0.566849	0.0677683	0.999683	8.77778	12.4444
Old_PBS_vs_Young_PBS	Eif4e	0.0351274	0.92522	0.999683	7.66667	8.77778
Old_PBS_vs_Young_PBS	Rap1gds1	-0.302211	0.461001	0.999683	5.11111	6
Old_PBS_vs_Young_PBS	Pdlim5	0.182993	0.574999	0.999683	12.5556	10.5556
Old_PBS_vs_Young_PBS	Gbp7	0.681512	0.0565249	0.999683	14.7778	9.22222
Old_PBS_vs_Young_PBS	Gbp2	0.171105	0.742729	0.999683	6	4.88889
Old_PBS_vs_Young_PBS	Gtf2b	-0.241592	0.547712	0.999683	5.33333	6.77778
Old_PBS_vs_Young_PBS	Pkn2	-0.0441989	0.850117	0.999683	26.6667	25.4444
Old_PBS_vs_Young_PBS	Lmo4	-0.568165	0.162994	0.999683	6.11111	7.77778
Old_PBS_vs_Young_PBS	Selenof	-0.103777	0.550951	0.999683	42.6667	46.1111
Old_PBS_vs_Young_PBS	Sh3glb1	0.0730408	0.651285	0.999683	59.2222	55
Old_PBS_vs_Young_PBS	Ddah1	-0.404443	0.117462	0.999683	20.7778	26.2222
Old_PBS_vs_Young_PBS	Bcl10	-0.271556	0.521078	0.999683	6.33333	7.55556
Old_PBS_vs_Young_PBS	Gng5	0.0590707	0.848442	0.999683	79	82.1111
Old_PBS_vs_Young_PBS	Prkacb	0.294739	0.341248	0.999683	12.3333	10
Old_PBS_vs_Young_PBS	Ttll7	0.312918	0.355345	0.999683	11.4444	9.33333
Old_PBS_vs_Young_PBS	Adgrl2	0.275182	0.127783	0.999683	134	114
Old_PBS_vs_Young_PBS	Adgrl4	0.129929	0.579242	0.999683	42	36.8889
Old_PBS_vs_Young_PBS	Ifi44	0.622351	0.328389	0.999683	5.33333	3.22222
Old_PBS_vs_Young_PBS	Dnajb4	0.62821	0.0650012	0.999683	13.5556	8.44444
Old_PBS_vs_Young_PBS	Fubp1	0.0208437	0.932188	0.999683	29.1111	27.5556
Old_PBS_vs_Young_PBS	Usp33	-0.2297	0.551393	0.999683	6.77778	7.44444
Old_PBS_vs_Young_PBS	Zzz3	0.342893	0.379722	0.999683	7.11111	6.11111
Old_PBS_vs_Young_PBS	Pigk	-0.42207	0.20346	0.999683	8	11.1111
Old_PBS_vs_Young_PBS	Acadm	-0.125342	0.747293	0.999683	9.44444	9.77778
Old_PBS_vs_Young_PBS	Zranb2	-0.11868	0.718462	0.999683	12.2222	12
Old_PBS_vs_Young_PBS	Ankrd13c	0.408833	0.298904	0.999683	7.33333	5.44444
Old_PBS_vs_Young_PBS	Srsf11	0.143168	0.488884	0.999683	24.6667	22.3333
Old_PBS_vs_Young_PBS	Wls	-0.48592	0.086415	0.999683	10.1111	14.1111
Old_PBS_vs_Young_PBS	Tgs1	-0.103865	0.754399	0.999683	8.22222	8.44444
Old_PBS_vs_Young_PBS	Lyn	-0.238582	0.247271	0.999683	32	35.5556
Old_PBS_vs_Young_PBS	Chchd7	-0.451615	0.383883	0.999683	4.55556	6.11111
Old_PBS_vs_Young_PBS	Impad1	0.0249627	0.946345	0.999683	9.55556	8.77778
Old_PBS_vs_Young_PBS	Sdcbp	-0.18603	0.417453	0.999683	31.4444	33.5556
Old_PBS_vs_Young_PBS	Rab2a	-0.268485	0.162109	0.999683	39.2222	46.4444
Old_PBS_vs_Young_PBS	Plekhf2	-0.202898	0.665468	0.999683	4.77778	5.77778
Old_PBS_vs_Young_PBS	Trp53inp1	0.663578	0.144939	0.999683	9.22222	6
Old_PBS_vs_Young_PBS	Dpy19l4	0.554639	0.225997	0.999683	6	4.22222
Old_PBS_vs_Young_PBS	Virma	0.231175	0.63806	0.999683	5.44444	4.88889
Old_PBS_vs_Young_PBS	Gem	-0.472349	0.136935	0.999683	10.1111	14
Old_PBS_vs_Young_PBS	Runx1t1	-0.232954	0.660455	0.999683	4.33333	6.77778
Old_PBS_vs_Young_PBS	Cpne3	-0.0364352	0.897729	0.999683	12	12.6667
Old_PBS_vs_Young_PBS	Wwp1	0.489456	0.245177	0.999683	7.44444	5.77778
Old_PBS_vs_Young_PBS	Ggh	-0.475166	0.0577243	0.999683	16	21.6667
Old_PBS_vs_Young_PBS	Pnisr	0.133459	0.669333	0.999683	24.2222	23.2222
Old_PBS_vs_Young_PBS	Ndufaf4	0.204322	0.56467	0.999683	7.33333	6.22222
Old_PBS_vs_Young_PBS	Ufl1	-0.040709	0.906031	0.999683	9.33333	9
Old_PBS_vs_Young_PBS	Manea	-0.186844	0.677144	0.999683	4.44444	5.66667
Old_PBS_vs_Young_PBS	Bach2	-0.320884	0.468495	0.999683	5.11111	6.77778
Old_PBS_vs_Young_PBS	Casp8ap2	-0.270087	0.496304	0.999683	6.22222	7.66667
Old_PBS_vs_Young_PBS	Lyrm2	-0.742772	0.102188	0.999683	3.66667	6.44444
Old_PBS_vs_Young_PBS	Ube2j1	0.442175	0.26735	0.999683	6.66667	5.22222
Old_PBS_vs_Young_PBS	Pnrc1	0.389645	0.227709	0.999683	18.1111	15.6667
Old_PBS_vs_Young_PBS	Akirin2	-0.410908	0.221394	0.999683	10.5556	13.4444
Old_PBS_vs_Young_PBS	Zfp292	-0.153244	0.57276	0.999683	15.3333	16.2222
Old_PBS_vs_Young_PBS	Ddx58	0.142069	0.656189	0.999683	8.66667	8
Old_PBS_vs_Young_PBS	Topors	-0.397025	0.307216	0.999683	5.33333	7.33333
Old_PBS_vs_Young_PBS	Ndufb6	-0.435754	0.0913172	0.999683	12.7778	17.3333
Old_PBS_vs_Young_PBS	Dnaja1	0.440922	0.174686	0.999683	92.2222	66.1111
Old_PBS_vs_Young_PBS	Smu1	-0.429352	0.207271	0.999683	6.22222	8.22222
Old_PBS_vs_Young_PBS	B4galt1	-0.13419	0.761653	0.999683	4.44444	5.11111
Old_PBS_vs_Young_PBS	Bag1	-0.095689	0.790534	0.999683	6.88889	7.33333
Old_PBS_vs_Young_PBS	Chmp5	-0.175649	0.507919	0.999683	15.1111	16.8889
Old_PBS_vs_Young_PBS	Ube2r2	-0.250769	0.435259	0.999683	9.11111	10.2222
Old_PBS_vs_Young_PBS	Dcaf12	0.43749	0.329004	0.999683	5.44444	4.55556
Old_PBS_vs_Young_PBS	Fam219a	0.384628	0.259697	0.999683	11.2222	9.22222
Old_PBS_vs_Young_PBS	Enho	-0.00637998	0.976013	0.999683	43.8889	42.2222
Old_PBS_vs_Young_PBS	Dctn3	-0.124523	0.694455	0.999683	16.5556	16.2222
Old_PBS_vs_Young_PBS	Vcp	0.195404	0.306814	0.999683	41.2222	37.8889
Old_PBS_vs_Young_PBS	Stoml2	-0.19989	0.640416	0.999683	5.44444	6
Old_PBS_vs_Young_PBS	Rusc2	0.890454	0.0369271	0.999683	12.4444	6.55556
Old_PBS_vs_Young_PBS	Tln1	0.00529489	0.979089	0.999683	54.1111	54
Old_PBS_vs_Young_PBS	Creb3	0.112623	0.799608	0.999683	6.22222	6.11111
Old_PBS_vs_Young_PBS	Hint2	-0.182617	0.656371	0.999683	6.77778	9
Old_PBS_vs_Young_PBS	Clta	-0.160561	0.574511	0.999683	27.3333	32.2222
Old_PBS_vs_Young_PBS	Rnf38	0.0429967	0.921271	0.999683	5.55556	5.77778
Old_PBS_vs_Young_PBS	Zcchc7	-0.796347	0.00716701	0.999683	9.77778	15.5556
Old_PBS_vs_Young_PBS	Tomm5	0.119538	0.701591	0.999683	11.6667	10.3333
Old_PBS_vs_Young_PBS	Dcaf10	0.401274	0.423391	0.999683	5.11111	3.77778
Old_PBS_vs_Young_PBS	Slc25a51	0.341317	0.400703	0.999683	6.66667	5.44444
Old_PBS_vs_Young_PBS	Tdrd7	0.362896	0.432738	0.999683	5.11111	4.44444
Old_PBS_vs_Young_PBS	Anp32b	0.0802437	0.842648	0.999683	11.7778	10.3333
Old_PBS_vs_Young_PBS	Nans	0.183624	0.649575	0.999683	7.88889	7.22222
Old_PBS_vs_Young_PBS	Sec61b	-0.372935	0.238311	0.999683	25.4444	28.2222
Old_PBS_vs_Young_PBS	Erp44	0.191579	0.544337	0.999683	10.5556	9.11111
Old_PBS_vs_Young_PBS	Tmeff1	-0.052266	0.909932	0.999683	6.22222	6.44444
Old_PBS_vs_Young_PBS	Tmem246	-0.110292	0.788549	0.999683	5.88889	6.66667
Old_PBS_vs_Young_PBS	Rnf20	0.22077	0.597315	0.999683	6.66667	6.33333
Old_PBS_vs_Young_PBS	Slc44a1	-0.0559302	0.861005	0.999683	10.3333	10.4444
Old_PBS_vs_Young_PBS	Fktn	0.850116	0.100553	0.999683	5.22222	3.44444
Old_PBS_vs_Young_PBS	Rad23b	-0.0714203	0.801421	0.999683	13.6667	13.7778
Old_PBS_vs_Young_PBS	Klf4	-0.104348	0.621267	0.999683	202.556	212.667
Old_PBS_vs_Young_PBS	Tmem245	-0.102485	0.767689	0.999683	9	9.66667
Old_PBS_vs_Young_PBS	Akap2	0.444897	0.18144	0.999683	10.7778	8.33333
Old_PBS_vs_Young_PBS	Txn1	-0.145162	0.452499	0.999683	71.1111	81.2222
Old_PBS_vs_Young_PBS	AI314180	-0.686818	0.0482164	0.999683	6.11111	9.55556
Old_PBS_vs_Young_PBS	Ugcg	-0.844459	0.0251872	0.999683	4.88889	9.22222
Old_PBS_vs_Young_PBS	Ptbp3	0.123573	0.594964	0.999683	35.8889	32.1111
Old_PBS_vs_Young_PBS	Slc31a2	-0.111618	0.802935	0.999683	5.11111	5.55556
Old_PBS_vs_Young_PBS	Fkbp15	0.526705	0.259952	0.999683	7.33333	5.44444
Old_PBS_vs_Young_PBS	Cdc26	-0.242562	0.536539	0.999683	5.77778	7
Old_PBS_vs_Young_PBS	Rgs3	0.750558	0.16416	0.999683	5.33333	3.22222
Old_PBS_vs_Young_PBS	Atp6v1g1	-0.0529148	0.808286	0.999683	39.4444	40.5556
Old_PBS_vs_Young_PBS	Tle1	-0.663442	0.126409	0.999683	4.66667	7.88889
Old_PBS_vs_Young_PBS	Dmac1	-0.681617	0.112282	0.999683	3.77778	6
Old_PBS_vs_Young_PBS	Lurap1l	-0.579868	0.228925	0.999683	3.22222	5.11111
Old_PBS_vs_Young_PBS	Mpdz	0.0282791	0.940963	0.999683	9.33333	9.11111
Old_PBS_vs_Young_PBS	Nfib	-0.0919207	0.611467	0.999683	103.778	105.111
Old_PBS_vs_Young_PBS	Snapc3	0.151048	0.72318	0.999683	5.77778	4.88889
Old_PBS_vs_Young_PBS	Psip1	-0.291889	0.367176	0.999683	9.44444	11.6667
Old_PBS_vs_Young_PBS	Rraga	-0.188591	0.581113	0.999683	7.88889	9
Old_PBS_vs_Young_PBS	Plin2	-0.281835	0.404177	0.999683	8.55556	10.2222
Old_PBS_vs_Young_PBS	Acer2	-0.17643	0.685379	0.999683	9.33333	9.88889
Old_PBS_vs_Young_PBS	Mllt3	0.118973	0.764863	0.999683	7.55556	6.55556
Old_PBS_vs_Young_PBS	Klhl9	-0.489113	0.0813749	0.999683	10.1111	13.7778
Old_PBS_vs_Young_PBS	Mtap	-0.0827022	0.85897	0.999683	5.11111	5.77778
Old_PBS_vs_Young_PBS	Cdkn2b	0.049398	0.88201	0.999683	14.1111	16.7778
Old_PBS_vs_Young_PBS	Plaa	-0.149889	0.706794	0.999683	5.44444	6.11111
Old_PBS_vs_Young_PBS	Tek	-0.728217	0.141149	0.999683	10.7778	13
Old_PBS_vs_Young_PBS	Mysm1	0.0751089	0.797485	0.999683	10.6667	10
Old_PBS_vs_Young_PBS	Jun	-0.346692	0.0307079	0.999683	223.556	296.556
Old_PBS_vs_Young_PBS	Nfia	-0.0962616	0.763214	0.999683	14.7778	15.3333
Old_PBS_vs_Young_PBS	Tm2d1	-0.192093	0.585251	0.999683	7.44444	8.22222
Old_PBS_vs_Young_PBS	Usp1	0.407124	0.300438	0.999683	7.55556	6.55556
Old_PBS_vs_Young_PBS	Raver2	0.0288452	0.949156	0.999683	6.22222	7.22222
Old_PBS_vs_Young_PBS	Jak1	0.0224125	0.909901	0.999683	39.3333	36.8889
Old_PBS_vs_Young_PBS	Leprot	0.00682168	0.978354	0.999683	19.1111	18.8889
Old_PBS_vs_Young_PBS	Pde4b	0.238422	0.371088	0.999683	26.2222	24.5556
Old_PBS_vs_Young_PBS	Sgip1	0.18947	0.576611	0.999683	16.8889	15.1111
Old_PBS_vs_Young_PBS	Mier1	0.0836945	0.71781	0.999683	25.8889	23.4444
Old_PBS_vs_Young_PBS	Plpp3	0.0170077	0.937919	0.999683	56.8889	57.4444
Old_PBS_vs_Young_PBS	Usp24	0.491401	0.351389	0.999683	5.55556	3.77778
Old_PBS_vs_Young_PBS	Dhcr24	0.586125	0.229645	0.999683	6.55556	4.22222
Old_PBS_vs_Young_PBS	Ssbp3	-0.285215	0.355501	0.999683	8.88889	10.6667
Old_PBS_vs_Young_PBS	Tmem59	-0.444598	0.00519828	0.999683	51	64.7778
Old_PBS_vs_Young_PBS	Yipf1	-0.136038	0.71161	0.999683	6.66667	8
Old_PBS_vs_Young_PBS	Magoh	-0.240377	0.472538	0.999683	8.22222	10
Old_PBS_vs_Young_PBS	Scp2	-0.0840199	0.722252	0.999683	20	21.4444
Old_PBS_vs_Young_PBS	Zyg11b	0.188359	0.632357	0.999683	7	5.77778
Old_PBS_vs_Young_PBS	Zcchc11	-0.00328512	0.992598	0.999683	9.55556	9.88889
Old_PBS_vs_Young_PBS	Prpf38a	0.500623	0.288615	0.999683	6.11111	3.77778
Old_PBS_vs_Young_PBS	Zfyve9	0.105078	0.826593	0.999683	6.22222	5.77778
Old_PBS_vs_Young_PBS	Nrd1	-0.165284	0.668055	0.999683	7.44444	7.88889
Old_PBS_vs_Young_PBS	Osbpl9	0.366216	0.233001	0.999683	12.8889	9.77778
Old_PBS_vs_Young_PBS	Eps15	0.288957	0.35109	0.999683	16.7778	14.2222
Old_PBS_vs_Young_PBS	Rnf11	-0.0930414	0.818105	0.999683	11	9.66667
Old_PBS_vs_Young_PBS	Faf1	0.490186	0.298581	0.999683	5.22222	3.55556
Old_PBS_vs_Young_PBS	Spata6	-0.312992	0.287572	0.999683	9.22222	11.6667
Old_PBS_vs_Young_PBS	Cmpk1	-0.00516364	0.986922	0.999683	12.4444	13.1111
Old_PBS_vs_Young_PBS	Tal1	0.0738762	0.849597	0.999683	6	6.33333
Old_PBS_vs_Young_PBS	Cyp4b1	-0.0742809	0.717907	0.999683	263	288.667
Old_PBS_vs_Young_PBS	Efcab14	0.099325	0.729031	0.999683	17.1111	15.7778
Old_PBS_vs_Young_PBS	Mob3c	0.202583	0.706605	0.999683	5.11111	4.11111
Old_PBS_vs_Young_PBS	Uqcrh	-0.108592	0.684059	0.999683	37.7778	39.5556
Old_PBS_vs_Young_PBS	Gpbp1l1	-0.496815	0.186212	0.999683	6	8
Old_PBS_vs_Young_PBS	Akr1a1	0.0630671	0.808789	0.999683	41.6667	39.3333
Old_PBS_vs_Young_PBS	Prdx1	-0.066974	0.739471	0.999683	57.5556	61
Old_PBS_vs_Young_PBS	Rnf220	0.644657	0.136742	0.999683	6.66667	4.22222
Old_PBS_vs_Young_PBS	Atp6v0b	-0.0175517	0.940958	0.999683	35.4444	40.4444
Old_PBS_vs_Young_PBS	Med8	-0.28688	0.390601	0.999683	8.33333	10.4444
Old_PBS_vs_Young_PBS	Elovl1	-0.353011	0.260285	0.999683	10.6667	13.6667
Old_PBS_vs_Young_PBS	Tie1	-0.412653	0.192067	0.999683	29	36.4444
Old_PBS_vs_Young_PBS	Ebna1bp2	0.336876	0.341077	0.999683	10.1111	7.88889
Old_PBS_vs_Young_PBS	Svbp	-0.0378497	0.926188	0.999683	7.11111	6.88889
Old_PBS_vs_Young_PBS	Ybx1	0.0312527	0.789954	0.999683	223.444	226.111
Old_PBS_vs_Young_PBS	Scmh1	0.0157301	0.971833	0.999683	4.77778	5.11111
Old_PBS_vs_Young_PBS	Smap2	0.281115	0.529594	0.999683	6.55556	5.77778
Old_PBS_vs_Young_PBS	Zmpste24	-0.211842	0.542361	0.999683	11.8889	12.8889
Old_PBS_vs_Young_PBS	Rlf	0.41597	0.312322	0.999683	9.55556	7.11111
Old_PBS_vs_Young_PBS	Ppt1	-0.236592	0.536552	0.999683	6.33333	7.88889
Old_PBS_vs_Young_PBS	Cap1	-0.0967984	0.759403	0.999683	10.2222	10.7778
Old_PBS_vs_Young_PBS	Macf1	-0.0945666	0.714058	0.999683	81.5556	83.5556
Old_PBS_vs_Young_PBS	Ndufs5	-0.184138	0.38311	0.999683	26.1111	28.3333
Old_PBS_vs_Young_PBS	Akirin1	-0.305105	0.553048	0.999683	5.22222	5.66667
Old_PBS_vs_Young_PBS	Rragc	0.183453	0.616968	0.999683	7.66667	6.77778
Old_PBS_vs_Young_PBS	Utp11	-0.433984	0.258218	0.999683	6.77778	8.22222
Old_PBS_vs_Young_PBS	Sf3a3	0.0553749	0.889588	0.999683	5.77778	6.11111
Old_PBS_vs_Young_PBS	Inpp5b	0.20819	0.544051	0.999683	9	8
Old_PBS_vs_Young_PBS	Stk40	0.234375	0.515109	0.999683	7.22222	6.77778
Old_PBS_vs_Young_PBS	Eva1b	-0.2504	0.279463	0.999683	30.1111	35.7778
Old_PBS_vs_Young_PBS	Thrap3	-0.0194241	0.946642	0.999683	15.3333	15.4444
Old_PBS_vs_Young_PBS	Map7d1	0.158945	0.55835	0.999683	50.2222	46.4444
Old_PBS_vs_Young_PBS	Trappc3	0.187504	0.629222	0.999683	7.22222	6.55556
Old_PBS_vs_Young_PBS	Ago3	0.612103	0.0941675	0.999683	8.33333	5.88889
Old_PBS_vs_Young_PBS	Psmb2	-0.530852	0.0629556	0.999683	14.2222	20
Old_PBS_vs_Young_PBS	Zmym4	-0.467203	0.267779	0.999683	4.77778	6.77778
Old_PBS_vs_Young_PBS	Sfpq	0.0765175	0.773349	0.999683	28.2222	28.1111
Old_PBS_vs_Young_PBS	Smim12	-0.407982	0.304741	0.999683	5	6.88889
Old_PBS_vs_Young_PBS	Phc2	0.327872	0.40476	0.999683	9	8.77778
Old_PBS_vs_Young_PBS	Rbbp4	-0.111376	0.732761	0.999683	9.22222	9.77778
Old_PBS_vs_Young_PBS	Bsdc1	0.289486	0.464364	0.999683	8.33333	7
Old_PBS_vs_Young_PBS	Hdac1	-0.269504	0.539137	0.999683	5.22222	5.88889
Old_PBS_vs_Young_PBS	Eif3i	0.319335	0.310354	0.999683	12.7778	10.1111
Old_PBS_vs_Young_PBS	Tmem234	-0.256099	0.335404	0.999683	31	33.3333
Old_PBS_vs_Young_PBS	Txlna	0.0800954	0.834384	0.999683	7.11111	7.11111
Old_PBS_vs_Young_PBS	Khdrbs1	0.0971902	0.703054	0.999683	16.5556	15.1111
Old_PBS_vs_Young_PBS	Ptp4a2	0.226116	0.313922	0.999683	22.3333	19.7778
Old_PBS_vs_Young_PBS	Tinagl1	-0.0298252	0.949633	0.999683	6.22222	6.55556
Old_PBS_vs_Young_PBS	Zcchc17	-0.658292	0.104571	0.999683	5.88889	8.44444
Old_PBS_vs_Young_PBS	Pum1	0.223612	0.448229	0.999683	15.4444	14.5556
Old_PBS_vs_Young_PBS	Sdc3	0.451142	0.136903	0.999683	23.7778	18.8889
Old_PBS_vs_Young_PBS	Laptm5	-0.203401	0.842785	0.999683	6.44444	4.55556
Old_PBS_vs_Young_PBS	Srsf4	-0.0877511	0.843582	0.999683	7.22222	6.55556
Old_PBS_vs_Young_PBS	Ythdf2	-0.107506	0.78528	0.999683	6	6.33333
Old_PBS_vs_Young_PBS	Taf12	-0.0293679	0.953919	0.999683	5.11111	5
Old_PBS_vs_Young_PBS	Trnau1ap	0.111338	0.796298	0.999683	5.11111	4.77778
Old_PBS_vs_Young_PBS	Atpif1	-0.106848	0.754818	0.999683	20.7778	23.8889
Old_PBS_vs_Young_PBS	Dnajc8	-0.233127	0.178297	0.999683	38.2222	43.2222
Old_PBS_vs_Young_PBS	Stx12	0.0427735	0.885735	0.999683	13.3333	14
Old_PBS_vs_Young_PBS	Fam76a	0.219662	0.44882	0.999683	11.5556	10.2222
Old_PBS_vs_Young_PBS	Wasf2	-0.0909052	0.551575	0.999683	61	67.1111
Old_PBS_vs_Young_PBS	Nudc	0.0942398	0.801602	0.999683	11.3333	12.2222
Old_PBS_vs_Young_PBS	Zdhhc18	-0.12947	0.666629	0.999683	18.8889	20.3333
Old_PBS_vs_Young_PBS	Arid1a	-0.122023	0.613481	0.999683	22.5556	25.3333
Old_PBS_vs_Young_PBS	Hmgn2	-0.247629	0.470998	0.999683	9.66667	10.4444
Old_PBS_vs_Young_PBS	Cd52	-0.950029	0.335905	0.999683	8.55556	13.7778
Old_PBS_vs_Young_PBS	Sh3bgrl3	-0.129899	0.584254	0.999683	43.7778	42.3333
Old_PBS_vs_Young_PBS	Stmn1	-0.171857	0.534708	0.999683	19.5556	22.2222
Old_PBS_vs_Young_PBS	Paqr7	-0.556413	0.0609938	0.999683	13.1111	18.6667
Old_PBS_vs_Young_PBS	Mtfr1l	0.302422	0.505411	0.999683	7.11111	6
Old_PBS_vs_Young_PBS	Ldlrap1	0.610507	0.200099	0.999683	6.44444	4
Old_PBS_vs_Young_PBS	Tmem57	-0.038894	0.912317	0.999683	8.55556	8.55556
Old_PBS_vs_Young_PBS	Tmem50a	-0.218131	0.231618	0.999683	41.3333	48.1111
Old_PBS_vs_Young_PBS	Rsrp1	-0.269499	0.213276	0.999683	38.4444	42.8889
Old_PBS_vs_Young_PBS	Syf2	-0.0504825	0.846564	0.999683	12.8889	14
Old_PBS_vs_Young_PBS	Clic4	0.359715	0.0140235	0.999683	251.556	196.667
Old_PBS_vs_Young_PBS	Srrm1	-0.267597	0.289935	0.999683	15.7778	20.5556
Old_PBS_vs_Young_PBS	Rcan3	0.798812	0.102179	0.999683	5.88889	3.33333
Old_PBS_vs_Young_PBS	Nipal3	0.240421	0.416045	0.999683	34.2222	31.2222
Old_PBS_vs_Young_PBS	Srsf10	-0.0742583	0.808767	0.999683	14.7778	14.6667
Old_PBS_vs_Young_PBS	Pnrc2	-0.0441274	0.888832	0.999683	8.66667	8.77778
Old_PBS_vs_Young_PBS	Fuca1	0.541229	0.0642452	0.999683	19.4444	14.4444
Old_PBS_vs_Young_PBS	Hmgcl	-0.537365	0.303996	0.999683	5.33333	6.66667
Old_PBS_vs_Young_PBS	Lypla2	0.414421	0.398901	0.999683	5.11111	4.33333
Old_PBS_vs_Young_PBS	Id3	-0.00979643	0.969745	0.999683	115.667	116.111
Old_PBS_vs_Young_PBS	Hnrnpr	0.0704865	0.83296	0.999683	13.8889	13.8889
Old_PBS_vs_Young_PBS	Luzp1	0.329706	0.225326	0.999683	33.6667	24.5556
Old_PBS_vs_Young_PBS	Kdm1a	-0.439123	0.20287	0.999683	7.44444	9.77778
Old_PBS_vs_Young_PBS	Cdc42	-0.0472629	0.708584	0.999683	72.8889	74.5556
Old_PBS_vs_Young_PBS	Usp48	-0.245544	0.603203	0.999683	4.77778	5.33333
Old_PBS_vs_Young_PBS	Ece1	-0.198013	0.573603	0.999683	54.7778	57.5556
Old_PBS_vs_Young_PBS	Eif4g3	0.0360474	0.88565	0.999683	30.2222	27.2222
Old_PBS_vs_Young_PBS	Hp1bp3	-0.0428157	0.847975	0.999683	24.5556	25.6667
Old_PBS_vs_Young_PBS	Ddost	0.216525	0.492011	0.999683	12.6667	10.4444
Old_PBS_vs_Young_PBS	Pink1	0.0507125	0.916388	0.999683	5.55556	6
Old_PBS_vs_Young_PBS	Camk2n1	0.657226	0.168107	0.999683	5.11111	3.44444
Old_PBS_vs_Young_PBS	Nbl1	0.747058	0.0729853	0.999683	7.66667	5.44444
Old_PBS_vs_Young_PBS	Minos1	-0.112438	0.625324	0.999683	27.2222	28.8889
Old_PBS_vs_Young_PBS	Capzb	-0.151734	0.394097	0.999683	32.1111	35.8889
Old_PBS_vs_Young_PBS	Emc1	0.0499974	0.912158	0.999683	6.11111	5.33333
Old_PBS_vs_Young_PBS	Ubr4	-0.0483944	0.906464	0.999683	11.4444	11
Old_PBS_vs_Young_PBS	Sdhb	-0.137163	0.584204	0.999683	17.7778	20.1111
Old_PBS_vs_Young_PBS	Atp13a2	0.0215799	0.939806	0.999683	27.5556	29.5556
Old_PBS_vs_Young_PBS	Mfap2	-0.271587	0.178719	0.999683	26.2222	32.4444
Old_PBS_vs_Young_PBS	Necap2	0.105271	0.712289	0.999683	12.4444	12.1111
Old_PBS_vs_Young_PBS	Szrd1	0.48921	0.228263	0.999683	6.66667	5.33333
Old_PBS_vs_Young_PBS	Epha2	0.198053	0.584097	0.999683	13	10.5556
Old_PBS_vs_Young_PBS	Spen	0.234085	0.473713	0.999683	13.3333	10.8889
Old_PBS_vs_Young_PBS	Ddi2	0.101876	0.686317	0.999683	18.1111	16.6667
Old_PBS_vs_Young_PBS	Prdm2	0.217336	0.497129	0.999683	9.88889	9.11111
Old_PBS_vs_Young_PBS	Dhrs3	0.0502086	0.856852	0.999683	28.2222	27.7778
Old_PBS_vs_Young_PBS	Plod1	-0.569888	0.136194	0.999683	5.88889	8.88889
Old_PBS_vs_Young_PBS	Agtrap	-0.238957	0.466625	0.999683	10.4444	13.2222
Old_PBS_vs_Young_PBS	Fbxo6	-0.168117	0.757895	0.999683	4.22222	5.33333
Old_PBS_vs_Young_PBS	Exosc10	0.227967	0.651609	0.999683	7.22222	6.44444
Old_PBS_vs_Young_PBS	Tardbp	0.320639	0.302952	0.999683	12.8889	10.5556
Old_PBS_vs_Young_PBS	Casz1	-0.148803	0.400823	0.999683	46.2222	50.1111
Old_PBS_vs_Young_PBS	Kif1b	0.0497475	0.826489	0.999683	36.3333	35.6667
Old_PBS_vs_Young_PBS	Ube4b	-0.156293	0.710403	0.999683	5.77778	5.88889
Old_PBS_vs_Young_PBS	Clstn1	0.469011	0.0702082	0.999683	49.5556	37.2222
Old_PBS_vs_Young_PBS	Rere	0.326677	0.385523	0.999683	11	8.22222
Old_PBS_vs_Young_PBS	Park7	-0.0222797	0.918724	0.999683	23.5556	22.4444
Old_PBS_vs_Young_PBS	Camta1	-0.069709	0.865899	0.999683	5	5.22222
Old_PBS_vs_Young_PBS	Vamp3	0.515146	0.0793865	0.999683	14.1111	11
Old_PBS_vs_Young_PBS	Thap3	0.371363	0.373323	0.999683	7.55556	5.88889
Old_PBS_vs_Young_PBS	Icmt	0.403039	0.408186	0.999683	5.66667	4.77778
Old_PBS_vs_Young_PBS	Tprgl	0.180006	0.428053	0.999683	21.5556	20.6667
Old_PBS_vs_Young_PBS	Rer1	-0.225498	0.345634	0.999683	16.2222	18.3333
Old_PBS_vs_Young_PBS	Ski	0.0213422	0.926856	0.999683	22.6667	23.7778
Old_PBS_vs_Young_PBS	Gnb1	0.0438096	0.777482	0.999683	75.2222	74.1111
Old_PBS_vs_Young_PBS	Nadk	0.278562	0.363211	0.999683	9.88889	8.66667
Old_PBS_vs_Young_PBS	Cdk11b	-0.413159	0.252116	0.999683	6.66667	8.88889
Old_PBS_vs_Young_PBS	Ssu72	-0.148492	0.532327	0.999683	20.2222	23.7778
Old_PBS_vs_Young_PBS	Ccnl2	-0.349452	0.261827	0.999683	9.77778	12.1111
Old_PBS_vs_Young_PBS	Aurkaip1	-0.348264	0.236026	0.999683	11.2222	14.7778
Old_PBS_vs_Young_PBS	Ube2j2	-0.134252	0.736864	0.999683	5.88889	6.33333
Old_PBS_vs_Young_PBS	Sdf4	0.16529	0.501399	0.999683	16	14.7778
Old_PBS_vs_Young_PBS	Isg15	-0.0871106	0.884631	0.999683	10.2222	8.88889
Old_PBS_vs_Young_PBS	Fam133b	0.377487	0.400914	0.999683	6.44444	6.44444
Old_PBS_vs_Young_PBS	Gatad1	0.570185	0.022054	0.999683	22.3333	15.2222
Old_PBS_vs_Young_PBS	Ankib1	-0.0610983	0.857362	0.999683	9.55556	9.88889
Old_PBS_vs_Young_PBS	Krit1	0.456202	0.114687	0.999683	20.8889	16.3333
Old_PBS_vs_Young_PBS	Akap9	0.145659	0.562172	0.999683	29.6667	27.5556
Old_PBS_vs_Young_PBS	Cdk14	-0.0439981	0.83606	0.999683	42.2222	43.8889
Old_PBS_vs_Young_PBS	Sri	-0.0111205	0.967302	0.999683	18.6667	22.1111
Old_PBS_vs_Young_PBS	Tmem243	-0.541254	0.0684114	0.999683	16.4444	20.4444
Old_PBS_vs_Young_PBS	Dmtf1	0.326667	0.425012	0.999683	6.11111	4.88889
Old_PBS_vs_Young_PBS	Sema3c	-0.135207	0.592032	0.999683	58.8889	63.7778
Old_PBS_vs_Young_PBS	Cd36	-0.0203244	0.904197	0.999683	284.667	282.667
Old_PBS_vs_Young_PBS	Tmem60	-0.242242	0.592052	0.999683	4.77778	5.33333
Old_PBS_vs_Young_PBS	Rsbn1l	0.221893	0.346156	0.999683	20.8889	17.1111
Old_PBS_vs_Young_PBS	Ptpn12	0.112371	0.686334	0.999683	13.2222	12.3333
Old_PBS_vs_Young_PBS	Pmpcb	0.336169	0.370192	0.999683	7.33333	6.11111
Old_PBS_vs_Young_PBS	Psmc2	0.270678	0.322203	0.999683	14.3333	12.1111
Old_PBS_vs_Young_PBS	Kmt2e	-0.0751819	0.729704	0.999683	30.7778	29.8889
Old_PBS_vs_Young_PBS	Srpk2	-0.162063	0.679461	0.999683	6.44444	7.22222
Old_PBS_vs_Young_PBS	Tomm7	0.0509297	0.894448	0.999683	27.3333	23.7778
Old_PBS_vs_Young_PBS	Fam126a	0.0760933	0.872792	0.999683	5.22222	4.88889
Old_PBS_vs_Young_PBS	Slc4a2	0.287119	0.455554	0.999683	6.88889	5.77778
Old_PBS_vs_Young_PBS	Nub1	0.118874	0.769183	0.999683	5.77778	5.33333
Old_PBS_vs_Young_PBS	Rheb	-0.360375	0.141252	0.999683	21.8889	26.4444
Old_PBS_vs_Young_PBS	Kmt2c	0.0183054	0.95349	0.999683	17.4444	15.1111
Old_PBS_vs_Young_PBS	Rbm33	-1.01773	0.0252999	0.999683	3.22222	6.44444
Old_PBS_vs_Young_PBS	Ube3c	0.711907	0.0823072	0.999683	8.22222	5
Old_PBS_vs_Young_PBS	Dnajb6	-0.256691	0.303621	0.999683	17.5556	19.7778
Old_PBS_vs_Young_PBS	Hadha	-0.338602	0.306703	0.999683	9.11111	12.3333
Old_PBS_vs_Young_PBS	Hadhb	-0.141081	0.681759	0.999683	12.2222	14.1111
Old_PBS_vs_Young_PBS	Dpysl5	0.883998	0.0304887	0.999683	13.8889	8.11111
Old_PBS_vs_Young_PBS	Ost4	-0.361043	0.390684	0.999683	17.4444	23.8889
Old_PBS_vs_Young_PBS	Emilin1	-0.533993	0.322404	0.999683	6.44444	9.77778
Old_PBS_vs_Young_PBS	Atraid	-0.195771	0.4784	0.999683	17.4444	19.5556
Old_PBS_vs_Young_PBS	Mpv17	-0.0483643	0.912242	0.999683	5.33333	6.33333
Old_PBS_vs_Young_PBS	Gtf3c2	0.0666881	0.868344	0.999683	6.77778	6
Old_PBS_vs_Young_PBS	Snx17	-0.414556	0.121304	0.999683	10.2222	13.7778
Old_PBS_vs_Young_PBS	Ppm1g	0.086731	0.799863	0.999683	8.77778	8.77778
Old_PBS_vs_Young_PBS	Nrbp1	-0.0620322	0.847617	0.999683	10.8889	11.4444
Old_PBS_vs_Young_PBS	Babam2	-0.0855313	0.837298	0.999683	5.77778	6.22222
Old_PBS_vs_Young_PBS	Ppp1cb	-0.00165227	0.995023	0.999683	16.2222	15.8889
Old_PBS_vs_Young_PBS	Ctbp1	-0.0262959	0.925811	0.999683	14.2222	15.1111
Old_PBS_vs_Young_PBS	Maea	0.156566	0.674531	0.999683	8.11111	7.66667
Old_PBS_vs_Young_PBS	Fam53a	-0.772799	0.0838557	0.999683	4	6.11111
Old_PBS_vs_Young_PBS	Slbp	0.137205	0.760396	0.999683	5.66667	5
Old_PBS_vs_Young_PBS	Fgfr3	0.726795	0.00366863	0.999683	51.8889	32.2222
Old_PBS_vs_Young_PBS	Letm1	-0.263666	0.509055	0.999683	5	6.55556
Old_PBS_vs_Young_PBS	Nsd2	0.463166	0.268952	0.999683	6.88889	4.66667
Old_PBS_vs_Young_PBS	Nelfa	0.218505	0.638472	0.999683	5.11111	4.88889
Old_PBS_vs_Young_PBS	Mxd4	0.0645907	0.809872	0.999683	65.3333	61.5556
Old_PBS_vs_Young_PBS	Rnf4	-0.0711669	0.82596	0.999683	8.88889	9
Old_PBS_vs_Young_PBS	Fam193a	0.366223	0.448908	0.999683	10.2222	7.77778
Old_PBS_vs_Young_PBS	Add1	0.213339	0.380468	0.999683	23.4444	20
Old_PBS_vs_Young_PBS	Htt	0.464436	0.30772	0.999683	7.55556	5.55556
Old_PBS_vs_Young_PBS	Rgs12	0.209592	0.569055	0.999683	86.7778	70.4444
Old_PBS_vs_Young_PBS	Lrpap1	-0.122004	0.750329	0.999683	13.6667	14.6667
Old_PBS_vs_Young_PBS	Sh3tc1	0.330778	0.359354	0.999683	11.3333	9.22222
Old_PBS_vs_Young_PBS	Grpel1	-0.0771921	0.836285	0.999683	9.44444	10.6667
Old_PBS_vs_Young_PBS	D5Ertd579e	-0.0377507	0.925443	0.999683	6.66667	7.44444
Old_PBS_vs_Young_PBS	Bloc1s4	0.853339	0.0490697	0.999683	6.55556	3.55556
Old_PBS_vs_Young_PBS	Mrfap1	0.167351	0.489414	0.999683	27.4444	25.5556
Old_PBS_vs_Young_PBS	Nsg1	0.623446	0.0222573	0.999683	26.7778	17.7778
Old_PBS_vs_Young_PBS	Lyar	-0.254207	0.635349	0.999683	5.77778	6.77778
Old_PBS_vs_Young_PBS	Tmem128	-0.208656	0.51066	0.999683	10.4444	12.1111
Old_PBS_vs_Young_PBS	Wdr1	0.274314	0.296504	0.999683	20.1111	16.6667
Old_PBS_vs_Young_PBS	Hs3st1	-0.606879	0.0593295	0.999683	9.33333	13.5556
Old_PBS_vs_Young_PBS	Rab28	-0.298601	0.459571	0.999683	4.88889	6
Old_PBS_vs_Young_PBS	Bod1l	0.30312	0.303563	0.999683	18	13.5556
Old_PBS_vs_Young_PBS	Cd38	-0.784913	0.0216793	0.999683	13	22
Old_PBS_vs_Young_PBS	Ldb2	-0.594355	0.0449127	0.999683	11.4444	16.7778
Old_PBS_vs_Young_PBS	Qdpr	0.427211	0.317402	0.999683	6.22222	4.22222
Old_PBS_vs_Young_PBS	Med28	-0.346533	0.316592	0.999683	9.77778	12.1111
Old_PBS_vs_Young_PBS	Lcorl	0.0859858	0.843231	0.999683	5.66667	5.11111
Old_PBS_vs_Young_PBS	Dhx15	-0.256713	0.435372	0.999683	11.3333	13.3333
Old_PBS_vs_Young_PBS	Smim20	-0.301574	0.547362	0.999683	3.77778	5.11111
Old_PBS_vs_Young_PBS	Rbpj	-0.290137	0.537388	0.999683	4.55556	6.22222
Old_PBS_vs_Young_PBS	Stim2	0.222924	0.318698	0.999683	24.7778	20.3333
Old_PBS_vs_Young_PBS	Arap2	-0.0848615	0.581755	0.999683	60	64.4444
Old_PBS_vs_Young_PBS	Rell1	-0.246094	0.39743	0.999683	14.5556	17.6667
Old_PBS_vs_Young_PBS	Klhl5	0.177669	0.433455	0.999683	43.1111	36.2222
Old_PBS_vs_Young_PBS	Rfc1	0.174251	0.652459	0.999683	9.77778	9.55556
Old_PBS_vs_Young_PBS	Smim14	0.179772	0.451288	0.999683	18.8889	16.3333
Old_PBS_vs_Young_PBS	Ube2k	-0.0295472	0.920504	0.999683	12.5556	11.6667
Old_PBS_vs_Young_PBS	Pds5a	-0.179435	0.641474	0.999683	10	9.88889
Old_PBS_vs_Young_PBS	Apbb2	0.306274	0.167267	0.999683	36.7778	31
Old_PBS_vs_Young_PBS	Limch1	-0.61503	0.440292	0.999683	3	6
Old_PBS_vs_Young_PBS	Tmem33	-0.0422644	0.884471	0.999683	11	11.8889
Old_PBS_vs_Young_PBS	Slc30a9	-0.105326	0.805694	0.999683	6	5.66667
Old_PBS_vs_Young_PBS	Atp8a1	-0.175137	0.345772	0.999683	81.3333	91.1111
Old_PBS_vs_Young_PBS	Gnpda2	0.185689	0.694008	0.999683	6.66667	5.66667
Old_PBS_vs_Young_PBS	Commd8	0.153791	0.675961	0.999683	7.55556	6.88889
Old_PBS_vs_Young_PBS	Slain2	-0.330078	0.285942	0.999683	9.33333	11.7778
Old_PBS_vs_Young_PBS	Fryl	0.14057	0.689296	0.999683	8.77778	7.44444
Old_PBS_vs_Young_PBS	Ociad1	-0.370691	0.264423	0.999683	11.2222	14.3333
Old_PBS_vs_Young_PBS	Fip1l1	-0.0668333	0.866343	0.999683	8.66667	9.44444
Old_PBS_vs_Young_PBS	Chic2	-0.0215826	0.939855	0.999683	13.7778	13.1111
Old_PBS_vs_Young_PBS	Kit	0.111282	0.870136	0.999683	6.11111	3.66667
Old_PBS_vs_Young_PBS	Kdr	-0.242299	0.121382	0.999683	342.889	385.111
Old_PBS_vs_Young_PBS	Tmem165	-0.0348438	0.904717	0.999683	13.3333	14
Old_PBS_vs_Young_PBS	Clock	0.174471	0.621908	0.999683	11.4444	9.33333
Old_PBS_vs_Young_PBS	Paics	-0.122435	0.705145	0.999683	10.6667	11.2222
Old_PBS_vs_Young_PBS	Srp72	-0.175781	0.550809	0.999683	10.6667	12.5556
Old_PBS_vs_Young_PBS	Rest	-0.153065	0.684567	0.999683	7.88889	8.33333
Old_PBS_vs_Young_PBS	Polr2b	-0.24205	0.578259	0.999683	4.33333	5.33333
Old_PBS_vs_Young_PBS	Adgrl3	-0.660747	0.0508555	0.999683	8	11.2222
Old_PBS_vs_Young_PBS	Uba6	1.08111	0.0562066	0.999683	5.11111	2.44444
Old_PBS_vs_Young_PBS	Ythdc1	-0.0165523	0.958162	0.999683	12.1111	13.2222
Old_PBS_vs_Young_PBS	Utp3	-0.238976	0.50864	0.999683	7.22222	8.55556
Old_PBS_vs_Young_PBS	Mob1b	-0.511445	0.243657	0.999683	3.55556	5.55556
Old_PBS_vs_Young_PBS	Ankrd17	0.248253	0.376837	0.999683	20.7778	16.1111
Old_PBS_vs_Young_PBS	Rchy1	0.262662	0.50327	0.999683	5.88889	5.11111
Old_PBS_vs_Young_PBS	G3bp2	-0.0682055	0.785895	0.999683	18.1111	18.4444
Old_PBS_vs_Young_PBS	Uso1	0.100557	0.78371	0.999683	8.66667	8.22222
Old_PBS_vs_Young_PBS	Scarb2	-0.0947209	0.706013	0.999683	25.2222	25.8889
Old_PBS_vs_Young_PBS	Shroom3	0.172879	0.491019	0.999683	14.3333	12.6667
Old_PBS_vs_Young_PBS	Sept11	-0.0904729	0.841115	0.999683	7.55556	6.88889
Old_PBS_vs_Young_PBS	Ccni	-0.359687	0.337812	0.999683	7.33333	8.88889
Old_PBS_vs_Young_PBS	Cnot6l	0.156361	0.591154	0.999683	13	11.7778
Old_PBS_vs_Young_PBS	Anxa3	0.186742	0.229948	0.999683	117.889	104.111
Old_PBS_vs_Young_PBS	Bmp2k	-0.222474	0.577319	0.999683	6.66667	7.33333
Old_PBS_vs_Young_PBS	Hnrnpd	-0.288104	0.195302	0.999683	16.8889	20.5556
Old_PBS_vs_Young_PBS	Hnrnpdl	-0.350408	0.290455	0.999683	10.6667	14.2222
Old_PBS_vs_Young_PBS	Sec31a	0.0596932	0.865648	0.999683	11.8889	10.8889
Old_PBS_vs_Young_PBS	Cops4	-0.251583	0.467941	0.999683	6.88889	8.33333
Old_PBS_vs_Young_PBS	Plac8	-0.212807	0.827907	0.999683	6.33333	4.11111
Old_PBS_vs_Young_PBS	Wdfy3	0.531871	0.13796	0.999683	13.5556	9.33333
Old_PBS_vs_Young_PBS	Aff1	0.361488	0.340909	0.999683	6.22222	5.11111
Old_PBS_vs_Young_PBS	Hsd17b11	0.0679653	0.815766	0.999683	13.3333	14.4444
Old_PBS_vs_Young_PBS	Nudt9	0.0728985	0.859481	0.999683	5.33333	5.44444
Old_PBS_vs_Young_PBS	Sparcl1	-2.10272	0.00502397	0.999683	3.55556	8.66667
Old_PBS_vs_Young_PBS	Pkd2	0.0322153	0.931408	0.999683	7.66667	6.88889
Old_PBS_vs_Young_PBS	BC005561	-0.0839823	0.817912	0.999683	8.66667	8.44444
Old_PBS_vs_Young_PBS	Gbp9	-0.220427	0.654107	0.999683	7.44444	8.44444
Old_PBS_vs_Young_PBS	Gbp4	0.337165	0.370129	0.999683	8.11111	6.11111
Old_PBS_vs_Young_PBS	Lrrc8b	-0.411587	0.107177	0.999683	17	21.2222
Old_PBS_vs_Young_PBS	Lrrc8c	-0.0301083	0.908235	0.999683	22.4444	21.6667
Old_PBS_vs_Young_PBS	Lrrc8d	0.0390891	0.914162	0.999683	9	8.22222
Old_PBS_vs_Young_PBS	Zfp326	-0.271901	0.485921	0.999683	7.55556	8.22222
Old_PBS_vs_Young_PBS	Zfp644	-0.112089	0.708695	0.999683	14.1111	16.2222
Old_PBS_vs_Young_PBS	Tgfbr3	-0.312808	0.211035	0.999683	20.2222	22.6667
Old_PBS_vs_Young_PBS	Evi5	-0.601389	0.191087	0.999683	5.55556	6.88889
Old_PBS_vs_Young_PBS	Mtf2	0.240553	0.584898	0.999683	6	5.66667
Old_PBS_vs_Young_PBS	Tmed5	-0.260364	0.386038	0.999683	12	14.6667
Old_PBS_vs_Young_PBS	Dr1	-0.422679	0.341737	0.999683	5	6.22222
Old_PBS_vs_Young_PBS	Atp5k	0.0415689	0.924021	0.999683	11.7778	11
Old_PBS_vs_Young_PBS	Pcgf3	0.252355	0.54987	0.999683	7.44444	6.55556
Old_PBS_vs_Young_PBS	Gak	0.115654	0.786602	0.999683	5.33333	4.77778
Old_PBS_vs_Young_PBS	Crlf2	0.337449	0.252353	0.999683	16.7778	13.2222
Old_PBS_vs_Young_PBS	Chfr	0.111745	0.784954	0.999683	5.55556	5.44444
Old_PBS_vs_Young_PBS	Golga3	0.565186	0.239431	0.999683	5.22222	3.66667
Old_PBS_vs_Young_PBS	Ep400	0.315203	0.325423	0.999683	12.1111	9.22222
Old_PBS_vs_Young_PBS	Ttc28	0.381032	0.0481829	0.999683	39.7778	32.6667
Old_PBS_vs_Young_PBS	Pitpnb	0.260597	0.382168	0.999683	11.6667	9.44444
Old_PBS_vs_Young_PBS	Tpst2	0.132842	0.631651	0.999683	28	28.2222
Old_PBS_vs_Young_PBS	Iscu	-0.281306	0.276867	0.999683	15.6667	18.5556
Old_PBS_vs_Young_PBS	Coro1c	-0.0125628	0.97833	0.999683	8.55556	6.55556
Old_PBS_vs_Young_PBS	Ssh1	0.404183	0.381409	0.999683	5.55556	4.33333
Old_PBS_vs_Young_PBS	Kctd10	0.405192	0.28403	0.999683	10.3333	7.55556
Old_PBS_vs_Young_PBS	Gltp	0.442151	0.067017	0.999683	25.1111	19.8889
Old_PBS_vs_Young_PBS	Git2	0.0134051	0.943182	0.999683	38.1111	35.4444
Old_PBS_vs_Young_PBS	Ankrd13a	0.0744334	0.845066	0.999683	7.11111	7.55556
Old_PBS_vs_Young_PBS	Oasl2	0.693509	0.0989413	0.999683	13.1111	8
Old_PBS_vs_Young_PBS	Sppl3	0.237527	0.413084	0.999683	23	19.2222
Old_PBS_vs_Young_PBS	Mlec	1.35832	0.0243002	0.999683	5.88889	2.22222
Old_PBS_vs_Young_PBS	Pop5	-0.102863	0.772048	0.999683	8.11111	10
Old_PBS_vs_Young_PBS	Rnf10	0.0130493	0.966753	0.999683	15.3333	15.2222
Old_PBS_vs_Young_PBS	Dynll1	0.0758793	0.612722	0.999683	112.667	102.778
Old_PBS_vs_Young_PBS	Srsf9	0.0724956	0.816128	0.999683	10.2222	10
Old_PBS_vs_Young_PBS	Triap1	-0.431865	0.317183	0.999683	4.55556	6.44444
Old_PBS_vs_Young_PBS	Cox6a1	-0.0856581	0.703574	0.999683	35.8889	39.6667
Old_PBS_vs_Young_PBS	Pxn	0.0712828	0.841213	0.999683	16.3333	16.2222
Old_PBS_vs_Young_PBS	Gcn1l1	0.0516558	0.866792	0.999683	10.5556	9.88889
Old_PBS_vs_Young_PBS	Rab35	0.0504341	0.88753	0.999683	9.11111	8.44444
Old_PBS_vs_Young_PBS	Prkab1	-0.0898878	0.828775	0.999683	6	6.44444
Old_PBS_vs_Young_PBS	Taok3	-0.417726	0.351382	0.999683	5.33333	6.11111
Old_PBS_vs_Young_PBS	Pebp1	-0.164838	0.554353	0.999683	16.1111	18.6667
Old_PBS_vs_Young_PBS	Wsb2	0.132228	0.746763	0.999683	6.33333	5.66667
Old_PBS_vs_Young_PBS	Med13l	0.368632	0.163728	0.999683	17.8889	14.6667
Old_PBS_vs_Young_PBS	Tbx3os1	-0.610277	0.0311446	0.999683	11.7778	20.1111
Old_PBS_vs_Young_PBS	Tbx3	0.0797595	0.647547	0.999683	206.444	192
Old_PBS_vs_Young_PBS	Plbd2	0.212338	0.636399	0.999683	5.77778	5.22222
Old_PBS_vs_Young_PBS	Tpcn1	0.608525	0.105189	0.999683	12.5556	8.66667
Old_PBS_vs_Young_PBS	Ddx54	0.185023	0.612286	0.999683	7.55556	6.77778
Old_PBS_vs_Young_PBS	Ptpn11	0.297247	0.478733	0.999683	6.22222	5.11111
Old_PBS_vs_Young_PBS	Hectd4	0.14948	0.713565	0.999683	6.22222	5.33333
Old_PBS_vs_Young_PBS	Trafd1	0.575831	0.123692	0.999683	8.77778	6.22222
Old_PBS_vs_Young_PBS	Erp29	-0.245176	0.374266	0.999683	14.1111	17.5556
Old_PBS_vs_Young_PBS	Aldh2	0.205529	0.488558	0.999683	56.7778	50.8889
Old_PBS_vs_Young_PBS	Brap	-0.392038	0.34026	0.999683	5.33333	7.11111
Old_PBS_vs_Young_PBS	Atxn2	0.178066	0.578281	0.999683	12.2222	11
Old_PBS_vs_Young_PBS	Sh2b3	0.0790549	0.813818	0.999683	11	11.4444
Old_PBS_vs_Young_PBS	Ppp1cc	0.119107	0.692661	0.999683	11.6667	10.7778
Old_PBS_vs_Young_PBS	Pptc7	0.329345	0.471528	0.999683	5.66667	4.44444
Old_PBS_vs_Young_PBS	Vps29	0.0488477	0.83403	0.999683	19.4444	18.8889
Old_PBS_vs_Young_PBS	Arpc3	0.0659793	0.719918	0.999683	59.1111	58.8889
Old_PBS_vs_Young_PBS	Atp2a2	-0.213303	0.393208	0.999683	17.1111	18.4444
Old_PBS_vs_Young_PBS	P2rx4	0.49082	0.372059	0.999683	6.88889	4.33333
Old_PBS_vs_Young_PBS	Camkk2	0.449191	0.329241	0.999683	5.11111	3.66667
Old_PBS_vs_Young_PBS	Anapc5	-0.0106367	0.976455	0.999683	13.2222	13.5556
Old_PBS_vs_Young_PBS	Orai1	-0.580847	0.185355	0.999683	4.44444	6.66667
Old_PBS_vs_Young_PBS	Setd1b	-0.0918028	0.781868	0.999683	8.77778	9.33333
Old_PBS_vs_Young_PBS	Psmd9	0.0821001	0.873696	0.999683	4.55556	5.33333
Old_PBS_vs_Young_PBS	Bcl7a	0.289268	0.481355	0.999683	6.66667	6.11111
Old_PBS_vs_Young_PBS	Diablo	-0.75138	0.127911	0.999683	3.33333	5.11111
Old_PBS_vs_Young_PBS	Clip1	-0.083834	0.762813	0.999683	15.7778	15.8889
Old_PBS_vs_Young_PBS	Zcchc8	0.218439	0.625162	0.999683	7	6
Old_PBS_vs_Young_PBS	Rsrc2	0.0499367	0.834499	0.999683	19.8889	19.6667
Old_PBS_vs_Young_PBS	Denr	-0.128044	0.684414	0.999683	8.55556	9.33333
Old_PBS_vs_Young_PBS	Vps37b	-0.358242	0.522641	0.999683	3.88889	7.33333
Old_PBS_vs_Young_PBS	Arl6ip4	-0.191608	0.666282	0.999683	5.11111	5.22222
Old_PBS_vs_Young_PBS	Pitpnm2	0.0903723	0.665601	0.999683	28.5556	28.6667
Old_PBS_vs_Young_PBS	Sbno1	0.308345	0.395173	0.999683	16.7778	13.2222
Old_PBS_vs_Young_PBS	Tmed2	-0.195196	0.429392	0.999683	21.7778	22.4444
Old_PBS_vs_Young_PBS	Zfp664	-0.064164	0.884417	0.999683	6.44444	6.44444
Old_PBS_vs_Young_PBS	Ncor2	-0.11839	0.733629	0.999683	8.33333	8.77778
Old_PBS_vs_Young_PBS	Scarb1	-0.102198	0.772553	0.999683	20.8889	22.3333
Old_PBS_vs_Young_PBS	Ubc	-0.16486	0.465819	0.999683	88.7778	92.7778
Old_PBS_vs_Young_PBS	Ran	0.0650135	0.789289	0.999683	25.2222	22.5556
Old_PBS_vs_Young_PBS	Sfswap	0.15076	0.721395	0.999683	7.55556	6.44444
Old_PBS_vs_Young_PBS	Chchd2	0.0591954	0.859042	0.999683	80	82
Old_PBS_vs_Young_PBS	Vkorc1l1	0.0875834	0.843593	0.999683	5.22222	4.77778
Old_PBS_vs_Young_PBS	Tmem248	0.0136518	0.971629	0.999683	6.33333	6.11111
Old_PBS_vs_Young_PBS	Sbds	-0.0201693	0.920911	0.999683	26.4444	27.2222
Old_PBS_vs_Young_PBS	Auts2	0.353274	0.302108	0.999683	14	11.1111
Old_PBS_vs_Young_PBS	Gtf2i	-0.120889	0.697828	0.999683	11.6667	13.1111
Old_PBS_vs_Young_PBS	Gtf2ird1	0.174731	0.688926	0.999683	6.55556	5.66667
Old_PBS_vs_Young_PBS	Rfc2	-0.60741	0.145704	0.999683	3.66667	5.88889
Old_PBS_vs_Young_PBS	Eif4h	0.162409	0.571471	0.999683	23.8889	23.3333
Old_PBS_vs_Young_PBS	Bcl7b	-0.378055	0.305882	0.999683	6.11111	7.77778
Old_PBS_vs_Young_PBS	Baz1b	0.758333	0.00738029	0.999683	14.7778	8.66667
Old_PBS_vs_Young_PBS	Pom121	0.685615	0.154617	0.999683	5.55556	3.44444
Old_PBS_vs_Young_PBS	Hip1	0.153844	0.499646	0.999683	27.8889	25.7778
Old_PBS_vs_Young_PBS	Por	0.197248	0.549359	0.999683	12	10.3333
Old_PBS_vs_Young_PBS	Mdh2	0.123764	0.635092	0.999683	19.2222	17.3333
Old_PBS_vs_Young_PBS	Hspb1	0.266357	0.450565	0.999683	145.667	145.222
Old_PBS_vs_Young_PBS	Ywhag	-0.0586128	0.862275	0.999683	9.66667	9.33333
Old_PBS_vs_Young_PBS	Polr2j	-0.299052	0.365922	0.999683	9	10.8889
Old_PBS_vs_Young_PBS	Cux1	0.242972	0.474806	0.999683	9.88889	8.66667
Old_PBS_vs_Young_PBS	Fis1	0.06475	0.790376	0.999683	26	25.1111
Old_PBS_vs_Young_PBS	Znhit1	-0.535633	0.320539	0.999683	4	5.88889
Old_PBS_vs_Young_PBS	Plod3	-0.0330975	0.931612	0.999683	7.33333	7.44444
Old_PBS_vs_Young_PBS	Ap1s1	-0.441787	0.430868	0.999683	4.33333	5.22222
Old_PBS_vs_Young_PBS	Serpine1	0.0730467	0.822632	0.999683	24.5556	24.2222
Old_PBS_vs_Young_PBS	Trim56	0.535418	0.177996	0.999683	15.7778	9.55556
Old_PBS_vs_Young_PBS	Srrt	0.164784	0.745709	0.999683	7.22222	5.88889
Old_PBS_vs_Young_PBS	Ephb4	-0.0949624	0.855781	0.999683	5.77778	5.33333
Old_PBS_vs_Young_PBS	Pop7	-0.241032	0.534279	0.999683	5.33333	6.22222
Old_PBS_vs_Young_PBS	Gigyf1	-0.204788	0.588403	0.999683	7.11111	8.77778
Old_PBS_vs_Young_PBS	Gnb2	0.103593	0.647033	0.999683	62.4444	59.3333
Old_PBS_vs_Young_PBS	Tsc22d4	0.00767201	0.985637	0.999683	9	9
Old_PBS_vs_Young_PBS	Ppp1r35	-0.243362	0.55871	0.999683	4.55556	5.44444
Old_PBS_vs_Young_PBS	Zkscan1	-0.362864	0.425915	0.999683	4.22222	5.22222
Old_PBS_vs_Young_PBS	Cops6	0.318028	0.406255	0.999683	8.77778	7.55556
Old_PBS_vs_Young_PBS	Lamtor4	-0.117205	0.70281	0.999683	11.1111	11.7778
Old_PBS_vs_Young_PBS	Zfp68	-0.222626	0.653142	0.999683	4.77778	5.11111
Old_PBS_vs_Young_PBS	Sun1	-0.104526	0.767666	0.999683	9.33333	10.1111
Old_PBS_vs_Young_PBS	Get4	0.0495152	0.906066	0.999683	6.33333	6.11111
Old_PBS_vs_Young_PBS	Eif3b	-0.0539606	0.892601	0.999683	7.66667	8.22222
Old_PBS_vs_Young_PBS	Lfng	0.149027	0.609282	0.999683	11	10.2222
Old_PBS_vs_Young_PBS	Ttyh3	-0.138016	0.570656	0.999683	23	26.5556
Old_PBS_vs_Young_PBS	Gna12	-0.0433397	0.922452	0.999683	5.44444	5.66667
Old_PBS_vs_Young_PBS	Foxk1	0.0758311	0.842892	0.999683	7.66667	7.44444
Old_PBS_vs_Young_PBS	Wipi2	0.701488	0.124667	0.999683	7	4.33333
Old_PBS_vs_Young_PBS	Tnrc18	-0.306356	0.506539	0.999683	7.66667	8.55556
Old_PBS_vs_Young_PBS	Actb	-0.130714	0.639485	0.999683	629.778	758.667
Old_PBS_vs_Young_PBS	Rnf216	0.357052	0.390931	0.999683	8.44444	6.22222
Old_PBS_vs_Young_PBS	Kdelr2	-0.0381616	0.890255	0.999683	12.1111	12.6667
Old_PBS_vs_Young_PBS	Rac1	0.322362	0.0119349	0.999683	90	72.5556
Old_PBS_vs_Young_PBS	Cyth3	0.0185448	0.928301	0.999683	121.556	125.667
Old_PBS_vs_Young_PBS	Ccz1	-0.495019	0.322557	0.999683	3.77778	6.22222
Old_PBS_vs_Young_PBS	Tecpr1	0.113091	0.750517	0.999683	39.7778	31.8889
Old_PBS_vs_Young_PBS	Bri3	0.106555	0.610277	0.999683	36.5556	35.2222
Old_PBS_vs_Young_PBS	Arpc1a	0.137196	0.624471	0.999683	16.5556	15.4444
Old_PBS_vs_Young_PBS	Arpc1b	0.129074	0.64646	0.999683	21.1111	18.2222
Old_PBS_vs_Young_PBS	Pdap1	-0.136907	0.636688	0.999683	10.7778	12
Old_PBS_vs_Young_PBS	Bud31	-0.193011	0.561047	0.999683	7.44444	8.77778
Old_PBS_vs_Young_PBS	Atp5j2	-0.0959515	0.741156	0.999683	29.3333	30.4444
Old_PBS_vs_Young_PBS	Rnf6	-0.229434	0.523787	0.999683	8	8.88889
Old_PBS_vs_Young_PBS	Usp12	-0.40692	0.370433	0.999683	4.88889	5.77778
Old_PBS_vs_Young_PBS	Lnx2	0.168877	0.639383	0.999683	7.77778	7.11111
Old_PBS_vs_Young_PBS	Polr1d	0.033976	0.910633	0.999683	17.6667	17.5556
Old_PBS_vs_Young_PBS	Pan3	-0.0456043	0.882733	0.999683	10.3333	10.6667
Old_PBS_vs_Young_PBS	Flt1	0.0591713	0.798594	0.999683	104.667	91.8889
Old_PBS_vs_Young_PBS	Pomp	0.0365886	0.851998	0.999683	40.1111	41
Old_PBS_vs_Young_PBS	Ubl3	-0.068795	0.740039	0.999683	36.7778	39.8889
Old_PBS_vs_Young_PBS	Hmgb1	-0.494834	0.094127	0.999683	28.5556	37.5556
Old_PBS_vs_Young_PBS	Hsph1	0.774448	0.263764	0.999683	6.66667	2.66667
Old_PBS_vs_Young_PBS	Fry	-0.113393	0.650062	0.999683	17.8889	19.1111
Old_PBS_vs_Young_PBS	N4bp2l2	0.0633499	0.806586	0.999683	15.5556	15
Old_PBS_vs_Young_PBS	Pds5b	-0.0277503	0.937012	0.999683	10.3333	10.1111
Old_PBS_vs_Young_PBS	Stard13	-0.148489	0.764824	0.999683	5.66667	5.55556
Old_PBS_vs_Young_PBS	Samd9l	0.256117	0.438225	0.999683	13	11.5556
Old_PBS_vs_Young_PBS	Bet1	-0.21025	0.60321	0.999683	8.33333	8.88889
Old_PBS_vs_Young_PBS	Casd1	-0.320485	0.403269	0.999683	5.88889	6.88889
Old_PBS_vs_Young_PBS	Sgce	-0.189411	0.532445	0.999683	9.22222	10.7778
Old_PBS_vs_Young_PBS	Pon2	-0.295111	0.17219	0.999683	22.7778	29.7778
Old_PBS_vs_Young_PBS	Sem1	-0.0316815	0.929645	0.999683	51.2222	56.7778
Old_PBS_vs_Young_PBS	Asns	0.52318	0.221856	0.999683	6.77778	4.55556
Old_PBS_vs_Young_PBS	C1galt1	-0.531774	0.249122	0.999683	5.33333	7.55556
Old_PBS_vs_Young_PBS	Rpa3	-0.926976	0.160607	0.999683	3.55556	5.22222
Old_PBS_vs_Young_PBS	Ica1	0.312097	0.32031	0.999683	12.2222	10.5556
Old_PBS_vs_Young_PBS	Ndufa4	0.00847066	0.979456	0.999683	58.3333	63.6667
Old_PBS_vs_Young_PBS	Phf14	-0.358347	0.26087	0.999683	10.3333	13.3333
Old_PBS_vs_Young_PBS	Tmem106b	-0.0593532	0.859423	0.999683	11.8889	12.2222
Old_PBS_vs_Young_PBS	Mdfic	-0.411888	0.227979	0.999683	14.7778	17.5556
Old_PBS_vs_Young_PBS	Cav2	-0.329011	0.0904517	0.999683	85.6667	105.111
Old_PBS_vs_Young_PBS	Cav1	-0.192372	0.195498	0.999683	128.889	140.667
Old_PBS_vs_Young_PBS	Capza2	-0.166447	0.385468	0.999683	31.1111	34.2222
Old_PBS_vs_Young_PBS	Lsm8	-0.449185	0.19781	0.999683	8	11.1111
Old_PBS_vs_Young_PBS	Tspan12	-0.117086	0.482649	0.999683	44.6667	48.1111
Old_PBS_vs_Young_PBS	Ing3	-0.417254	0.430191	0.999683	3.66667	5.33333
Old_PBS_vs_Young_PBS	Fam3c	-0.0376498	0.904928	0.999683	15	13.7778
Old_PBS_vs_Young_PBS	Ndufa5	0.0560365	0.861013	0.999683	18.1111	19.4444
Old_PBS_vs_Young_PBS	Wasl	-0.278328	0.212334	0.999683	16.6667	20.5556
Old_PBS_vs_Young_PBS	Zfp800	-0.31869	0.368119	0.999683	6.33333	8.22222
Old_PBS_vs_Young_PBS	Arf5	-0.426433	0.0901224	0.999683	20.4444	25.5556
Old_PBS_vs_Young_PBS	Snd1	-0.213109	0.649089	0.999683	4.33333	5.11111
Old_PBS_vs_Young_PBS	Rbm28	0.245385	0.507868	0.999683	12.2222	9.33333
Old_PBS_vs_Young_PBS	Prrt4	-0.352183	0.29712	0.999683	10.2222	12.7778
Old_PBS_vs_Young_PBS	Impdh1	-0.0314708	0.918777	0.999683	46.7778	51.5556
Old_PBS_vs_Young_PBS	Hilpda	-0.336906	0.0823314	0.999683	49.7778	58.6667
Old_PBS_vs_Young_PBS	Calu	-0.205986	0.514519	0.999683	15.3333	16.8889
Old_PBS_vs_Young_PBS	Atp6v1f	-0.114791	0.668085	0.999683	21.7778	24.8889
Old_PBS_vs_Young_PBS	Tnpo3	0.0084521	0.979407	0.999683	8.66667	8.77778
Old_PBS_vs_Young_PBS	Nrf1	0.432139	0.377413	0.999683	6.66667	4.77778
Old_PBS_vs_Young_PBS	Ube2h	-0.0639114	0.848989	0.999683	10.8889	12.7778
Old_PBS_vs_Young_PBS	Mkln1	0.0674801	0.797269	0.999683	22.1111	21.5556
Old_PBS_vs_Young_PBS	Podxl	0.00658289	0.981066	0.999683	138.111	132
Old_PBS_vs_Young_PBS	Plxna4	0.563972	0.196771	0.999683	10.7778	8
Old_PBS_vs_Young_PBS	Chchd3	-0.539364	0.135205	0.999683	7.11111	9.66667
Old_PBS_vs_Young_PBS	Exoc4	0.0431618	0.891157	0.999683	13.8889	14.7778
Old_PBS_vs_Young_PBS	Akr1b3	0.34489	0.270146	0.999683	13.5556	11
Old_PBS_vs_Young_PBS	Bpgm	0.010152	0.982795	0.999683	4.88889	5.44444
Old_PBS_vs_Young_PBS	Cald1	-0.246465	0.242391	0.999683	41.7778	47
Old_PBS_vs_Young_PBS	Tmem140	-0.0389734	0.866967	0.999683	52.6667	54.1111
Old_PBS_vs_Young_PBS	Cnot4	-0.424148	0.161796	0.999683	10.4444	12.8889
Old_PBS_vs_Young_PBS	Mtpn	0.0793754	0.742992	0.999683	22.1111	19.6667
Old_PBS_vs_Young_PBS	Creb3l2	0.246434	0.568025	0.999683	6.77778	5.22222
Old_PBS_vs_Young_PBS	Zc3hav1	-0.0934387	0.72321	0.999683	15.6667	16.8889
Old_PBS_vs_Young_PBS	Ubn2	0.27401	0.235867	0.999683	19.8889	16.5556
Old_PBS_vs_Young_PBS	Fmc1	0.108528	0.793625	0.999683	7.44444	6.77778
Old_PBS_vs_Young_PBS	Luc7l2	0.140688	0.56098	0.999683	44.4444	40
Old_PBS_vs_Young_PBS	Hipk2	-0.485833	0.173373	0.999683	7.22222	10.8889
Old_PBS_vs_Young_PBS	Parp12	-0.136117	0.744101	0.999683	6.66667	7.11111
Old_PBS_vs_Young_PBS	Kdm7a	-0.475509	0.318362	0.999683	4.11111	5.11111
Old_PBS_vs_Young_PBS	Mkrn1	0.0542766	0.857903	0.999683	9.44444	9.33333
Old_PBS_vs_Young_PBS	Ndufb2	-0.584347	0.15675	0.999683	8.55556	10.8889
Old_PBS_vs_Young_PBS	Braf	0.230694	0.489737	0.999683	8.33333	7.33333
Old_PBS_vs_Young_PBS	Ssbp1	-0.386595	0.370428	0.999683	5	6.66667
Old_PBS_vs_Young_PBS	Zyx	0.866598	0.135836	0.999683	5.66667	3
Old_PBS_vs_Young_PBS	Tcaf1	-0.650825	0.0952071	0.999683	5	7.77778
Old_PBS_vs_Young_PBS	Cul1	0.00476438	0.988969	0.999683	11.2222	11.1111
Old_PBS_vs_Young_PBS	Pdia4	-0.183863	0.602278	0.999683	7.77778	8.55556
Old_PBS_vs_Young_PBS	Zfp398	0.371815	0.447189	0.999683	5.33333	3.88889
Old_PBS_vs_Young_PBS	Gimap8	-0.184573	0.537527	0.999683	11	13.1111
Old_PBS_vs_Young_PBS	Gimap9	-0.550638	0.327798	0.999683	3	5.22222
Old_PBS_vs_Young_PBS	Gimap4	-0.261719	0.179868	0.999683	28.6667	34.2222
Old_PBS_vs_Young_PBS	Gimap6	-0.394007	0.0714257	0.999683	35.3333	52.1111
Old_PBS_vs_Young_PBS	Gimap1	-0.607855	0.0310713	0.999683	17.4444	24.6667
Old_PBS_vs_Young_PBS	Gimap5	-0.828103	0.0378937	0.999683	6.22222	10.6667
Old_PBS_vs_Young_PBS	Tmem176b	-0.117127	0.541952	0.999683	61.2222	71.7778
Old_PBS_vs_Young_PBS	Tmem176a	-0.145639	0.403576	0.999683	88.7778	103.333
Old_PBS_vs_Young_PBS	Gpnmb	0.93298	0.0214051	0.999683	10.4444	5.44444
Old_PBS_vs_Young_PBS	Tra2a	0.359073	0.145322	0.999683	26.3333	19.4444
Old_PBS_vs_Young_PBS	Cycs	-0.275057	0.541061	0.999683	6.66667	9.66667
Old_PBS_vs_Young_PBS	Hnrnpa2b1	0.0962248	0.611268	0.999683	52.6667	46.7778
Old_PBS_vs_Young_PBS	Cbx3	-0.43479	0.204166	0.999683	14.8889	19
Old_PBS_vs_Young_PBS	Skap2	0.00845671	0.974124	0.999683	15.1111	14.1111
Old_PBS_vs_Young_PBS	Hotairm1	-1.04167	0.0379535	0.999683	3.22222	7
Old_PBS_vs_Young_PBS	Hibadh	-0.575474	0.218237	0.999683	3.88889	6.33333
Old_PBS_vs_Young_PBS	Tax1bp1	0.143384	0.471053	0.999683	47.1111	40.3333
Old_PBS_vs_Young_PBS	Creb5	0.136468	0.693924	0.999683	16.2222	15
Old_PBS_vs_Young_PBS	Scrn1	0.40242	0.377024	0.999683	6.55556	4.77778
Old_PBS_vs_Young_PBS	Znrf2	-0.0478687	0.89412	0.999683	6.44444	6.88889
Old_PBS_vs_Young_PBS	Nod1	-0.308304	0.563589	0.999683	5.44444	6.33333
Old_PBS_vs_Young_PBS	Gars	0.455262	0.256301	0.999683	8	6.33333
Old_PBS_vs_Young_PBS	Aqp1	0.0448973	0.895705	0.999683	164.889	148.444
Old_PBS_vs_Young_PBS	Avl9	0.687023	0.10097	0.999683	6.77778	4.44444
Old_PBS_vs_Young_PBS	Kbtbd2	-0.244792	0.498395	0.999683	7.66667	8.77778
Old_PBS_vs_Young_PBS	Fkbp9	0.429821	0.264533	0.999683	7.55556	6
Old_PBS_vs_Young_PBS	Herc6	0.303352	0.498095	0.999683	11.8889	8.44444
Old_PBS_vs_Young_PBS	Abcg2	-0.272058	0.509515	0.999683	5.44444	7
Old_PBS_vs_Young_PBS	Tigd2	-0.598125	0.258311	0.999683	3.22222	5.11111
Old_PBS_vs_Young_PBS	Smarcad1	0.311653	0.445346	0.999683	5.44444	4.66667
Old_PBS_vs_Young_PBS	Gng12	0.0118972	0.975344	0.999683	6.88889	6.44444
Old_PBS_vs_Young_PBS	Serbp1	-0.0220529	0.913546	0.999683	43	39.4444
Old_PBS_vs_Young_PBS	Krcc1	0.0476334	0.890942	0.999683	11	9.66667
Old_PBS_vs_Young_PBS	Rmnd5a	-0.232213	0.563856	0.999683	6.33333	7.22222
Old_PBS_vs_Young_PBS	Rnf103	0.336918	0.398437	0.999683	6.22222	4.66667
Old_PBS_vs_Young_PBS	Chmp3	0.05689	0.868345	0.999683	9.11111	9.44444
Old_PBS_vs_Young_PBS	Reep1	-0.051033	0.881476	0.999683	9.77778	10.4444
Old_PBS_vs_Young_PBS	Immt	0.034065	0.900695	0.999683	13.3333	13.4444
Old_PBS_vs_Young_PBS	Rnf181	-0.574797	0.234854	0.999683	3.66667	5.33333
Old_PBS_vs_Young_PBS	Vamp5	-0.673468	0.0349622	0.999683	11.3333	16.1111
Old_PBS_vs_Young_PBS	Vamp8	-0.051256	0.844702	0.999683	18.1111	20.7778
Old_PBS_vs_Young_PBS	Mat2a	0.281885	0.257541	0.999683	26.5556	21
Old_PBS_vs_Young_PBS	Tgoln1	-0.210423	0.333073	0.999683	20.8889	24.1111
Old_PBS_vs_Young_PBS	Kcmf1	-0.0491238	0.853916	0.999683	16.5556	15.8889
Old_PBS_vs_Young_PBS	Tmsb10	-0.0349936	0.967294	0.999683	32.6667	50.1111
Old_PBS_vs_Young_PBS	Suclg1	-0.605216	0.0552369	0.999683	6.88889	10.1111
Old_PBS_vs_Young_PBS	Dok1	-0.00529308	0.991813	0.999683	5.88889	5.77778
Old_PBS_vs_Young_PBS	Htra2	0.323235	0.457006	0.999683	5.66667	4.22222
Old_PBS_vs_Young_PBS	Aup1	-0.35652	0.277653	0.999683	10.8889	13.3333
Old_PBS_vs_Young_PBS	Dctn1	-0.115216	0.728064	0.999683	9.55556	10.1111
Old_PBS_vs_Young_PBS	Mob1a	0.272607	0.297062	0.999683	18.1111	15.1111
Old_PBS_vs_Young_PBS	Bola3	-0.297096	0.41072	0.999683	8.55556	10.3333
Old_PBS_vs_Young_PBS	Tet3	-0.458113	0.161882	0.999683	10.4444	14.2222
Old_PBS_vs_Young_PBS	Dguok	0.182783	0.651211	0.999683	10.5556	10.1111
Old_PBS_vs_Young_PBS	Tex261	0.239187	0.477889	0.999683	11.4444	11.1111
Old_PBS_vs_Young_PBS	Zfp638	0.139038	0.643306	0.999683	14.6667	12.5556
Old_PBS_vs_Young_PBS	Dysf	-0.177507	0.670944	0.999683	6.66667	7
Old_PBS_vs_Young_PBS	Spr	-0.365734	0.305481	0.999683	6.66667	9.11111
Old_PBS_vs_Young_PBS	Cct7	0.405239	0.152468	0.999683	16.8889	13.3333
Old_PBS_vs_Young_PBS	Dusp11	0.429848	0.0816946	0.999683	21.4444	16.4444
Old_PBS_vs_Young_PBS	Snrpg	-0.222664	0.706068	0.999683	5.22222	6.33333
Old_PBS_vs_Young_PBS	Tia1	-0.430738	0.260536	0.999683	8.44444	10.2222
Old_PBS_vs_Young_PBS	Pcbp1	-0.05588	0.772302	0.999683	35.4444	35.3333
Old_PBS_vs_Young_PBS	Snrnp27	0.0950885	0.799041	0.999683	8.88889	8.11111
Old_PBS_vs_Young_PBS	Anxa4	-0.324238	0.344834	0.999683	7	8.11111
Old_PBS_vs_Young_PBS	Aak1	0.784594	0.0889447	0.999683	8.77778	4.66667
Old_PBS_vs_Young_PBS	Nfu1	0.452513	0.30647	0.999683	7.88889	5.66667
Old_PBS_vs_Young_PBS	Gfpt1	-0.212361	0.656952	0.999683	6.33333	6.44444
Old_PBS_vs_Young_PBS	Antxr1	-0.0716585	0.828536	0.999683	8.44444	9.11111
Old_PBS_vs_Young_PBS	Cnbp	-0.464385	0.0144991	0.999683	26.7778	36.8889
Old_PBS_vs_Young_PBS	Copg1	0.293822	0.497882	0.999683	5.77778	5
Old_PBS_vs_Young_PBS	Rab7	0.172395	0.372074	0.999683	30.8889	27.3333
Old_PBS_vs_Young_PBS	Rpn1	-0.0563658	0.841623	0.999683	29.2222	29.8889
Old_PBS_vs_Young_PBS	Gata2	0.159053	0.504773	0.999683	59.6667	55.5556
Old_PBS_vs_Young_PBS	Sec61a1	0.0529479	0.876811	0.999683	13.4444	13
Old_PBS_vs_Young_PBS	Mgll	-0.0171373	0.952558	0.999683	83.7778	81.2222
Old_PBS_vs_Young_PBS	Plxna1	0.0137427	0.95864	0.999683	30.4444	33.2222
Old_PBS_vs_Young_PBS	Iqsec1	0.566302	0.1917	0.999683	10.3333	6.44444
Old_PBS_vs_Young_PBS	Slc6a6	-0.448471	0.430318	0.999683	4.55556	5.66667
Old_PBS_vs_Young_PBS	Ccdc174	-0.219934	0.624194	0.999683	6.77778	7.55556
Old_PBS_vs_Young_PBS	Fgd5	0.283791	0.204718	0.999683	30	24.1111
Old_PBS_vs_Young_PBS	Nr2c2	-0.277738	0.41481	0.999683	7.33333	8.77778
Old_PBS_vs_Young_PBS	Prickle2	-0.114454	0.64843	0.999683	33.1111	34.6667
Old_PBS_vs_Young_PBS	Tmf1	-0.143343	0.605701	0.999683	11.7778	13.6667
Old_PBS_vs_Young_PBS	Uba3	0.0382611	0.92514	0.999683	6	6.66667
Old_PBS_vs_Young_PBS	Arl6ip5	-0.304075	0.32945	0.999683	18.1111	21.5556
Old_PBS_vs_Young_PBS	Foxp1	-0.0821615	0.707409	0.999683	43.4444	42.7778
Old_PBS_vs_Young_PBS	Rybp	0.0602468	0.845972	0.999683	16	14.8889
Old_PBS_vs_Young_PBS	Ppp4r2	-0.082351	0.792677	0.999683	11.6667	11.7778
Old_PBS_vs_Young_PBS	Crbn	-0.548589	0.191026	0.999683	4.44444	6.88889
Old_PBS_vs_Young_PBS	Arl8b	0.324149	0.238219	0.999683	13	10.5556
Old_PBS_vs_Young_PBS	Gt(ROSA)26Sor	-0.38574	0.435814	0.999683	4.44444	5.55556
Old_PBS_vs_Young_PBS	Setd5	-0.178632	0.562876	0.999683	16.8889	17.6667
Old_PBS_vs_Young_PBS	Brpf1	-0.602749	0.297805	0.999683	4.22222	5.33333
Old_PBS_vs_Young_PBS	Camk1	-0.0377529	0.900739	0.999683	18.5556	18.7778
Old_PBS_vs_Young_PBS	Arpc4	-0.22654	0.566015	0.999683	7.55556	8.33333
Old_PBS_vs_Young_PBS	Jagn1	0.099453	0.78866	0.999683	6.77778	6.22222
Old_PBS_vs_Young_PBS	Emc3	-0.176779	0.520434	0.999683	15.6667	19.1111
Old_PBS_vs_Young_PBS	Brk1	-0.0422858	0.858307	0.999683	22.4444	23.4444
Old_PBS_vs_Young_PBS	Sec13	-0.239886	0.521097	0.999683	8.88889	9.55556
Old_PBS_vs_Young_PBS	Vgll4	0.143864	0.59331	0.999683	20	19.6667
Old_PBS_vs_Young_PBS	Raf1	-0.106155	0.77497	0.999683	6.77778	7.33333
Old_PBS_vs_Young_PBS	Plxnd1	-0.150002	0.720701	0.999683	6.33333	7.88889
Old_PBS_vs_Young_PBS	Tmcc1	-0.296771	0.426895	0.999683	8.66667	9.66667
Old_PBS_vs_Young_PBS	Washc2	0.143568	0.640191	0.999683	10	9.44444
Old_PBS_vs_Young_PBS	March8	0.272487	0.57717	0.999683	5.44444	4.11111
Old_PBS_vs_Young_PBS	Zfp422	-0.180527	0.704332	0.999683	4.22222	5.66667
Old_PBS_vs_Young_PBS	Cxcl12	-0.687099	0.207403	0.999683	7.88889	10.4444
Old_PBS_vs_Young_PBS	Zfp637	0.00242731	0.995263	0.999683	5.44444	5.44444
Old_PBS_vs_Young_PBS	Hnrnpf	0.0742713	0.660146	0.999683	43.5556	41.6667
Old_PBS_vs_Young_PBS	Rasgef1a	0.166363	0.393771	0.999683	46.3333	40
Old_PBS_vs_Young_PBS	Adipor2	-0.178947	0.651547	0.999683	9.55556	10
Old_PBS_vs_Young_PBS	Erc1	0.570488	0.222365	0.999683	5.55556	3.66667
Old_PBS_vs_Young_PBS	Wnk1	0.150854	0.535244	0.999683	35.2222	29.1111
Old_PBS_vs_Young_PBS	Kdm5a	-0.505476	0.190313	0.999683	8.66667	10.7778
Old_PBS_vs_Young_PBS	Atp6v1e1	-0.266007	0.303679	0.999683	15	17.8889
Old_PBS_vs_Young_PBS	Mical3	0.904832	0.0395249	0.999683	9	5.55556
Old_PBS_vs_Young_PBS	Usp18	0.73643	0.259342	0.999683	5.11111	3.11111
Old_PBS_vs_Young_PBS	M6pr	0.29335	0.401184	0.999683	10.6667	8.77778
Old_PBS_vs_Young_PBS	Lpcat3	0.168804	0.695874	0.999683	6.11111	5.77778
Old_PBS_vs_Young_PBS	Emg1	-0.060789	0.862414	0.999683	8.66667	8.22222
Old_PBS_vs_Young_PBS	Phb2	-0.43401	0.222289	0.999683	7.88889	11
Old_PBS_vs_Young_PBS	Tpi1	0.0367949	0.92849	0.999683	5.88889	5.66667
Old_PBS_vs_Young_PBS	Ptms	-0.239806	0.403058	0.999683	15.3333	18.2222
Old_PBS_vs_Young_PBS	Mlf2	-0.0318276	0.898789	0.999683	15.7778	15.7778
Old_PBS_vs_Young_PBS	Cops7a	-0.136148	0.747305	0.999683	5	5.55556
Old_PBS_vs_Young_PBS	Chd4	0.195488	0.417705	0.999683	26.5556	24.1111
Old_PBS_vs_Young_PBS	Gapdh	-0.316313	0.446654	0.999683	9	10.8889
Old_PBS_vs_Young_PBS	Tapbpl	0.101699	0.772331	0.999683	9.77778	8.22222
Old_PBS_vs_Young_PBS	Ltbr	0.280559	0.524303	0.999683	10.1111	9.11111
Old_PBS_vs_Young_PBS	Tnfrsf1a	0.206033	0.399639	0.999683	30.2222	26.2222
Old_PBS_vs_Young_PBS	Cd9	-0.0820089	0.675947	0.999683	116.444	119.667
Old_PBS_vs_Young_PBS	Vwf	0.25764	0.750993	0.999683	5.77778	3.55556
Old_PBS_vs_Young_PBS	Ndufa9	-0.126775	0.723476	0.999683	7.66667	9.11111
Old_PBS_vs_Young_PBS	Ccnd2	0.0234106	0.9373	0.999683	17.4444	16
Old_PBS_vs_Young_PBS	Tspan9	-0.0966653	0.701923	0.999683	29.2222	32.2222
Old_PBS_vs_Young_PBS	Fkbp4	0.517281	0.158572	0.999683	11.4444	7.66667
Old_PBS_vs_Young_PBS	Clec2d	-0.0326218	0.848149	0.999683	50.1111	52.4444
Old_PBS_vs_Young_PBS	Clec1a	-0.303791	0.169301	0.999683	92.1111	115.778
Old_PBS_vs_Young_PBS	Gabarapl1	0.21561	0.506087	0.999683	14.3333	14.6667
Old_PBS_vs_Young_PBS	Magohb	-0.901904	0.125961	0.999683	2.66667	5.22222
Old_PBS_vs_Young_PBS	Ybx3	0.245671	0.282615	0.999683	18.3333	16.2222
Old_PBS_vs_Young_PBS	Smim10l1	-0.115285	0.677022	0.999683	12.4444	14.1111
Old_PBS_vs_Young_PBS	Lrp6	-0.466549	0.317096	0.999683	5.11111	6.44444
Old_PBS_vs_Young_PBS	Dusp16	0.0885696	0.78621	0.999683	10.4444	9.88889
Old_PBS_vs_Young_PBS	Cdkn1b	-0.115886	0.638014	0.999683	17.7778	18.6667
Old_PBS_vs_Young_PBS	Gprc5a	0.011078	0.979981	0.999683	7.33333	8.11111
Old_PBS_vs_Young_PBS	Emp1	-0.17362	0.395609	0.999683	29.6667	33.5556
Old_PBS_vs_Young_PBS	Atf7ip	-0.0868835	0.810039	0.999683	9.77778	10.4444
Old_PBS_vs_Young_PBS	H2afj	-0.13254	0.729599	0.999683	11.2222	11.7778
Old_PBS_vs_Young_PBS	Wbp11	0.205043	0.588075	0.999683	7.66667	7.11111
Old_PBS_vs_Young_PBS	Arhgdib	-0.312594	0.663059	0.999683	5.11111	5.44444
Old_PBS_vs_Young_PBS	Strap	-0.343086	0.260252	0.999683	8.88889	10.7778
Old_PBS_vs_Young_PBS	Aebp2	0.183921	0.544785	0.999683	12.3333	11.4444
Old_PBS_vs_Young_PBS	Pde3a	0.219591	0.660187	0.999683	8.66667	6.88889
Old_PBS_vs_Young_PBS	Etnk1	-0.154076	0.58474	0.999683	11	12.1111
Old_PBS_vs_Young_PBS	Kras	0.514848	0.118541	0.999683	19.5556	16.2222
Old_PBS_vs_Young_PBS	Lmntd1	0.232326	0.498501	0.999683	11.5556	10.2222
Old_PBS_vs_Young_PBS	Rassf8	0.528991	0.274122	0.999683	5.77778	4
Old_PBS_vs_Young_PBS	Itpr2	0.359871	0.212433	0.999683	16.3333	13.3333
Old_PBS_vs_Young_PBS	Fgfr1op2	0.0805154	0.743105	0.999683	16.6667	16.5556
Old_PBS_vs_Young_PBS	Med21	-0.154397	0.657808	0.999683	11.1111	11.7778
Old_PBS_vs_Young_PBS	Ppfibp1	0.428714	0.24074	0.999683	8.77778	6.55556
Old_PBS_vs_Young_PBS	Ergic2	-0.0401595	0.908805	0.999683	8.33333	8.11111
Old_PBS_vs_Young_PBS	Tmtc1	0.427019	0.0840375	0.999683	24	19.6667
Old_PBS_vs_Young_PBS	Ipo8	0.2027	0.588162	0.999683	7.88889	6.77778
Old_PBS_vs_Young_PBS	Dennd5b	0.499308	0.0339361	0.999683	33.3333	22.5556
Old_PBS_vs_Young_PBS	Amn1	0.37208	0.219501	0.999683	11.8889	8.77778
Old_PBS_vs_Young_PBS	Myadm	-0.0928195	0.740969	0.999683	19.7778	22.3333
Old_PBS_vs_Young_PBS	Ndufa3	-0.387633	0.368738	0.999683	9.77778	13.1111
Old_PBS_vs_Young_PBS	Cnot3	0.0406138	0.933448	0.999683	5.33333	5.55556
Old_PBS_vs_Young_PBS	Tsen34	0.00644413	0.984019	0.999683	11.1111	10.3333
Old_PBS_vs_Young_PBS	Leng8	-0.803811	0.0264864	0.999683	7.66667	11
Old_PBS_vs_Young_PBS	Ppp1r12c	-0.302755	0.48517	0.999683	7.88889	7.77778
Old_PBS_vs_Young_PBS	Ppp6r1	-0.109317	0.806984	0.999683	5.11111	5.22222
Old_PBS_vs_Young_PBS	Ube2s	0.0269635	0.94324	0.999683	13.4444	13.4444
Old_PBS_vs_Young_PBS	Zfp865	0.69564	0.198987	0.999683	5.22222	3
Old_PBS_vs_Young_PBS	U2af2	0.155694	0.640163	0.999683	10.1111	8.66667
Old_PBS_vs_Young_PBS	Epn1	-0.1874	0.615776	0.999683	6.66667	7.88889
Old_PBS_vs_Young_PBS	Clcn4	-0.281517	0.32992	0.999683	10.1111	13.2222
Old_PBS_vs_Young_PBS	Zfp329	0.0935343	0.844524	0.999683	6.11111	4.88889
Old_PBS_vs_Young_PBS	Chmp2a	-0.0675528	0.738074	0.999683	26.5556	28.8889
Old_PBS_vs_Young_PBS	Ube2m	-0.416473	0.174545	0.999683	7.66667	10.6667
Old_PBS_vs_Young_PBS	Selenow	-0.683754	0.0323696	0.999683	18.5556	26.4444
Old_PBS_vs_Young_PBS	Nop53	0.21845	0.585556	0.999683	11.8889	11.1111
Old_PBS_vs_Young_PBS	Ehd2	-0.0463189	0.837069	0.999683	29.1111	30.7778
Old_PBS_vs_Young_PBS	Napa	-0.128143	0.724833	0.999683	6.44444	7
Old_PBS_vs_Young_PBS	Sae1	-0.84487	0.113032	0.999683	3.88889	6.11111
Old_PBS_vs_Young_PBS	Tmem160	-0.208671	0.423794	0.999683	13.3333	15.4444
Old_PBS_vs_Young_PBS	Ap2s1	-0.241919	0.401739	0.999683	9.44444	11.3333
Old_PBS_vs_Young_PBS	Strn4	0.535053	0.0846522	0.999683	13.2222	9.66667
Old_PBS_vs_Young_PBS	Prkd2	-0.0457287	0.875313	0.999683	18.7778	19.1111
Old_PBS_vs_Young_PBS	Calm3	0.170582	0.530875	0.999683	13.7778	12.6667
Old_PBS_vs_Young_PBS	Nova2	0.345361	0.317335	0.999683	16.8889	12.8889
Old_PBS_vs_Young_PBS	Sympk	0.355466	0.480297	0.999683	6	4.66667
Old_PBS_vs_Young_PBS	Snrpd2	0.0721278	0.807887	0.999683	13.2222	13.2222
Old_PBS_vs_Young_PBS	Vasp	-0.220269	0.568101	0.999683	10	11.6667
Old_PBS_vs_Young_PBS	Fosb	-1.44988	0.0443921	0.999683	4	8
Old_PBS_vs_Young_PBS	Mark4	-0.385314	0.392823	0.999683	5.11111	7.44444
Old_PBS_vs_Young_PBS	Ppp1r37	0.293296	0.427313	0.999683	8	6.77778
Old_PBS_vs_Young_PBS	Gemin7	-0.18256	0.624138	0.999683	8.33333	9.11111
Old_PBS_vs_Young_PBS	Relb	0.495526	0.334801	0.999683	5.77778	4
Old_PBS_vs_Young_PBS	Clptm1	0.26428	0.422812	0.999683	10.4444	9.77778
Old_PBS_vs_Young_PBS	Tomm40	-0.471069	0.273445	0.999683	4.55556	6.22222
Old_PBS_vs_Young_PBS	Bcam	0.132236	0.630086	0.999683	102.667	92
Old_PBS_vs_Young_PBS	Zfp180	0.573582	0.299119	0.999683	5.33333	3.22222
Old_PBS_vs_Young_PBS	Plaur	0.57039	0.0116043	0.999683	38.8889	27
Old_PBS_vs_Young_PBS	Arhgef1	0.0460249	0.907473	0.999683	9.11111	8.11111
Old_PBS_vs_Young_PBS	Rabac1	0.0786609	0.679709	0.999683	49.3333	48.7778
Old_PBS_vs_Young_PBS	Gsk3a	0.131326	0.783573	0.999683	6.11111	5.44444
Old_PBS_vs_Young_PBS	Erf	1.33631	0.0176885	0.999683	5.22222	2.11111
Old_PBS_vs_Young_PBS	Lipe	0.372017	0.459869	0.999683	6.33333	4.44444
Old_PBS_vs_Young_PBS	Ceacam1	0.218964	0.371085	0.999683	28.7778	24.2222
Old_PBS_vs_Young_PBS	Tgfb1	-0.117619	0.680357	0.999683	15.7778	18.3333
Old_PBS_vs_Young_PBS	Hnrnpul1	0.0107914	0.9772	0.999683	13.3333	13
Old_PBS_vs_Young_PBS	Egln2	0.564148	0.204276	0.999683	8.77778	5.77778
Old_PBS_vs_Young_PBS	Sertad1	-0.281669	0.362053	0.999683	10.1111	12
Old_PBS_vs_Young_PBS	Prx	0.200272	0.574401	0.999683	118.889	101.444
Old_PBS_vs_Young_PBS	Psmc4	0.212603	0.504845	0.999683	11.3333	10.3333
Old_PBS_vs_Young_PBS	Supt5	0.568398	0.153647	0.999683	7.44444	5.44444
Old_PBS_vs_Young_PBS	Zfp36	-0.591771	0.0658851	0.999683	17.6667	22.4444
Old_PBS_vs_Young_PBS	Med29	-0.231508	0.651783	0.999683	4.22222	6.11111
Old_PBS_vs_Young_PBS	Paf1	-0.26112	0.5549	0.999683	4.44444	6
Old_PBS_vs_Young_PBS	Samd4b	0.458476	0.144633	0.999683	12.2222	8.88889
Old_PBS_vs_Young_PBS	Gmfg	0.0671829	0.810981	0.999683	17.5556	19.5556
Old_PBS_vs_Young_PBS	Pak4	0.363892	0.216384	0.999683	15.8889	12.1111
Old_PBS_vs_Young_PBS	Sirt2	0.0913845	0.769214	0.999683	13.7778	13.5556
Old_PBS_vs_Young_PBS	Rinl	0.750332	0.207932	0.999683	5.22222	3.88889
Old_PBS_vs_Young_PBS	Hnrnpl	0.00247306	0.992307	0.999683	17.1111	16.6667
Old_PBS_vs_Young_PBS	Ech1	-0.187219	0.584767	0.999683	11.8889	16.1111
Old_PBS_vs_Young_PBS	Actn4	-0.258213	0.302407	0.999683	16.5556	21
Old_PBS_vs_Young_PBS	Eif3k	-0.40696	0.103463	0.999683	18.3333	22.8889
Old_PBS_vs_Young_PBS	Psmd8	0.017252	0.947237	0.999683	16.1111	16.5556
Old_PBS_vs_Young_PBS	Yif1b	-0.104158	0.733097	0.999683	9.88889	10.7778
Old_PBS_vs_Young_PBS	Zfp260	0.0127944	0.976867	0.999683	6.55556	5.88889
Old_PBS_vs_Young_PBS	Capns1	0.148779	0.501714	0.999683	28	26
Old_PBS_vs_Young_PBS	Tbcb	-0.242648	0.367556	0.999683	14.3333	17.4444
Old_PBS_vs_Young_PBS	Polr2i	-0.0713694	0.861814	0.999683	8.66667	7.88889
Old_PBS_vs_Young_PBS	Tyrobp	-1.81003	0.115214	0.999683	3.77778	9.88889
Old_PBS_vs_Young_PBS	Psenen	0.078131	0.792187	0.999683	12.7778	11.7778
Old_PBS_vs_Young_PBS	Kmt2b	0.205734	0.709991	0.999683	5.33333	4.44444
Old_PBS_vs_Young_PBS	Cox6b1	-0.153107	0.516781	0.999683	36.1111	38.8889
Old_PBS_vs_Young_PBS	Rbm42	0.127336	0.678297	0.999683	14.6667	13.2222
Old_PBS_vs_Young_PBS	Tmem147	0.083435	0.817751	0.999683	8.33333	7.66667
Old_PBS_vs_Young_PBS	Usf2	-0.0387336	0.892899	0.999683	10.2222	11
Old_PBS_vs_Young_PBS	Fxyd5	-0.489594	0.249916	0.999683	13.3333	14.5556
Old_PBS_vs_Young_PBS	Uba2	0.0145026	0.959853	0.999683	11.1111	11.6667
Old_PBS_vs_Young_PBS	Gpi1	0.268021	0.420877	0.999683	23.3333	18.2222
Old_PBS_vs_Young_PBS	Lsm14a	0.372265	0.298194	0.999683	9.33333	7.11111
Old_PBS_vs_Young_PBS	Cebpg	0.214059	0.461315	0.999683	18.8889	15.5556
Old_PBS_vs_Young_PBS	Pdcd5	-0.250598	0.465998	0.999683	15.2222	15.6667
Old_PBS_vs_Young_PBS	Zfp715	-0.00684464	0.985559	0.999683	7	7.88889
Old_PBS_vs_Young_PBS	Etfb	-0.0192692	0.959577	0.999683	8.44444	7.22222
Old_PBS_vs_Young_PBS	Klk8	-0.46447	0.247113	0.999683	5.66667	7.22222
Old_PBS_vs_Young_PBS	Emc10	-0.00640626	0.980765	0.999683	12.7778	13.5556
Old_PBS_vs_Young_PBS	Nr1h2	-0.149648	0.66776	0.999683	8.55556	8.88889
Old_PBS_vs_Young_PBS	Ptov1	0.247004	0.506179	0.999683	6.88889	6
Old_PBS_vs_Young_PBS	Ap2a1	-0.395917	0.352808	0.999683	5.55556	7.11111
Old_PBS_vs_Young_PBS	Prmt1	-0.103295	0.750209	0.999683	8	9.11111
Old_PBS_vs_Young_PBS	Irf3	-0.355815	0.494605	0.999683	6.33333	7.44444
Old_PBS_vs_Young_PBS	Scaf1	-0.0978483	0.805912	0.999683	7.11111	6.88889
Old_PBS_vs_Young_PBS	Rras	0.118173	0.512738	0.999683	41.5556	37.6667
Old_PBS_vs_Young_PBS	Nosip	-0.882449	0.108553	0.999683	4	5.44444
Old_PBS_vs_Young_PBS	Fcgrt	-0.405436	0.297197	0.999683	6.66667	9.22222
Old_PBS_vs_Young_PBS	Snrnp70	0.197115	0.496068	0.999683	22.1111	17.7778
Old_PBS_vs_Young_PBS	Ftl1	0.225514	0.261867	0.999683	118.111	104.333
Old_PBS_vs_Young_PBS	Bax	0.393999	0.187216	0.999683	23.8889	20.7778
Old_PBS_vs_Young_PBS	Nucb1	-0.125345	0.667387	0.999683	14.7778	16.3333
Old_PBS_vs_Young_PBS	Ppp1r15a	0.185032	0.530886	0.999683	13.6667	12.3333
Old_PBS_vs_Young_PBS	Rasip1	-0.0189275	0.953552	0.999683	60.4444	56.1111
Old_PBS_vs_Young_PBS	Cyth2	-0.0108751	0.982564	0.999683	4.44444	6.11111
Old_PBS_vs_Young_PBS	Kdelr1	0.251201	0.4205	0.999683	13.6667	11.3333
Old_PBS_vs_Young_PBS	Nomo1	0.848058	0.0886224	0.999683	5.77778	3.11111
Old_PBS_vs_Young_PBS	Ldha	-0.634433	0.0609617	0.999683	8.77778	13
Old_PBS_vs_Young_PBS	Tsg101	-0.0736481	0.785952	0.999683	11.7778	12.1111
Old_PBS_vs_Young_PBS	Cyfip1	0.0701862	0.768058	0.999683	36.5556	33.6667
Old_PBS_vs_Young_PBS	Nipa2	-0.212338	0.525234	0.999683	7.66667	8.77778
Old_PBS_vs_Young_PBS	Herc2	0.317218	0.232494	0.999683	18.4444	14.7778
Old_PBS_vs_Young_PBS	Ube3a	0.179456	0.397127	0.999683	23	21.5556
Old_PBS_vs_Young_PBS	Klf13	0.146097	0.414387	0.999683	75.2222	69.5556
Old_PBS_vs_Young_PBS	Mphosph10	-0.602326	0.180427	0.999683	3.77778	5.22222
Old_PBS_vs_Young_PBS	Mcee	-0.502887	0.195171	0.999683	5.55556	7.33333
Old_PBS_vs_Young_PBS	Nsmce3	-0.270833	0.429163	0.999683	6.88889	8.44444
Old_PBS_vs_Young_PBS	Tjp1	-0.25484	0.1532	0.999683	56.8889	66.7778
Old_PBS_vs_Young_PBS	Tm2d3	-0.10811	0.796988	0.999683	4.88889	5.22222
Old_PBS_vs_Young_PBS	Snrpa1	0.0946151	0.841333	0.999683	5.22222	5.22222
Old_PBS_vs_Young_PBS	Selenos	0.0402205	0.863663	0.999683	18.1111	17.7778
Old_PBS_vs_Young_PBS	Mef2a	-0.00230329	0.989322	0.999683	62.8889	59.6667
Old_PBS_vs_Young_PBS	Synm	0.104048	0.64692	0.999683	22.5556	21
Old_PBS_vs_Young_PBS	Igf1r	0.352255	0.146595	0.999683	21.7778	16.4444
Old_PBS_vs_Young_PBS	Arrdc4	-0.0838777	0.855972	0.999683	6.33333	7.11111
Old_PBS_vs_Young_PBS	Chd2	0.596939	0.187422	0.999683	9.77778	6.66667
Old_PBS_vs_Young_PBS	Fam174b	-0.1085	0.836663	0.999683	8.22222	9.22222
Old_PBS_vs_Young_PBS	Slco3a1	0.160665	0.544103	0.999683	17.4444	16.7778
Old_PBS_vs_Young_PBS	Akap13	0.413968	0.0103995	0.999683	50.5556	38
Old_PBS_vs_Young_PBS	AU020206	-0.158003	0.670818	0.999683	9.44444	11.1111
Old_PBS_vs_Young_PBS	Aen	1.02289	0.0762738	0.999683	5.22222	3.88889
Old_PBS_vs_Young_PBS	Mfge8	-0.688838	0.0325498	0.999683	7.88889	12.3333
Old_PBS_vs_Young_PBS	Abhd2	-0.637926	0.0723161	0.999683	17.3333	24.4444
Old_PBS_vs_Young_PBS	Zfp710	0.0515037	0.896831	0.999683	9.77778	9.55556
Old_PBS_vs_Young_PBS	Idh2	0.124808	0.684899	0.999683	16.6667	15.4444
Old_PBS_vs_Young_PBS	Cib1	-0.192316	0.657508	0.999683	5.33333	6.88889
Old_PBS_vs_Young_PBS	Ngrn	0.181393	0.65925	0.999683	5.11111	4.55556
Old_PBS_vs_Young_PBS	Furin	0.813216	0.0719079	0.999683	6.66667	3.88889
Old_PBS_vs_Young_PBS	Crtc3	0.119254	0.75177	0.999683	7	6.55556
Old_PBS_vs_Young_PBS	Iqgap1	0.202541	0.382766	0.999683	49.6667	40
Old_PBS_vs_Young_PBS	Sec11a	-0.422738	0.134092	0.999683	12.5556	16.7778
Old_PBS_vs_Young_PBS	Fam103a1	0.0857005	0.833833	0.999683	7.77778	7.11111
Old_PBS_vs_Young_PBS	Btbd1	0.435464	0.276643	0.999683	6.11111	4.66667
Old_PBS_vs_Young_PBS	Tlnrd1	-0.161427	0.628909	0.999683	8	8.77778
Old_PBS_vs_Young_PBS	Mesd	-0.479524	0.105274	0.999683	8.77778	12
Old_PBS_vs_Young_PBS	Zfand6	-0.201084	0.522375	0.999683	10.7778	13.3333
Old_PBS_vs_Young_PBS	Fzd4	-0.15354	0.599467	0.999683	22.7778	25.2222
Old_PBS_vs_Young_PBS	Hikeshi	-0.457097	0.166562	0.999683	7.33333	9.55556
Old_PBS_vs_Young_PBS	Picalm	-0.301343	0.294561	0.999683	13.8889	17.3333
Old_PBS_vs_Young_PBS	Crebzf	-0.0845205	0.855036	0.999683	6	6.22222
Old_PBS_vs_Young_PBS	Tmem126a	-0.596829	0.169715	0.999683	4.77778	6.88889
Old_PBS_vs_Young_PBS	Ccdc90b	-0.713803	0.121423	0.999683	3.22222	5.44444
Old_PBS_vs_Young_PBS	Pcf11	-0.300154	0.468627	0.999683	7	8.88889
Old_PBS_vs_Young_PBS	Ndufc2	-0.499709	0.0875785	0.999683	19.7778	26.3333
Old_PBS_vs_Young_PBS	Aamdc	0.153037	0.713186	0.999683	6.11111	6.33333
Old_PBS_vs_Young_PBS	Rsf1	0.280867	0.396776	0.999683	10.2222	8.77778
Old_PBS_vs_Young_PBS	Clns1a	-0.0705771	0.87826	0.999683	4.44444	5.44444
Old_PBS_vs_Young_PBS	Acer3	0.089032	0.744852	0.999683	18.2222	16.4444
Old_PBS_vs_Young_PBS	Emsy	0.146383	0.702236	0.999683	7.77778	7.33333
Old_PBS_vs_Young_PBS	Thap12	-0.177485	0.630173	0.999683	6	6.77778
Old_PBS_vs_Young_PBS	Uvrag	0.195226	0.594629	0.999683	7.22222	6.33333
Old_PBS_vs_Young_PBS	Serpinh1	-0.592869	0.0277812	0.999683	27.1111	41.3333
Old_PBS_vs_Young_PBS	Arrb1	0.39193	0.224046	0.999683	18.2222	14.1111
Old_PBS_vs_Young_PBS	Spcs2	-0.287395	0.14194	0.999683	32.5556	40.5556
Old_PBS_vs_Young_PBS	Rnf169	0.212908	0.619797	0.999683	7.44444	6.11111
Old_PBS_vs_Young_PBS	Ucp2	0.346528	0.20373	0.999683	27	20.3333
Old_PBS_vs_Young_PBS	Rab6a	0.283874	0.23835	0.999683	18.8889	16
Old_PBS_vs_Young_PBS	Fam168a	0.209879	0.628843	0.999683	7.55556	6.66667
Old_PBS_vs_Young_PBS	Fchsd2	0.426378	0.137823	0.999683	14.4444	11.2222
Old_PBS_vs_Young_PBS	Lamtor1	-0.101552	0.715648	0.999683	14	15.5556
Old_PBS_vs_Young_PBS	Numa1	0.291028	0.311069	0.999683	12.6667	10.5556
Old_PBS_vs_Young_PBS	Nup98	-0.143154	0.656567	0.999683	9	9.11111
Old_PBS_vs_Young_PBS	Pgap2	0.245105	0.596067	0.999683	5.44444	5.33333
Old_PBS_vs_Young_PBS	Rhog	0.063613	0.844817	0.999683	11	10.3333
Old_PBS_vs_Young_PBS	Stim1	0.0243006	0.950252	0.999683	6	6
Old_PBS_vs_Young_PBS	Trim12a	0.189309	0.493724	0.999683	12.8889	11.3333
Old_PBS_vs_Young_PBS	Trim30a	0.31005	0.310873	0.999683	11	8.88889
Old_PBS_vs_Young_PBS	Cavin3	0.0457749	0.842513	0.999683	22.1111	22.5556
Old_PBS_vs_Young_PBS	Smpd1	0.177519	0.692777	0.999683	5.44444	4.77778
Old_PBS_vs_Young_PBS	Timm10b	-0.673015	0.148788	0.999683	4.44444	6
Old_PBS_vs_Young_PBS	Ilk	0.560213	0.188742	0.999683	8.66667	6.22222
Old_PBS_vs_Young_PBS	Taf10	-0.0822795	0.8025	0.999683	8.22222	8.55556
Old_PBS_vs_Young_PBS	Tpp1	-0.0502571	0.869122	0.999683	15.2222	16.7778
Old_PBS_vs_Young_PBS	Eif3f	-0.0126324	0.956791	0.999683	21.5556	20.7778
Old_PBS_vs_Young_PBS	St5	-0.00382939	0.987268	0.999683	19.4444	20.2222
Old_PBS_vs_Young_PBS	Tmem9b	0.164394	0.652118	0.999683	7.33333	6.88889
Old_PBS_vs_Young_PBS	Dennd5a	0.251465	0.402332	0.999683	11.1111	9.33333
Old_PBS_vs_Young_PBS	Ipo7	-0.168971	0.673182	0.999683	7.44444	7.22222
Old_PBS_vs_Young_PBS	Swap70	0.0196019	0.954763	0.999683	7.22222	7.22222
Old_PBS_vs_Young_PBS	Sbf2	0.119188	0.68207	0.999683	13.4444	12.2222
Old_PBS_vs_Young_PBS	Ampd3	0.469602	0.125442	0.999683	24.3333	17.5556
Old_PBS_vs_Young_PBS	Rnf141	0.155813	0.514878	0.999683	23.1111	21.6667
Old_PBS_vs_Young_PBS	Lyve1	-0.234225	0.562022	0.999683	36.1111	34.1111
Old_PBS_vs_Young_PBS	Ctr9	0.186918	0.675888	0.999683	6	5
Old_PBS_vs_Young_PBS	Eif4g2	0.226768	0.15187	0.999683	75.4444	65
Old_PBS_vs_Young_PBS	Galnt18	-0.0318073	0.916416	0.999683	30.4444	32.4444
Old_PBS_vs_Young_PBS	Usp47	-0.787864	0.0491966	0.999683	6	8.88889
Old_PBS_vs_Young_PBS	Mical2	-0.255987	0.590959	0.999683	7.11111	7.22222
Old_PBS_vs_Young_PBS	Parva	0.528793	0.199243	0.999683	6.22222	4.44444
Old_PBS_vs_Young_PBS	Far1	0.0568389	0.870727	0.999683	10	8.88889
Old_PBS_vs_Young_PBS	Copb1	-0.560242	0.0449237	0.999683	12	17.1111
Old_PBS_vs_Young_PBS	Psma1	0.0994265	0.694699	0.999683	15.7778	15
Old_PBS_vs_Young_PBS	Arl6ip1	-0.347069	0.0534576	0.999683	32.2222	41.2222
Old_PBS_vs_Young_PBS	Smg1	-0.00758247	0.979333	0.999683	12.7778	13.1111
Old_PBS_vs_Young_PBS	Itpripl2	0.16954	0.458724	0.999683	41.8889	36.2222
Old_PBS_vs_Young_PBS	Gde1	0.472564	0.261335	0.999683	6.22222	4.77778
Old_PBS_vs_Young_PBS	Tmem159	-0.155291	0.630299	0.999683	10.2222	12
Old_PBS_vs_Young_PBS	Uqcrc2	-0.19545	0.444677	0.999683	12.6667	14.5556
Old_PBS_vs_Young_PBS	Mosmo	-0.465208	0.213032	0.999683	7	9.22222
Old_PBS_vs_Young_PBS	Mettl9	-0.0870712	0.78866	0.999683	9.33333	9.33333
Old_PBS_vs_Young_PBS	Ndufab1	-0.0482391	0.887697	0.999683	16.8889	14.7778
Old_PBS_vs_Young_PBS	Rbbp6	-0.0449257	0.852298	0.999683	17.8889	18
Old_PBS_vs_Young_PBS	Tnrc6a	0.330239	0.373202	0.999683	8.33333	6.77778
Old_PBS_vs_Young_PBS	Arhgap17	0.32913	0.420755	0.999683	6.44444	5.77778
Old_PBS_vs_Young_PBS	Nsmce1	-0.122766	0.659963	0.999683	11.3333	13.2222
Old_PBS_vs_Young_PBS	Il4ra	-0.0470443	0.887305	0.999683	20.3333	19.8889
Old_PBS_vs_Young_PBS	Atxn2l	-0.280726	0.503113	0.999683	7.11111	7.66667
Old_PBS_vs_Young_PBS	Eif3c	-0.222349	0.207098	0.999683	30.7778	35.3333
Old_PBS_vs_Young_PBS	Bola2	0.169141	0.690534	0.999683	7.66667	6.77778
Old_PBS_vs_Young_PBS	Coro1a	0.148864	0.847036	0.999683	6.33333	4
Old_PBS_vs_Young_PBS	Mapk3	0.0466119	0.84454	0.999683	38	38.5556
Old_PBS_vs_Young_PBS	Ypel3	0.0560494	0.824797	0.999683	17.7778	18.1111
Old_PBS_vs_Young_PBS	Ppp4c	0.230537	0.55129	0.999683	7.55556	6.44444
Old_PBS_vs_Young_PBS	Aldoa	0.138237	0.45397	0.999683	31.1111	28.8889
Old_PBS_vs_Young_PBS	Taok2	0.140075	0.698202	0.999683	17.2222	15
Old_PBS_vs_Young_PBS	Cdipt	0.171456	0.521959	0.999683	16.4444	15.6667
Old_PBS_vs_Young_PBS	Mvp	0.00851559	0.985789	0.999683	8.55556	8.77778
Old_PBS_vs_Young_PBS	Maz	0.495183	0.306357	0.999683	5.11111	3.88889
Old_PBS_vs_Young_PBS	Stx4a	0.323624	0.32685	0.999683	9.11111	7.66667
Old_PBS_vs_Young_PBS	Zfp646	-0.312791	0.54837	0.999683	5.44444	7.33333
Old_PBS_vs_Young_PBS	Vkorc1	-0.614008	0.13972	0.999683	4.88889	6.88889
Old_PBS_vs_Young_PBS	Fus	-0.0400637	0.868347	0.999683	38.4444	38
Old_PBS_vs_Young_PBS	Armc5	0.189568	0.63104	0.999683	5.77778	5.55556
Old_PBS_vs_Young_PBS	Tgfb1i1	0.0927415	0.695343	0.999683	23	22.5556
Old_PBS_vs_Young_PBS	Tial1	0.245657	0.493864	0.999683	8	6.55556
Old_PBS_vs_Young_PBS	Bag3	0.0500639	0.886031	0.999683	17.8889	16.5556
Old_PBS_vs_Young_PBS	Mcmbp	-0.0443748	0.862037	0.999683	13.7778	14.8889
Old_PBS_vs_Young_PBS	Sec23ip	-0.0311806	0.938118	0.999683	5.44444	5.66667
Old_PBS_vs_Young_PBS	Ate1	-0.220482	0.527575	0.999683	6.77778	8.22222
Old_PBS_vs_Young_PBS	Nsmce4a	0.0131807	0.963797	0.999683	11.8889	11.5556
Old_PBS_vs_Young_PBS	Tacc2	0.187264	0.688666	0.999683	5.11111	4.77778
Old_PBS_vs_Young_PBS	Plekha1	0.0271215	0.896842	0.999683	21.4444	22
Old_PBS_vs_Young_PBS	Ikzf5	0.159965	0.678079	0.999683	6.88889	7.22222
Old_PBS_vs_Young_PBS	Acadsb	0.197356	0.600313	0.999683	7.88889	7.11111
Old_PBS_vs_Young_PBS	Bub3	-0.30108	0.264533	0.999683	12.1111	14.8889
Old_PBS_vs_Young_PBS	Chst15	0.521551	0.138077	0.999683	13.7778	10.4444
Old_PBS_vs_Young_PBS	Fam53b	0.439293	0.17011	0.999683	14.3333	10.7778
Old_PBS_vs_Young_PBS	Abraxas2	0.0444981	0.918471	0.999683	7	7.33333
Old_PBS_vs_Young_PBS	Zranb1	0.199487	0.593084	0.999683	7.33333	6.33333
Old_PBS_vs_Young_PBS	Ctbp2	0.510586	0.0980301	0.999683	13.5556	8.88889
Old_PBS_vs_Young_PBS	Bccip	-0.5356	0.203361	0.999683	4	5.77778
Old_PBS_vs_Young_PBS	Dock1	0.302286	0.291155	0.999683	18.2222	14.6667
Old_PBS_vs_Young_PBS	Ptpre	0.0457976	0.868875	0.999683	24.3333	22.4444
Old_PBS_vs_Young_PBS	Glrx3	-0.0766859	0.813481	0.999683	10.2222	10.4444
Old_PBS_vs_Young_PBS	Ppp2r2d	0.113427	0.750066	0.999683	8.77778	7.88889
Old_PBS_vs_Young_PBS	Pwwp2b	0.145972	0.700999	0.999683	10.3333	9.11111
Old_PBS_vs_Young_PBS	Inpp5a	0.280503	0.256535	0.999683	25.5556	22
Old_PBS_vs_Young_PBS	Echs1	-0.364273	0.458173	0.999683	6	5.88889
Old_PBS_vs_Young_PBS	Bet1l	-0.516703	0.247353	0.999683	3.33333	5.11111
Old_PBS_vs_Young_PBS	Ric8a	-0.448318	0.309066	0.999683	4.55556	6.22222
Old_PBS_vs_Young_PBS	Psmd13	-0.416814	0.209253	0.999683	10.8889	13.5556
Old_PBS_vs_Young_PBS	Ifitm2	-0.0994659	0.631616	0.999683	96.4444	101.889
Old_PBS_vs_Young_PBS	Ifitm3	-0.156848	0.604773	0.999683	73.7778	70.8889
Old_PBS_vs_Young_PBS	Rnh1	0.188059	0.613924	0.999683	8.66667	7.33333
Old_PBS_vs_Young_PBS	Hras	-0.121512	0.631025	0.999683	17.6667	20.3333
Old_PBS_vs_Young_PBS	Phrf1	0.27071	0.644272	0.999683	5.66667	4.22222
Old_PBS_vs_Young_PBS	Taldo1	0.173428	0.432004	0.999683	22.4444	20.6667
Old_PBS_vs_Young_PBS	Pnpla2	0.417117	0.145849	0.999683	14.8889	11.2222
Old_PBS_vs_Young_PBS	Cracr2b	-0.105915	0.705782	0.999683	27.7778	31.1111
Old_PBS_vs_Young_PBS	Cd151	-0.063121	0.753324	0.999683	34	37
Old_PBS_vs_Young_PBS	Polr2l	-0.611527	0.227247	0.999683	3.88889	5.22222
Old_PBS_vs_Young_PBS	Tspan4	-0.125712	0.751093	0.999683	6.44444	7.44444
[truncated: 2,365 more rows]

## Sheet: PVEC
test	gene	log2FoldChange	pvalue	padj	raw_aggr_counts_mean_Old	raw_aggr_counts_mean_Young
Old_PBS_vs_Young_PBS	S100a6	-2.87427	8.69832e-07	0.000755703	3	11.6667
Old_PBS_vs_Young_PBS	Tmem100	0.957905	9.26958e-07	0.000755703	151.222	43.5556
Old_PBS_vs_Young_PBS	Ccdc80	-2.98015	6.27394e-07	0.000755703	1.22222	6.22222
Old_PBS_vs_Young_PBS	AC149090.1	2.05867	7.70428e-07	0.000755703	18.1111	2.44444
Old_PBS_vs_Young_PBS	Sema3c	1.04983	6.43827e-06	0.0034992	153.778	42.4444
Old_PBS_vs_Young_PBS	Krt80	1.63393	1.66594e-05	0.00679079	18	3.22222
Old_PBS_vs_Young_PBS	Fgl2	-1.31205	2.14509e-05	0.00777237	10.7778	18
Old_PBS_vs_Young_PBS	Cpe	-1.60702	2.69216e-05	0.00877914	8.66667	18.2222
Old_PBS_vs_Young_PBS	Aldh1a1	2.62524	3.16401e-05	0.00937985	11.2222	1
Old_PBS_vs_Young_PBS	Thbd	0.677331	6.46574e-05	0.0175706	243	89.1111
Old_PBS_vs_Young_PBS	Vim	-0.739338	0.0001081	0.0251795	101.222	93.2222
Old_PBS_vs_Young_PBS	H2-Eb1	1.55741	0.000149033	0.0304957	45.5556	10.5556
Old_PBS_vs_Young_PBS	Smad7	0.810909	0.000149626	0.0304957	64.4444	22
Old_PBS_vs_Young_PBS	Ltbp1	-1.72749	0.000192896	0.0349463	3.11111	6
Old_PBS_vs_Young_PBS	Ramp2	0.628	0.000229639	0.0394133	194.444	76.1111
Old_PBS_vs_Young_PBS	Lrrc32	1.59851	0.000467628	0.0762467	10.4444	2
Old_PBS_vs_Young_PBS	S100a11	-0.933359	0.000587017	0.0911554	14.6667	16.3333
Old_PBS_vs_Young_PBS	Tmsb4x	-0.701912	0.000704156	0.0966209	297.444	285.333
Old_PBS_vs_Young_PBS	Arcn1	1.21824	0.000715347	0.0966209	15	3.88889
Old_PBS_vs_Young_PBS	Tagln	-6.39177	0.00077036	0.0966209	0.111111	11
Old_PBS_vs_Young_PBS	Smad6	1.13194	0.000745836	0.0966209	35	8.55556
Old_PBS_vs_Young_PBS	Adrb1	0.939471	0.000662628	0.0966209	34.3333	10.5556
Old_PBS_vs_Young_PBS	Cd34	-1.44112	0.000978119	0.0975874	5.33333	10
Old_PBS_vs_Young_PBS	Ptgis	1.12856	0.000883449	0.0975874	22.6667	5.77778
Old_PBS_vs_Young_PBS	Ttc14	1.03696	0.000987545	0.0975874	30	9
Old_PBS_vs_Young_PBS	Ctsh	-1.35413	0.000907181	0.0975874	7.22222	11.5556
Old_PBS_vs_Young_PBS	Nkd2	1.66267	0.000817321	0.0975874	9.88889	1.77778
Old_PBS_vs_Young_PBS	Akap12	1.00024	0.00104808	0.100523	31.4444	9.55556
Old_PBS_vs_Young_PBS	Gpihbp1	0.848945	0.00113892	0.106114	79.3333	25
Old_PBS_vs_Young_PBS	Gata2	0.824407	0.00159357	0.144121	43.1111	13.6667
Old_PBS_vs_Young_PBS	Ifrd1	-1.56516	0.00163523	0.144121	3.33333	5.88889
Old_PBS_vs_Young_PBS	Vcam1	-1.19961	0.00175347	0.144871	30.1111	33.6667
Old_PBS_vs_Young_PBS	Car8	-0.916925	0.00186366	0.144871	17.8889	19.5556
Old_PBS_vs_Young_PBS	Klf3	0.935613	0.00186586	0.144871	61.6667	21.1111
Old_PBS_vs_Young_PBS	Nfkbia	-0.831166	0.00183888	0.144871	35.7778	38.3333
Old_PBS_vs_Young_PBS	Pde3a	0.731147	0.00231296	0.171422	60.3333	21.8889
Old_PBS_vs_Young_PBS	Rgs5	1.29864	0.00290703	0.210662	19	4.44444
Old_PBS_vs_Young_PBS	Rasgef1a	0.816808	0.00307777	0.215697	41.4444	12.6667
Old_PBS_vs_Young_PBS	Mapt	1.62621	0.00310879	0.215697	10	1.77778
Old_PBS_vs_Young_PBS	H2afv	-1.05061	0.00352511	0.239487	7.88889	9.22222
Old_PBS_vs_Young_PBS	Cyp4b1	0.86053	0.00365506	0.243248	35.7778	11.7778
Old_PBS_vs_Young_PBS	Raph1	0.67311	0.00459811	0.254143	65.7778	24.3333
Old_PBS_vs_Young_PBS	Acer2	0.772517	0.00443964	0.254143	55.7778	19.7778
Old_PBS_vs_Young_PBS	Smim10l1	-0.855462	0.00443562	0.254143	9.11111	9.22222
Old_PBS_vs_Young_PBS	Jup	0.754301	0.0045377	0.254143	42.4444	14
Old_PBS_vs_Young_PBS	Ace	0.642124	0.00431806	0.254143	74.3333	26.8889
Old_PBS_vs_Young_PBS	Numb	1.25389	0.00407409	0.254143	19.1111	5.33333
Old_PBS_vs_Young_PBS	Cyyr1	0.56385	0.0042059	0.254143	100	41.5556
Old_PBS_vs_Young_PBS	Vegfa	0.966177	0.00427911	0.254143	22.4444	7.22222
Old_PBS_vs_Young_PBS	Tpm1	-1.2275	0.00499239	0.270276	10.8889	14.6667
Old_PBS_vs_Young_PBS	Bmpr2	0.491056	0.00527532	0.271703	170.111	69
Old_PBS_vs_Young_PBS	Sbno2	1.18103	0.0053324	0.271703	18.6667	5
Old_PBS_vs_Young_PBS	Tspan13	0.461661	0.00549447	0.273642	82.1111	36.5556
Old_PBS_vs_Young_PBS	Hilpda	1.30611	0.00664158	0.305045	10	2.33333
Old_PBS_vs_Young_PBS	Pmp22	0.961089	0.00628995	0.305045	14.1111	4.33333
Old_PBS_vs_Young_PBS	Ablim1	0.843946	0.00659313	0.305045	33.1111	9.66667
Old_PBS_vs_Young_PBS	Epb41	1.14148	0.00699759	0.312902	22.7778	5.88889
Old_PBS_vs_Young_PBS	Skp1a	-0.965223	0.00720723	0.317605	6.22222	7.22222
Old_PBS_vs_Young_PBS	Gpx1	-0.924644	0.00733115	0.318758	11.5556	12.3333
Old_PBS_vs_Young_PBS	Edn1	1.13287	0.00751963	0.319187	21.1111	6.33333
Old_PBS_vs_Young_PBS	Xdh	0.902725	0.00753676	0.319187	17.5556	5.11111
Old_PBS_vs_Young_PBS	Dusp6	0.95234	0.00828175	0.321871	13.6667	4
Old_PBS_vs_Young_PBS	Ppp1r12a	-0.778261	0.00829106	0.321871	14.6667	14.7778
Old_PBS_vs_Young_PBS	Manf	0.904006	0.0079109	0.321871	17	5.22222
Old_PBS_vs_Young_PBS	Plpp1	0.5556	0.00819528	0.321871	51.6667	22
Old_PBS_vs_Young_PBS	Kank4	1.26159	0.0092633	0.347214	9.11111	2
Old_PBS_vs_Young_PBS	Eef1b2	-0.662715	0.0139191	0.35648	28.7778	24.8889
Old_PBS_vs_Young_PBS	Atp2b4	-1.02823	0.0136975	0.35648	5.22222	7.11111
Old_PBS_vs_Young_PBS	Acbd5	1.2691	0.0139925	0.35648	8.33333	1.88889
Old_PBS_vs_Young_PBS	Lhfp	0.955607	0.0107287	0.35648	12.2222	3.77778
Old_PBS_vs_Young_PBS	Mef2d	1.26101	0.0118645	0.35648	7.44444	1.88889
Old_PBS_vs_Young_PBS	Ecm1	0.903387	0.00989988	0.35648	16.8889	5.33333
Old_PBS_vs_Young_PBS	Car14	0.790201	0.0103909	0.35648	16.4444	5.66667
Old_PBS_vs_Young_PBS	Ddah1	0.89037	0.0117908	0.35648	19.8889	5.77778
Old_PBS_vs_Young_PBS	Sdc3	0.999671	0.0125619	0.35648	10.3333	3
Old_PBS_vs_Young_PBS	Casz1	0.608918	0.0123647	0.35648	37.7778	13.6667
Old_PBS_vs_Young_PBS	Impdh1	1.12716	0.0116581	0.35648	10.7778	3
Old_PBS_vs_Young_PBS	Fgfr1op2	-0.889689	0.0103934	0.35648	7.44444	7.55556
Old_PBS_vs_Young_PBS	Psmd8	-1.1668	0.0124762	0.35648	4.33333	5.22222
Old_PBS_vs_Young_PBS	Tspan8	-0.889947	0.0108537	0.35648	9.11111	10.1111
Old_PBS_vs_Young_PBS	Cnpy2	-1.00536	0.0133299	0.35648	5.33333	6.22222
Old_PBS_vs_Young_PBS	Dlc1	0.620193	0.0113993	0.35648	44.3333	16.6667
Old_PBS_vs_Young_PBS	Ushbp1	0.959847	0.0123272	0.35648	18.6667	5.66667
Old_PBS_vs_Young_PBS	Cdh5	0.479536	0.00963438	0.35648	107.333	44.2222
Old_PBS_vs_Young_PBS	Gabarapl2	-0.708173	0.0129261	0.35648	12.6667	11.4444
Old_PBS_vs_Young_PBS	Nedd8	-0.802021	0.0139493	0.35648	11.6667	10.7778
Old_PBS_vs_Young_PBS	Sox7	0.902857	0.0107799	0.35648	26.2222	8.55556
Old_PBS_vs_Young_PBS	Eef1a1	-0.482034	0.00982953	0.35648	178	143.556
Old_PBS_vs_Young_PBS	Atp1b3	-0.684267	0.0137136	0.35648	18.2222	16.1111
Old_PBS_vs_Young_PBS	Hyal2	0.754648	0.0118611	0.35648	30.4444	11.2222
Old_PBS_vs_Young_PBS	Ppia	-0.522226	0.012444	0.35648	102.556	83.5556
Old_PBS_vs_Young_PBS	Atox1	-0.734854	0.0100382	0.35648	18.3333	16.3333
Old_PBS_vs_Young_PBS	Nol7	-0.727754	0.0135655	0.35648	15.7778	13.7778
Old_PBS_vs_Young_PBS	Npr3	0.987082	0.010289	0.35648	28.6667	8.66667
Old_PBS_vs_Young_PBS	Crebrf	0.842932	0.0132829	0.35648	14.2222	4.66667
Old_PBS_vs_Young_PBS	Kank3	0.772604	0.0117804	0.35648	28.2222	10.5556
Old_PBS_vs_Young_PBS	AY036118	-0.784123	0.0137297	0.35648	63.7778	64.7778
Old_PBS_vs_Young_PBS	Pcdh1	0.845825	0.0118285	0.35648	22	7.55556
Old_PBS_vs_Young_PBS	Usmg5	-1.06308	0.012102	0.35648	13.8889	14
Old_PBS_vs_Young_PBS	BC028528	0.60371	0.0141544	0.357811	70.2222	28.7778
Old_PBS_vs_Young_PBS	Clec1a	0.780335	0.014392	0.359971	29.6667	9.66667
Old_PBS_vs_Young_PBS	Sparc	-0.859706	0.0144607	0.359971	14.4444	16.6667
Old_PBS_vs_Young_PBS	Csgalnact1	1.20622	0.0148589	0.367082	8.22222	2
Old_PBS_vs_Young_PBS	Degs1	0.67682	0.015347	0.37225	21.8889	8
Old_PBS_vs_Young_PBS	Slc43a3	0.478916	0.0154731	0.37225	71	29.4444
Old_PBS_vs_Young_PBS	Msi2	0.79448	0.0155247	0.37225	17.8889	6.22222
Old_PBS_vs_Young_PBS	Psmd4	-1.04707	0.0162488	0.378667	5.66667	6.44444
Old_PBS_vs_Young_PBS	Acer3	0.797212	0.0162568	0.378667	19.1111	5.88889
Old_PBS_vs_Young_PBS	Cpne8	-0.881528	0.0161897	0.378667	5.88889	6.44444
Old_PBS_vs_Young_PBS	Myl12a	-0.496105	0.0160152	0.378667	34.5556	28
Old_PBS_vs_Young_PBS	Actn1	-0.770856	0.0165385	0.382496	11.4444	11.5556
Old_PBS_vs_Young_PBS	Rpn1	0.806651	0.0175344	0.399858	18.4444	6.11111
Old_PBS_vs_Young_PBS	Trappc13	1.54732	0.0183958	0.416588	5.33333	1.44444
Old_PBS_vs_Young_PBS	Dstn	-0.708539	0.0185347	0.416638	16.5556	15.6667
Old_PBS_vs_Young_PBS	Epn2	0.912606	0.0186535	0.416638	13.4444	3.88889
Old_PBS_vs_Young_PBS	Rbm3	-0.623851	0.0190435	0.422455	16.2222	14.1111
Old_PBS_vs_Young_PBS	Plxna2	1.047	0.0193347	0.424908	12	3.55556
Old_PBS_vs_Young_PBS	Ptms	-0.724017	0.0194147	0.424908	13	13.8889
Old_PBS_vs_Young_PBS	Ptma	-0.537546	0.0212516	0.438617	109.222	91.2222
Old_PBS_vs_Young_PBS	Agap1	0.932218	0.0206486	0.438617	9.88889	3
Old_PBS_vs_Young_PBS	Git2	0.68125	0.0212192	0.438617	25.3333	8.44444
Old_PBS_vs_Young_PBS	Phf14	0.864445	0.0210061	0.438617	11.5556	3.55556
Old_PBS_vs_Young_PBS	Adipor2	0.798684	0.0211272	0.438617	13.8889	4.88889
Old_PBS_vs_Young_PBS	Nova2	0.802693	0.020944	0.438617	17.6667	5.88889
Old_PBS_vs_Young_PBS	Cdk4	-0.961491	0.0207625	0.438617	5.11111	5.33333
Old_PBS_vs_Young_PBS	Zscan26	1.07131	0.0205554	0.438617	9.22222	2.77778
Old_PBS_vs_Young_PBS	H2-DMb1	1.14484	0.0210151	0.438617	12.6667	4.44444
Old_PBS_vs_Young_PBS	Rfk	-0.98259	0.0213886	0.438668	5	5.44444
Old_PBS_vs_Young_PBS	Rbms1	0.548782	0.0218766	0.43934	43.6667	17.1111
Old_PBS_vs_Young_PBS	Romo1	-0.985605	0.0224992	0.43934	8.44444	8.44444
Old_PBS_vs_Young_PBS	Tmcc3	0.782618	0.0219285	0.43934	21.7778	8.11111
Old_PBS_vs_Young_PBS	Lgals3bp	1.18523	0.0224979	0.43934	7.33333	1.77778
Old_PBS_vs_Young_PBS	Atp5g2	-0.796213	0.0224855	0.43934	20.3333	19.3333
Old_PBS_vs_Young_PBS	Mapk1	0.917396	0.0221404	0.43934	10.1111	3.33333
Old_PBS_vs_Young_PBS	H2-Aa	0.878944	0.0215642	0.43934	49.8889	17.3333
Old_PBS_vs_Young_PBS	Leprot	0.812106	0.0233106	0.444536	16.8889	5.44444
Old_PBS_vs_Young_PBS	Bmp6	0.768385	0.0231707	0.444536	19.7778	6.77778
Old_PBS_vs_Young_PBS	Kit	-1.07713	0.0236099	0.447627	4.88889	6.11111
Old_PBS_vs_Young_PBS	Rhoj	-0.543772	0.0239833	0.44948	22.8889	20.2222
Old_PBS_vs_Young_PBS	Ndufb9	-0.650745	0.0239637	0.44948	13.1111	11.8889
Old_PBS_vs_Young_PBS	Cnbp	-0.533086	0.0243294	0.453361	21.6667	17.5556
Old_PBS_vs_Young_PBS	Pde4b	0.665168	0.02505	0.464137	32.4444	12.7778
Old_PBS_vs_Young_PBS	Herc6	0.859556	0.0251954	0.464193	13.4444	4.33333
Old_PBS_vs_Young_PBS	Csrp2	-0.510174	0.025661	0.467489	26.8889	22.4444
Old_PBS_vs_Young_PBS	Itga2	0.880986	0.0256442	0.467489	14	4.33333
Old_PBS_vs_Young_PBS	Mcam	0.594078	0.0258099	0.467589	29.4444	11.2222
Old_PBS_vs_Young_PBS	Stim2	0.731692	0.0270703	0.481087	14.8889	5.44444
Old_PBS_vs_Young_PBS	Tmsb10	-1.12047	0.026886	0.481087	41.5556	59.6667
Old_PBS_vs_Young_PBS	Rex1bd	-0.922682	0.0277352	0.481087	5.77778	6.55556
Old_PBS_vs_Young_PBS	Dusp3	0.776753	0.0276745	0.481087	21.2222	7.44444
Old_PBS_vs_Young_PBS	Ggps1	-0.967168	0.027554	0.481087	4.44444	5.22222
Old_PBS_vs_Young_PBS	H2-Ab1	0.893363	0.0267833	0.481087	51	16.5556
Old_PBS_vs_Young_PBS	Cd74	1.27733	0.0273745	0.481087	159.556	44.8889
Old_PBS_vs_Young_PBS	Cyb5r3	-0.815657	0.0284996	0.491732	7.66667	7.11111
Old_PBS_vs_Young_PBS	Hs3st1	-0.557553	0.028652	0.49176	20	17.2222
Old_PBS_vs_Young_PBS	Ifi203	0.761868	0.0295489	0.500162	16.8889	6.33333
Old_PBS_vs_Young_PBS	Irf3	1.12892	0.0296693	0.500162	6.88889	1.77778
Old_PBS_vs_Young_PBS	Nae1	1.21724	0.0297551	0.500162	6.44444	1.77778
Old_PBS_vs_Young_PBS	Supt20	0.992628	0.0301399	0.50146	8.55556	2.44444
Old_PBS_vs_Young_PBS	Epas1	0.442832	0.0301387	0.50146	267.667	105.111
Old_PBS_vs_Young_PBS	Fau	-0.577524	0.0303262	0.501999	106.889	90.7778
Old_PBS_vs_Young_PBS	S100a10	-0.501253	0.0306114	0.504161	38.2222	32.4444
Old_PBS_vs_Young_PBS	Lysmd2	0.622784	0.0311469	0.510403	22.4444	9.22222
Old_PBS_vs_Young_PBS	Cops9	-0.818249	0.0342314	0.511046	9	9.33333
Old_PBS_vs_Young_PBS	Cd93	0.529386	0.0322834	0.511046	246.111	88.8889
Old_PBS_vs_Young_PBS	Hprt	-0.893883	0.0340524	0.511046	6.77778	6.44444
Old_PBS_vs_Young_PBS	Psma5	-0.770477	0.0343058	0.511046	7.11111	7.33333
Old_PBS_vs_Young_PBS	Arid1a	0.656905	0.0344772	0.511046	18.1111	6.77778
Old_PBS_vs_Young_PBS	Adgra3	1.06801	0.0333695	0.511046	7	1.88889
Old_PBS_vs_Young_PBS	Adgre5	0.497405	0.0320307	0.511046	73.8889	28.4444
Old_PBS_vs_Young_PBS	Nktr	0.616538	0.0331189	0.511046	26.2222	9.88889
Old_PBS_vs_Young_PBS	Ifi47	0.754577	0.0342128	0.511046	15.7778	5.44444
Old_PBS_vs_Young_PBS	Arhgef15	0.613979	0.0337758	0.511046	27	10.1111
Old_PBS_vs_Young_PBS	Serpinb9	-0.65395	0.0344631	0.511046	9.55556	9.22222
Old_PBS_vs_Young_PBS	Tbca	-0.672359	0.0334606	0.511046	13	11.5556
Old_PBS_vs_Young_PBS	Ankrd33b	0.841849	0.0327203	0.511046	24.5556	7.66667
Old_PBS_vs_Young_PBS	Cox14	-0.764634	0.0330373	0.511046	6.77778	6.66667
Old_PBS_vs_Young_PBS	Qk	0.460253	0.0328879	0.511046	48.7778	20.5556
Old_PBS_vs_Young_PBS	Sox18	0.678553	0.0352847	0.511639	29.2222	10.7778
Old_PBS_vs_Young_PBS	Cytl1	-0.673818	0.0355017	0.511639	27.7778	32.3333
Old_PBS_vs_Young_PBS	Myl6	-0.483012	0.035185	0.511639	84.7778	68.8889
Old_PBS_vs_Young_PBS	Myzap	0.672046	0.0356155	0.511639	20.1111	7.55556
Old_PBS_vs_Young_PBS	Fgfr3	0.833318	0.0361526	0.517077	11.3333	3.88889
Old_PBS_vs_Young_PBS	Dcaf17	0.928319	0.0365371	0.519493	8.11111	2.44444
Old_PBS_vs_Young_PBS	Lxn	0.736195	0.0369874	0.519896	11.8889	4.33333
Old_PBS_vs_Young_PBS	Rhob	-0.439764	0.0369286	0.519896	36.7778	28
Old_PBS_vs_Young_PBS	Ass1	-0.855283	0.0378129	0.522491	4.77778	5.22222
Old_PBS_vs_Young_PBS	Gpr182	0.633398	0.0374031	0.522491	30.5556	10.7778
Old_PBS_vs_Young_PBS	Acap2	0.700423	0.0376744	0.522491	16.8889	6
Old_PBS_vs_Young_PBS	Snrpe	-0.734089	0.0381185	0.524491	12.7778	11.3333
Old_PBS_vs_Young_PBS	Itm2b	0.300777	0.0385855	0.527816	259.667	130.889
Old_PBS_vs_Young_PBS	Itch	0.706134	0.039214	0.530632	13	4.77778
Old_PBS_vs_Young_PBS	Dmxl1	0.930062	0.0396663	0.534512	11.8889	3.66667
Old_PBS_vs_Young_PBS	Abi1	0.697928	0.0433725	0.538392	13.8889	5.22222
Old_PBS_vs_Young_PBS	Skil	0.736132	0.0431929	0.538392	15.6667	6.55556
Old_PBS_vs_Young_PBS	Ptgfrn	0.621374	0.0416029	0.538392	21.2222	8.33333
Old_PBS_vs_Young_PBS	Dctn3	-0.739266	0.0425774	0.538392	6.55556	6.33333
Old_PBS_vs_Young_PBS	Ccnd2	0.791104	0.0407712	0.538392	14.5556	4.55556
Old_PBS_vs_Young_PBS	Igf1r	0.775135	0.0432697	0.538392	10.5556	3.44444
Old_PBS_vs_Young_PBS	Dennd6a	0.978595	0.0437453	0.538392	6.33333	1.88889
Old_PBS_vs_Young_PBS	Nedd4	-0.422818	0.0432198	0.538392	45.3333	32.7778
Old_PBS_vs_Young_PBS	Rassf1	0.722433	0.0430574	0.538392	13.7778	5
Old_PBS_vs_Young_PBS	Sept4	1.01612	0.0436177	0.538392	11.7778	2.88889
Old_PBS_vs_Young_PBS	Nr1d1	1.15831	0.0409381	0.538392	8.44444	2.11111
Old_PBS_vs_Young_PBS	Jpt1	-0.632132	0.042812	0.538392	9.33333	8.22222
Old_PBS_vs_Young_PBS	Caskin2	0.75604	0.0413563	0.538392	15.7778	5.77778
Old_PBS_vs_Young_PBS	Arid4b	-0.812774	0.0423399	0.538392	6.66667	7
Old_PBS_vs_Young_PBS	Nr4a1	-1.09864	0.0413976	0.538392	4.11111	5.33333
Old_PBS_vs_Young_PBS	Arhgap31	0.324013	0.0423184	0.538392	104.556	49.7778
Old_PBS_vs_Young_PBS	Ripply3	0.515177	0.0425264	0.538392	33.3333	13.3333
Old_PBS_vs_Young_PBS	H2-T22	0.69295	0.0417222	0.538392	15.6667	5.55556
Old_PBS_vs_Young_PBS	Sema6a	-0.525222	0.0437516	0.538392	17.5556	14.8889
Old_PBS_vs_Young_PBS	Smad4	0.728968	0.0427109	0.538392	14.7778	5.44444
Old_PBS_vs_Young_PBS	Trmt112	-0.813682	0.0440869	0.540479	6.55556	6.44444
Old_PBS_vs_Young_PBS	Chmp4b	-0.725453	0.044585	0.544538	7.22222	6.88889
Old_PBS_vs_Young_PBS	Igtp	1.00243	0.0450147	0.546602	11.7778	3.11111
Old_PBS_vs_Young_PBS	Ago2	0.734556	0.0450893	0.546602	13.6667	4.77778
Old_PBS_vs_Young_PBS	Hist1h1c	-1.02943	0.0453199	0.547363	4	5.55556
Old_PBS_vs_Young_PBS	Zzz3	0.913827	0.046492	0.552463	8.33333	2.77778
Old_PBS_vs_Young_PBS	Anxa3	0.433814	0.0465892	0.552463	48.3333	20.8889
Old_PBS_vs_Young_PBS	Sav1	0.57174	0.0465487	0.552463	18.6667	7.55556
Old_PBS_vs_Young_PBS	Etl4	0.890429	0.0472765	0.5564	10.3333	3.11111
Old_PBS_vs_Young_PBS	Phactr1	0.675905	0.047433	0.5564	13.5556	4.88889
Old_PBS_vs_Young_PBS	Cldn5	0.481466	0.0472272	0.5564	220.778	83.4444
Old_PBS_vs_Young_PBS	Atp2c1	0.752734	0.0478372	0.557133	12.6667	4.44444
Old_PBS_vs_Young_PBS	Mia3	0.848374	0.0484939	0.557387	8.66667	2.88889
Old_PBS_vs_Young_PBS	Arnt	0.986131	0.0492381	0.557387	6.55556	2
Old_PBS_vs_Young_PBS	Scp2	-0.61804	0.0493974	0.557387	11.3333	10.2222
Old_PBS_vs_Young_PBS	Adcy4	0.611316	0.049063	0.557387	31.4444	12.3333
Old_PBS_vs_Young_PBS	Selenom	-0.990995	0.0488982	0.557387	4.88889	6
Old_PBS_vs_Young_PBS	Serpinb6a	-0.596685	0.0490579	0.557387	16.4444	13.3333
Old_PBS_vs_Young_PBS	Psmb6	-0.599013	0.0496811	0.558655	10.3333	9.66667
Old_PBS_vs_Young_PBS	Tm6sf1	0.608631	0.0500107	0.560429	24.3333	8.88889
Old_PBS_vs_Young_PBS	Gbp4	0.7082	0.0502815	0.561535	27.7778	8.77778
Old_PBS_vs_Young_PBS	Clcn3	-0.727687	0.0505909	0.563061	7.55556	7
Old_PBS_vs_Young_PBS	Cav1	-0.348066	0.0507897	0.563352	109.889	77.1111
Old_PBS_vs_Young_PBS	Trim35	0.58587	0.0512031	0.566011	19.3333	7.66667
Old_PBS_vs_Young_PBS	Egfl7	0.481533	0.0522074	0.567495	125.667	48.1111
Old_PBS_vs_Young_PBS	Adgrg6	-0.790726	0.0521889	0.567495	10.5556	14
Old_PBS_vs_Young_PBS	Klhl24	0.74502	0.052192	0.567495	16.2222	5.66667
Old_PBS_vs_Young_PBS	Bzw1	-0.563357	0.0546485	0.569301	11	9.44444
Old_PBS_vs_Young_PBS	Lama5	1.0002	0.0536268	0.569301	6.11111	2
Old_PBS_vs_Young_PBS	Cd36	0.421911	0.0542626	0.569301	143.889	65.7778
Old_PBS_vs_Young_PBS	Gpr146	0.750427	0.0531175	0.569301	23.7778	8.33333
Old_PBS_vs_Young_PBS	Emp3	-0.550196	0.0543669	0.569301	20.5556	17.3333
Old_PBS_vs_Young_PBS	Taldo1	-0.64233	0.0561493	0.569301	8.66667	7.66667
Old_PBS_vs_Young_PBS	Sgk1	0.68912	0.0551007	0.569301	15.4444	6.44444
Old_PBS_vs_Young_PBS	Dock9	0.555313	0.0557903	0.569301	29.7778	10.6667
Old_PBS_vs_Young_PBS	Rbm5	0.605	0.0539299	0.569301	17.5556	7.11111
Old_PBS_vs_Young_PBS	Nfe2l1	-0.650509	0.0549103	0.569301	11.7778	10.7778
Old_PBS_vs_Young_PBS	Snrnp48	0.799638	0.0562143	0.569301	9.66667	3.55556
Old_PBS_vs_Young_PBS	Fos	-1.31467	0.0554237	0.569301	18.8889	29.4444
Old_PBS_vs_Young_PBS	Ifi27	-0.655913	0.0531325	0.569301	7.22222	6.55556
Old_PBS_vs_Young_PBS	Samd12	0.590554	0.0557605	0.569301	18.6667	7.66667
Old_PBS_vs_Young_PBS	Derl1	0.883982	0.0535971	0.569301	7.11111	2.22222
Old_PBS_vs_Young_PBS	H2-Q7	0.681895	0.0527391	0.569301	72.7778	24.7778
Old_PBS_vs_Young_PBS	Nbeal1	0.608944	0.0567792	0.571303	17.4444	6.66667
Old_PBS_vs_Young_PBS	Plekha1	0.885788	0.0566753	0.571303	9.77778	3.11111
Old_PBS_vs_Young_PBS	Uqcrq	-0.597594	0.0572143	0.571303	12.8889	10.5556
Old_PBS_vs_Young_PBS	Zfp871	0.829923	0.057288	0.571303	8.11111	2.55556
Old_PBS_vs_Young_PBS	Gnas	-0.433705	0.0580076	0.576716	53	39.8889
Old_PBS_vs_Young_PBS	Arpc1b	-0.521863	0.0585871	0.577555	19.5556	16.3333
Old_PBS_vs_Young_PBS	Apold1	-1.20766	0.0586169	0.577555	3.77778	5.33333
Old_PBS_vs_Young_PBS	Gngt2	-0.55066	0.0589892	0.579409	15.6667	14.2222
Old_PBS_vs_Young_PBS	Mef2a	0.469892	0.0593759	0.579715	34	14.8889
Old_PBS_vs_Young_PBS	Gtpbp2	0.824538	0.0598436	0.582537	8	2.77778
Old_PBS_vs_Young_PBS	Rasgrp3	0.654582	0.0601723	0.583994	15.5556	5.88889
Old_PBS_vs_Young_PBS	Hecw2	0.549868	0.0613579	0.584181	21.4444	8.88889
Old_PBS_vs_Young_PBS	Itpkb	0.651715	0.0611542	0.584181	19	6.77778
Old_PBS_vs_Young_PBS	Ppp1r16b	0.52141	0.0604621	0.584181	20.1111	8.33333
Old_PBS_vs_Young_PBS	Tspan7	0.388154	0.0615672	0.584181	157.889	70.1111
Old_PBS_vs_Young_PBS	Wwtr1	-0.616055	0.0614491	0.584181	10.8889	9.77778
Old_PBS_vs_Young_PBS	Krit1	0.582903	0.0617511	0.584181	22.7778	9.55556
Old_PBS_vs_Young_PBS	Crip1	-0.591231	0.061983	0.584181	55	44.6667
Old_PBS_vs_Young_PBS	Nkd1	0.667417	0.0622966	0.585444	20.5556	6.77778
Old_PBS_vs_Young_PBS	Tubb4b	0.596677	0.0628121	0.586321	19	7.22222
Old_PBS_vs_Young_PBS	Prpf4b	0.642399	0.0626285	0.586321	17	6.66667
Old_PBS_vs_Young_PBS	Hnrnpu	0.423851	0.0633662	0.58871	37.7778	15.7778
Old_PBS_vs_Young_PBS	Ralgapa2	0.687491	0.063636	0.589537	19.6667	8.22222
Old_PBS_vs_Young_PBS	Tia1	0.730535	0.0643464	0.589754	10.4444	4.22222
Old_PBS_vs_Young_PBS	Epb41l2	0.651134	0.0641703	0.589754	20.7778	7.77778
Old_PBS_vs_Young_PBS	Bace2	-0.769612	0.0643828	0.589754	5.11111	5.33333
Old_PBS_vs_Young_PBS	Ccnd3	0.771575	0.0642696	0.589754	13.5556	4.11111
Old_PBS_vs_Young_PBS	Ndufa2	-0.580341	0.0647132	0.59112	17	13.1111
Old_PBS_vs_Young_PBS	Robo4	0.725945	0.0649828	0.591925	9.77778	3.55556
Old_PBS_vs_Young_PBS	Arap2	0.647817	0.0654046	0.594107	20.3333	7.11111
Old_PBS_vs_Young_PBS	Atp6v1f	-0.601772	0.0678005	0.603255	11.1111	9.33333
Old_PBS_vs_Young_PBS	Leng8	0.774749	0.0677091	0.603255	13.3333	4.77778
Old_PBS_vs_Young_PBS	Snrnp70	0.528758	0.0677056	0.603255	19.7778	7.77778
Old_PBS_vs_Young_PBS	Rassf9	0.566985	0.0678381	0.603255	17.6667	6.44444
Old_PBS_vs_Young_PBS	Ndufb7	-0.585219	0.0675077	0.603255	13.1111	10.3333
Old_PBS_vs_Young_PBS	Mdm4	0.769687	0.0683287	0.605157	9.66667	3.11111
Old_PBS_vs_Young_PBS	Dhcr24	0.809166	0.0684769	0.605157	10.1111	3.11111
Old_PBS_vs_Young_PBS	Dnajc1	-0.711749	0.0692293	0.60562	5.88889	5.66667
Old_PBS_vs_Young_PBS	Uqcr11	-0.519526	0.0692338	0.60562	18.4444	14.5556
Old_PBS_vs_Young_PBS	Ccdc47	0.624786	0.0692721	0.60562	15	5.44444
Old_PBS_vs_Young_PBS	Ndufa8	-0.476008	0.0705149	0.606818	16.1111	12.6667
Old_PBS_vs_Young_PBS	Baiap2	0.761492	0.0706886	0.606818	12.1111	4.22222
Old_PBS_vs_Young_PBS	Srrm2	0.405294	0.0703126	0.606818	52.6667	24.6667
Old_PBS_vs_Young_PBS	Rtn4	-0.470524	0.0709363	0.607148	16	12.8889
Old_PBS_vs_Young_PBS	Itpripl2	0.536073	0.0712269	0.608039	22.2222	9.11111
Old_PBS_vs_Young_PBS	Cnot1	0.712671	0.071766	0.611041	11	4
Old_PBS_vs_Young_PBS	Dnm3	0.655097	0.0745901	0.614597	34.4444	12.4444
Old_PBS_vs_Young_PBS	Anxa5	-0.525918	0.0734378	0.614597	22	18.5556
Old_PBS_vs_Young_PBS	Kpna4	0.677072	0.0731956	0.614597	12	4.22222
Old_PBS_vs_Young_PBS	Ubn2	0.491736	0.0750112	0.614597	22.8889	9.66667
Old_PBS_vs_Young_PBS	Setd5	0.548876	0.0750509	0.614597	18.4444	7.55556
Old_PBS_vs_Young_PBS	Brk1	-0.540525	0.0758493	0.614597	12.1111	10
Old_PBS_vs_Young_PBS	Lrp6	0.541678	0.0761059	0.614597	15.8889	6.33333
Old_PBS_vs_Young_PBS	Cd24a	0.83494	0.0731214	0.614597	11.5556	3.66667
Old_PBS_vs_Young_PBS	Rbpms	0.376748	0.0735498	0.614597	33.4444	15.3333
Old_PBS_vs_Young_PBS	Nfatc3	0.947897	0.0758946	0.614597	7.44444	2.33333
Old_PBS_vs_Young_PBS	Slco2a1	0.377108	0.0754193	0.614597	94.3333	42.8889
Old_PBS_vs_Young_PBS	Zfp207	0.559248	0.0755954	0.614597	16.6667	6.22222
Old_PBS_vs_Young_PBS	Pcnx	0.602442	0.0731525	0.614597	15.3333	5.77778
Old_PBS_vs_Young_PBS	Snu13	-0.614833	0.073845	0.614597	10.7778	9.33333
Old_PBS_vs_Young_PBS	Itga5	-0.748056	0.0756085	0.614597	6.33333	6.66667
Old_PBS_vs_Young_PBS	Zfand3	0.689097	0.0733508	0.614597	9.44444	3.44444
Old_PBS_vs_Young_PBS	Myl12b	0.424989	0.0757705	0.614597	42.4444	18.1111
Old_PBS_vs_Young_PBS	Spry4	0.764477	0.0750414	0.614597	9.11111	3
Old_PBS_vs_Young_PBS	Sgms1	0.694874	0.0742158	0.614597	10	3.66667
Old_PBS_vs_Young_PBS	Fam43a	-0.915839	0.0764142	0.615276	4.55556	5.11111
Old_PBS_vs_Young_PBS	Klf7	0.453137	0.0772195	0.618246	64.2222	28.2222
Old_PBS_vs_Young_PBS	Nckap5	0.486129	0.0783229	0.618246	30.3333	12.4444
Old_PBS_vs_Young_PBS	Arpc5l	-0.78935	0.0785192	0.618246	5.22222	4.55556
Old_PBS_vs_Young_PBS	Atrx	-0.482943	0.0784756	0.618246	22.4444	17.6667
Old_PBS_vs_Young_PBS	Adgrl3	0.877079	0.0786192	0.618246	19	4.77778
Old_PBS_vs_Young_PBS	Ltbp4	-0.558957	0.0777771	0.618246	20.1111	18.5556
Old_PBS_vs_Young_PBS	Ppp1r2	-0.468787	0.0772507	0.618246	21.6667	16.3333
Old_PBS_vs_Young_PBS	Hhex	-0.753169	0.0786789	0.618246	5.33333	4.77778
Old_PBS_vs_Young_PBS	Fchsd2	0.531108	0.0790356	0.619556	17.6667	6.88889
Old_PBS_vs_Young_PBS	Igfbp4	0.559128	0.0795997	0.622481	28	11.5556
Old_PBS_vs_Young_PBS	Fmnl2	0.786846	0.0801849	0.622647	7.33333	2.77778
Old_PBS_vs_Young_PBS	Tsc22d2	0.705495	0.0799257	0.622647	8.66667	3.11111
Old_PBS_vs_Young_PBS	Slco3a1	0.557209	0.0803846	0.622647	21.2222	8.22222
Old_PBS_vs_Young_PBS	Mapk3	0.530722	0.0803595	0.622647	26.7778	10.3333
Old_PBS_vs_Young_PBS	Cltb	-0.690541	0.08095	0.623157	7.33333	6.77778
Old_PBS_vs_Young_PBS	Smarca2	0.581611	0.0810238	0.623157	19.2222	7.11111
Old_PBS_vs_Young_PBS	Adrb2	0.469269	0.0812249	0.623234	30.6667	14.4444
Old_PBS_vs_Young_PBS	Zbtb46	0.775647	0.0822556	0.624085	7.33333	2.55556
Old_PBS_vs_Young_PBS	Clec2d	0.469441	0.0818008	0.624085	59.8889	26.2222
Old_PBS_vs_Young_PBS	Akap13	0.42185	0.0816651	0.624085	33.4444	15.8889
Old_PBS_vs_Young_PBS	Esd	-0.759452	0.0820728	0.624085	7.77778	6.88889
Old_PBS_vs_Young_PBS	Clk1	0.506599	0.0826558	0.625384	24.2222	9.66667
Old_PBS_vs_Young_PBS	Paics	-0.672973	0.0830643	0.62702	6.33333	5.77778
Old_PBS_vs_Young_PBS	Tpp1	0.660273	0.0833703	0.627877	10	3.66667
Old_PBS_vs_Young_PBS	Morf4l2	-0.588735	0.0837114	0.628993	8.22222	7.11111
Old_PBS_vs_Young_PBS	Arid5a	1.08082	0.0845504	0.629495	9.66667	2.88889
Old_PBS_vs_Young_PBS	Tmem160	-0.705652	0.0845246	0.629495	5.44444	4.77778
Old_PBS_vs_Young_PBS	Zfp397	0.748528	0.084211	0.629495	8.22222	2.66667
Old_PBS_vs_Young_PBS	Hes1	0.535968	0.0851914	0.632823	20.4444	8.44444
Old_PBS_vs_Young_PBS	Sox4	-0.7184	0.0867564	0.641469	5.33333	4.88889
Old_PBS_vs_Young_PBS	Sh3pxd2a	0.852422	0.0869455	0.641469	7.55556	2.33333
Old_PBS_vs_Young_PBS	Rc3h2	-0.609164	0.0875512	0.642408	8	6.66667
Old_PBS_vs_Young_PBS	Klhl5	0.415638	0.0880577	0.642408	61.2222	25.7778
Old_PBS_vs_Young_PBS	Tmcc1	0.704621	0.0879461	0.642408	8.77778	3.22222
Old_PBS_vs_Young_PBS	Mtch1	-0.614029	0.0874942	0.642408	8.66667	7.44444
Old_PBS_vs_Young_PBS	Plcg1	0.695709	0.0891799	0.649142	9.77778	3.33333
Old_PBS_vs_Young_PBS	Syne1	0.463936	0.090016	0.651738	35.7778	14.3333
Old_PBS_vs_Young_PBS	Psmb3	-0.597203	0.0900363	0.651738	10.5556	8.22222
Old_PBS_vs_Young_PBS	Crim1	0.387124	0.0901361	0.651738	82.4444	35.7778
Old_PBS_vs_Young_PBS	Shoc2	0.702671	0.0905059	0.652964	8.44444	3.11111
Old_PBS_vs_Young_PBS	Osbpl2	0.892073	0.0912248	0.655252	8.88889	2.55556
Old_PBS_vs_Young_PBS	Actb	-0.453611	0.0910852	0.655252	252.222	215
Old_PBS_vs_Young_PBS	Rb1cc1	0.48342	0.0914631	0.655313	20.7778	8.88889
Old_PBS_vs_Young_PBS	Eif4g3	0.549473	0.0923226	0.657345	14.6667	5.77778
Old_PBS_vs_Young_PBS	Zdhhc17	0.851601	0.092122	0.657345	6.88889	2.22222
Old_PBS_vs_Young_PBS	Taf10	-0.754841	0.0929297	0.657786	5.22222	5
Old_PBS_vs_Young_PBS	Hmgb2	-0.824367	0.0926339	0.657786	6.77778	6
Old_PBS_vs_Young_PBS	Cyp1a1	0.654243	0.0929897	0.657786	18.7778	6
Old_PBS_vs_Young_PBS	Zfp292	0.568671	0.0934655	0.658296	13.7778	5.33333
Old_PBS_vs_Young_PBS	Tsn	-0.553719	0.0940165	0.660749	11.1111	9.22222
Old_PBS_vs_Young_PBS	Ywhab	-0.392993	0.0944573	0.660998	27.3333	19.4444
Old_PBS_vs_Young_PBS	Mtus1	0.516697	0.0944088	0.660998	19.8889	8
Old_PBS_vs_Young_PBS	Txn1	-0.425784	0.0947012	0.661286	37.2222	29.8889
Old_PBS_vs_Young_PBS	Supt16	-0.557917	0.0953592	0.663041	8.33333	7.11111
Old_PBS_vs_Young_PBS	Ly6c1	0.48461	0.0952899	0.663041	79.8889	38.6667
Old_PBS_vs_Young_PBS	Gja4	0.667603	0.096654	0.663126	9.66667	3.88889
Old_PBS_vs_Young_PBS	Pitpnm2	0.605575	0.0969983	0.663126	11.8889	4.66667
Old_PBS_vs_Young_PBS	Chst15	0.529994	0.0960445	0.663126	14.5556	5.66667
Old_PBS_vs_Young_PBS	Snrpf	-0.888464	0.0967508	0.663126	7.55556	6.88889
Old_PBS_vs_Young_PBS	Rbm6	0.733959	0.0960071	0.663126	10.4444	3.55556
Old_PBS_vs_Young_PBS	Cthrc1	0.615364	0.0957564	0.663126	11.6667	4.22222
Old_PBS_vs_Young_PBS	Psmb1	-0.426235	0.0968726	0.663126	16.6667	13.3333
Old_PBS_vs_Young_PBS	Zfp950	0.674531	0.0963445	0.663126	11.3333	3.88889
Old_PBS_vs_Young_PBS	Rabgap1	0.651012	0.0989213	0.664426	9.66667	3.66667
Old_PBS_vs_Young_PBS	Ints6l	0.86585	0.0990755	0.664426	8.66667	2.88889
Old_PBS_vs_Young_PBS	Ski	0.51108	0.0994296	0.664426	13.5556	5.66667
Old_PBS_vs_Young_PBS	Plac8	-0.563858	0.0990361	0.664426	16	17.3333
Old_PBS_vs_Young_PBS	Bclaf1	0.393898	0.09879	0.664426	29.6667	12.8889
Old_PBS_vs_Young_PBS	Vps36	-0.598115	0.0976841	0.664426	10.4444	10
Old_PBS_vs_Young_PBS	Spop	-0.615242	0.0987946	0.664426	6.88889	5.77778
Old_PBS_vs_Young_PBS	Nampt	0.887847	0.0981899	0.664426	6.22222	2
Old_PBS_vs_Young_PBS	Larp4	0.764531	0.0985447	0.664426	9.66667	3.33333
Old_PBS_vs_Young_PBS	Cox7a2l	-0.504351	0.0992549	0.664426	17.6667	14.2222
Old_PBS_vs_Young_PBS	Rbm25	0.488621	0.100249	0.668531	28.4444	11.5556
Old_PBS_vs_Young_PBS	Dynlrb1	-0.585335	0.102262	0.673688	7.66667	6.66667
Old_PBS_vs_Young_PBS	Pkig	0.736856	0.101967	0.673688	7.55556	2.88889
Old_PBS_vs_Young_PBS	Ggh	-0.712905	0.101728	0.673688	6.55556	5.66667
Old_PBS_vs_Young_PBS	Sem1	-0.530328	0.102169	0.673688	26.4444	22.2222
Old_PBS_vs_Young_PBS	Golga4	-0.73299	0.102695	0.673823	7.66667	7.22222
Old_PBS_vs_Young_PBS	Angel2	0.710373	0.105587	0.677224	7.88889	2.77778
Old_PBS_vs_Young_PBS	Mtch2	0.739257	0.103987	0.677224	7.44444	2.66667
Old_PBS_vs_Young_PBS	Ostc	-0.621634	0.105705	0.677224	7.22222	5.66667
Old_PBS_vs_Young_PBS	Ube2d3	0.391503	0.105666	0.677224	38.6667	17.4444
Old_PBS_vs_Young_PBS	Far1	0.66162	0.105483	0.677224	9.11111	3.55556
Old_PBS_vs_Young_PBS	Ccnd1	0.675083	0.105488	0.677224	21.7778	7.77778
Old_PBS_vs_Young_PBS	Cdk17	0.692004	0.104124	0.677224	8.66667	3.44444
Old_PBS_vs_Young_PBS	Cpsf6	0.556709	0.103465	0.677224	13.3333	5.11111
Old_PBS_vs_Young_PBS	Xbp1	0.426991	0.105321	0.677224	23.4444	10.6667
Old_PBS_vs_Young_PBS	Kif13a	0.700768	0.105706	0.677224	7.66667	2.88889
Old_PBS_vs_Young_PBS	Card19	-0.727608	0.104813	0.677224	5.44444	4.55556
Old_PBS_vs_Young_PBS	Hspa5	0.450339	0.106506	0.679683	44.2222	20.1111
Old_PBS_vs_Young_PBS	Lrg1	0.60319	0.106507	0.679683	38.5556	16.5556
Old_PBS_vs_Young_PBS	Atxn2	0.762764	0.106755	0.679937	7.66667	2.44444
Old_PBS_vs_Young_PBS	Rbfox2	0.765761	0.107186	0.68096	8	3
Old_PBS_vs_Young_PBS	Ginm1	-0.644942	0.107866	0.681691	6.55556	5.77778
Old_PBS_vs_Young_PBS	Enpp4	0.617843	0.108748	0.685935	10.3333	4
Old_PBS_vs_Young_PBS	Cavin3	-0.526529	0.10909	0.68676	12.8889	10.7778
Old_PBS_vs_Young_PBS	Rtp4	0.686547	0.109531	0.688207	8.22222	3
Old_PBS_vs_Young_PBS	Prkd2	0.649357	0.110802	0.692195	13.7778	4.88889
Old_PBS_vs_Young_PBS	Pgp	0.899755	0.110779	0.692195	6.11111	2
Old_PBS_vs_Young_PBS	St8sia4	0.737048	0.111091	0.692672	8.22222	3
Old_PBS_vs_Young_PBS	Psmc3	-0.622514	0.111342	0.692911	6.66667	6
Old_PBS_vs_Young_PBS	Arl6ip1	0.431921	0.112072	0.69613	22.8889	10.4444
Old_PBS_vs_Young_PBS	Mxd4	0.512102	0.1128	0.699314	25.4444	10.1111
Old_PBS_vs_Young_PBS	Tagln2	-0.345208	0.117019	0.699335	39	28.5556
Old_PBS_vs_Young_PBS	Sh3bgrl	-0.495193	0.114796	0.699335	10.3333	8.77778
Old_PBS_vs_Young_PBS	Mier1	0.491593	0.113471	0.699335	20.2222	8.33333
Old_PBS_vs_Young_PBS	Iscu	-0.54614	0.115374	0.699335	8.66667	7.33333
Old_PBS_vs_Young_PBS	Cul1	0.610655	0.114248	0.699335	10	4
Old_PBS_vs_Young_PBS	Insr	0.449903	0.115883	0.699335	19.8889	8.44444
Old_PBS_vs_Young_PBS	Cbfa2t3	0.426959	0.11533	0.699335	32.1111	14.3333
Old_PBS_vs_Young_PBS	Itgb1	-0.282681	0.115315	0.699335	58.8889	44.3333
Old_PBS_vs_Young_PBS	Plscr2	0.493301	0.117085	0.699335	15.1111	6.33333
Old_PBS_vs_Young_PBS	Tcn2	0.458516	0.113278	0.699335	21.8889	9.55556
Old_PBS_vs_Young_PBS	Uqcrb	-0.539742	0.114514	0.699335	22.7778	17.7778
Old_PBS_vs_Young_PBS	Rin3	0.733109	0.116198	0.699335	8.77778	3
Old_PBS_vs_Young_PBS	St3gal6	0.52168	0.115971	0.699335	15.8889	6.55556
Old_PBS_vs_Young_PBS	Sorbs1	0.490484	0.117218	0.699335	17.6667	7.33333
Old_PBS_vs_Young_PBS	Smndc1	-0.824138	0.114319	0.699335	5.55556	4.55556
Old_PBS_vs_Young_PBS	M6pr	0.632568	0.118279	0.702564	8.55556	3.22222
Old_PBS_vs_Young_PBS	Dbi	-0.495914	0.119002	0.703977	14.5556	11
Old_PBS_vs_Young_PBS	Ppp3ca	-0.403725	0.121465	0.703977	22.6667	18.3333
Old_PBS_vs_Young_PBS	Ago3	0.795555	0.12152	0.703977	7.22222	2.33333
Old_PBS_vs_Young_PBS	Psmc2	-0.747308	0.121057	0.703977	6.44444	4.77778
Old_PBS_vs_Young_PBS	Serbp1	-0.406595	0.119849	0.703977	25.7778	18.2222
Old_PBS_vs_Young_PBS	Cebpg	0.538049	0.11919	0.703977	12.8889	5.11111
Old_PBS_vs_Young_PBS	Fzd4	0.362936	0.119022	0.703977	43.4444	20.8889
Old_PBS_vs_Young_PBS	Slc25a4	-0.494163	0.120801	0.703977	13.5556	11.7778
Old_PBS_vs_Young_PBS	Ptprg	0.432297	0.121538	0.703977	30.7778	12.5556
Old_PBS_vs_Young_PBS	Rnf213	0.528649	0.119634	0.703977	14.6667	5.77778
Old_PBS_vs_Young_PBS	Kif2a	0.666931	0.119551	0.703977	8.77778	3.44444
Old_PBS_vs_Young_PBS	Eif3h	-0.446986	0.12159	0.703977	11.6667	9.33333
Old_PBS_vs_Young_PBS	Fstl1	-0.450795	0.121755	0.703977	17.5556	14
Old_PBS_vs_Young_PBS	Dgkz	-0.618203	0.125698	0.707306	6.44444	5.77778
Old_PBS_vs_Young_PBS	Ndufb5	-0.562459	0.123203	0.707306	10.5556	7.88889
Old_PBS_vs_Young_PBS	Plekho1	0.566652	0.124688	0.707306	15.3333	6.55556
Old_PBS_vs_Young_PBS	Erp44	-0.623006	0.12634	0.707306	5.77778	5.55556
Old_PBS_vs_Young_PBS	Tinagl1	0.318845	0.126052	0.707306	42.8889	20.3333
Old_PBS_vs_Young_PBS	Sri	-0.509118	0.126808	0.707306	9.77778	8.11111
Old_PBS_vs_Young_PBS	Cd9	-0.285636	0.122873	0.707306	110.333	84
Old_PBS_vs_Young_PBS	Fxyd5	-0.493437	0.124244	0.707306	22.2222	19.1111
Old_PBS_vs_Young_PBS	Cox4i1	-0.296626	0.124819	0.707306	45.3333	33
Old_PBS_vs_Young_PBS	Clu	-0.481754	0.123712	0.707306	14	12
Old_PBS_vs_Young_PBS	Arl4a	-0.549929	0.126997	0.707306	10.3333	10.1111
Old_PBS_vs_Young_PBS	Acvrl1	0.37693	0.123618	0.707306	82.2222	36.2222
Old_PBS_vs_Young_PBS	Atp6v1a	0.660274	0.12598	0.707306	8.22222	3
Old_PBS_vs_Young_PBS	Psmb9	0.497678	0.127102	0.707306	17.8889	7.11111
Old_PBS_vs_Young_PBS	Rock1	-0.445762	0.123577	0.707306	15.4444	12.8889
Old_PBS_vs_Young_PBS	Nr3c1	0.429608	0.126027	0.707306	25.8889	11.6667
Old_PBS_vs_Young_PBS	Atp8b1	-0.632642	0.125445	0.707306	5.77778	5.66667
Old_PBS_vs_Young_PBS	Plcb1	0.748853	0.128439	0.708773	14.3333	6
Old_PBS_vs_Young_PBS	Atp5e	-0.54884	0.128811	0.708773	28.4444	23.7778
Old_PBS_vs_Young_PBS	Tial1	0.721992	0.128888	0.708773	7.44444	2.55556
Old_PBS_vs_Young_PBS	Fam160b1	0.713055	0.12858	0.708773	7.44444	2.77778
Old_PBS_vs_Young_PBS	Eng	0.509307	0.130203	0.710321	102.222	41
Old_PBS_vs_Young_PBS	She	0.582136	0.130365	0.710321	16.7778	6.66667
Old_PBS_vs_Young_PBS	Zfyve9	0.761675	0.129523	0.710321	6	2.11111
Old_PBS_vs_Young_PBS	Col4a1	-0.412845	0.129872	0.710321	33.8889	25.5556
Old_PBS_vs_Young_PBS	Tap1	0.7045	0.130489	0.710321	11.2222	4.44444
Old_PBS_vs_Young_PBS	Cript	-0.628221	0.130694	0.710321	5.44444	4.77778
Old_PBS_vs_Young_PBS	Rela	0.742141	0.130006	0.710321	7.77778	2.88889
Old_PBS_vs_Young_PBS	Phc3	0.591667	0.132245	0.714425	9.88889	3.66667
Old_PBS_vs_Young_PBS	Amn1	0.696798	0.132763	0.714425	8.44444	3.33333
Old_PBS_vs_Young_PBS	Zmynd11	0.449394	0.132587	0.714425	17.7778	7.33333
Old_PBS_vs_Young_PBS	Tmco1	0.415751	0.134198	0.715065	20.6667	8.77778
Old_PBS_vs_Young_PBS	Edf1	-0.442219	0.13378	0.715065	16.3333	12.4444
Old_PBS_vs_Young_PBS	Ephb4	0.583824	0.133933	0.715065	30	12.8889
Old_PBS_vs_Young_PBS	Aak1	0.665392	0.133492	0.715065	7.66667	2.77778
Old_PBS_vs_Young_PBS	Tpt1	-0.285492	0.133446	0.715065	246.444	188.222
Old_PBS_vs_Young_PBS	Psmd12	-0.552478	0.134074	0.715065	7.44444	6.88889
Old_PBS_vs_Young_PBS	Arhgef2	0.470493	0.135277	0.717299	14.8889	6
Old_PBS_vs_Young_PBS	Vcl	0.523279	0.135011	0.717299	25.7778	12.2222
Old_PBS_vs_Young_PBS	Cdc42ep2	0.68868	0.13512	0.717299	8.11111	3.44444
Old_PBS_vs_Young_PBS	Smc6	-0.488713	0.13585	0.719165	9.33333	7.66667
Old_PBS_vs_Young_PBS	Crtc3	0.655924	0.136895	0.721223	7.44444	2.77778
Old_PBS_vs_Young_PBS	H2-K1	0.401055	0.136605	0.721223	272.444	110.667
Old_PBS_vs_Young_PBS	Uqcc3	-0.602166	0.136902	0.721223	5.44444	4.66667
Old_PBS_vs_Young_PBS	Macf1	0.332152	0.137346	0.722396	81.4444	38.8889
Old_PBS_vs_Young_PBS	Taz	0.702574	0.137645	0.722748	6.55556	2.55556
Old_PBS_vs_Young_PBS	Tbx3	0.442484	0.137856	0.722748	19.3333	8.22222
Old_PBS_vs_Young_PBS	Med13l	0.564672	0.13882	0.726634	10.7778	4.55556
Old_PBS_vs_Young_PBS	Slc6a6	0.827422	0.139479	0.727845	11	3.55556
Old_PBS_vs_Young_PBS	Rp9	-0.584076	0.139498	0.727845	6.77778	5.88889
Old_PBS_vs_Young_PBS	Tmem204	0.527888	0.139739	0.727939	11.4444	4.44444
Old_PBS_vs_Young_PBS	Herpud1	0.535183	0.140096	0.728634	10.5556	4.11111
Old_PBS_vs_Young_PBS	Cd151	-0.42305	0.140507	0.729607	12.2222	9.55556
Old_PBS_vs_Young_PBS	Ankrd50	-0.539175	0.141182	0.729627	8.11111	6.88889
Old_PBS_vs_Young_PBS	Arhgap20	-0.455433	0.140937	0.729627	16.2222	13
Old_PBS_vs_Young_PBS	Elob	-0.40832	0.141047	0.729627	30.4444	22.2222
Old_PBS_vs_Young_PBS	Il17rd	0.570262	0.141573	0.730491	10.4444	4.22222
Old_PBS_vs_Young_PBS	Tecpr1	0.544983	0.142411	0.730765	15.2222	6
Old_PBS_vs_Young_PBS	Chd9	0.807998	0.142252	0.730765	9.11111	3.33333
Old_PBS_vs_Young_PBS	Tmed10	0.351735	0.142523	0.730765	27.2222	12.4444
Old_PBS_vs_Young_PBS	Mllt10	0.561284	0.144272	0.732822	10	4.11111
Old_PBS_vs_Young_PBS	Fip1l1	-0.583663	0.143999	0.732822	7.44444	5.66667
Old_PBS_vs_Young_PBS	Foxf1	0.315853	0.144066	0.732822	65.1111	29.2222
Old_PBS_vs_Young_PBS	Flii	0.705533	0.144077	0.732822	7.44444	2.77778
Old_PBS_vs_Young_PBS	Itga1	0.338648	0.144153	0.732822	133.444	63.1111
Old_PBS_vs_Young_PBS	Hadha	0.643884	0.144801	0.733224	7.66667	3
Old_PBS_vs_Young_PBS	Nfix	0.424582	0.144689	0.733224	22.6667	10.7778
Old_PBS_vs_Young_PBS	AU020206	0.481189	0.146462	0.739755	14.8889	6.33333
Old_PBS_vs_Young_PBS	Zmat2	0.621459	0.146545	0.739755	8.22222	3.11111
Old_PBS_vs_Young_PBS	Mid2	0.646222	0.147523	0.740492	9.55556	3.44444
Old_PBS_vs_Young_PBS	Cxcl12	0.597961	0.147599	0.740492	33.6667	10.8889
Old_PBS_vs_Young_PBS	Oat	-0.606911	0.14745	0.740492	7	6.22222
Old_PBS_vs_Young_PBS	Blmh	-0.580884	0.147476	0.740492	5.33333	4.44444
Old_PBS_vs_Young_PBS	Nptn	0.566744	0.147913	0.740929	10.4444	4.22222
Old_PBS_vs_Young_PBS	Srp9	-0.478866	0.148209	0.741274	9.44444	7.66667
Old_PBS_vs_Young_PBS	Rapgef5	0.286651	0.14847	0.741438	39.4444	18.5556
Old_PBS_vs_Young_PBS	Casc4	0.567805	0.149636	0.741587	8.66667	3.33333
Old_PBS_vs_Young_PBS	Shroom4	0.674878	0.148853	0.741587	6.55556	2.44444
Old_PBS_vs_Young_PBS	Cish	0.576471	0.149423	0.741587	9.66667	3.88889
Old_PBS_vs_Young_PBS	Slc3a2	0.290181	0.149262	0.741587	63.1111	29.2222
Old_PBS_vs_Young_PBS	Uhrf2	0.470994	0.149412	0.741587	12.6667	5.55556
Old_PBS_vs_Young_PBS	Rab11a	-0.299828	0.150532	0.742641	27.1111	19.3333
Old_PBS_vs_Young_PBS	Zbtb4	0.400401	0.150338	0.742641	24.7778	10.6667
Old_PBS_vs_Young_PBS	Atf7	0.595292	0.150488	0.742641	9.33333	3.88889
Old_PBS_vs_Young_PBS	Afap1l1	0.438792	0.151069	0.744163	22.2222	9
Old_PBS_vs_Young_PBS	Emc7	0.488286	0.155409	0.749971	17	7.66667
Old_PBS_vs_Young_PBS	Tal1	0.627308	0.153887	0.749971	7.11111	2.66667
Old_PBS_vs_Young_PBS	Kif1b	0.484608	0.155468	0.749971	15.8889	6.55556
Old_PBS_vs_Young_PBS	Srp72	0.697748	0.152575	0.749971	7.22222	2.88889
Old_PBS_vs_Young_PBS	Samd9l	0.575424	0.153061	0.749971	10.4444	3.88889
Old_PBS_vs_Young_PBS	Mgst1	-0.538956	0.153349	0.749971	8.77778	7.66667
Old_PBS_vs_Young_PBS	Serinc1	0.407715	0.152841	0.749971	30.3333	13.2222
Old_PBS_vs_Young_PBS	Eif4ebp2	0.534388	0.154138	0.749971	11.3333	4.77778
Old_PBS_vs_Young_PBS	Lyz2	-0.690346	0.153679	0.749971	5.77778	5.55556
Old_PBS_vs_Young_PBS	Psme2	-0.482753	0.155222	0.749971	11.6667	9.44444
Old_PBS_vs_Young_PBS	Anks1	0.686926	0.15369	0.749971	6.77778	2.33333
Old_PBS_vs_Young_PBS	Zfp945	0.554769	0.155816	0.750539	9.88889	3.88889
Old_PBS_vs_Young_PBS	Tet2	0.611967	0.156695	0.753663	7	2.77778
Old_PBS_vs_Young_PBS	Hmgb1	-0.523071	0.157406	0.755967	22	16
Old_PBS_vs_Young_PBS	Bcl9l	0.595541	0.158001	0.757709	9.55556	4.11111
Old_PBS_vs_Young_PBS	Adamts10	0.630098	0.158413	0.75857	12.1111	4.44444
Old_PBS_vs_Young_PBS	AW112010	0.743566	0.158659	0.758633	6.77778	2.11111
Old_PBS_vs_Young_PBS	March7	0.456226	0.159705	0.760543	14.6667	5.88889
Old_PBS_vs_Young_PBS	Pik3ca	0.641428	0.160218	0.760543	10.8889	3.77778
Old_PBS_vs_Young_PBS	Nfia	-0.412315	0.160478	0.760543	16	12.2222
Old_PBS_vs_Young_PBS	Ucp2	0.55086	0.160001	0.760543	15.4444	5.77778
Old_PBS_vs_Young_PBS	Psmd6	-0.581826	0.159719	0.760543	6.11111	5.44444
Old_PBS_vs_Young_PBS	Zfp503	0.412079	0.160691	0.760543	27.5556	10.5556
Old_PBS_vs_Young_PBS	Tpm4	-0.366137	0.161066	0.761214	19.6667	14.2222
Old_PBS_vs_Young_PBS	Cavin2	-0.306556	0.165338	0.761582	192.111	127.778
Old_PBS_vs_Young_PBS	Hjurp	0.657309	0.165963	0.761582	8.66667	3.22222
Old_PBS_vs_Young_PBS	Nav1	0.408942	0.164514	0.761582	20.7778	9
Old_PBS_vs_Young_PBS	Cnih4	-0.58356	0.167385	0.761582	7.77778	6.77778
Old_PBS_vs_Young_PBS	Hsd17b12	0.608335	0.164804	0.761582	8.11111	3.33333
Old_PBS_vs_Young_PBS	Srsf11	0.383691	0.164499	0.761582	20.1111	8.77778
Old_PBS_vs_Young_PBS	Pnisr	0.325244	0.166814	0.761582	33	15.1111
Old_PBS_vs_Young_PBS	Limch1	-0.57661	0.164202	0.761582	8.44444	6.55556
Old_PBS_vs_Young_PBS	Gtf2i	0.675874	0.163715	0.761582	10	3.88889
Old_PBS_vs_Young_PBS	Lsm8	-0.658658	0.164953	0.761582	5.11111	4.33333
Old_PBS_vs_Young_PBS	Fam103a1	0.630532	0.167198	0.761582	7.55556	3.11111
Old_PBS_vs_Young_PBS	Mettl9	-0.585899	0.16745	0.761582	5.33333	4.44444
Old_PBS_vs_Young_PBS	Srgn	0.213455	0.165812	0.761582	137.111	72.1111
Old_PBS_vs_Young_PBS	Gpx4	-0.373165	0.164656	0.761582	19.1111	14.5556
Old_PBS_vs_Young_PBS	Specc1	0.428211	0.163532	0.761582	19.7778	8.44444
Old_PBS_vs_Young_PBS	Abi3	0.511257	0.162619	0.761582	11.4444	4.66667
Old_PBS_vs_Young_PBS	Smurf2	0.471147	0.166548	0.761582	14.2222	5.55556
Old_PBS_vs_Young_PBS	Txndc5	0.704944	0.166405	0.761582	5.77778	2.22222
Old_PBS_vs_Young_PBS	Sypl	0.343894	0.164662	0.761582	36.1111	15.5556
Old_PBS_vs_Young_PBS	Strn3	0.382857	0.16495	0.761582	19	9
Old_PBS_vs_Young_PBS	Pdgfb	0.502689	0.165806	0.761582	18	6.44444
Old_PBS_vs_Young_PBS	Mbd1	-0.797741	0.167219	0.761582	6.55556	6.66667
Old_PBS_vs_Young_PBS	Ahnak	-0.345407	0.162963	0.761582	45.5556	32.7778
Old_PBS_vs_Young_PBS	Tm9sf3	0.386892	0.164085	0.761582	17.3333	7.88889
Old_PBS_vs_Young_PBS	Mysm1	0.571	0.167993	0.762297	10.2222	3.77778
Old_PBS_vs_Young_PBS	Nisch	0.390468	0.16901	0.762297	26.3333	11.4444
Old_PBS_vs_Young_PBS	Kmt2a	0.402444	0.168219	0.762297	19	8.33333
Old_PBS_vs_Young_PBS	Ubb	-0.324427	0.168481	0.762297	81.8889	63.5556
Old_PBS_vs_Young_PBS	Scn7a	-0.620465	0.170855	0.765329	15.6667	15
Old_PBS_vs_Young_PBS	Stard9	0.46419	0.17077	0.765329	13.7778	5.88889
Old_PBS_vs_Young_PBS	Samd5	-0.31242	0.170619	0.765329	54.6667	37.7778
Old_PBS_vs_Young_PBS	Amigo2	0.43442	0.170574	0.765329	35.2222	15.4444
Old_PBS_vs_Young_PBS	Nrp2	-0.493475	0.172104	0.765695	13.5556	11
Old_PBS_vs_Young_PBS	Ccm2l	0.5469	0.172011	0.765695	11	4.66667
Old_PBS_vs_Young_PBS	Vbp1	0.665798	0.17162	0.765695	5.77778	2.33333
Old_PBS_vs_Young_PBS	Polr2m	-0.577204	0.172027	0.765695	5.33333	4.44444
Old_PBS_vs_Young_PBS	Ephx1	0.552373	0.172589	0.765732	9.55556	4.33333
Old_PBS_vs_Young_PBS	Brd2	-0.509788	0.17312	0.766003	10.3333	8.77778
Old_PBS_vs_Young_PBS	Rack1	-0.353751	0.173473	0.766234	52.2222	36.1111
Old_PBS_vs_Young_PBS	Tspo	-0.416074	0.173642	0.766234	34.4444	26.5556
Old_PBS_vs_Young_PBS	Phf3	0.54423	0.174818	0.767515	12.3333	4.77778
Old_PBS_vs_Young_PBS	Serinc3	0.285227	0.174672	0.767515	66.6667	31.1111
Old_PBS_vs_Young_PBS	Ly6a	0.230047	0.174874	0.767515	293.778	144.111
Old_PBS_vs_Young_PBS	Cacybp	0.625356	0.175266	0.7682	11.5556	5.11111
Old_PBS_vs_Young_PBS	Fam3c	-0.585019	0.175509	0.768235	6	4.55556
Old_PBS_vs_Young_PBS	Rasal2	0.469195	0.176547	0.768653	13.1111	5.66667
Old_PBS_vs_Young_PBS	Serf2	-0.319148	0.17646	0.768653	55.1111	38.4444
Old_PBS_vs_Young_PBS	Ndufb3	-0.414947	0.18053	0.772909	10.4444	7.88889
Old_PBS_vs_Young_PBS	Actl6a	0.717143	0.178655	0.772909	6.22222	2.44444
Old_PBS_vs_Young_PBS	Rap1a	0.332911	0.182265	0.772909	25.1111	11.8889
Old_PBS_vs_Young_PBS	Pnrc1	-0.473399	0.180758	0.772909	13.1111	11.8889
Old_PBS_vs_Young_PBS	Sh3bgrl3	-0.354014	0.181363	0.772909	26.2222	18.7778
Old_PBS_vs_Young_PBS	Tomm7	-0.552986	0.182168	0.772909	17.8889	14.5556
Old_PBS_vs_Young_PBS	Cox6a1	-0.339779	0.179013	0.772909	17.5556	12.4444
Old_PBS_vs_Young_PBS	Chmp3	-0.589154	0.179956	0.772909	6.11111	5.77778
Old_PBS_vs_Young_PBS	Cyp26b1	1.16099	0.178051	0.772909	25.7778	8
Old_PBS_vs_Young_PBS	Mustn1	-0.474554	0.177931	0.772909	8.66667	6.44444
Old_PBS_vs_Young_PBS	Bnip3l	0.398293	0.179621	0.772909	19.1111	9.33333
Old_PBS_vs_Young_PBS	Tmod2	0.513464	0.179562	0.772909	10	4.11111
Old_PBS_vs_Young_PBS	Arf1	-0.384765	0.180974	0.772909	22.4444	15.7778
Old_PBS_vs_Young_PBS	Serpinb6b	-0.463058	0.181793	0.772909	16.5556	13.2222
Old_PBS_vs_Young_PBS	Psma6	-0.407045	0.181179	0.772909	10.5556	7.77778
Old_PBS_vs_Young_PBS	Fth1	-0.455294	0.181783	0.772909	94.5556	80.3333
Old_PBS_vs_Young_PBS	Cobll1	0.660377	0.183105	0.773357	5.66667	2.22222
Old_PBS_vs_Young_PBS	St6galnac3	0.56643	0.18332	0.773357	8.33333	3.44444
Old_PBS_vs_Young_PBS	Myo1c	0.456023	0.182622	0.773357	12.2222	5.55556
Old_PBS_vs_Young_PBS	Gbp2	0.50032	0.183827	0.774495	23.1111	9.44444
Old_PBS_vs_Young_PBS	Cdk12	0.468082	0.184274	0.775031	12.3333	5
Old_PBS_vs_Young_PBS	Myof	-0.391482	0.184429	0.775031	11.8889	9.33333
Old_PBS_vs_Young_PBS	Fam168b	0.637955	0.190428	0.776642	6.44444	2.55556
Old_PBS_vs_Young_PBS	Tmcc2	0.535371	0.193144	0.776642	13.1111	5.66667
Old_PBS_vs_Young_PBS	Adipor1	-0.479596	0.205539	0.776642	8.77778	6.88889
Old_PBS_vs_Young_PBS	Fmo2	-0.413637	0.200012	0.776642	33.5556	28.1111
Old_PBS_vs_Young_PBS	Selp	-0.658456	0.192049	0.776642	9	10
Old_PBS_vs_Young_PBS	Atf3	-1.06972	0.19141	0.776642	7.11111	9.77778
Old_PBS_vs_Young_PBS	Nenf	-0.479754	0.200792	0.776642	11.2222	9.33333
Old_PBS_vs_Young_PBS	Traf5	0.668934	0.203238	0.776642	6.11111	2
Old_PBS_vs_Young_PBS	Atp5g3	-0.414812	0.19057	0.776642	10.4444	8.22222
Old_PBS_vs_Young_PBS	Hnrnpa3	0.316694	0.208548	0.776642	25.6667	12.1111
Old_PBS_vs_Young_PBS	Ssrp1	-0.6019	0.194951	0.776642	7.55556	5.44444
Old_PBS_vs_Young_PBS	Xrn2	0.518822	0.208222	0.776642	8.44444	3.44444
Old_PBS_vs_Young_PBS	Chd6	0.557655	0.206431	0.776642	9.33333	4
Old_PBS_vs_Young_PBS	Ndufb11	-0.366234	0.194671	0.776642	17.5556	13.6667
Old_PBS_vs_Young_PBS	Stard8	0.594742	0.18681	0.776642	13.6667	5.44444
Old_PBS_vs_Young_PBS	Efnb1	0.362754	0.199772	0.776642	36.7778	16.5556
Old_PBS_vs_Young_PBS	Nbea	0.613477	0.204854	0.776642	7.88889	3.44444
Old_PBS_vs_Young_PBS	Hdgf	0.471824	0.205904	0.776642	11.5556	4.66667
Old_PBS_vs_Young_PBS	Lmna	-0.493542	0.20216	0.776642	7.77778	6.66667
Old_PBS_vs_Young_PBS	Ube2q1	-0.54766	0.205399	0.776642	5.33333	4.22222
Old_PBS_vs_Young_PBS	Gbp7	0.503178	0.190408	0.776642	26.1111	10.6667
Old_PBS_vs_Young_PBS	Bag1	-0.539037	0.200918	0.776642	5.55556	5.11111
Old_PBS_vs_Young_PBS	Plpp3	-0.384214	0.189081	0.776642	18.2222	14.2222
Old_PBS_vs_Young_PBS	Tmem59	0.335003	0.204711	0.776642	33.6667	17.6667
Old_PBS_vs_Young_PBS	Rsrp1	-0.270468	0.190014	0.776642	31.5556	22.2222
Old_PBS_vs_Young_PBS	Spen	0.609765	0.196031	0.776642	6.55556	2.66667
Old_PBS_vs_Young_PBS	Cdk14	0.348091	0.193119	0.776642	30.1111	12.8889
Old_PBS_vs_Young_PBS	Hadhb	-0.490857	0.20824	0.776642	7.22222	6
Old_PBS_vs_Young_PBS	Slc30a9	0.65687	0.21101	0.776642	5.55556	2.44444
Old_PBS_vs_Young_PBS	Srsf9	-0.488661	0.207008	0.776642	5.88889	4.77778
Old_PBS_vs_Young_PBS	Ubl3	0.332946	0.199284	0.776642	21.6667	9.88889
Old_PBS_vs_Young_PBS	Tspan12	0.481503	0.197581	0.776642	9.77778	4
Old_PBS_vs_Young_PBS	Podxl	0.353153	0.205786	0.776642	88.7778	38.4444
Old_PBS_vs_Young_PBS	Abcg2	-0.45837	0.1866	0.776642	9.44444	7.22222
Old_PBS_vs_Young_PBS	Snrnp27	0.636648	0.202917	0.776642	6.44444	2.22222
Old_PBS_vs_Young_PBS	Ybx3	-0.356563	0.209302	0.776642	20	15.1111
Old_PBS_vs_Young_PBS	Ergic2	0.536501	0.199963	0.776642	7.88889	3.11111
Old_PBS_vs_Young_PBS	Ceacam1	0.496468	0.200993	0.776642	9.44444	4.11111
Old_PBS_vs_Young_PBS	Capns1	-0.393305	0.208862	0.776642	14.3333	10.7778
Old_PBS_vs_Young_PBS	Uba2	0.515678	0.201524	0.776642	7.77778	3.22222
Old_PBS_vs_Young_PBS	Selenos	0.482436	0.202334	0.776642	12	4.66667
Old_PBS_vs_Young_PBS	Dennd5a	0.482206	0.18893	0.776642	11.7778	4.88889
Old_PBS_vs_Young_PBS	Ifitm3	0.230467	0.197145	0.776642	295	155.778
Old_PBS_vs_Young_PBS	Snx3	-0.315823	0.189726	0.776642	21.8889	16.3333
Old_PBS_vs_Young_PBS	Vsir	0.432313	0.198806	0.776642	19.5556	8.88889
Old_PBS_vs_Young_PBS	Slc25a3	-0.264033	0.208332	0.776642	25.2222	17.8889
Old_PBS_vs_Young_PBS	Ndufa12	-0.488116	0.205339	0.776642	8.11111	6.44444
Old_PBS_vs_Young_PBS	Mmp15	0.723904	0.189276	0.776642	7.77778	2.77778
Old_PBS_vs_Young_PBS	Pxk	0.575441	0.20089	0.776642	7.88889	2.88889
Old_PBS_vs_Young_PBS	Dgkh	0.423603	0.207237	0.776642	16.4444	6.77778
Old_PBS_vs_Young_PBS	Tm9sf2	0.457812	0.203564	0.776642	16.6667	7.33333
Old_PBS_vs_Young_PBS	St3gal4	0.564408	0.201132	0.776642	7.77778	3
Old_PBS_vs_Young_PBS	Anp32a	-0.298408	0.200269	0.776642	25.2222	17.1111
Old_PBS_vs_Young_PBS	Cox7a2	-0.345896	0.208734	0.776642	26.5556	19.4444
Old_PBS_vs_Young_PBS	Sema3f	0.367749	0.195556	0.776642	30.6667	14.6667
Old_PBS_vs_Young_PBS	Tma7	-0.400595	0.192679	0.776642	14.8889	10.6667
Old_PBS_vs_Young_PBS	Ccdc12	0.419267	0.192419	0.776642	13.8889	6.11111
Old_PBS_vs_Young_PBS	Ccrl2	0.541327	0.209909	0.776642	10.6667	3.88889
Old_PBS_vs_Young_PBS	Cmtm8	0.574674	0.204027	0.776642	6.55556	2.55556
Old_PBS_vs_Young_PBS	Xpo1	0.583918	0.199536	0.776642	6.77778	2.44444
Old_PBS_vs_Young_PBS	Npm1	-0.428257	0.197597	0.776642	24	17.7778
Old_PBS_vs_Young_PBS	Pttg1	-0.480484	0.189415	0.776642	6.88889	5.55556
Old_PBS_vs_Young_PBS	Slu7	0.601137	0.19062	0.776642	6.55556	2.66667
Old_PBS_vs_Young_PBS	Hspa4	0.509143	0.195122	0.776642	9.33333	3.77778
Old_PBS_vs_Young_PBS	Hint1	-0.386329	0.185949	0.776642	21.1111	16
Old_PBS_vs_Young_PBS	Cpd	0.374706	0.207836	0.776642	32.5556	15.8889
Old_PBS_vs_Young_PBS	Supt4a	-0.520558	0.201253	0.776642	5.88889	5.11111
Old_PBS_vs_Young_PBS	Gna13	0.450352	0.202781	0.776642	13.5556	5.55556
Old_PBS_vs_Young_PBS	H3f3b	-0.31688	0.187818	0.776642	85.3333	64.2222
Old_PBS_vs_Young_PBS	Wbp2	0.591966	0.190819	0.776642	7.88889	3
Old_PBS_vs_Young_PBS	Net1	-0.562438	0.199109	0.776642	6	4.88889
Old_PBS_vs_Young_PBS	Bicd2	0.532822	0.185472	0.776642	14.7778	5.44444
Old_PBS_vs_Young_PBS	Higd2a	-0.437557	0.195512	0.776642	8.44444	7.11111
Old_PBS_vs_Young_PBS	H2afy	0.407184	0.197435	0.776642	13.7778	5.88889
Old_PBS_vs_Young_PBS	Nsa2	-0.456691	0.193213	0.776642	8.66667	6.88889
Old_PBS_vs_Young_PBS	Mast4	-0.474799	0.208665	0.776642	8.33333	6.55556
Old_PBS_vs_Young_PBS	Laptm4a	-0.208137	0.199645	0.776642	53.4444	35.7778
Old_PBS_vs_Young_PBS	Pnpla8	0.56074	0.204773	0.776642	8.55556	3.55556
Old_PBS_vs_Young_PBS	Trappc6b	-0.476473	0.201805	0.776642	7.88889	6.66667
Old_PBS_vs_Young_PBS	Foxn3	-0.362038	0.190636	0.776642	16.6667	11.8889
Old_PBS_vs_Young_PBS	Cdc42ep1	0.588853	0.196408	0.776642	9.66667	3.55556
Old_PBS_vs_Young_PBS	Smdt1	-0.352111	0.205898	0.776642	17.4444	12.7778
Old_PBS_vs_Young_PBS	Tmbim6	0.242349	0.188282	0.776642	55.3333	27.4444
Old_PBS_vs_Young_PBS	Glyr1	0.600122	0.193493	0.776642	9.55556	3.22222
Old_PBS_vs_Young_PBS	Parp14	0.529972	0.190389	0.776642	16.2222	6.11111
Old_PBS_vs_Young_PBS	Tulp4	0.356605	0.210986	0.776642	19.8889	8.88889
Old_PBS_vs_Young_PBS	Agpat4	0.472917	0.199076	0.776642	11	4.88889
Old_PBS_vs_Young_PBS	U2af1	-0.52774	0.200075	0.776642	6.66667	5.22222
Old_PBS_vs_Young_PBS	Notch4	0.484456	0.185747	0.776642	12.3333	4.88889
Old_PBS_vs_Young_PBS	Smchd1	0.456462	0.208924	0.776642	11	4.66667
Old_PBS_vs_Young_PBS	Zfp36l2	0.491445	0.201796	0.776642	11.7778	4.88889
Old_PBS_vs_Young_PBS	Dctn4	0.555319	0.203709	0.776642	8.55556	3.22222
Old_PBS_vs_Young_PBS	Tmem2	0.329465	0.188561	0.776642	115	51.8889
Old_PBS_vs_Young_PBS	Ch25h	-0.650772	0.210945	0.776642	9	8.66667
Old_PBS_vs_Young_PBS	Ndufb8	-0.467359	0.186583	0.776642	8.55556	6.88889
Old_PBS_vs_Young_PBS	Arpc5	-0.375421	0.212508	0.778634	12.7778	10.2222
Old_PBS_vs_Young_PBS	Slc39a1	-0.461681	0.212554	0.778634	8.66667	7.22222
Old_PBS_vs_Young_PBS	Npr1	0.466743	0.21359	0.778634	18.3333	8
Old_PBS_vs_Young_PBS	Yes1	0.514585	0.2132	0.778634	11.7778	4.22222
Old_PBS_vs_Young_PBS	D5Ertd579e	0.573977	0.214903	0.778634	6.11111	2.33333
Old_PBS_vs_Young_PBS	Ran	-0.444238	0.2126	0.778634	12.3333	8.22222
Old_PBS_vs_Young_PBS	Itpr1	-0.54594	0.213939	0.778634	7.88889	6.77778
Old_PBS_vs_Young_PBS	Nrp1	0.350004	0.2127	0.778634	51.3333	25.7778
Old_PBS_vs_Young_PBS	Dock6	0.496204	0.213155	0.778634	9.88889	4.11111
Old_PBS_vs_Young_PBS	Klf6	-0.277005	0.215062	0.778634	37.4444	28.7778
Old_PBS_vs_Young_PBS	Dab2	-0.518569	0.215133	0.778634	5.88889	5.11111
Old_PBS_vs_Young_PBS	Cggbp1	-0.406053	0.214271	0.778634	9.55556	7.22222
Old_PBS_vs_Young_PBS	Ccny	0.550725	0.215128	0.778634	7.33333	2.77778
Old_PBS_vs_Young_PBS	Pdzd8	-0.464188	0.214649	0.778634	7	5.44444
Old_PBS_vs_Young_PBS	Prkar2a	0.551436	0.215836	0.780313	7.77778	2.88889
Old_PBS_vs_Young_PBS	Bcl2l1	0.553233	0.216816	0.781663	8.66667	3.55556
Old_PBS_vs_Young_PBS	Ifit1	0.75855	0.216551	0.781663	5.66667	2.33333
Old_PBS_vs_Young_PBS	Pik3c2a	-0.586458	0.217252	0.781965	6.22222	4.66667
Old_PBS_vs_Young_PBS	Vamp5	-0.532241	0.217755	0.782911	5.55556	4.88889
Old_PBS_vs_Young_PBS	Ppfibp1	-0.49382	0.218783	0.784012	6.44444	5
Old_PBS_vs_Young_PBS	Palld	0.483291	0.218665	0.784012	11.2222	5.22222
Old_PBS_vs_Young_PBS	Agfg1	0.394268	0.219395	0.784344	14.1111	6.11111
Old_PBS_vs_Young_PBS	Inpp5k	0.502199	0.219896	0.784344	8.55556	3.55556
Old_PBS_vs_Young_PBS	Ndufa11	-0.486722	0.219872	0.784344	11.5556	8.33333
Old_PBS_vs_Young_PBS	Slc16a2	0.361005	0.220606	0.785367	21.5556	10.4444
Old_PBS_vs_Young_PBS	Tardbp	0.422678	0.221242	0.786773	15.1111	6.22222
Old_PBS_vs_Young_PBS	Cbx5	0.51431	0.221506	0.786854	9.66667	3.44444
Old_PBS_vs_Young_PBS	Cdc73	0.530213	0.228814	0.788097	7.77778	3.33333
Old_PBS_vs_Young_PBS	Tmem63a	0.520062	0.229549	0.788097	7.88889	3.11111
Old_PBS_vs_Young_PBS	Rab14	0.285999	0.230297	0.788097	31.4444	14.7778
Old_PBS_vs_Young_PBS	Calcrl	0.197414	0.226425	0.788097	240.222	115.556
Old_PBS_vs_Young_PBS	Btbd3	0.56559	0.225579	0.788097	10.2222	4.11111
Old_PBS_vs_Young_PBS	Tnfsf10	0.296514	0.231122	0.788097	60.4444	26.3333
Old_PBS_vs_Young_PBS	Atp5f1	-0.363444	0.230904	0.788097	13.7778	11.2222
Old_PBS_vs_Young_PBS	Eps15	0.580825	0.227397	0.788097	8	3.33333
Old_PBS_vs_Young_PBS	Uqcrh	-0.396687	0.226529	0.788097	25.3333	19.5556
Old_PBS_vs_Young_PBS	Park7	-0.37981	0.226076	0.788097	13.2222	10
Old_PBS_vs_Young_PBS	Nrbp1	0.501243	0.225167	0.788097	9.11111	3.66667
Old_PBS_vs_Young_PBS	Atp5k	-0.598076	0.226936	0.788097	9.11111	7.22222
Old_PBS_vs_Young_PBS	Coro1c	-0.492977	0.226477	0.788097	6.66667	5.44444
Old_PBS_vs_Young_PBS	Oasl2	0.504709	0.223605	0.788097	10.4444	4.22222
Old_PBS_vs_Young_PBS	Cct7	-0.490854	0.231523	0.788097	6.77778	5.33333
Old_PBS_vs_Young_PBS	Prss23	0.205682	0.226681	0.788097	238.111	104.333
Old_PBS_vs_Young_PBS	Hnrnph3	-0.508201	0.225498	0.788097	5.44444	4.44444
Old_PBS_vs_Young_PBS	Mbtps1	0.595715	0.231454	0.788097	6.88889	2.88889
Old_PBS_vs_Young_PBS	Rdx	-0.257022	0.228436	0.788097	35.7778	26.4444
Old_PBS_vs_Young_PBS	Trim25	0.551614	0.227732	0.788097	7.44444	3.33333
Old_PBS_vs_Young_PBS	Kansl1	0.460274	0.224616	0.788097	9.11111	4
Old_PBS_vs_Young_PBS	Sumo2	-0.326843	0.230927	0.788097	24.8889	17.5556
Old_PBS_vs_Young_PBS	Nsd1	0.360426	0.222463	0.788097	18.1111	8.33333
Old_PBS_vs_Young_PBS	Zfp36l1	-0.253123	0.226306	0.788097	36.4444	24.6667
Old_PBS_vs_Young_PBS	Ifi27l2a	1.11188	0.223436	0.788097	8.22222	1.33333
Old_PBS_vs_Young_PBS	Tnrc6b	0.359085	0.227202	0.788097	20.5556	9.22222
Old_PBS_vs_Young_PBS	Man2a1	0.473078	0.230407	0.788097	27.6667	12.2222
Old_PBS_vs_Young_PBS	Map4k3	-0.486285	0.222139	0.788097	7.33333	5.88889
Old_PBS_vs_Young_PBS	Tmed7	-0.401712	0.229952	0.788097	9.11111	6.88889
Old_PBS_vs_Young_PBS	Ppp1ca	-0.331538	0.231142	0.788097	13.1111	9.88889
Old_PBS_vs_Young_PBS	Ino80d	0.422891	0.232037	0.788197	10.2222	4.55556
Old_PBS_vs_Young_PBS	Tjp1	0.297587	0.23199	0.788197	35.4444	16.8889
Old_PBS_vs_Young_PBS	Mef2c	-0.306247	0.232747	0.788969	17.4444	12.3333
Old_PBS_vs_Young_PBS	Ppp2r5c	-0.463769	0.23359	0.791003	9.88889	7.55556
Old_PBS_vs_Young_PBS	Pfn1	-0.346038	0.234389	0.792066	22.3333	15.3333
Old_PBS_vs_Young_PBS	Tprgl	0.513133	0.235176	0.793903	10.2222	4.66667
Old_PBS_vs_Young_PBS	Vapb	-0.527949	0.235848	0.795348	5.88889	4.55556
Old_PBS_vs_Young_PBS	Hnrnpm	0.392632	0.236404	0.796399	13.2222	5.77778
Old_PBS_vs_Young_PBS	Rhoc	-0.329482	0.237752	0.796457	18.4444	13.4444
Old_PBS_vs_Young_PBS	Slc44a1	0.465426	0.238204	0.796457	9.66667	4.11111
Old_PBS_vs_Young_PBS	Zfp326	0.519154	0.237543	0.796457	9	4.11111
Old_PBS_vs_Young_PBS	Eif3k	-0.368526	0.236915	0.796457	12.2222	10
Old_PBS_vs_Young_PBS	Hpgd	0.21818	0.238356	0.796457	296.778	153.222
Old_PBS_vs_Young_PBS	Rnf7	-0.345743	0.238092	0.796457	12.5556	9
Old_PBS_vs_Young_PBS	H2-DMa	0.618712	0.238914	0.796457	10.5556	4.55556
Old_PBS_vs_Young_PBS	Egr1	-0.886153	0.23869	0.796457	33.6667	36.7778
Old_PBS_vs_Young_PBS	Prpf19	0.536574	0.236803	0.796457	6.77778	2.66667
Old_PBS_vs_Young_PBS	Rbm18	0.628259	0.240066	0.798833	5.55556	2.66667
Old_PBS_vs_Young_PBS	Hmcn1	0.332695	0.241339	0.798991	57.4444	28.6667
Old_PBS_vs_Young_PBS	Lrrc8b	0.418573	0.240559	0.798991	11.4444	4.77778
Old_PBS_vs_Young_PBS	Vamp8	0.385953	0.24066	0.798991	13.8889	6.33333
Old_PBS_vs_Young_PBS	Plekha2	0.626237	0.241032	0.798991	11.8889	5
Old_PBS_vs_Young_PBS	Synj2bp	-0.404442	0.241319	0.798991	8.33333	6.22222
Old_PBS_vs_Young_PBS	Il10rb	0.511326	0.241653	0.79922	9.55556	3.66667
Old_PBS_vs_Young_PBS	Pkd2	0.478632	0.242201	0.799411	9.77778	4
Old_PBS_vs_Young_PBS	Ntn1	0.406228	0.242104	0.799411	20.4444	9
Old_PBS_vs_Young_PBS	H3f3a	-0.206044	0.246689	0.800256	55.5556	35.7778
Old_PBS_vs_Young_PBS	Rab2a	-0.295929	0.246327	0.800256	20.8889	14.5556
Old_PBS_vs_Young_PBS	Sgip1	0.476339	0.244194	0.800256	9.44444	3.77778
Old_PBS_vs_Young_PBS	Med28	-0.438014	0.247421	0.800256	7.33333	6
Old_PBS_vs_Young_PBS	Tmem165	0.382839	0.247565	0.800256	12.2222	5.22222
Old_PBS_vs_Young_PBS	Zyx	-0.555075	0.246716	0.800256	5.44444	4.66667
Old_PBS_vs_Young_PBS	Yif1b	-0.443841	0.245331	0.800256	6.44444	4.88889
Old_PBS_vs_Young_PBS	Ascc3	0.479796	0.243735	0.800256	9.66667	3.88889
Old_PBS_vs_Young_PBS	Ube2n	-0.467077	0.244549	0.800256	6.22222	5.11111
Old_PBS_vs_Young_PBS	Lamp1	0.192331	0.247611	0.800256	67	33.6667
Old_PBS_vs_Young_PBS	Tacc1	-0.299239	0.243529	0.800256	17.1111	12.1111
Old_PBS_vs_Young_PBS	Nsd3	0.397185	0.243374	0.800256	13.3333	5.55556
Old_PBS_vs_Young_PBS	Zfp266	0.595991	0.244706	0.800256	5.88889	2.11111
Old_PBS_vs_Young_PBS	Scn3b	0.555102	0.24631	0.800256	8.22222	3
Old_PBS_vs_Young_PBS	Zfp445	0.51324	0.247075	0.800256	9.55556	3.66667
Old_PBS_vs_Young_PBS	Sox11	0.519898	0.244853	0.800256	9.66667	4
Old_PBS_vs_Young_PBS	Nemf	0.492771	0.247494	0.800256	9.55556	4
Old_PBS_vs_Young_PBS	Tjp2	0.507341	0.24337	0.800256	10	4
Old_PBS_vs_Young_PBS	Msn	-0.225589	0.248614	0.800549	46.3333	32.1111
Old_PBS_vs_Young_PBS	Fubp1	0.310042	0.252429	0.800549	23.1111	10.8889
Old_PBS_vs_Young_PBS	Sec61b	-0.413628	0.253042	0.800549	14	9.22222
Old_PBS_vs_Young_PBS	Dnajc8	-0.318196	0.252575	0.800549	16.8889	12.1111
Old_PBS_vs_Young_PBS	Ndufa3	-0.535532	0.252496	0.800549	11.1111	7.44444
Old_PBS_vs_Young_PBS	Pkn1	0.546801	0.251384	0.800549	11.5556	4.33333
Old_PBS_vs_Young_PBS	Slc6a2	0.571082	0.253337	0.800549	187.111	71.6667
Old_PBS_vs_Young_PBS	Ktn1	0.443156	0.250872	0.800549	18.3333	8
Old_PBS_vs_Young_PBS	Lrp10	-0.480971	0.251561	0.800549	6.44444	4.88889
Old_PBS_vs_Young_PBS	Adam10	-0.402379	0.251304	0.800549	10.8889	8.88889
Old_PBS_vs_Young_PBS	Alas1	0.591783	0.249695	0.800549	7.22222	2.44444
Old_PBS_vs_Young_PBS	Msl1	0.412302	0.253112	0.800549	12.6667	5.55556
Old_PBS_vs_Young_PBS	Stxbp6	-0.357621	0.250658	0.800549	11.1111	8.11111
Old_PBS_vs_Young_PBS	Eif4a2	-0.259951	0.253348	0.800549	21.8889	15.7778
Old_PBS_vs_Young_PBS	Lims2	0.408491	0.249425	0.800549	17	7.44444
Old_PBS_vs_Young_PBS	Ecscr	0.255055	0.253072	0.800549	39.2222	18.7778
Old_PBS_vs_Young_PBS	Arap3	0.386701	0.25004	0.800549	17.2222	7.88889
Old_PBS_vs_Young_PBS	Ier3ip1	0.472886	0.251155	0.800549	7.55556	3.22222
Old_PBS_vs_Young_PBS	Tmem252	0.371037	0.25171	0.800549	43.1111	21.8889
Old_PBS_vs_Young_PBS	Mat2a	0.307242	0.253942	0.800943	40.7778	20.6667
Old_PBS_vs_Young_PBS	Zfp91	-0.466863	0.253963	0.800943	7.22222	5.77778
Old_PBS_vs_Young_PBS	Cyth3	0.395953	0.25494	0.801696	47.6667	19.5556
Old_PBS_vs_Young_PBS	Cox5b	-0.387624	0.255772	0.801764	13.8889	11
Old_PBS_vs_Young_PBS	Srsf6	0.442942	0.255848	0.801764	11.6667	5.44444
Old_PBS_vs_Young_PBS	Peli1	0.444005	0.255945	0.801764	10	4.22222
Old_PBS_vs_Young_PBS	Lgals9	0.374479	0.25591	0.801764	14	6.22222
Old_PBS_vs_Young_PBS	Pitpna	0.431435	0.256564	0.802193	11.4444	5.77778
Old_PBS_vs_Young_PBS	Mob4	-0.389293	0.257046	0.802217	8	6.11111
Old_PBS_vs_Young_PBS	Gnai3	-0.390248	0.257073	0.802217	8.11111	6.11111
Old_PBS_vs_Young_PBS	Grrp1	0.441343	0.259514	0.80292	19	10
Old_PBS_vs_Young_PBS	Sdhb	-0.421451	0.258996	0.80292	6.77778	5.22222
Old_PBS_vs_Young_PBS	Bod1l	-0.423441	0.259458	0.80292	11	8
Old_PBS_vs_Young_PBS	Tsen34	-0.474868	0.257654	0.80292	5.55556	4.55556
Old_PBS_vs_Young_PBS	Nup98	0.619448	0.258156	0.80292	6.88889	2.88889
Old_PBS_vs_Young_PBS	Gas6	-0.470934	0.259515	0.80292	5.88889	4.77778
Old_PBS_vs_Young_PBS	Tmem167	-0.441262	0.258096	0.80292	8.66667	6.11111
Old_PBS_vs_Young_PBS	Nedd9	0.391323	0.260293	0.803804	13	5.44444
Old_PBS_vs_Young_PBS	Tmem44	0.482893	0.260138	0.803804	13.2222	4.77778
Old_PBS_vs_Young_PBS	Ccnt2	0.409579	0.260732	0.804397	9.66667	4.22222
Old_PBS_vs_Young_PBS	Saraf	0.399855	0.261003	0.804472	16.7778	8.33333
Old_PBS_vs_Young_PBS	Cdc42bpa	0.44326	0.261611	0.804823	13.3333	5.88889
Old_PBS_vs_Young_PBS	Ifnar2	0.390043	0.261379	0.804823	12.4444	5.66667
Old_PBS_vs_Young_PBS	Calm3	0.42672	0.262477	0.806472	9.33333	4
Old_PBS_vs_Young_PBS	Vdac1	-0.447455	0.262641	0.806472	5.88889	4.66667
Old_PBS_vs_Young_PBS	U2af2	0.483763	0.262947	0.806652	7.44444	3.11111
Old_PBS_vs_Young_PBS	Phlpp1	0.507876	0.267777	0.808041	9.77778	4
Old_PBS_vs_Young_PBS	Cep170	0.518619	0.265745	0.808041	7.33333	3.22222
Old_PBS_vs_Young_PBS	Zc3h15	0.461183	0.269767	0.808041	8	3.55556
Old_PBS_vs_Young_PBS	Ythdf1	-0.450034	0.264523	0.808041	5.88889	4.77778
Old_PBS_vs_Young_PBS	Pls3	-0.460038	0.271838	0.808041	5.55556	4.55556
Old_PBS_vs_Young_PBS	Smc1a	-0.324653	0.267855	0.808041	12.3333	9
Old_PBS_vs_Young_PBS	Selenof	-0.25568	0.266524	0.808041	23.7778	16.6667
Old_PBS_vs_Young_PBS	Eif3i	-0.447634	0.27044	0.808041	7.11111	5.66667
Old_PBS_vs_Young_PBS	Sdf4	-0.2957	0.267015	0.808041	13.6667	9.88889
Old_PBS_vs_Young_PBS	Hsd17b11	0.519495	0.26973	0.808041	6.88889	3
Old_PBS_vs_Young_PBS	Gigyf1	0.524769	0.265954	0.808041	6.88889	2.88889
Old_PBS_vs_Young_PBS	Pdap1	-0.437886	0.27099	0.808041	6.33333	4.88889
Old_PBS_vs_Young_PBS	Selenow	-0.407067	0.270043	0.808041	19.3333	17.4444
Old_PBS_vs_Young_PBS	Zfp36	-0.341288	0.267879	0.808041	24.4444	18.8889
Old_PBS_vs_Young_PBS	Nsmce1	-0.543916	0.271046	0.808041	5.11111	3.88889
Old_PBS_vs_Young_PBS	Atxn2l	0.451107	0.271002	0.808041	8.11111	3.44444
Old_PBS_vs_Young_PBS	Ddx6	-0.306909	0.267192	0.808041	23	16.3333
Old_PBS_vs_Young_PBS	Rflnb	-0.46757	0.269181	0.808041	12.1111	9.11111
Old_PBS_vs_Young_PBS	Ssh2	0.347382	0.268921	0.808041	15.6667	6.88889
Old_PBS_vs_Young_PBS	Nme1	-0.525049	0.270907	0.808041	5.44444	4.33333
Old_PBS_vs_Young_PBS	Zfp652	0.523308	0.266285	0.808041	7	2.66667
Old_PBS_vs_Young_PBS	Bptf	0.371429	0.2705	0.808041	18	7.88889
Old_PBS_vs_Young_PBS	Trib2	0.413471	0.264956	0.808041	11.5556	5.11111
Old_PBS_vs_Young_PBS	Wars	0.361237	0.271187	0.808041	13.1111	6.11111
Old_PBS_vs_Young_PBS	Tmem184b	0.421554	0.268286	0.808041	15.1111	7.22222
Old_PBS_vs_Young_PBS	Dazap2	-0.303055	0.271642	0.808041	18.7778	13.1111
Old_PBS_vs_Young_PBS	Ube2d2a	0.421538	0.264033	0.808041	9.66667	4.11111
Old_PBS_vs_Young_PBS	Csnk1a1	-0.224014	0.269432	0.808041	40.6667	27.1111
Old_PBS_vs_Young_PBS	Pgam1	-0.428049	0.271772	0.808041	6	4.55556
Old_PBS_vs_Young_PBS	Atp6ap1	-0.355426	0.273286	0.808699	10.5556	7.44444
Old_PBS_vs_Young_PBS	Mon2	0.496633	0.272669	0.808699	7.44444	3.22222
Old_PBS_vs_Young_PBS	Klf2	-0.248397	0.273156	0.808699	180.444	141.889
Old_PBS_vs_Young_PBS	Smarce1	-0.444105	0.272808	0.808699	6.55556	4.77778
Old_PBS_vs_Young_PBS	Xiap	0.307682	0.274444	0.8101	39.2222	18.5556
Old_PBS_vs_Young_PBS	Bst2	0.275165	0.274162	0.8101	45.7778	20.7778
Old_PBS_vs_Young_PBS	Cep85l	0.499582	0.275586	0.812173	6.88889	2.88889
Old_PBS_vs_Young_PBS	Acin1	0.360935	0.275705	0.812173	16.7778	8
Old_PBS_vs_Young_PBS	Ogfrl1	-0.360907	0.276604	0.813351	9	6.77778
Old_PBS_vs_Young_PBS	Ctnna1	0.231901	0.277391	0.814929	42.2222	21.8889
Old_PBS_vs_Young_PBS	Sec22b	0.529881	0.278172	0.815755	6.22222	2.44444
Old_PBS_vs_Young_PBS	Ube2s	-0.581275	0.278133	0.815755	7.44444	5.22222
Old_PBS_vs_Young_PBS	Ndufb4	-0.329826	0.278473	0.815903	14.1111	10.1111
Old_PBS_vs_Young_PBS	Actr2	-0.360193	0.279099	0.817005	11.2222	8.33333
Old_PBS_vs_Young_PBS	St3gal2	0.538464	0.279534	0.817111	6.44444	2.77778
Old_PBS_vs_Young_PBS	Susd6	0.489532	0.279637	0.817111	9	3.66667
Old_PBS_vs_Young_PBS	Wls	-0.324713	0.280545	0.818761	11.6667	8.66667
Old_PBS_vs_Young_PBS	Cdc42	-0.229794	0.280704	0.818761	40.8889	26
Old_PBS_vs_Young_PBS	Dstyk	0.496476	0.287254	0.820034	7	2.77778
Old_PBS_vs_Young_PBS	Prrc2b	0.389083	0.293393	0.820034	14.3333	6.33333
Old_PBS_vs_Young_PBS	Swi5	0.319282	0.293148	0.820034	16.8889	8.11111
Old_PBS_vs_Young_PBS	Hspa12b	0.400692	0.295283	0.820034	13.1111	5.77778
Old_PBS_vs_Young_PBS	Cds2	0.405764	0.295429	0.820034	9.44444	4.11111
Old_PBS_vs_Young_PBS	Rin2	0.520815	0.289075	0.820034	7	3.22222
Old_PBS_vs_Young_PBS	Fkbp1a	-0.183354	0.296703	0.820034	75.4444	47.7778
Old_PBS_vs_Young_PBS	Map1lc3a	-0.393057	0.286632	0.820034	7.55556	5.88889
Old_PBS_vs_Young_PBS	Araf	0.486442	0.284026	0.820034	7.33333	3.11111
Old_PBS_vs_Young_PBS	Prrg1	0.52531	0.284562	0.820034	5.11111	2.11111
Old_PBS_vs_Young_PBS	Magt1	0.361143	0.290148	0.820034	11.5556	5.11111
Old_PBS_vs_Young_PBS	Tceal9	-0.351788	0.290747	0.820034	8.22222	6
Old_PBS_vs_Young_PBS	Tie1	0.301222	0.286835	0.820034	34.3333	16.1111
Old_PBS_vs_Young_PBS	Psmb2	-0.334915	0.29106	0.820034	10.3333	7.77778
Old_PBS_vs_Young_PBS	Ece1	0.3451	0.289302	0.820034	91.5556	44.3333
Old_PBS_vs_Young_PBS	Hp1bp3	-0.295792	0.292761	0.820034	15.2222	10.7778
Old_PBS_vs_Young_PBS	Clstn1	0.361735	0.297465	0.820034	16.7778	7.88889
Old_PBS_vs_Young_PBS	Atp8a1	0.520411	0.294961	0.820034	8.11111	3
Old_PBS_vs_Young_PBS	Dctn1	-0.412621	0.284173	0.820034	6.11111	4.77778
Old_PBS_vs_Young_PBS	Etnk1	0.345992	0.287364	0.820034	16	7.77778
Old_PBS_vs_Young_PBS	Ppp2r2d	-0.458153	0.293824	0.820034	5.33333	4.11111
Old_PBS_vs_Young_PBS	Atp5b	-0.28286	0.29006	0.820034	23.5556	15.8889
Old_PBS_vs_Young_PBS	Kat6a	0.357821	0.284038	0.820034	13.6667	6.33333
Old_PBS_vs_Young_PBS	Tusc3	0.49198	0.297583	0.820034	6.77778	3.22222
Old_PBS_vs_Young_PBS	Irf2	0.352897	0.283194	0.820034	14.4444	7.22222
Old_PBS_vs_Young_PBS	D8Ertd738e	-0.355499	0.287961	0.820034	13.4444	9.88889
Old_PBS_vs_Young_PBS	Prdx2	-0.28682	0.28219	0.820034	17.8889	12.7778
Old_PBS_vs_Young_PBS	Dnaja2	-0.388175	0.297775	0.820034	7.88889	6.22222
Old_PBS_vs_Young_PBS	Ces2g	0.585258	0.28824	0.820034	6.33333	2.22222
Old_PBS_vs_Young_PBS	Chd8	0.477372	0.283577	0.820034	7.11111	3
Old_PBS_vs_Young_PBS	Ireb2	0.493859	0.297706	0.820034	6.66667	2.77778
Old_PBS_vs_Young_PBS	Tcf12	0.320983	0.292827	0.820034	16.6667	8.11111
Old_PBS_vs_Young_PBS	Mtmr3	0.529464	0.291269	0.820034	6.55556	3
Old_PBS_vs_Young_PBS	Usp34	-0.404538	0.296024	0.820034	10	7.88889
Old_PBS_vs_Young_PBS	Erlec1	0.449986	0.288064	0.820034	7.33333	3.22222
Old_PBS_vs_Young_PBS	Derl2	0.406473	0.289587	0.820034	9.33333	4.11111
Old_PBS_vs_Young_PBS	Gpatch8	0.392993	0.296331	0.820034	9.44444	4.22222
Old_PBS_vs_Young_PBS	Icam2	0.299778	0.297485	0.820034	56.2222	28.6667
Old_PBS_vs_Young_PBS	Ddx5	0.201618	0.295314	0.820034	97.7778	50.2222
Old_PBS_vs_Young_PBS	Wdr37	0.411449	0.292989	0.820034	8.66667	3.88889
Old_PBS_vs_Young_PBS	Psma2	-0.319342	0.291303	0.820034	13.2222	9.22222
Old_PBS_vs_Young_PBS	Pak1ip1	0.438029	0.284514	0.820034	9.11111	3.88889
Old_PBS_vs_Young_PBS	Tmem14c	-0.320843	0.293513	0.820034	11.1111	7.88889
Old_PBS_vs_Young_PBS	Snx18	-0.586817	0.2822	0.820034	5	5.11111
Old_PBS_vs_Young_PBS	Itsn2	0.409844	0.28498	0.820034	13.4444	6.33333
Old_PBS_vs_Young_PBS	Asap2	-0.290285	0.297101	0.820034	15.4444	10.8889
Old_PBS_vs_Young_PBS	Vps28	-0.424996	0.297542	0.820034	6.66667	5.33333
Old_PBS_vs_Young_PBS	Ndufa6	-0.296729	0.287701	0.820034	14.3333	10.4444
Old_PBS_vs_Young_PBS	Lima1	0.290572	0.290008	0.820034	32.3333	15.7778
Old_PBS_vs_Young_PBS	Gsk3b	0.256868	0.287399	0.820034	27.1111	13.7778
Old_PBS_vs_Young_PBS	Pkd1	0.397429	0.284614	0.820034	10.2222	4.44444
Old_PBS_vs_Young_PBS	Srsf3	0.245899	0.297651	0.820034	27.1111	13.4444
Old_PBS_vs_Young_PBS	Csnk2b	0.413873	0.292957	0.820034	10.4444	4.55556
Old_PBS_vs_Young_PBS	Rab5a	0.423811	0.297274	0.820034	8.55556	3.88889
Old_PBS_vs_Young_PBS	Calm2	-0.261499	0.295375	0.820034	29.8889	21
Old_PBS_vs_Young_PBS	Kif5b	-0.268615	0.286527	0.820034	25.7778	17.5556
Old_PBS_vs_Young_PBS	Drap1	-0.448004	0.289398	0.820034	7.11111	5.33333
Old_PBS_vs_Young_PBS	Marveld1	0.371391	0.292892	0.820034	20.5556	8.66667
Old_PBS_vs_Young_PBS	Arhgef26	0.444229	0.298854	0.821031	7.77778	3.44444
Old_PBS_vs_Young_PBS	Cstb	-0.436396	0.298766	0.821031	5.44444	4.33333
Old_PBS_vs_Young_PBS	Rif1	0.587502	0.299277	0.821363	7.44444	2.44444
Old_PBS_vs_Young_PBS	Ifngr2	0.458694	0.299731	0.821363	6.66667	2.77778
Old_PBS_vs_Young_PBS	Ppp4r3b	0.379505	0.30032	0.822286	9.88889	4.33333
Old_PBS_vs_Young_PBS	Ash1l	0.259981	0.301498	0.824437	21.4444	10.7778
Old_PBS_vs_Young_PBS	Kat2b	0.500461	0.301611	0.824437	6.55556	2.77778
Old_PBS_vs_Young_PBS	Ripor1	0.372875	0.302221	0.825412	20.8889	9.44444
Old_PBS_vs_Young_PBS	Hspe1	-0.422156	0.303575	0.825597	12.4444	10.6667
Old_PBS_vs_Young_PBS	Dennd1b	0.530774	0.303191	0.825597	5.22222	2
Old_PBS_vs_Young_PBS	Sppl2a	0.336173	0.304372	0.825597	23	11.4444
Old_PBS_vs_Young_PBS	Clta	-0.275375	0.304567	0.825597	15.8889	11.4444
Old_PBS_vs_Young_PBS	Ndufa5	-0.387641	0.303614	0.825597	11.6667	8.44444
Old_PBS_vs_Young_PBS	Bcar1	0.597483	0.304456	0.825597	7.33333	3.11111
Old_PBS_vs_Young_PBS	Pxdc1	0.412554	0.303379	0.825597	9.66667	4.44444
Old_PBS_vs_Young_PBS	Cab39	0.366304	0.306351	0.825628	10.6667	4.88889
Old_PBS_vs_Young_PBS	Ppp6c	0.571553	0.305963	0.825628	6	2.33333
Old_PBS_vs_Young_PBS	Ubr3	0.405815	0.306179	0.825628	8.22222	3.66667
Old_PBS_vs_Young_PBS	Secisbp2l	0.354591	0.305879	0.825628	13.1111	5.88889
Old_PBS_vs_Young_PBS	Atp6v1g1	-0.341206	0.306229	0.825628	14.5556	10.4444
Old_PBS_vs_Young_PBS	Slfn5	0.223634	0.305799	0.825628	46.4444	23.7778
Old_PBS_vs_Young_PBS	Cox6b1	-0.293458	0.306782	0.826108	23.4444	16.2222
Old_PBS_vs_Young_PBS	Nostrin	0.273392	0.307246	0.826675	18.8889	9.22222
Old_PBS_vs_Young_PBS	Slk	0.268104	0.308064	0.827235	25.8889	13.5556
Old_PBS_vs_Young_PBS	Lbr	0.381217	0.309739	0.829278	14	6.11111
Old_PBS_vs_Young_PBS	Sorbs3	0.444768	0.30965	0.829278	7.11111	3
Old_PBS_vs_Young_PBS	Eef1g	-0.266584	0.309735	0.829278	17.5556	12.4444
Old_PBS_vs_Young_PBS	Mesd	-0.384825	0.310143	0.829677	7.88889	6.11111
Old_PBS_vs_Young_PBS	Arf5	-0.255985	0.310937	0.829953	16	11
Old_PBS_vs_Young_PBS	Ddx17	0.287898	0.310574	0.829953	32.7778	13.8889
Old_PBS_vs_Young_PBS	Tap2	0.341784	0.31101	0.829953	12.2222	5.55556
Old_PBS_vs_Young_PBS	Lsm14a	0.426923	0.311975	0.831848	7.88889	3.22222
Old_PBS_vs_Young_PBS	Fbln5	0.407018	0.312506	0.832584	17.2222	9.11111
Old_PBS_vs_Young_PBS	BC005624	0.5213	0.313914	0.835652	6.77778	3.33333
Old_PBS_vs_Young_PBS	Mkln1	0.277401	0.314454	0.835724	20.4444	9.55556
Old_PBS_vs_Young_PBS	Trir	-0.351189	0.314327	0.835724	11.2222	8.44444
Old_PBS_vs_Young_PBS	Pttg1ip	0.292864	0.315616	0.838129	20.8889	10.4444
Old_PBS_vs_Young_PBS	Ddx3y	0.328178	0.316102	0.838737	12.3333	5.77778
Old_PBS_vs_Young_PBS	Mndal	0.367489	0.317781	0.838825	12	5.44444
Old_PBS_vs_Young_PBS	Slc30a1	0.444016	0.317566	0.838825	7	3.22222
Old_PBS_vs_Young_PBS	Bcas2	-0.429764	0.31652	0.838825	5.88889	4.44444
Old_PBS_vs_Young_PBS	Ppp1cc	0.416855	0.317936	0.838825	7.77778	3.22222
Old_PBS_vs_Young_PBS	Ccser2	-0.340722	0.31724	0.838825	10.4444	7.77778
Old_PBS_vs_Young_PBS	Ccnt1	-0.368995	0.317132	0.838825	8.44444	6.22222
Old_PBS_vs_Young_PBS	Sp1	-0.359231	0.317812	0.838825	7.55556	5.55556
Old_PBS_vs_Young_PBS	Itm2c	-0.300309	0.318193	0.838826	14	10.3333
Old_PBS_vs_Young_PBS	Ssb	-0.273801	0.318994	0.83958	15	10.1111
Old_PBS_vs_Young_PBS	St5	0.443794	0.318984	0.83958	10.3333	3.88889
Old_PBS_vs_Young_PBS	Cnep1r1	0.494688	0.320025	0.839582	5.77778	2.55556
Old_PBS_vs_Young_PBS	Purb	0.279653	0.319951	0.839582	25.7778	12.1111
Old_PBS_vs_Young_PBS	Son	-0.204592	0.319688	0.839582	48	31.1111
Old_PBS_vs_Young_PBS	Stox2	-0.442609	0.320374	0.8396	5.55556	5.11111
Old_PBS_vs_Young_PBS	Dpagt1	0.437035	0.320804	0.8396	7.22222	3.22222
Old_PBS_vs_Young_PBS	Ssbp3	0.43779	0.322127	0.841712	7	2.88889
Old_PBS_vs_Young_PBS	Gatad2b	0.302228	0.322654	0.841739	13.2222	6.33333
Old_PBS_vs_Young_PBS	Bcr	0.4449	0.32249	0.841739	8.22222	4
Old_PBS_vs_Young_PBS	Ilk	0.439342	0.323186	0.842453	7.22222	3
Old_PBS_vs_Young_PBS	Gapvd1	0.409502	0.323923	0.842479	11.3333	4.66667
Old_PBS_vs_Young_PBS	Kdr	0.242623	0.323971	0.842479	40.3333	20.8889
Old_PBS_vs_Young_PBS	Ankrd11	0.283866	0.323882	0.842479	24.8889	12.2222
Old_PBS_vs_Young_PBS	Prickle2	0.496112	0.326255	0.843708	5.88889	2.77778
Old_PBS_vs_Young_PBS	Pcm1	0.350112	0.325899	0.843708	10.2222	4.55556
Old_PBS_vs_Young_PBS	Tmem30a	0.208283	0.326002	0.843708	31.3333	15.7778
Old_PBS_vs_Young_PBS	Nf1	0.391822	0.324744	0.843708	8.22222	3.55556
Old_PBS_vs_Young_PBS	Ppp6r3	0.372258	0.325895	0.843708	12.4444	5.44444
Old_PBS_vs_Young_PBS	Tmem109	0.330796	0.326219	0.843708	23.3333	10.3333
Old_PBS_vs_Young_PBS	Ncl	0.310483	0.327063	0.84446	19.5556	9.66667
Old_PBS_vs_Young_PBS	Yipf5	-0.485365	0.327021	0.84446	5.66667	4.66667
Old_PBS_vs_Young_PBS	Dusp7	0.46902	0.327656	0.845323	6	2.55556
Old_PBS_vs_Young_PBS	Ogt	0.281117	0.328729	0.846591	18.2222	8.88889
Old_PBS_vs_Young_PBS	Rapgef2	0.416252	0.328953	0.846591	8.44444	3.55556
Old_PBS_vs_Young_PBS	Akr1b3	0.388536	0.329446	0.846591	8.55556	3.77778
Old_PBS_vs_Young_PBS	Elovl5	0.308613	0.32972	0.846627	21.7778	9.88889
Old_PBS_vs_Young_PBS	Trpc4ap	0.404697	0.33098	0.846898	8.66667	3.88889
Old_PBS_vs_Young_PBS	Vwf	0.340552	0.330699	0.846898	411.889	185.111
Old_PBS_vs_Young_PBS	Fbxl3	0.451816	0.331636	0.846898	5.77778	2.55556
Old_PBS_vs_Young_PBS	Lrrc58	0.263442	0.33095	0.846898	29.4444	13.8889
Old_PBS_vs_Young_PBS	Cpeb4	0.447099	0.332188	0.846964	7.22222	3.11111
Old_PBS_vs_Young_PBS	Tcf4	0.176456	0.332103	0.846964	77.5556	40.6667
Old_PBS_vs_Young_PBS	Snrk	0.338485	0.333054	0.848084	26	11.5556
Old_PBS_vs_Young_PBS	Mxra7	0.323575	0.333696	0.848084	12	5.77778
Old_PBS_vs_Young_PBS	Atp6v0e	-0.274911	0.333872	0.848084	17.1111	11.5556
Old_PBS_vs_Young_PBS	Add3	0.303504	0.333432	0.848084	15.4444	7.11111
Old_PBS_vs_Young_PBS	Elk4	0.421156	0.334998	0.848215	10.8889	4.33333
Old_PBS_vs_Young_PBS	Gfod1	0.408135	0.33502	0.848215	8.22222	3.55556
Old_PBS_vs_Young_PBS	Clic1	-0.205302	0.334706	0.848215	39.8889	28.4444
Old_PBS_vs_Young_PBS	Cyp20a1	0.468877	0.336351	0.850069	5.33333	2.33333
Old_PBS_vs_Young_PBS	Pgrmc1	0.325508	0.336535	0.850069	11.3333	5.33333
Old_PBS_vs_Young_PBS	Arid2	0.418045	0.336343	0.850069	7.22222	3.22222
Old_PBS_vs_Young_PBS	Zhx3	0.450836	0.339148	0.850998	7	2.77778
Old_PBS_vs_Young_PBS	Fabp4	-1.13377	0.338412	0.850998	4	18.8889
Old_PBS_vs_Young_PBS	Agpat3	0.450378	0.337949	0.850998	6.33333	2.88889
Old_PBS_vs_Young_PBS	Adk	0.275523	0.338049	0.850998	17.8889	8.88889
Old_PBS_vs_Young_PBS	Atp5l	-0.272143	0.339846	0.850998	28.3333	20.3333
Old_PBS_vs_Young_PBS	Itga9	-0.442327	0.339224	0.850998	5.44444	4.11111
Old_PBS_vs_Young_PBS	Papola	-0.343374	0.339988	0.850998	10.2222	7
Old_PBS_vs_Young_PBS	D16Ertd472e	0.368034	0.338733	0.850998	9.11111	4.33333
Old_PBS_vs_Young_PBS	Eea1	-0.343525	0.340586	0.851726	12.7778	8.11111
Old_PBS_vs_Young_PBS	Cox7b	-0.353093	0.343859	0.851757	11.6667	7.66667
Old_PBS_vs_Young_PBS	Sec31a	0.361886	0.342649	0.851757	9.66667	4.22222
Old_PBS_vs_Young_PBS	Tmed2	0.29826	0.344553	0.851757	16.2222	7.22222
Old_PBS_vs_Young_PBS	Eif3b	-0.426508	0.344912	0.851757	5.33333	4.44444
Old_PBS_vs_Young_PBS	Hsph1	0.468691	0.343884	0.851757	7.55556	3.44444
Old_PBS_vs_Young_PBS	Tmem176b	-0.234094	0.34245	0.851757	28.5556	20.3333
Old_PBS_vs_Young_PBS	Ftl1	-0.272052	0.344161	0.851757	48.5556	33.5556
Old_PBS_vs_Young_PBS	Map2k2	-0.349873	0.344493	0.851757	7.11111	5.11111
Old_PBS_vs_Young_PBS	Nbr1	-0.396576	0.343653	0.851757	6.33333	4.66667
Old_PBS_vs_Young_PBS	Aaed1	0.422217	0.342329	0.851757	6.88889	3.44444
Old_PBS_vs_Young_PBS	Jkamp	-0.405389	0.343058	0.851757	5.44444	4.11111
Old_PBS_vs_Young_PBS	Ppp1r13b	0.318782	0.344495	0.851757	11.6667	5.22222
Old_PBS_vs_Young_PBS	Mtdh	0.242082	0.341596	0.851757	27.2222	13.4444
Old_PBS_vs_Young_PBS	Scaf11	0.304747	0.341841	0.851757	16.4444	7.77778
Old_PBS_vs_Young_PBS	Heg1	0.212948	0.344654	0.851757	108.333	54.2222
Old_PBS_vs_Young_PBS	Cox8a	-0.267381	0.343658	0.851757	37.4444	26.1111
Old_PBS_vs_Young_PBS	Zc3h13	-0.404505	0.346301	0.85358	7.55556	6.22222
Old_PBS_vs_Young_PBS	H2-T23	0.249152	0.346159	0.85358	74.3333	34.8889
Old_PBS_vs_Young_PBS	Tnrc6a	0.378613	0.348284	0.856622	9.77778	4.22222
Old_PBS_vs_Young_PBS	Amotl1	-0.256528	0.348013	0.856622	16.2222	11.4444
Old_PBS_vs_Young_PBS	Nop10	-0.417862	0.349664	0.85799	11.6667	7.77778
Old_PBS_vs_Young_PBS	Ndufa1	-0.393362	0.349901	0.85799	7.77778	5.77778
Old_PBS_vs_Young_PBS	Lrif1	0.396722	0.350081	0.85799	7.55556	3.22222
Old_PBS_vs_Young_PBS	Cdk6	0.394863	0.349447	0.85799	7.66667	3.44444
Old_PBS_vs_Young_PBS	Wdr83os	-0.395098	0.350195	0.85799	8.11111	6.22222
Old_PBS_vs_Young_PBS	Frmd4a	0.289073	0.35077	0.85811	18.3333	9.44444
Old_PBS_vs_Young_PBS	Gdi2	0.265216	0.350582	0.85811	20.5556	9.88889
Old_PBS_vs_Young_PBS	Pecam1	-0.165404	0.351045	0.858138	110.556	68.1111
Old_PBS_vs_Young_PBS	Pdia4	0.414384	0.352612	0.859063	7.77778	3.66667
Old_PBS_vs_Young_PBS	Ypel3	-0.389956	0.352193	0.859063	6.66667	4.88889
Old_PBS_vs_Young_PBS	Jund	0.275101	0.351711	0.859063	54	27
Old_PBS_vs_Young_PBS	Cmip	-0.443155	0.352571	0.859063	8.77778	6.55556
Old_PBS_vs_Young_PBS	Clec14a	0.252142	0.353806	0.860402	121.667	58.1111
Old_PBS_vs_Young_PBS	Yipf3	0.470185	0.353817	0.860402	5.77778	2.55556
Old_PBS_vs_Young_PBS	Rc3h1	0.367572	0.355244	0.861941	12	5.77778
Old_PBS_vs_Young_PBS	Top1	-0.179944	0.356815	0.862774	33.6667	22.3333
Old_PBS_vs_Young_PBS	Sash1	0.262457	0.35691	0.862774	20.8889	10.4444
Old_PBS_vs_Young_PBS	Reep3	-0.262189	0.356361	0.862774	18.6667	14
Old_PBS_vs_Young_PBS	Elovl7	0.454162	0.356828	0.862774	5.88889	2.55556
Old_PBS_vs_Young_PBS	Chmp2a	-0.281381	0.357824	0.864345	13.7778	9.66667
Old_PBS_vs_Young_PBS	Kdsr	0.278208	0.360721	0.864426	17	8.33333
Old_PBS_vs_Young_PBS	Utp11	0.409568	0.359806	0.864426	6.22222	2.77778
Old_PBS_vs_Young_PBS	Flt1	0.216982	0.360161	0.864426	121.444	58.1111
Old_PBS_vs_Young_PBS	Prcp	-0.224527	0.358905	0.864426	22	15
Old_PBS_vs_Young_PBS	Numa1	0.350395	0.360774	0.864426	15.4444	7
Old_PBS_vs_Young_PBS	Mob2	0.503023	0.359765	0.864426	8.11111	3.33333
Old_PBS_vs_Young_PBS	Rexo2	-0.350212	0.35935	0.864426	8	6.11111
Old_PBS_vs_Young_PBS	Pum2	0.287895	0.360652	0.864426	15.5556	7.33333
Old_PBS_vs_Young_PBS	Bin1	-0.346191	0.359102	0.864426	6.33333	4.55556
Old_PBS_vs_Young_PBS	Pan3	0.314582	0.361064	0.864485	15.8889	7.11111
Old_PBS_vs_Young_PBS	Mvp	0.419169	0.361823	0.864985	6.77778	2.88889
Old_PBS_vs_Young_PBS	Cdv3	0.30856	0.362068	0.864985	14	6.88889
Old_PBS_vs_Young_PBS	Dnaja1	0.323452	0.362444	0.865249	52.2222	27.5556
Old_PBS_vs_Young_PBS	Sptan1	0.332419	0.363766	0.86655	32.6667	15.3333
Old_PBS_vs_Young_PBS	Tspan2	0.400032	0.364651	0.86655	7.66667	3.11111
Old_PBS_vs_Young_PBS	Emc1	0.462821	0.363398	0.86655	5.11111	2.22222
Old_PBS_vs_Young_PBS	Sbno1	0.303468	0.363792	0.86655	13.5556	6.33333
Old_PBS_vs_Young_PBS	Ech1	-0.385157	0.364849	0.86655	5.11111	3.88889
Old_PBS_vs_Young_PBS	Bdp1	0.467884	0.364483	0.86655	6.44444	2.88889
Old_PBS_vs_Young_PBS	Rab10	0.321841	0.364453	0.86655	14.1111	6
Old_PBS_vs_Young_PBS	Dynlt3	-0.336487	0.36616	0.86896	7.44444	5.44444
Old_PBS_vs_Young_PBS	Cmpk1	-0.413593	0.366638	0.86896	5.66667	4.33333
Old_PBS_vs_Young_PBS	Nfat5	-0.250283	0.366663	0.86896	26.3333	18.1111
Old_PBS_vs_Young_PBS	Fbxw2	0.314465	0.367608	0.869933	11	5.44444
Old_PBS_vs_Young_PBS	Sp100	0.334007	0.369394	0.870578	18.2222	7.55556
Old_PBS_vs_Young_PBS	Srsf10	0.366248	0.369846	0.870578	9	3.77778
Old_PBS_vs_Young_PBS	Sugt1	-0.302459	0.369285	0.870578	9.77778	7.22222
Old_PBS_vs_Young_PBS	Pja2	-0.320694	0.368744	0.870578	8.66667	6.22222
Old_PBS_vs_Young_PBS	Srp19	-0.363655	0.37	0.870578	6.77778	4.66667
Old_PBS_vs_Young_PBS	Fryl	-0.378448	0.370301	0.870621	8.33333	5.88889
Old_PBS_vs_Young_PBS	Tmem245	0.383285	0.37122	0.871526	9.55556	4.44444
Old_PBS_vs_Young_PBS	Tcim	0.464069	0.371761	0.872167	6.77778	3.33333
Old_PBS_vs_Young_PBS	Cracr2b	-0.281697	0.372284	0.87229	11.5556	8.11111
Old_PBS_vs_Young_PBS	Trim8	0.320665	0.372348	0.87229	11.3333	5.11111
Old_PBS_vs_Young_PBS	Ptpra	0.301894	0.374336	0.87324	13.1111	6.22222
Old_PBS_vs_Young_PBS	Zmynd8	0.428649	0.376055	0.87324	8.55556	4
Old_PBS_vs_Young_PBS	Sec24b	0.399059	0.374591	0.87324	6.44444	2.77778
Old_PBS_vs_Young_PBS	BC005561	0.451074	0.374145	0.87324	8.33333	3.33333
Old_PBS_vs_Young_PBS	Atp2a2	0.315093	0.375032	0.87324	16.8889	8.33333
Old_PBS_vs_Young_PBS	Skap2	0.268381	0.375617	0.87324	20.3333	9.44444
Old_PBS_vs_Young_PBS	Ube3a	0.258055	0.373243	0.87324	18.1111	9.11111
Old_PBS_vs_Young_PBS	Rwdd1	-0.347012	0.376081	0.87324	9.22222	6.44444
Old_PBS_vs_Young_PBS	Tmbim4	0.263142	0.376503	0.87324	16.8889	8.22222
Old_PBS_vs_Young_PBS	Zfp280d	0.390321	0.376335	0.87324	7.55556	3.11111
Old_PBS_vs_Young_PBS	Prelid1	-0.354428	0.375845	0.87324	6.22222	4.44444
Old_PBS_vs_Young_PBS	BC031181	0.332355	0.375743	0.87324	10.5556	5.44444
Old_PBS_vs_Young_PBS	Ints6	0.434369	0.377296	0.873401	5.66667	2.55556
Old_PBS_vs_Young_PBS	Ghr	0.347793	0.377376	0.873401	15.1111	6.88889
Old_PBS_vs_Young_PBS	Atf2	0.380035	0.378668	0.874998	7	2.88889
Old_PBS_vs_Young_PBS	Ube2h	-0.36406	0.379139	0.874998	6.11111	4.55556
Old_PBS_vs_Young_PBS	Pgls	0.31863	0.378384	0.874998	10.2222	4.66667
Old_PBS_vs_Young_PBS	Matr3	-0.248556	0.378919	0.874998	15.4444	11.2222
Old_PBS_vs_Young_PBS	Pitpnb	-0.344562	0.37946	0.875119	6.55556	4.88889
Old_PBS_vs_Young_PBS	Hip1	0.300534	0.379886	0.875483	19.7778	8.77778
Old_PBS_vs_Young_PBS	Selenok	-0.253808	0.380414	0.87608	26.7778	19.4444
Old_PBS_vs_Young_PBS	Dync1i2	-0.288097	0.380704	0.876131	13.2222	9
Old_PBS_vs_Young_PBS	Uqcrfs1	-0.365413	0.38106	0.876332	5.88889	4.33333
Old_PBS_vs_Young_PBS	Gatad2a	0.346963	0.381604	0.876964	9.33333	4.44444
Old_PBS_vs_Young_PBS	Aff4	0.357812	0.382014	0.877287	13.8889	6.77778
Old_PBS_vs_Young_PBS	Psmd11	-0.273386	0.382763	0.87839	10	7.22222
Old_PBS_vs_Young_PBS	Tpp2	0.387766	0.391651	0.879333	7.11111	3.11111
Old_PBS_vs_Young_PBS	Gls	0.38551	0.396888	0.879333	12	6.66667
Old_PBS_vs_Young_PBS	Ralb	-0.287676	0.399203	0.879333	9.22222	6.77778
Old_PBS_vs_Young_PBS	Phlda3	-0.378353	0.399491	0.879333	6.55556	4.66667
Old_PBS_vs_Young_PBS	Pcp4l1	0.239047	0.400972	0.879333	25.1111	11.8889
Old_PBS_vs_Young_PBS	Ndufs2	-0.343615	0.400755	0.879333	6.55556	4.77778
Old_PBS_vs_Young_PBS	Dcaf8	-0.330184	0.40052	0.879333	8.66667	6.11111
Old_PBS_vs_Young_PBS	Atp5c1	-0.252884	0.38357	0.879333	15.7778	11
Old_PBS_vs_Young_PBS	Set	-0.272	0.400431	0.879333	14.1111	9.44444
Old_PBS_vs_Young_PBS	Stxbp1	0.407474	0.394052	0.879333	8.22222	3.55556
Old_PBS_vs_Young_PBS	Ppig	0.238962	0.394813	0.879333	17.4444	8.44444
Old_PBS_vs_Young_PBS	Itga6	0.196544	0.400714	0.879333	50.8889	25.5556
Old_PBS_vs_Young_PBS	Ncoa3	0.376133	0.387564	0.879333	6.77778	3.22222
Old_PBS_vs_Young_PBS	Tbl1x	-0.36313	0.388844	0.879333	10	6
Old_PBS_vs_Young_PBS	Glmp	0.323399	0.391089	0.879333	8.88889	4.11111
Old_PBS_vs_Young_PBS	S1pr1	0.179371	0.399023	0.879333	77.2222	42.3333
Old_PBS_vs_Young_PBS	Dnajb14	0.413846	0.388526	0.879333	5.66667	2.55556
Old_PBS_vs_Young_PBS	Lmo4	-0.380645	0.398238	0.879333	5.55556	4.33333
Old_PBS_vs_Young_PBS	Ankrd13c	0.393321	0.397763	0.879333	6.77778	3.22222
Old_PBS_vs_Young_PBS	Ybx1	-0.141763	0.386984	0.879333	85.1111	57.4444
Old_PBS_vs_Young_PBS	Ubr4	0.390613	0.391001	0.879333	8.44444	3.44444
Old_PBS_vs_Young_PBS	Cbx3	-0.282262	0.397104	0.879333	12.4444	9
Old_PBS_vs_Young_PBS	Tspan9	0.260561	0.394564	0.879333	16.6667	8
Old_PBS_vs_Young_PBS	Sirt2	0.420935	0.38699	0.879333	6.55556	2.88889
Old_PBS_vs_Young_PBS	Tmem147	0.368108	0.394771	0.879333	6.77778	3
Old_PBS_vs_Young_PBS	Abhd2	-0.38857	0.399691	0.879333	8.44444	5.66667
Old_PBS_vs_Young_PBS	Sec11a	-0.297691	0.398468	0.879333	8.66667	6
Old_PBS_vs_Young_PBS	Bub3	0.346778	0.384261	0.879333	9.55556	4.55556
Old_PBS_vs_Young_PBS	Dock1	-0.370585	0.393552	0.879333	7.11111	5.11111
Old_PBS_vs_Young_PBS	Ctsd	0.271814	0.390146	0.879333	30.7778	13.8889
Old_PBS_vs_Young_PBS	Marcks	0.203082	0.3956	0.879333	67.1111	30.4444
Old_PBS_vs_Young_PBS	Nus1	0.409829	0.384936	0.879333	6.66667	3
Old_PBS_vs_Young_PBS	Herc4	0.43294	0.39394	0.879333	5.11111	2.33333
Old_PBS_vs_Young_PBS	Eef2	-0.235149	0.397873	0.879333	33.8889	24.1111
Old_PBS_vs_Young_PBS	Llph	-0.333417	0.398374	0.879333	5.77778	4.33333
Old_PBS_vs_Young_PBS	Ptges3	0.275931	0.398953	0.879333	18.3333	9.77778
Old_PBS_vs_Young_PBS	Leprotl1	0.351304	0.386856	0.879333	8	3.77778
Old_PBS_vs_Young_PBS	Colgalt1	0.345172	0.392098	0.879333	10.8889	4.66667
Old_PBS_vs_Young_PBS	Anxa7	-0.279574	0.388577	0.879333	10.4444	7.77778
Old_PBS_vs_Young_PBS	Ctsb	-0.275752	0.398577	0.879333	12.2222	8.22222
Old_PBS_vs_Young_PBS	Ppp2r2a	0.326025	0.384806	0.879333	8.77778	4.22222
Old_PBS_vs_Young_PBS	Ndfip2	-0.310216	0.385604	0.879333	7.88889	5.55556
Old_PBS_vs_Young_PBS	Sltm	0.308038	0.396068	0.879333	12.7778	6.22222
Old_PBS_vs_Young_PBS	Sec61g	-0.340698	0.392254	0.879333	18.4444	12.5556
Old_PBS_vs_Young_PBS	Mgat1	0.357599	0.385337	0.879333	9.33333	4.44444
Old_PBS_vs_Young_PBS	Tmem88	-0.374282	0.390535	0.879333	7	5.11111
Old_PBS_vs_Young_PBS	Scarf1	-0.397302	0.386768	0.879333	5.11111	3.88889
Old_PBS_vs_Young_PBS	Pitpnc1	0.204961	0.396149	0.879333	28.4444	14.8889
Old_PBS_vs_Young_PBS	Zkscan3	0.32988	0.399951	0.879333	10.3333	4.77778
Old_PBS_vs_Young_PBS	Gkap1	0.398066	0.395861	0.879333	9.88889	4.33333
Old_PBS_vs_Young_PBS	Ahr	-0.248753	0.388614	0.879333	14.5556	10
Old_PBS_vs_Young_PBS	Sptlc2	0.221844	0.396015	0.879333	21.2222	10.6667
Old_PBS_vs_Young_PBS	Cox6c	-0.245692	0.400323	0.879333	35.7778	26.1111
Old_PBS_vs_Young_PBS	Fzd6	-0.290004	0.387095	0.879333	9.66667	6.88889
Old_PBS_vs_Young_PBS	H1f0	-0.379917	0.390908	0.879333	8.33333	6.33333
Old_PBS_vs_Young_PBS	Csad	-0.355002	0.390101	0.879333	5.22222	3.88889
Old_PBS_vs_Young_PBS	Mylk	-0.299003	0.385111	0.879333	9.11111	6.22222
Old_PBS_vs_Young_PBS	B4galt4	0.303911	0.399975	0.879333	10	5
Old_PBS_vs_Young_PBS	Tmem45a	0.421345	0.395158	0.879333	8.88889	3.77778
Old_PBS_vs_Young_PBS	Prkce	0.401443	0.389152	0.879333	6.33333	2.88889
Old_PBS_vs_Young_PBS	Mcc	0.29381	0.385891	0.879333	14	6.77778
Old_PBS_vs_Young_PBS	Stx5a	-0.377547	0.388693	0.879333	6.66667	4.55556
Old_PBS_vs_Young_PBS	Gata3	0.335035	0.401994	0.879801	10.8889	5
Old_PBS_vs_Young_PBS	Klhl9	0.341742	0.401804	0.879801	7.77778	3.55556
Old_PBS_vs_Young_PBS	Hnrnpa2b1	-0.186687	0.40332	0.880929	42.3333	29.4444
Old_PBS_vs_Young_PBS	Prkar1a	-0.226879	0.403124	0.880929	19.4444	12.5556
Old_PBS_vs_Young_PBS	Vps13a	0.374233	0.403	0.880929	7	3
Old_PBS_vs_Young_PBS	Aurkaip1	0.333051	0.404676	0.881699	9	4.22222
Old_PBS_vs_Young_PBS	Ociad1	0.310196	0.408785	0.881699	10	4.66667
Old_PBS_vs_Young_PBS	Fis1	-0.251675	0.406922	0.881699	13.8889	10.4444
Old_PBS_vs_Young_PBS	Dusp11	0.253139	0.406433	0.881699	15.5556	7.44444
Old_PBS_vs_Young_PBS	Utrn	-0.240409	0.405542	0.881699	21.6667	15.2222
Old_PBS_vs_Young_PBS	Asah1	-0.307769	0.407793	0.881699	7.22222	4.88889
Old_PBS_vs_Young_PBS	Abce1	0.388098	0.408777	0.881699	5.11111	2.33333
Old_PBS_vs_Young_PBS	Csnk2a2	0.401263	0.404709	0.881699	7	3.88889
Old_PBS_vs_Young_PBS	Dph3	-0.387716	0.408693	0.881699	5.55556	4.44444
Old_PBS_vs_Young_PBS	Zdhhc20	0.289621	0.406621	0.881699	13.2222	5.88889
Old_PBS_vs_Young_PBS	Irgm2	0.478859	0.407796	0.881699	12.6667	4.66667
Old_PBS_vs_Young_PBS	Eif4a1	-0.227756	0.408226	0.881699	18.7778	11.7778
Old_PBS_vs_Young_PBS	Cavin1	-0.177685	0.406253	0.881699	49	31
Old_PBS_vs_Young_PBS	Lifr	0.235336	0.408339	0.881699	45.5556	25.4444
Old_PBS_vs_Young_PBS	Ndufa7	-0.280422	0.404001	0.881699	20.3333	13.2222
Old_PBS_vs_Young_PBS	Ankrd12	0.272193	0.40881	0.881699	16	8.33333
Old_PBS_vs_Young_PBS	Polr2i	-0.365047	0.409642	0.88291	5.44444	3.66667
Old_PBS_vs_Young_PBS	Anapc1	0.352283	0.411782	0.883435	7.88889	3.66667
Old_PBS_vs_Young_PBS	Flna	-0.323334	0.411378	0.883435	7.11111	5
Old_PBS_vs_Young_PBS	Arhgap29	0.181417	0.411382	0.883435	34.5556	18
Old_PBS_vs_Young_PBS	Git1	0.441695	0.411578	0.883435	7.44444	3.33333
Old_PBS_vs_Young_PBS	Prrc2a	0.29664	0.410887	0.883435	13.3333	5.66667
Old_PBS_vs_Young_PBS	Rgl1	0.344212	0.426446	0.883629	8	3.77778
Old_PBS_vs_Young_PBS	Glul	-0.328576	0.422896	0.883629	7.66667	5.22222
Old_PBS_vs_Young_PBS	Tgfb2	0.35271	0.41665	0.883629	13	5.66667
Old_PBS_vs_Young_PBS	Ppp2r5a	0.250222	0.42054	0.883629	13.2222	6.66667
Old_PBS_vs_Young_PBS	Pkp4	-0.344399	0.423037	0.883629	8.22222	5.66667
Old_PBS_vs_Young_PBS	Celf1	0.300521	0.419638	0.883629	12.5556	5.88889
Old_PBS_vs_Young_PBS	Tspan18	0.252747	0.428459	0.883629	12.3333	6.33333
Old_PBS_vs_Young_PBS	Sema6d	0.226341	0.427727	0.883629	22.4444	11.1111
Old_PBS_vs_Young_PBS	Snrpb	-0.227323	0.428681	0.883629	15.4444	10.2222
Old_PBS_vs_Young_PBS	Pltp	-0.127726	0.412791	0.883629	96.2222	60.4444
Old_PBS_vs_Young_PBS	Gstm2	0.27943	0.420414	0.883629	11.7778	5.55556
Old_PBS_vs_Young_PBS	Palmd	-0.226573	0.413148	0.883629	20.7778	14.7778
Old_PBS_vs_Young_PBS	Prkacb	0.323996	0.42415	0.883629	9.55556	4.55556
Old_PBS_vs_Young_PBS	Rnf11	0.31018	0.418038	0.883629	10.5556	4.66667
Old_PBS_vs_Young_PBS	Prdm2	0.36395	0.420965	0.883629	7.66667	3.44444
Old_PBS_vs_Young_PBS	Fam193a	0.342807	0.413314	0.883629	9	4.22222
Old_PBS_vs_Young_PBS	Chic2	-0.295803	0.427053	0.883629	7.66667	5.11111
Old_PBS_vs_Young_PBS	Rest	0.387932	0.418993	0.883629	5.77778	2.44444
Old_PBS_vs_Young_PBS	Gcn1l1	0.333854	0.418881	0.883629	7.22222	3.44444
Old_PBS_vs_Young_PBS	Anapc5	-0.269929	0.42473	0.883629	11.6667	7.88889
Old_PBS_vs_Young_PBS	Cav2	-0.199953	0.427656	0.883629	42.8889	27.4444
Old_PBS_vs_Young_PBS	Tnpo3	0.354051	0.416902	0.883629	6.88889	3.11111
Old_PBS_vs_Young_PBS	Sec61a1	0.382713	0.414717	0.883629	10.3333	5.22222
Old_PBS_vs_Young_PBS	Rbm42	-0.336916	0.428019	0.883629	6	4.22222
Old_PBS_vs_Young_PBS	Ndufab1	-0.290735	0.423227	0.883629	9.44444	6.22222
Old_PBS_vs_Young_PBS	Gcc2	0.23336	0.422166	0.883629	31.5556	14.6667
Old_PBS_vs_Young_PBS	Atxn7l3b	0.220212	0.426372	0.883629	23.4444	12.3333
Old_PBS_vs_Young_PBS	Naca	-0.218019	0.42374	0.883629	38.6667	28.1111
Old_PBS_vs_Young_PBS	Col4a2	-0.293212	0.424212	0.883629	13.5556	9.33333
Old_PBS_vs_Young_PBS	Ankrd10	0.394075	0.42447	0.883629	5.88889	2.44444
Old_PBS_vs_Young_PBS	Glg1	0.300767	0.417687	0.883629	18.2222	8.66667
Old_PBS_vs_Young_PBS	Spcs1	0.287241	0.414701	0.883629	14.8889	7.66667
Old_PBS_vs_Young_PBS	Mapk8	0.382676	0.428944	0.883629	5.55556	2.55556
Old_PBS_vs_Young_PBS	Chordc1	0.327761	0.413921	0.883629	9	4
Old_PBS_vs_Young_PBS	Esam	0.18221	0.427733	0.883629	55.6667	32.1111
Old_PBS_vs_Young_PBS	Map4	-0.31555	0.42417	0.883629	9.88889	7
Old_PBS_vs_Young_PBS	Mapk9	0.367544	0.428152	0.883629	5.44444	2.44444
Old_PBS_vs_Young_PBS	Trp53	0.405541	0.422018	0.883629	5.66667	2.66667
Old_PBS_vs_Young_PBS	Txndc17	-0.253484	0.41649	0.883629	15.1111	11
Old_PBS_vs_Young_PBS	Sf3b6	-0.382814	0.427313	0.883629	8.66667	6.88889
Old_PBS_vs_Young_PBS	Twistnb	0.389695	0.414823	0.883629	5.22222	2.33333
Old_PBS_vs_Young_PBS	Snx6	0.330345	0.423115	0.883629	7.55556	3.77778
Old_PBS_vs_Young_PBS	Tmx1	0.361741	0.421042	0.883629	7.11111	3.44444
Old_PBS_vs_Young_PBS	Dhrs7	0.256683	0.419464	0.883629	13.4444	6.44444
Old_PBS_vs_Young_PBS	Calm1	-0.167495	0.414374	0.883629	83.6667	54.7778
Old_PBS_vs_Young_PBS	Klf10	0.384229	0.42577	0.883629	10.1111	4.33333
Old_PBS_vs_Young_PBS	Asap1	-0.26402	0.421634	0.883629	12.7778	8.77778
Old_PBS_vs_Young_PBS	St3gal1	0.303387	0.426469	0.883629	10.7778	4.88889
Old_PBS_vs_Young_PBS	Pak2	0.214713	0.415101	0.883629	21.2222	11
Old_PBS_vs_Young_PBS	Atp5j	-0.193093	0.414858	0.883629	31.3333	19.4444
Old_PBS_vs_Young_PBS	Sod1	-0.25919	0.426879	0.883629	16.2222	10.2222
Old_PBS_vs_Young_PBS	Cdc5l	-0.315346	0.425349	0.883629	7.22222	5.33333
Old_PBS_vs_Young_PBS	Lbh	0.294279	0.423394	0.883629	10.7778	5.11111
Old_PBS_vs_Young_PBS	Sf1	0.360862	0.42592	0.883629	7.33333	3.55556
Old_PBS_vs_Young_PBS	Avpi1	-0.312311	0.423328	0.883629	6.77778	5.11111
Old_PBS_vs_Young_PBS	Irgm1	0.388168	0.429978	0.884643	6.22222	2.66667
Old_PBS_vs_Young_PBS	Tpr	-0.206958	0.431751	0.884782	16.7778	11.2222
Old_PBS_vs_Young_PBS	Dpm3	-0.315789	0.431315	0.884782	12.3333	9
Old_PBS_vs_Young_PBS	Metap2	0.240945	0.431494	0.884782	12.7778	6.55556
Old_PBS_vs_Young_PBS	Tspan31	-0.351096	0.431273	0.884782	5.55556	4.22222
Old_PBS_vs_Young_PBS	Wbp4	-0.411989	0.431699	0.884782	6.66667	4.55556
Old_PBS_vs_Young_PBS	Mindy2	0.318746	0.431945	0.884782	8.77778	4.44444
Old_PBS_vs_Young_PBS	Setd2	-0.279063	0.431398	0.884782	9.22222	6.66667
Old_PBS_vs_Young_PBS	Scarb2	0.275308	0.43463	0.885831	13.8889	7.77778
Old_PBS_vs_Young_PBS	Acadsb	0.334987	0.434229	0.885831	7	3.55556
Old_PBS_vs_Young_PBS	Smpdl3a	0.287716	0.434618	0.885831	14.3333	7.33333
Old_PBS_vs_Young_PBS	Aplp2	-0.202114	0.432844	0.885831	69	47
Old_PBS_vs_Young_PBS	Imp3	-0.272102	0.434506	0.885831	12.6667	8.22222
Old_PBS_vs_Young_PBS	Apobec3	0.3515	0.43442	0.885831	8.66667	3.66667
Old_PBS_vs_Young_PBS	Comt	0.294729	0.434198	0.885831	9.33333	4.33333
Old_PBS_vs_Young_PBS	Golim4	-0.300365	0.437502	0.886464	8.22222	6.33333
Old_PBS_vs_Young_PBS	Pum1	0.246056	0.437174	0.886464	14	6.88889
Old_PBS_vs_Young_PBS	Zfp644	0.273399	0.435598	0.886464	15.3333	7.44444
Old_PBS_vs_Young_PBS	Tax1bp1	-0.195636	0.437446	0.886464	31.3333	20.4444
Old_PBS_vs_Young_PBS	Tnfrsf1a	0.236561	0.437723	0.886464	22.7778	11
Old_PBS_vs_Young_PBS	Plscr1	-0.254464	0.437931	0.886464	11.2222	7.66667
Old_PBS_vs_Young_PBS	Vezf1	0.231133	0.436832	0.886464	18	8.88889
Old_PBS_vs_Young_PBS	C2cd2	0.334451	0.436572	0.886464	8.66667	4.11111
Old_PBS_vs_Young_PBS	Clic5	0.228534	0.436282	0.886464	35.5556	16.1111
Old_PBS_vs_Young_PBS	Aes	0.266221	0.43841	0.886883	16	7.66667
Old_PBS_vs_Young_PBS	Atp1a1	0.220456	0.43917	0.887699	27	13.3333
Old_PBS_vs_Young_PBS	Itgb4	-0.380232	0.439358	0.887699	7.11111	5.11111
Old_PBS_vs_Young_PBS	Hdac7	0.298455	0.440045	0.887987	23.8889	10.5556
Old_PBS_vs_Young_PBS	H2-Q6	0.258136	0.43986	0.887987	24.3333	11.4444
Old_PBS_vs_Young_PBS	Rictor	0.246222	0.440774	0.88854	14.2222	7
Old_PBS_vs_Young_PBS	Ppic	-0.32449	0.440864	0.88854	9.11111	7.11111
Old_PBS_vs_Young_PBS	Rtl8a	0.204893	0.441743	0.88924	28.2222	13.3333
Old_PBS_vs_Young_PBS	Ehd2	-0.259489	0.441757	0.88924	15	9.77778
Old_PBS_vs_Young_PBS	Ptk2	0.253361	0.44222	0.889624	13.4444	6.33333
Old_PBS_vs_Young_PBS	Slc9a3r2	0.171223	0.442599	0.889787	41.7778	21.3333
Old_PBS_vs_Young_PBS	Lepr	-0.295258	0.443663	0.890877	10.4444	7.44444
Old_PBS_vs_Young_PBS	Il6st	0.204215	0.444106	0.891219	82.7778	43.2222
Old_PBS_vs_Young_PBS	Brd3	0.338965	0.446341	0.894053	6.44444	3.22222
Old_PBS_vs_Young_PBS	Smg1	0.288464	0.446247	0.894053	11.1111	5.55556
Old_PBS_vs_Young_PBS	Hsp90ab1	-0.200837	0.446091	0.894053	123.889	88.8889
Old_PBS_vs_Young_PBS	Uqcrc2	-0.260408	0.448153	0.897132	8.33333	5.88889
Old_PBS_vs_Young_PBS	Aida	0.323503	0.453179	0.898007	8.11111	3.77778
Old_PBS_vs_Young_PBS	Samhd1	-0.238071	0.451156	0.898007	10.6667	7.33333
Old_PBS_vs_Young_PBS	Atp6ap2	0.330275	0.453547	0.898007	7.77778	3.88889
Old_PBS_vs_Young_PBS	Akr1a1	-0.189248	0.452487	0.898007	23.1111	15.3333
Old_PBS_vs_Young_PBS	Os9	0.292695	0.450292	0.898007	10.4444	5.11111
Old_PBS_vs_Young_PBS	Ndufa13	-0.238563	0.453399	0.898007	15.7778	12.7778
Old_PBS_vs_Young_PBS	Vdac2	-0.224992	0.449464	0.898007	12.3333	8.44444
Old_PBS_vs_Young_PBS	Ncor1	-0.192528	0.449872	0.898007	22.4444	14.8889
Old_PBS_vs_Young_PBS	Kdm6b	0.327084	0.453479	0.898007	7.77778	3.33333
Old_PBS_vs_Young_PBS	Dek	0.222229	0.45043	0.898007	14.8889	7.44444
Old_PBS_vs_Young_PBS	Sdha	0.258947	0.451421	0.898007	12.1111	6
Old_PBS_vs_Young_PBS	Dnajb9	-0.325477	0.4509	0.898007	5.44444	4.11111
Old_PBS_vs_Young_PBS	Yy1	-0.233725	0.451538	0.898007	14.1111	9.22222
Old_PBS_vs_Young_PBS	Piezo2	0.287089	0.453248	0.898007	11.2222	5.77778
Old_PBS_vs_Young_PBS	Map3k11	0.373452	0.452074	0.898007	7.33333	2.88889
Old_PBS_vs_Young_PBS	Zfp451	0.344011	0.45459	0.899291	7.77778	3.55556
Old_PBS_vs_Young_PBS	Rhoa	-0.125397	0.454747	0.899291	56.2222	36.8889
Old_PBS_vs_Young_PBS	Rock2	0.154268	0.455358	0.899408	37.5556	19.6667
Old_PBS_vs_Young_PBS	Zcrb1	-0.358552	0.455254	0.899408	6.22222	4.88889
Old_PBS_vs_Young_PBS	Sbds	0.199188	0.456396	0.900156	19	9.66667
Old_PBS_vs_Young_PBS	Itga3	0.374117	0.456647	0.900156	5.88889	2.77778
Old_PBS_vs_Young_PBS	Cetn3	-0.281234	0.456841	0.900156	7.66667	5.22222
Old_PBS_vs_Young_PBS	Tmem208	0.314335	0.45778	0.901052	7	3.33333
Old_PBS_vs_Young_PBS	Hspa1b	0.758589	0.457848	0.901052	7.44444	4.77778
Old_PBS_vs_Young_PBS	Tram1	0.259295	0.4584	0.901594	12.7778	6.55556
Old_PBS_vs_Young_PBS	Il4ra	0.361035	0.458721	0.901678	15	7.11111
Old_PBS_vs_Young_PBS	Nudcd3	0.330175	0.458996	0.901678	8.55556	4
Old_PBS_vs_Young_PBS	Zzef1	0.339323	0.459477	0.90208	8.22222	3.33333
Old_PBS_vs_Young_PBS	Calr	0.216899	0.460472	0.902683	48.1111	23.8889
Old_PBS_vs_Young_PBS	Puf60	0.283778	0.460615	0.902683	8.55556	4.11111
Old_PBS_vs_Young_PBS	Rsbn1	0.347209	0.462012	0.90438	7.77778	3.33333
Old_PBS_vs_Young_PBS	Aldh2	0.225067	0.462035	0.90438	46	22.3333
Old_PBS_vs_Young_PBS	Dnajb1	-0.32801	0.46384	0.906825	5.55556	4.44444
Old_PBS_vs_Young_PBS	Tcf25	0.236128	0.463646	0.906825	19.2222	9.44444
Old_PBS_vs_Young_PBS	Ubxn4	0.202784	0.468313	0.907408	16	7.88889
Old_PBS_vs_Young_PBS	Ggta1	0.298625	0.466982	0.907408	7.33333	3.55556
Old_PBS_vs_Young_PBS	Rtf1	-0.273824	0.466061	0.907408	8.33333	5.88889
Old_PBS_vs_Young_PBS	Sat1	-0.183411	0.467704	0.907408	25.7778	18.4444
Old_PBS_vs_Young_PBS	Gon4l	0.35346	0.465736	0.907408	5.66667	2.66667
Old_PBS_vs_Young_PBS	P2rx4	0.356738	0.467037	0.907408	5.22222	2.33333
Old_PBS_vs_Young_PBS	Avl9	0.330095	0.468051	0.907408	6	2.77778
Old_PBS_vs_Young_PBS	Psmc6	0.245733	0.46816	0.907408	10.5556	5.22222
Old_PBS_vs_Young_PBS	Ppp2ca	0.244801	0.4665	0.907408	14.2222	6.88889
Old_PBS_vs_Young_PBS	Med1	-0.300851	0.468031	0.907408	7	5.11111
Old_PBS_vs_Young_PBS	Sptssa	-0.2464	0.46731	0.907408	10.1111	7.66667
Old_PBS_vs_Young_PBS	Phf5a	0.349631	0.468267	0.907408	6	2.77778
Old_PBS_vs_Young_PBS	Reep5	0.267113	0.465201	0.907408	12.5556	6.55556
Old_PBS_vs_Young_PBS	Sf3b2	0.253258	0.466811	0.907408	18.5556	8.33333
Old_PBS_vs_Young_PBS	Tnks2	0.276974	0.465212	0.907408	9.11111	4.22222
Old_PBS_vs_Young_PBS	Uqcc2	-0.292164	0.468947	0.908098	6.88889	4.55556
Old_PBS_vs_Young_PBS	Ndufc1	-0.265313	0.469509	0.908646	13.1111	8.66667
Old_PBS_vs_Young_PBS	Cdc37l1	0.262017	0.470004	0.909064	11.7778	5.55556
Old_PBS_vs_Young_PBS	Cldnd1	0.293839	0.47072	0.909371	8	4
Old_PBS_vs_Young_PBS	Dnajc5	0.300475	0.471053	0.909476	8.77778	3.88889
Old_PBS_vs_Young_PBS	Ppp1cb	0.263731	0.472363	0.911465	10.4444	5.33333
Old_PBS_vs_Young_PBS	Prex2	0.211062	0.474505	0.911949	37.3333	18.5556
Old_PBS_vs_Young_PBS	Hspd1	-0.331534	0.476464	0.911949	9.33333	7.44444
Old_PBS_vs_Young_PBS	Mff	0.293868	0.488655	0.911949	6.33333	3.22222
Old_PBS_vs_Young_PBS	Actr3	-0.217187	0.483662	0.911949	12.1111	8.22222
Old_PBS_vs_Young_PBS	Sox13	0.309353	0.487765	0.911949	7.66667	3.66667
Old_PBS_vs_Young_PBS	Pmepa1	0.318202	0.478815	0.911949	8.11111	3.55556
Old_PBS_vs_Young_PBS	Stag2	-0.271	0.483615	0.911949	10.6667	6.44444
Old_PBS_vs_Young_PBS	Eif1ax	-0.309696	0.48108	0.911949	5.55556	3.77778
Old_PBS_vs_Young_PBS	Ssr3	0.218891	0.484882	0.911949	14.2222	7
Old_PBS_vs_Young_PBS	Thrap3	-0.237933	0.485091	0.911949	9.33333	6.66667
Old_PBS_vs_Young_PBS	Capzb	0.220027	0.484307	0.911949	15.1111	7.66667
Old_PBS_vs_Young_PBS	Denr	0.335601	0.478613	0.911949	6.88889	4
Old_PBS_vs_Young_PBS	Ywhag	0.317492	0.486344	0.911949	5.77778	2.88889
Old_PBS_vs_Young_PBS	Tmem106b	0.281413	0.486208	0.911949	7.66667	3.66667
Old_PBS_vs_Young_PBS	Gimap6	-0.226068	0.480974	0.911949	15.8889	11.3333
Old_PBS_vs_Young_PBS	Gimap1	-0.238561	0.474023	0.911949	10.7778	7.44444
Old_PBS_vs_Young_PBS	Wbp11	0.319546	0.485443	0.911949	7.66667	3.77778
Old_PBS_vs_Young_PBS	Fosb	-0.597708	0.473322	0.911949	12.6667	12.8889
Old_PBS_vs_Young_PBS	Rabac1	0.164367	0.485642	0.911949	30.6667	15.8889
Old_PBS_vs_Young_PBS	Hdgfl3	-0.254425	0.484144	0.911949	7.77778	5.44444
Old_PBS_vs_Young_PBS	Trim30a	0.337739	0.475575	0.911949	8.77778	3.55556
Old_PBS_vs_Young_PBS	Eif3f	-0.179574	0.486719	0.911949	17	11.5556
Old_PBS_vs_Young_PBS	Ctbp2	0.26527	0.478664	0.911949	10.4444	5.44444
Old_PBS_vs_Young_PBS	Psap	-0.159635	0.475892	0.911949	36.3333	23.3333
Old_PBS_vs_Young_PBS	Bsg	-0.161412	0.483921	0.911949	22.3333	14.6667
Old_PBS_vs_Young_PBS	Hmg20b	-0.313773	0.480454	0.911949	5.44444	4
Old_PBS_vs_Young_PBS	Elk3	0.181232	0.479731	0.911949	28.4444	14.4444
Old_PBS_vs_Young_PBS	R3hdm2	-0.327537	0.479066	0.911949	6.22222	4.33333
Old_PBS_vs_Young_PBS	Psmd7	0.220811	0.487428	0.911949	12.2222	6.33333
Old_PBS_vs_Young_PBS	Flnb	0.227198	0.47871	0.911949	14.7778	7.66667
Old_PBS_vs_Young_PBS	Ppp3cb	-0.306228	0.486625	0.911949	6.22222	4.33333
Old_PBS_vs_Young_PBS	Tox4	0.327551	0.479429	0.911949	5.88889	2.66667
Old_PBS_vs_Young_PBS	Ccdc82	0.332514	0.484717	0.911949	7.77778	3.55556
Old_PBS_vs_Young_PBS	Cdc37	-0.240039	0.482894	0.911949	11.2222	7.66667
Old_PBS_vs_Young_PBS	Cox5a	-0.217385	0.488843	0.911949	16.1111	11
Old_PBS_vs_Young_PBS	Arih1	0.26535	0.48288	0.911949	8.77778	4.11111
Old_PBS_vs_Young_PBS	Anxa6	0.251829	0.485314	0.911949	10.3333	5.33333
Old_PBS_vs_Young_PBS	Eif4a3	0.311061	0.477714	0.911949	7.66667	3.66667
Old_PBS_vs_Young_PBS	Jmy	0.329224	0.489033	0.911949	6.33333	2.88889
Old_PBS_vs_Young_PBS	Hpcal1	0.263069	0.484573	0.911949	9.66667	5
Old_PBS_vs_Young_PBS	Srsf5	-0.156072	0.475245	0.911949	37.3333	24.3333
Old_PBS_vs_Young_PBS	Ppp4r3a	0.329374	0.477851	0.911949	6.77778	3.33333
Old_PBS_vs_Young_PBS	Trip11	0.205502	0.480925	0.911949	15.8889	8.11111
Old_PBS_vs_Young_PBS	Rai14	0.234396	0.472974	0.911949	17.8889	9.77778
Old_PBS_vs_Young_PBS	Oxr1	0.311848	0.474946	0.911949	7.44444	3.66667
Old_PBS_vs_Young_PBS	Ep300	0.233133	0.489107	0.911949	11.2222	5.66667
Old_PBS_vs_Young_PBS	Slc38a2	0.195782	0.486854	0.911949	16.4444	8.44444
Old_PBS_vs_Young_PBS	Pcnp	0.241834	0.489114	0.911949	12.3333	6.33333
Old_PBS_vs_Young_PBS	Tcp1	-0.250824	0.48496	0.911949	8.11111	6
Old_PBS_vs_Young_PBS	H2-Q4	-0.256576	0.479149	0.911949	15.2222	10
Old_PBS_vs_Young_PBS	Mgea5	0.276131	0.487857	0.911949	7.88889	3.66667
Old_PBS_vs_Young_PBS	Shank3	0.220163	0.489536	0.912215	16.1111	8.22222
Old_PBS_vs_Young_PBS	Snapc5	-0.289963	0.490184	0.912901	5.88889	4.22222
Old_PBS_vs_Young_PBS	Smarca5	-0.209411	0.491173	0.913699	13.5556	8.88889
Old_PBS_vs_Young_PBS	Pdlim1	-0.236889	0.491148	0.913699	14.4444	10.1111
Old_PBS_vs_Young_PBS	Sipa1	0.276845	0.491489	0.913765	10.3333	4.77778
Old_PBS_vs_Young_PBS	Dusp1	-0.20852	0.492846	0.915766	48.1111	34
Old_PBS_vs_Young_PBS	Cdc26	0.34441	0.493776	0.916156	5.11111	2.55556
Old_PBS_vs_Young_PBS	Fyn	0.244947	0.493898	0.916156	10.4444	5
Old_PBS_vs_Young_PBS	Gdpd1	0.291861	0.493561	0.916156	7.11111	3.22222
Old_PBS_vs_Young_PBS	Grb2	-0.269636	0.494267	0.916319	7.88889	5.11111
Old_PBS_vs_Young_PBS	Eif5b	-0.241806	0.497996	0.916325	10.5556	6.66667
Old_PBS_vs_Young_PBS	Tns1	0.269235	0.49565	0.916325	19	9.44444
Old_PBS_vs_Young_PBS	Eid1	-0.201925	0.499771	0.916325	12	8.22222
Old_PBS_vs_Young_PBS	Lbp	-0.225296	0.50551	0.916325	26	16.3333
Old_PBS_vs_Young_PBS	Mid1ip1	0.317126	0.501931	0.916325	7.66667	3.33333
Old_PBS_vs_Young_PBS	Pdha1	-0.299689	0.500568	0.916325	5.88889	4.44444
Old_PBS_vs_Young_PBS	Hipk1	0.254483	0.497255	0.916325	13	6.33333
Old_PBS_vs_Young_PBS	Aimp1	0.281125	0.498222	0.916325	7.11111	3.44444
Old_PBS_vs_Young_PBS	Efcab14	-0.271441	0.502168	0.916325	8.22222	6.11111
Old_PBS_vs_Young_PBS	Rbbp4	-0.295563	0.504521	0.916325	7	4.88889
Old_PBS_vs_Young_PBS	Ptpn12	0.25119	0.49871	0.916325	12.2222	6.33333
Old_PBS_vs_Young_PBS	Tmem33	0.312944	0.498257	0.916325	5.88889	2.88889
Old_PBS_vs_Young_PBS	Pebp1	-0.199794	0.500484	0.916325	13.1111	8.88889
Old_PBS_vs_Young_PBS	Plxna4	0.426305	0.498588	0.916325	7.22222	3.33333
Old_PBS_vs_Young_PBS	Kras	-0.189529	0.500116	0.916325	14.7778	10.1111
Old_PBS_vs_Young_PBS	Tmtc1	0.2595	0.5027	0.916325	10.2222	4.88889
Old_PBS_vs_Young_PBS	Ranbp2	0.225971	0.497764	0.916325	12.6667	6
Old_PBS_vs_Young_PBS	Btg1	-0.241183	0.495286	0.916325	11.4444	8
Old_PBS_vs_Young_PBS	Hsbp1	-0.209807	0.496998	0.916325	11.2222	8
Old_PBS_vs_Young_PBS	Stag1	0.23724	0.499839	0.916325	10.2222	5
Old_PBS_vs_Young_PBS	Uqcr10	-0.19065	0.50492	0.916325	16.6667	11
Old_PBS_vs_Young_PBS	Pwwp2a	0.296302	0.49841	0.916325	6.44444	3
Old_PBS_vs_Young_PBS	Fam114a2	0.283618	0.497226	0.916325	7.55556	3.66667
Old_PBS_vs_Young_PBS	Ctdnep1	0.329389	0.500358	0.916325	5.55556	2.44444
Old_PBS_vs_Young_PBS	Med13	0.255119	0.501773	0.916325	10.1111	4.66667
Old_PBS_vs_Young_PBS	Ddx42	-0.275337	0.50384	0.916325	6.11111	4.22222
Old_PBS_vs_Young_PBS	Socs3	0.300883	0.503745	0.916325	26.4444	13.4444
Old_PBS_vs_Young_PBS	Rasa1	0.242498	0.500176	0.916325	9.77778	4.66667
Old_PBS_vs_Young_PBS	Pik3r1	0.240062	0.50231	0.916325	11.8889	6
Old_PBS_vs_Young_PBS	Gpbp1	-0.304228	0.503569	0.916325	5.77778	4
Old_PBS_vs_Young_PBS	Asxl2	0.239871	0.503859	0.916325	10	4.88889
Old_PBS_vs_Young_PBS	Brd1	-0.222751	0.50152	0.916325	11.3333	7.66667
Old_PBS_vs_Young_PBS	Prickle1	0.298345	0.501062	0.916325	8	3.66667
Old_PBS_vs_Young_PBS	Cers5	-0.321076	0.496262	0.916325	5.33333	3.44444
Old_PBS_vs_Young_PBS	Sik1	-0.308298	0.505371	0.916325	5.55556	4.11111
Old_PBS_vs_Young_PBS	Diaph1	0.294002	0.495087	0.916325	10.2222	4.55556
Old_PBS_vs_Young_PBS	Npc2	0.194815	0.505796	0.916333	18.3333	9.88889
Old_PBS_vs_Young_PBS	Snrpd2	-0.258397	0.506256	0.916618	9.66667	7
Old_PBS_vs_Young_PBS	Hnrnpa1	-0.288266	0.506515	0.916618	7.77778	4.77778
Old_PBS_vs_Young_PBS	Cltc	0.171168	0.507314	0.917045	20.8889	10.7778
Old_PBS_vs_Young_PBS	Efr3a	0.300649	0.507307	0.917045	8.22222	4
Old_PBS_vs_Young_PBS	Fam193b	0.290358	0.507718	0.917267	7.77778	3.66667
Old_PBS_vs_Young_PBS	Cspp1	-0.31129	0.511441	0.918583	6.66667	4.33333
Old_PBS_vs_Young_PBS	Pla2g4a	-0.224747	0.510502	0.918583	10	6.44444
Old_PBS_vs_Young_PBS	Tm4sf1	-0.150292	0.510733	0.918583	134.778	92.4444
Old_PBS_vs_Young_PBS	Sike1	0.254357	0.509168	0.918583	7.88889	3.88889
Old_PBS_vs_Young_PBS	Fam76a	0.335683	0.511826	0.918583	5.88889	2.77778
Old_PBS_vs_Young_PBS	Psenen	0.265061	0.508782	0.918583	9.22222	4.66667
Old_PBS_vs_Young_PBS	Ogdh	0.258787	0.511506	0.918583	7.33333	3.55556
Old_PBS_vs_Young_PBS	Eif5	-0.191842	0.510017	0.918583	15.1111	10
Old_PBS_vs_Young_PBS	Tomm22	-0.238547	0.511309	0.918583	9.44444	6.11111
Old_PBS_vs_Young_PBS	Pacsin2	0.299459	0.510687	0.918583	7.77778	3.55556
Old_PBS_vs_Young_PBS	Ubxn1	-0.238803	0.510176	0.918583	8.22222	6.11111
Old_PBS_vs_Young_PBS	Sertad1	-0.278592	0.51363	0.919795	6.88889	5
Old_PBS_vs_Young_PBS	Elf1	-0.211668	0.513361	0.919795	11.7778	7.88889
Old_PBS_vs_Young_PBS	Arid4a	0.29477	0.51317	0.919795	7.55556	3.44444
Old_PBS_vs_Young_PBS	Ackr3	-0.198683	0.51434	0.920561	44.2222	35.4444
Old_PBS_vs_Young_PBS	Swt1	0.317213	0.520346	0.921382	6.55556	3.11111
Old_PBS_vs_Young_PBS	Ctsz	-0.207748	0.517989	0.921382	12.2222	7.88889
Old_PBS_vs_Young_PBS	Rnf13	-0.246575	0.516205	0.921382	9.55556	6.22222
Old_PBS_vs_Young_PBS	Ccnl1	-0.201883	0.52355	0.921382	17.7778	11.3333
Old_PBS_vs_Young_PBS	Rbm8a	-0.221579	0.519804	0.921382	9.22222	5.77778
Old_PBS_vs_Young_PBS	Adh5	-0.27461	0.523216	0.921382	5.55556	3.77778
Old_PBS_vs_Young_PBS	Nfib	0.121787	0.520817	0.921382	97.7778	51.3333
Old_PBS_vs_Young_PBS	Rer1	-0.251074	0.525535	0.921382	8.33333	5.66667
Old_PBS_vs_Young_PBS	Bst1	0.174871	0.515693	0.921382	26.7778	13.5556
Old_PBS_vs_Young_PBS	Ythdc1	-0.2329	0.524452	0.921382	10.8889	6.77778
Old_PBS_vs_Young_PBS	G3bp2	0.188997	0.51875	0.921382	16.5556	7.88889
Old_PBS_vs_Young_PBS	Gltp	0.237937	0.523203	0.921382	12.5556	5.55556
Old_PBS_vs_Young_PBS	Ndufa4	-0.226183	0.524957	0.921382	39.8889	32.3333
Old_PBS_vs_Young_PBS	Ube2m	-0.279421	0.521394	0.921382	5.77778	3.88889
Old_PBS_vs_Young_PBS	Trim12a	0.215115	0.525369	0.921382	11.3333	5.66667
Old_PBS_vs_Young_PBS	Mical2	0.306258	0.516971	0.921382	7.22222	3.11111
Old_PBS_vs_Young_PBS	Ap2a2	0.286546	0.524904	0.921382	6.55556	3.33333
Old_PBS_vs_Young_PBS	Phactr2	0.203768	0.518286	0.921382	15.3333	7.77778
Old_PBS_vs_Young_PBS	Stx7	0.221115	0.518815	0.921382	13	6.88889
Old_PBS_vs_Young_PBS	Snrpd3	-0.237261	0.516522	0.921382	7.55556	5.11111
Old_PBS_vs_Young_PBS	Tmtc2	-0.184807	0.519832	0.921382	15.5556	10.4444
Old_PBS_vs_Young_PBS	Slmap	-0.284485	0.524451	0.921382	5.77778	4.22222
Old_PBS_vs_Young_PBS	Wapl	-0.225917	0.524781	0.921382	8.88889	5.77778
Old_PBS_vs_Young_PBS	Akap11	0.307099	0.519636	0.921382	7	3.55556
Old_PBS_vs_Young_PBS	Larp1	0.306303	0.515719	0.921382	7.88889	4.22222
Old_PBS_vs_Young_PBS	Eif5a	-0.218648	0.522611	0.921382	11.3333	8.22222
Old_PBS_vs_Young_PBS	Syngr2	-0.273944	0.515322	0.921382	5.88889	3.88889
Old_PBS_vs_Young_PBS	Srek1	0.233773	0.524027	0.921382	14.8889	7
Old_PBS_vs_Young_PBS	Dennd3	0.295367	0.521915	0.921382	7.44444	3.66667
Old_PBS_vs_Young_PBS	Grina	-0.328712	0.516863	0.921382	5.11111	3.77778
Old_PBS_vs_Young_PBS	Ccdc50	0.184036	0.518774	0.921382	14.7778	7.66667
Old_PBS_vs_Young_PBS	Synpo	0.319511	0.522724	0.921382	8.66667	3.88889
Old_PBS_vs_Young_PBS	Prdx5	-0.273583	0.522013	0.921382	6.44444	4.44444
Old_PBS_vs_Young_PBS	Smc3	-0.235604	0.520307	0.921382	11	7.77778
Old_PBS_vs_Young_PBS	Sumo1	-0.228069	0.542429	0.921707	8.22222	5.66667
Old_PBS_vs_Young_PBS	Nek7	-0.267207	0.541933	0.921707	5.77778	3.77778
Old_PBS_vs_Young_PBS	Surf4	-0.272226	0.53497	0.921707	6.22222	4.44444
Old_PBS_vs_Young_PBS	Nfe2l2	0.236491	0.539352	0.921707	11.3333	6.33333
Old_PBS_vs_Young_PBS	Trim44	0.27351	0.539589	0.921707	6.33333	3
Old_PBS_vs_Young_PBS	Rrbp1	0.188245	0.526076	0.921707	34.6667	16.7778
Old_PBS_vs_Young_PBS	Mapre1	0.222869	0.53132	0.921707	13.3333	6.66667
Old_PBS_vs_Young_PBS	Dido1	0.25699	0.538352	0.921707	8.55556	4.11111
Old_PBS_vs_Young_PBS	Ythdf3	0.28029	0.527015	0.921707	6.44444	3.22222
Old_PBS_vs_Young_PBS	Mbnl1	0.134254	0.531597	0.921707	40.2222	21.1111
Old_PBS_vs_Young_PBS	Acadm	-0.272447	0.52827	0.921707	5.11111	3.66667
Old_PBS_vs_Young_PBS	Smu1	0.265922	0.543097	0.921707	5.88889	2.88889
Old_PBS_vs_Young_PBS	Zcchc11	-0.211105	0.53963	0.921707	9.22222	6.33333
Old_PBS_vs_Young_PBS	Nos3	-0.292814	0.527495	0.921707	7.11111	5.33333
Old_PBS_vs_Young_PBS	Kmt2c	0.235149	0.533631	0.921707	9.44444	4.66667
Old_PBS_vs_Young_PBS	Mrfap1	-0.167717	0.536954	0.921707	16.3333	11
Old_PBS_vs_Young_PBS	Polr2j	-0.311985	0.538093	0.921707	5.11111	3.88889
Old_PBS_vs_Young_PBS	Rybp	0.294864	0.537166	0.921707	5.44444	2.55556
Old_PBS_vs_Young_PBS	Atp6v1e1	0.240705	0.532942	0.921707	7.88889	4
Old_PBS_vs_Young_PBS	Tapbpl	0.274445	0.528057	0.921707	7.22222	3.55556
Old_PBS_vs_Young_PBS	Pnpla2	0.304187	0.526825	0.921707	5.77778	2.66667
Old_PBS_vs_Young_PBS	Tab2	0.243346	0.543047	0.921707	7.22222	3.55556
Old_PBS_vs_Young_PBS	Gna11	-0.251827	0.535077	0.921707	10.8889	7.22222
Old_PBS_vs_Young_PBS	Osbpl8	-0.22298	0.533758	0.921707	10	7
Old_PBS_vs_Young_PBS	Mau2	0.231402	0.541844	0.921707	10.7778	5.11111
Old_PBS_vs_Young_PBS	Nudt21	0.298976	0.530023	0.921707	5.44444	2.88889
Old_PBS_vs_Young_PBS	Zmiz1	0.171849	0.530646	0.921707	28	14.6667
Old_PBS_vs_Young_PBS	Appl1	0.275166	0.536033	0.921707	6.44444	3.33333
Old_PBS_vs_Young_PBS	Tkt	0.256966	0.531237	0.921707	8.77778	4.66667
Old_PBS_vs_Young_PBS	Fndc3a	-0.253132	0.534631	0.921707	7.77778	5.22222
Old_PBS_vs_Young_PBS	Yap1	0.31328	0.535591	0.921707	6.11111	3
Old_PBS_vs_Young_PBS	Cadm1	0.175722	0.538492	0.921707	23.5556	11.8889
Old_PBS_vs_Young_PBS	U2surp	-0.231521	0.54146	0.921707	9.33333	6.22222
Old_PBS_vs_Young_PBS	Tmed4	0.290247	0.534391	0.921707	6.77778	3.22222
Old_PBS_vs_Young_PBS	Atp2a3	-0.252687	0.542945	0.921707	6.66667	4.88889
Old_PBS_vs_Young_PBS	Ywhae	0.135604	0.541302	0.921707	29.5556	15.3333
Old_PBS_vs_Young_PBS	Nlk	0.271198	0.527312	0.921707	8.11111	3.66667
Old_PBS_vs_Young_PBS	Atp5h	-0.135636	0.537248	0.921707	36.6667	24
Old_PBS_vs_Young_PBS	Hfe	0.265412	0.538019	0.921707	7.44444	3.44444
Old_PBS_vs_Young_PBS	Ctsl	0.170476	0.531253	0.921707	19.2222	10.4444
Old_PBS_vs_Young_PBS	Erbin	0.201067	0.532778	0.921707	14.2222	7.44444
Old_PBS_vs_Young_PBS	Psma3	-0.171332	0.540627	0.921707	20.5556	13.2222
Old_PBS_vs_Young_PBS	Dlst	0.303296	0.528829	0.921707	6.44444	3
Old_PBS_vs_Young_PBS	Ddx24	0.184466	0.543244	0.921707	15.7778	8.44444
Old_PBS_vs_Young_PBS	Bag5	-0.242803	0.530802	0.921707	6.22222	4.44444
Old_PBS_vs_Young_PBS	Ywhaz	-0.151547	0.54114	0.921707	28.2222	18.5556
Old_PBS_vs_Young_PBS	Eny2	-0.255431	0.535746	0.921707	6.66667	4.33333
Old_PBS_vs_Young_PBS	St13	0.217774	0.541508	0.921707	11	5.44444
Old_PBS_vs_Young_PBS	Filip1l	-0.245321	0.530239	0.921707	9.77778	6.77778
Old_PBS_vs_Young_PBS	Dll1	-0.180067	0.537619	0.921707	16.2222	11.2222
Old_PBS_vs_Young_PBS	Lnpep	0.218729	0.537494	0.921707	13.8889	6.44444
Old_PBS_vs_Young_PBS	Pim1	0.259365	0.534294	0.921707	7.55556	4
Old_PBS_vs_Young_PBS	Birc6	0.215763	0.526928	0.921707	17.5556	8.55556
Old_PBS_vs_Young_PBS	Mcfd2	-0.297847	0.527912	0.921707	6.77778	4.77778
Old_PBS_vs_Young_PBS	Dpysl3	-0.298873	0.540892	0.921707	5.88889	3.77778
Old_PBS_vs_Young_PBS	Ndufs4	0.270083	0.543646	0.921908	6.77778	3
Old_PBS_vs_Young_PBS	Cyr61	-0.516096	0.54471	0.922655	6	8.66667
Old_PBS_vs_Young_PBS	Smarca4	-0.329982	0.5454	0.922655	7.55556	4.44444
Old_PBS_vs_Young_PBS	Cast	0.183449	0.545289	0.922655	18.2222	9.11111
Old_PBS_vs_Young_PBS	Ly6e	0.152576	0.545501	0.922655	192.889	85.8889
Old_PBS_vs_Young_PBS	Bola3	-0.283292	0.54596	0.922952	5.66667	3.66667
Old_PBS_vs_Young_PBS	B2m	0.118359	0.54644	0.923285	210.222	96.7778
Old_PBS_vs_Young_PBS	Tcea1	-0.212323	0.547624	0.924667	10.3333	7
Old_PBS_vs_Young_PBS	Ssr2	-0.266625	0.547825	0.924667	6	4.55556
Old_PBS_vs_Young_PBS	Pdcd6ip	0.180203	0.548519	0.925359	15.7778	8.66667
Old_PBS_vs_Young_PBS	Pdcl3	-0.238198	0.5556	0.925651	5.77778	4
Old_PBS_vs_Young_PBS	Uba1	0.223148	0.553718	0.925651	8.44444	4.11111
Old_PBS_vs_Young_PBS	Txnip	0.132426	0.550555	0.925651	60.7778	32.4444
Old_PBS_vs_Young_PBS	Jun	-0.129783	0.55123	0.925651	133.222	77.7778
Old_PBS_vs_Young_PBS	Map7d1	0.188631	0.549086	0.925651	15.7778	7.88889
Old_PBS_vs_Young_PBS	Ptp4a2	0.133843	0.549648	0.925651	26	13.6667
Old_PBS_vs_Young_PBS	Atraid	-0.215705	0.553212	0.925651	8.44444	6
Old_PBS_vs_Young_PBS	Cd38	0.248811	0.555051	0.925651	9.11111	4.55556
Old_PBS_vs_Young_PBS	Braf	0.273617	0.554327	0.925651	6	2.88889
Old_PBS_vs_Young_PBS	Ndufc2	-0.17872	0.554793	0.925651	21.1111	14
Old_PBS_vs_Young_PBS	Smco4	0.308263	0.551036	0.925651	6.11111	3.22222
Old_PBS_vs_Young_PBS	Ewsr1	0.191456	0.554937	0.925651	14.1111	6.77778
Old_PBS_vs_Young_PBS	Sdf2	0.19773	0.553386	0.925651	11	5.77778
Old_PBS_vs_Young_PBS	Actg1	-0.179956	0.551673	0.925651	105.222	76.7778
Old_PBS_vs_Young_PBS	Serpinb1a	0.230335	0.555788	0.925651	15.6667	8.11111
Old_PBS_vs_Young_PBS	Pabpc1	0.181838	0.549953	0.925651	18.5556	9.22222
Old_PBS_vs_Young_PBS	Grasp	0.239128	0.551176	0.925651	9.44444	4.55556
Old_PBS_vs_Young_PBS	Dnajb11	0.267194	0.555392	0.925651	5.66667	2.77778
Old_PBS_vs_Young_PBS	Cct8	-0.20327	0.553046	0.925651	9	6
Old_PBS_vs_Young_PBS	Rab11b	-0.207863	0.552392	0.925651	9.22222	6.44444
Old_PBS_vs_Young_PBS	Ankhd1	0.250536	0.554195	0.925651	8.55556	4
Old_PBS_vs_Young_PBS	Kmt5b	0.258023	0.554964	0.925651	9.44444	5
Old_PBS_vs_Young_PBS	Pcmtd1	0.182934	0.55618	0.925831	12.7778	6.77778
Old_PBS_vs_Young_PBS	Myo1b	0.273362	0.567072	0.92611	7.44444	3.55556
Old_PBS_vs_Young_PBS	Pfdn2	-0.227999	0.566118	0.92611	6.77778	4.33333
Old_PBS_vs_Young_PBS	Copa	-0.204787	0.560146	0.92611	9.88889	6.22222
Old_PBS_vs_Young_PBS	Tor1b	0.26209	0.561894	0.92611	6.44444	3
Old_PBS_vs_Young_PBS	Ifih1	0.25302	0.562752	0.92611	6.44444	3.33333
Old_PBS_vs_Young_PBS	Stk4	0.257482	0.559782	0.92611	8.33333	4
Old_PBS_vs_Young_PBS	Fundc2	-0.213403	0.563993	0.92611	8.77778	5.88889
Old_PBS_vs_Young_PBS	Fndc3b	-0.217584	0.558742	0.92611	9	5.88889
Old_PBS_vs_Young_PBS	Plekhf2	-0.27375	0.563312	0.92611	5.88889	3.88889
Old_PBS_vs_Young_PBS	Hnrnpr	0.17226	0.56616	0.92611	13.5556	7.22222
Old_PBS_vs_Young_PBS	Isg15	0.442471	0.559222	0.92611	12.2222	4.55556
Old_PBS_vs_Young_PBS	Erp29	-0.206444	0.560234	0.92611	9.66667	6.11111
Old_PBS_vs_Young_PBS	Scarb1	0.24572	0.560989	0.92611	10.1111	4.88889
Old_PBS_vs_Young_PBS	Dguok	0.269323	0.562296	0.92611	7.88889	3.44444
Old_PBS_vs_Young_PBS	Usf2	-0.235944	0.559469	0.92611	5.88889	4.22222
Old_PBS_vs_Young_PBS	Pa2g4	-0.248859	0.566219	0.92611	5.77778	4.22222
Old_PBS_vs_Young_PBS	Arhgef7	-0.238259	0.565781	0.92611	8.22222	6.11111
Old_PBS_vs_Young_PBS	Scoc	-0.189628	0.566721	0.92611	10.2222	6.66667
Old_PBS_vs_Young_PBS	Gmfb	0.261191	0.564726	0.92611	7.33333	3.22222
Old_PBS_vs_Young_PBS	Dpysl2	-0.153109	0.5649	0.92611	21.7778	14.5556
Old_PBS_vs_Young_PBS	Pafah1b2	-0.230471	0.562563	0.92611	5.88889	4.11111
Old_PBS_vs_Young_PBS	Arpp19	-0.201524	0.562406	0.92611	12	7.77778
Old_PBS_vs_Young_PBS	Rab6b	0.281483	0.565731	0.92611	6.33333	2.66667
Old_PBS_vs_Young_PBS	Stt3b	0.162245	0.558309	0.92611	21.3333	10.7778
Old_PBS_vs_Young_PBS	Vti1b	-0.265474	0.558464	0.92611	5.22222	3.66667
Old_PBS_vs_Young_PBS	Gtf2a1	0.283287	0.563844	0.92611	5.44444	3
Old_PBS_vs_Young_PBS	Btbd7	0.157437	0.565271	0.92611	26.8889	14
Old_PBS_vs_Young_PBS	Csnk1e	-0.2271	0.561001	0.92611	9.77778	6.22222
Old_PBS_vs_Young_PBS	Pcbp2	-0.13426	0.55825	0.92611	27.1111	17.4444
Old_PBS_vs_Young_PBS	Cd200	-0.118421	0.558643	0.92611	79.1111	48.4444
Old_PBS_vs_Young_PBS	Chd1	-0.218012	0.56701	0.92611	7	4.77778
Old_PBS_vs_Young_PBS	Ppp2r1a	-0.211561	0.566248	0.92611	7.33333	5
Old_PBS_vs_Young_PBS	Ndufb10	-0.185544	0.559073	0.92611	11.7778	7.44444
Old_PBS_vs_Young_PBS	Ddah2	0.191726	0.558829	0.92611	19.2222	9.44444
Old_PBS_vs_Young_PBS	Snrpd1	-0.196993	0.563818	0.92611	9	6
[truncated: 1,410 more rows]
