# Supplementary material for: Aging affects reprogramming of pulmonary capillary endothelial cells after lung injury in male mice
Source: Nat Commun. 2025 Aug 6;16:7234. doi: 10.1038/s41467-025-62431-4 (PMC12328796; doi:10.1038/s41467-025-62431-4)
Supplement: Supplementary file 8 — Supplementary Data 7 [file 41467_2025_62431_MOESM8_ESM.xlsx]

## Sheet: Sheet 1
Suppl table S7: List of common genes selected in the RNA Velocity analysis to model trajectory between PCEC populations for young (day 14) and old (d28) mice. Upregulation or downregulation indicate a positive or negative slope of the expression pattern graph according to Velocity latent time.
Genes	Regulation pattern
Sparcl1	Upregulated
Ankrd37	Upregulated
Cd34	Upregulated
Plac8	Upregulated
Col4a1	Upregulated
Col4a2	Upregulated
Fxyd5	Upregulated
Scarb1	Upregulated
Nrp2	Upregulated
Ackr3	Upregulated
Ugcg	Upregulated
Clu	Upregulated
Abca1	Upregulated
Scn3b	Upregulated
Mctp1	Upregulated
Cmah	Upregulated
Pls3	Upregulated
Atp8b1	Upregulated
Smad1	Upregulated
Emcn	Upregulated
Ildr2	Upregulated
Lama1	Upregulated
Gda	Upregulated
Abcg1	Upregulated
Csrp1	Upregulated
Adamts1	Upregulated
Tgfbr2	Upregulated
Ccl4	Upregulated
Armcx4	Upregulated
Pcdh17	Upregulated
Cdk19	Upregulated
Sox17	Upregulated
Ivns1abp	Upregulated
Ptprc	Upregulated
Dnah3	Upregulated
Podxl	Downregulated
Vegfc	Downregulated
Vwf	Downregulated
Slc6a6	Downregulated
Scn7a	Downregulated
Vegfa	Downregulated
Serinc3	Downregulated
Cdkn1a	Downregulated
Klf9	Downregulated
Sema3g	Downregulated
Tcn2	Downregulated
Smad7	Downregulated
Smad6	Downregulated
Abi3bp	Downregulated
Klf4	Downregulated
Tspan7	Downregulated
Pde3a	Downregulated
Sema3c	Downregulated
Hmcn1	Downregulated
Tmem100	Downregulated
Npr3	Downregulated
Hpgd	Downregulated
Cyp4b1	Downregulated
