# Supplementary material for: Aging affects reprogramming of pulmonary capillary endothelial cells after lung injury in male mice
Source: Nat Commun. 2025 Aug 6;16:7234. doi: 10.1038/s41467-025-62431-4 (PMC12328796; doi:10.1038/s41467-025-62431-4)
Supplement: Supplementary file 13 — Source Data 2 [file 41467_2025_62431_MOESM13_ESM.xlsx]

## Sheet: Fig1B
Condition	Age	Day	HP
PBS	Young	14	200.687
PBS	Young	14	247.847
PBS	Young	14	186.491
PBS	Young	14	166.205
PBS	Young	14	276.327
PBS	Young	14	249.913
BLM	Young	14	276.113
BLM	Young	14	325.13
BLM	Young	14	453.255
BLM	Young	14	305.03
BLM	Young	14	294.941
BLM	Young	14	258.225
BLM	Young	14	282.341
PBS	Old	14	266.321
PBS	Old	14	236.008
PBS	Old	14	271.65
PBS	Old	14	208.383
PBS	Old	14	212.931
PBS	Old	14	233.066
BLM	Old	14	295.983
BLM	Old	14	329.957
BLM	Old	14	263.049
BLM	Old	14	341.536
BLM	Old	14	339.278
BLM	Old	14	300.024
BLM	Old	14	338.623
PBS	Young	28	135.154
PBS	Young	28	199.613
PBS	Young	28	227.585
PBS	Young	28	226.265
BLM	Young	28	269.318
BLM	Young	28	253.882
BLM	Young	28	209.449
BLM	Young	28	316.294
BLM	Young	28	305.932
BLM	Young	28	233.036
PBS	Old	28	225.087
PBS	Old	28	253.956
PBS	Old	28	243.216
PBS	Old	28	189.029
BLM	Old	28	441.394
BLM	Old	28	419.833
BLM	Old	28	250.255
BLM	Old	28	322.275
BLM	Old	28	305.764
BLM	Old	28	276.253
BLM	Old	28	294.309
PBS	Young	60	217.433
PBS	Young	60	204.977
PBS	Young	60	181.831
PBS	Young	60	206.924
PBS	Young	60	282.46
PBS	Young	60	156.131
BLM	Young	60	192.13
BLM	Young	60	241.964
BLM	Young	60	326.572
BLM	Young	60	259.656
BLM	Young	60	227.101
BLM	Young	60	120.512
BLM	Young	60	158.145
PBS	Old	60	201.928
PBS	Old	60	337.275
PBS	Old	60	283.112
PBS	Old	60	208.875
PBS	Old	60	203.945
PBS	Old	60	254.807
BLM	Old	60	224.366
BLM	Old	60	284.359
BLM	Old	60	246.897
BLM	Old	60	276.445
BLM	Old	60	212.107
BLM	Old	60	247.981
BLM	Old	60	204.227
BLM	Old	60	216.995
BLM	Old	60	363.812
BLM	Old	60	253.096
BLM	Old	60	285.252

## Sheet: Fig4A
id	group	age	cluster	value
Young_D14.A0301_PBS	PBS	Young	aCap	0.0769231
Young_D14.A0302_PBS	PBS	Young	aCap	0.0921502
Young_D14.A0303_PBS	PBS	Young	aCap	0.150442
Young_D14.A0304_Bleo	D14	Young	aCap	0.062212
Young_D14.A0305_Bleo	D14	Young	aCap	0.04814
Young_D14.A0306_Bleo	D14	Young	aCap	0.0755467
Young_D28.A0301_PBS	PBS	Young	aCap	0.0708333
Young_D28.A0302_PBS	PBS	Young	aCap	0.0470219
Young_D28.A0303_PBS	PBS	Young	aCap	0.0889831
Young_D28.A0304_Bleo	D28	Young	aCap	0.0152672
Young_D28.A0305_Bleo	D28	Young	aCap	0.092511
Young_D28.A0306_Bleo	D28	Young	aCap	0.0670732
Young_D60.A0301_PBS	PBS	Young	aCap	0.0731707
Young_D60.A0302_PBS	PBS	Young	aCap	0.0843882
Young_D60.A0303_PBS	PBS	Young	aCap	0.0446097
Young_D60.A0304_Bleo	D60	Young	aCap	0.0163934
Young_D60.A0305_Bleo	D60	Young	aCap	0.0471698
Young_D60.A0306_Bleo	D60	Young	aCap	0.0410448
Young_D14.A0301_PBS	PBS	Young	Arterial EC	0.0164835
Young_D14.A0302_PBS	PBS	Young	Arterial EC	0.0238908
Young_D14.A0303_PBS	PBS	Young	Arterial EC	0.00442478
Young_D14.A0304_Bleo	D14	Young	Arterial EC	0.0368664
Young_D14.A0305_Bleo	D14	Young	Arterial EC	0.0284464
Young_D14.A0306_Bleo	D14	Young	Arterial EC	0.00994036
Young_D28.A0301_PBS	PBS	Young	Arterial EC	0.0125
Young_D28.A0302_PBS	PBS	Young	Arterial EC	0.00940439
Young_D28.A0303_PBS	PBS	Young	Arterial EC	0.0169492
Young_D28.A0304_Bleo	D28	Young	Arterial EC	0.0114504
Young_D28.A0305_Bleo	D28	Young	Arterial EC	0.0132159
Young_D28.A0306_Bleo	D28	Young	Arterial EC	0.00914634
Young_D60.A0301_PBS	PBS	Young	Arterial EC	0.0121951
Young_D60.A0302_PBS	PBS	Young	Arterial EC	0.0168776
Young_D60.A0303_PBS	PBS	Young	Arterial EC	0.0148699
Young_D60.A0304_Bleo	D60	Young	Arterial EC	0.0327869
Young_D60.A0305_Bleo	D60	Young	Arterial EC	0.00471698
Young_D60.A0306_Bleo	D60	Young	Arterial EC	0.011194
Young_D14.A0301_PBS	PBS	Young	gCap	0.804945
Young_D14.A0302_PBS	PBS	Young	gCap	0.757679
Young_D14.A0303_PBS	PBS	Young	gCap	0.752212
Young_D14.A0304_Bleo	D14	Young	gCap	0.398618
Young_D14.A0305_Bleo	D14	Young	gCap	0.36105
Young_D14.A0306_Bleo	D14	Young	gCap	0.451292
Young_D28.A0301_PBS	PBS	Young	gCap	0.783333
Young_D28.A0302_PBS	PBS	Young	gCap	0.836991
Young_D28.A0303_PBS	PBS	Young	gCap	0.813559
Young_D28.A0304_Bleo	D28	Young	gCap	0.255725
Young_D28.A0305_Bleo	D28	Young	gCap	0.84141
Young_D28.A0306_Bleo	D28	Young	gCap	0.728659
Young_D60.A0301_PBS	PBS	Young	gCap	0.817073
Young_D60.A0302_PBS	PBS	Young	gCap	0.793249
Young_D60.A0303_PBS	PBS	Young	gCap	0.817844
Young_D60.A0304_Bleo	D60	Young	gCap	0.704918
Young_D60.A0305_Bleo	D60	Young	gCap	0.707547
Young_D60.A0306_Bleo	D60	Young	gCap	0.705224
Young_D14.A0301_PBS	PBS	Young	Lrg1+ aCap	0.00549451
Young_D14.A0302_PBS	PBS	Young	Lrg1+ aCap	0.00682594
Young_D14.A0303_PBS	PBS	Young	Lrg1+ aCap	0.00442478
Young_D14.A0304_Bleo	D14	Young	Lrg1+ aCap	0.0322581
Young_D14.A0305_Bleo	D14	Young	Lrg1+ aCap	0.04814
Young_D14.A0306_Bleo	D14	Young	Lrg1+ aCap	0.0159046
Young_D28.A0301_PBS	PBS	Young	Lrg1+ aCap	0
Young_D28.A0302_PBS	PBS	Young	Lrg1+ aCap	0
Young_D28.A0303_PBS	PBS	Young	Lrg1+ aCap	0.00423729
Young_D28.A0304_Bleo	D28	Young	Lrg1+ aCap	0.0839695
Young_D28.A0305_Bleo	D28	Young	Lrg1+ aCap	0
Young_D28.A0306_Bleo	D28	Young	Lrg1+ aCap	0.0182927
Young_D60.A0301_PBS	PBS	Young	Lrg1+ aCap	0
Young_D60.A0302_PBS	PBS	Young	Lrg1+ aCap	0
Young_D60.A0303_PBS	PBS	Young	Lrg1+ aCap	0
Young_D60.A0304_Bleo	D60	Young	Lrg1+ aCap	0.0163934
Young_D60.A0305_Bleo	D60	Young	Lrg1+ aCap	0.00471698
Young_D60.A0306_Bleo	D60	Young	Lrg1+ aCap	0
Young_D14.A0301_PBS	PBS	Young	Lrg1+ gCap	0.0164835
Young_D14.A0302_PBS	PBS	Young	Lrg1+ gCap	0.0409556
Young_D14.A0303_PBS	PBS	Young	Lrg1+ gCap	0.0309735
Young_D14.A0304_Bleo	D14	Young	Lrg1+ gCap	0.228111
Young_D14.A0305_Bleo	D14	Young	Lrg1+ gCap	0.291028
Young_D14.A0306_Bleo	D14	Young	Lrg1+ gCap	0.208748
Young_D28.A0301_PBS	PBS	Young	Lrg1+ gCap	0.0375
Young_D28.A0302_PBS	PBS	Young	Lrg1+ gCap	0.0250784
Young_D28.A0303_PBS	PBS	Young	Lrg1+ gCap	0.029661
Young_D28.A0304_Bleo	D28	Young	Lrg1+ gCap	0.480916
Young_D28.A0305_Bleo	D28	Young	Lrg1+ gCap	0
Young_D28.A0306_Bleo	D28	Young	Lrg1+ gCap	0.0579268
Young_D60.A0301_PBS	PBS	Young	Lrg1+ gCap	0.0487805
Young_D60.A0302_PBS	PBS	Young	Lrg1+ gCap	0.0337553
Young_D60.A0303_PBS	PBS	Young	Lrg1+ gCap	0.0334572
Young_D60.A0304_Bleo	D60	Young	Lrg1+ gCap	0.0983607
Young_D60.A0305_Bleo	D60	Young	Lrg1+ gCap	0.0566038
Young_D60.A0306_Bleo	D60	Young	Lrg1+ gCap	0.0783582
Young_D14.A0301_PBS	PBS	Young	Prolif. EC	0
Young_D14.A0302_PBS	PBS	Young	Prolif. EC	0
Young_D14.A0303_PBS	PBS	Young	Prolif. EC	0.00442478
Young_D14.A0304_Bleo	D14	Young	Prolif. EC	0.0967742
Young_D14.A0305_Bleo	D14	Young	Prolif. EC	0.083151
Young_D14.A0306_Bleo	D14	Young	Prolif. EC	0.0636183
Young_D28.A0301_PBS	PBS	Young	Prolif. EC	0.00416667
Young_D28.A0302_PBS	PBS	Young	Prolif. EC	0.0031348
Young_D28.A0303_PBS	PBS	Young	Prolif. EC	0
Young_D28.A0304_Bleo	D28	Young	Prolif. EC	0.0229008
Young_D28.A0305_Bleo	D28	Young	Prolif. EC	0
Young_D28.A0306_Bleo	D28	Young	Prolif. EC	0.00609756
Young_D60.A0301_PBS	PBS	Young	Prolif. EC	0
Young_D60.A0302_PBS	PBS	Young	Prolif. EC	0
Young_D60.A0303_PBS	PBS	Young	Prolif. EC	0
Young_D60.A0304_Bleo	D60	Young	Prolif. EC	0
Young_D60.A0305_Bleo	D60	Young	Prolif. EC	0
Young_D60.A0306_Bleo	D60	Young	Prolif. EC	0.00746269
Young_D14.A0301_PBS	PBS	Young	PV EC	0.0467033
Young_D14.A0302_PBS	PBS	Young	PV EC	0.0375427
Young_D14.A0303_PBS	PBS	Young	PV EC	0.0486726
Young_D14.A0304_Bleo	D14	Young	PV EC	0.0552995
Young_D14.A0305_Bleo	D14	Young	PV EC	0.0568928
Young_D14.A0306_Bleo	D14	Young	PV EC	0.0914513
Young_D28.A0301_PBS	PBS	Young	PV EC	0.05
Young_D28.A0302_PBS	PBS	Young	PV EC	0.0438871
Young_D28.A0303_PBS	PBS	Young	PV EC	0.0423729
Young_D28.A0304_Bleo	D28	Young	PV EC	0.0763359
Young_D28.A0305_Bleo	D28	Young	PV EC	0.0396476
Young_D28.A0306_Bleo	D28	Young	PV EC	0.0487805
Young_D60.A0301_PBS	PBS	Young	PV EC	0.0243902
Young_D60.A0302_PBS	PBS	Young	PV EC	0.0464135
Young_D60.A0303_PBS	PBS	Young	PV EC	0.0520446
Young_D60.A0304_Bleo	D60	Young	PV EC	0.0655738
Young_D60.A0305_Bleo	D60	Young	PV EC	0.0943396
Young_D60.A0306_Bleo	D60	Young	PV EC	0.123134
Young_D14.A0301_PBS	PBS	Young	SV EC	0.032967
Young_D14.A0302_PBS	PBS	Young	SV EC	0.0409556
Young_D14.A0303_PBS	PBS	Young	SV EC	0.00442478
Young_D14.A0304_Bleo	D14	Young	SV EC	0.0898618
Young_D14.A0305_Bleo	D14	Young	SV EC	0.083151
Young_D14.A0306_Bleo	D14	Young	SV EC	0.083499
Young_D28.A0301_PBS	PBS	Young	SV EC	0.0416667
Young_D28.A0302_PBS	PBS	Young	SV EC	0.0344828
Young_D28.A0303_PBS	PBS	Young	SV EC	0.00423729
Young_D28.A0304_Bleo	D28	Young	SV EC	0.0534351
Young_D28.A0305_Bleo	D28	Young	SV EC	0.0132159
Young_D28.A0306_Bleo	D28	Young	SV EC	0.0640244
Young_D60.A0301_PBS	PBS	Young	SV EC	0.0243902
Young_D60.A0302_PBS	PBS	Young	SV EC	0.0253165
Young_D60.A0303_PBS	PBS	Young	SV EC	0.0371747
Young_D60.A0304_Bleo	D60	Young	SV EC	0.0655738
Young_D60.A0305_Bleo	D60	Young	SV EC	0.0849057
Young_D60.A0306_Bleo	D60	Young	SV EC	0.0335821
Old_D14.A0301_PBS	PBS	Old	aCap	0.0766129
Old_D14.A0302_PBS	PBS	Old	aCap	0.112195
Old_D14.A0303_PBS	PBS	Old	aCap	0.128959
Old_D14.A0304_Bleo	D14	Old	aCap	0.0658683
Old_D14.A0305_Bleo	D14	Old	aCap	0.156695
Old_D14.A0306_Bleo	D14	Old	aCap	0.0574713
Old_D28.A0301_PBS	PBS	Old	aCap	0.0431034
Old_D28.A0302_PBS	PBS	Old	aCap	0.091954
Old_D28.A0303_PBS	PBS	Old	aCap	0.0265487
Old_D28.A0304_Bleo	D28	Old	aCap	0.0672043
Old_D28.A0305_Bleo	D28	Old	aCap	0.0638298
Old_D28.A0306_Bleo	D28	Old	aCap	0.0608696
Old_D60.A0301_PBS	PBS	Old	aCap	0.0505051
Old_D60.A0302_PBS	PBS	Old	aCap	0.0954774
Old_D60.A0303_PBS	PBS	Old	aCap	0.04811
Old_D60.A0304_Bleo	D60	Old	aCap	0.00826446
Old_D60.A0305_Bleo	D60	Old	aCap	0.0478469
Old_D60.A0306_Bleo	D60	Old	aCap	0.0465116
Old_D14.A0301_PBS	PBS	Old	Arterial EC	0.016129
Old_D14.A0302_PBS	PBS	Old	Arterial EC	0.0097561
Old_D14.A0303_PBS	PBS	Old	Arterial EC	0.0113122
Old_D14.A0304_Bleo	D14	Old	Arterial EC	0.0179641
Old_D14.A0305_Bleo	D14	Old	Arterial EC	0.022792
Old_D14.A0306_Bleo	D14	Old	Arterial EC	0.00574713
Old_D28.A0301_PBS	PBS	Old	Arterial EC	0.00862069
Old_D28.A0302_PBS	PBS	Old	Arterial EC	0
Old_D28.A0303_PBS	PBS	Old	Arterial EC	0
Old_D28.A0304_Bleo	D28	Old	Arterial EC	0.0107527
Old_D28.A0305_Bleo	D28	Old	Arterial EC	0.0106383
Old_D28.A0306_Bleo	D28	Old	Arterial EC	0.00869565
Old_D60.A0301_PBS	PBS	Old	Arterial EC	0
Old_D60.A0302_PBS	PBS	Old	Arterial EC	0.0100503
Old_D60.A0303_PBS	PBS	Old	Arterial EC	0.0137457
Old_D60.A0304_Bleo	D60	Old	Arterial EC	0
Old_D60.A0305_Bleo	D60	Old	Arterial EC	0.00478469
Old_D60.A0306_Bleo	D60	Old	Arterial EC	0.0542636
Old_D14.A0301_PBS	PBS	Old	gCap	0.71371
Old_D14.A0302_PBS	PBS	Old	gCap	0.668293
Old_D14.A0303_PBS	PBS	Old	gCap	0.70362
Old_D14.A0304_Bleo	D14	Old	gCap	0.293413
Old_D14.A0305_Bleo	D14	Old	gCap	0.723647
Old_D14.A0306_Bleo	D14	Old	gCap	0.626437
Old_D28.A0301_PBS	PBS	Old	gCap	0.801724
Old_D28.A0302_PBS	PBS	Old	gCap	0.747126
Old_D28.A0303_PBS	PBS	Old	gCap	0.783186
Old_D28.A0304_Bleo	D28	Old	gCap	0.438172
Old_D28.A0305_Bleo	D28	Old	gCap	0.446809
Old_D28.A0306_Bleo	D28	Old	gCap	0.834783
Old_D60.A0301_PBS	PBS	Old	gCap	0.838384
Old_D60.A0302_PBS	PBS	Old	gCap	0.713568
Old_D60.A0303_PBS	PBS	Old	gCap	0.776632
Old_D60.A0304_Bleo	D60	Old	gCap	0.710744
Old_D60.A0305_Bleo	D60	Old	gCap	0.803828
Old_D60.A0306_Bleo	D60	Old	gCap	0.736434
Old_D14.A0301_PBS	PBS	Old	Lrg1+ aCap	0
Old_D14.A0302_PBS	PBS	Old	Lrg1+ aCap	0
Old_D14.A0303_PBS	PBS	Old	Lrg1+ aCap	0
Old_D14.A0304_Bleo	D14	Old	Lrg1+ aCap	0.0479042
Old_D14.A0305_Bleo	D14	Old	Lrg1+ aCap	0
Old_D14.A0306_Bleo	D14	Old	Lrg1+ aCap	0.0114943
Old_D28.A0301_PBS	PBS	Old	Lrg1+ aCap	0
Old_D28.A0302_PBS	PBS	Old	Lrg1+ aCap	0
Old_D28.A0303_PBS	PBS	Old	Lrg1+ aCap	0.00884956
Old_D28.A0304_Bleo	D28	Old	Lrg1+ aCap	0.0376344
Old_D28.A0305_Bleo	D28	Old	Lrg1+ aCap	0.0319149
Old_D28.A0306_Bleo	D28	Old	Lrg1+ aCap	0
Old_D60.A0301_PBS	PBS	Old	Lrg1+ aCap	0
Old_D60.A0302_PBS	PBS	Old	Lrg1+ aCap	0.0100503
Old_D60.A0303_PBS	PBS	Old	Lrg1+ aCap	0
Old_D60.A0304_Bleo	D60	Old	Lrg1+ aCap	0.00826446
Old_D60.A0305_Bleo	D60	Old	Lrg1+ aCap	0
Old_D60.A0306_Bleo	D60	Old	Lrg1+ aCap	0
Old_D14.A0301_PBS	PBS	Old	Lrg1+ gCap	0.0564516
Old_D14.A0302_PBS	PBS	Old	Lrg1+ gCap	0.0585366
Old_D14.A0303_PBS	PBS	Old	Lrg1+ gCap	0.0248869
Old_D14.A0304_Bleo	D14	Old	Lrg1+ gCap	0.329341
Old_D14.A0305_Bleo	D14	Old	Lrg1+ gCap	0.011396
Old_D14.A0306_Bleo	D14	Old	Lrg1+ gCap	0.0804598
Old_D28.A0301_PBS	PBS	Old	Lrg1+ gCap	0.0344828
Old_D28.A0302_PBS	PBS	Old	Lrg1+ gCap	0.0804598
Old_D28.A0303_PBS	PBS	Old	Lrg1+ gCap	0.0884956
Old_D28.A0304_Bleo	D28	Old	Lrg1+ gCap	0.295699
Old_D28.A0305_Bleo	D28	Old	Lrg1+ gCap	0.22695
Old_D28.A0306_Bleo	D28	Old	Lrg1+ gCap	0
Old_D60.A0301_PBS	PBS	Old	Lrg1+ gCap	0.020202
Old_D60.A0302_PBS	PBS	Old	Lrg1+ gCap	0.0201005
Old_D60.A0303_PBS	PBS	Old	Lrg1+ gCap	0.0206186
Old_D60.A0304_Bleo	D60	Old	Lrg1+ gCap	0.0909091
Old_D60.A0305_Bleo	D60	Old	Lrg1+ gCap	0.0334928
Old_D60.A0306_Bleo	D60	Old	Lrg1+ gCap	0.0155039
Old_D14.A0301_PBS	PBS	Old	Prolif. EC	0.0120968
Old_D14.A0302_PBS	PBS	Old	Prolif. EC	0
Old_D14.A0303_PBS	PBS	Old	Prolif. EC	0.0180995
Old_D14.A0304_Bleo	D14	Old	Prolif. EC	0.0598802
Old_D14.A0305_Bleo	D14	Old	Prolif. EC	0.00569801
Old_D14.A0306_Bleo	D14	Old	Prolif. EC	0.0632184
Old_D28.A0301_PBS	PBS	Old	Prolif. EC	0.00862069
Old_D28.A0302_PBS	PBS	Old	Prolif. EC	0
Old_D28.A0303_PBS	PBS	Old	Prolif. EC	0.00442478
Old_D28.A0304_Bleo	D28	Old	Prolif. EC	0.0188172
Old_D28.A0305_Bleo	D28	Old	Prolif. EC	0.035461
Old_D28.A0306_Bleo	D28	Old	Prolif. EC	0
Old_D60.A0301_PBS	PBS	Old	Prolif. EC	0
Old_D60.A0302_PBS	PBS	Old	Prolif. EC	0.00502513
Old_D60.A0303_PBS	PBS	Old	Prolif. EC	0.00343643
Old_D60.A0304_Bleo	D60	Old	Prolif. EC	0
Old_D60.A0305_Bleo	D60	Old	Prolif. EC	0
Old_D60.A0306_Bleo	D60	Old	Prolif. EC	0
Old_D14.A0301_PBS	PBS	Old	PV EC	0.116935
Old_D14.A0302_PBS	PBS	Old	PV EC	0.102439
Old_D14.A0303_PBS	PBS	Old	PV EC	0.0904977
Old_D14.A0304_Bleo	D14	Old	PV EC	0.167665
Old_D14.A0305_Bleo	D14	Old	PV EC	0.0740741
Old_D14.A0306_Bleo	D14	Old	PV EC	0.0862069
Old_D28.A0301_PBS	PBS	Old	PV EC	0.0948276
Old_D28.A0302_PBS	PBS	Old	PV EC	0.0804598
Old_D28.A0303_PBS	PBS	Old	PV EC	0.0707965
Old_D28.A0304_Bleo	D28	Old	PV EC	0.0725806
Old_D28.A0305_Bleo	D28	Old	PV EC	0.102837
Old_D28.A0306_Bleo	D28	Old	PV EC	0.0695652
Old_D60.A0301_PBS	PBS	Old	PV EC	0.0808081
Old_D60.A0302_PBS	PBS	Old	PV EC	0.130653
Old_D60.A0303_PBS	PBS	Old	PV EC	0.0893471
Old_D60.A0304_Bleo	D60	Old	PV EC	0.0991736
Old_D60.A0305_Bleo	D60	Old	PV EC	0.062201
Old_D60.A0306_Bleo	D60	Old	PV EC	0.0852713
Old_D14.A0301_PBS	PBS	Old	SV EC	0.00806452
Old_D14.A0302_PBS	PBS	Old	SV EC	0.0487805
Old_D14.A0303_PBS	PBS	Old	SV EC	0.0226244
Old_D14.A0304_Bleo	D14	Old	SV EC	0.0179641
Old_D14.A0305_Bleo	D14	Old	SV EC	0.00569801
Old_D14.A0306_Bleo	D14	Old	SV EC	0.0689655
Old_D28.A0301_PBS	PBS	Old	SV EC	0.00862069
Old_D28.A0302_PBS	PBS	Old	SV EC	0
Old_D28.A0303_PBS	PBS	Old	SV EC	0.0176991
Old_D28.A0304_Bleo	D28	Old	SV EC	0.0591398
Old_D28.A0305_Bleo	D28	Old	SV EC	0.0815603
Old_D28.A0306_Bleo	D28	Old	SV EC	0.026087
Old_D60.A0301_PBS	PBS	Old	SV EC	0.010101
Old_D60.A0302_PBS	PBS	Old	SV EC	0.0150754
Old_D60.A0303_PBS	PBS	Old	SV EC	0.04811
Old_D60.A0304_Bleo	D60	Old	SV EC	0.0826446
Old_D60.A0305_Bleo	D60	Old	SV EC	0.0478469
Old_D60.A0306_Bleo	D60	Old	SV EC	0.0620155

## Sheet: Fig4B
score	df.id	age	group	celltype
0.109883	Young_PBS	Young	PBS	gCap
0.041054	Young_PBS	Young	PBS	gCap
0.00119158	Young_PBS	Young	PBS	gCap
0.235486	Young_PBS	Young	PBS	gCap
0.092919	Young_PBS	Young	PBS	gCap
0.0378544	Young_PBS	Young	PBS	gCap
0.0258713	Young_PBS	Young	PBS	gCap
-0.0435115	Young_PBS	Young	PBS	gCap
0.00579097	Young_PBS	Young	PBS	gCap
0.0764402	Young_PBS	Young	PBS	gCap
-0.0593933	Young_PBS	Young	PBS	gCap
0.0468993	Young_PBS	Young	PBS	gCap
0.0341688	Young_PBS	Young	PBS	gCap
0.040444	Young_PBS	Young	PBS	gCap
-0.0233022	Young_PBS	Young	PBS	gCap
0.112392	Young_PBS	Young	PBS	gCap
0.121737	Young_PBS	Young	PBS	gCap
0.0957869	Young_PBS	Young	PBS	gCap
0.248144	Young_PBS	Young	PBS	gCap
0.110091	Young_PBS	Young	PBS	gCap
0.119429	Young_PBS	Young	PBS	gCap
0.143588	Young_PBS	Young	PBS	gCap
0.134634	Young_PBS	Young	PBS	gCap
0.0692244	Young_PBS	Young	PBS	gCap
-0.0260192	Young_PBS	Young	PBS	gCap
-0.0514706	Young_PBS	Young	PBS	gCap
0.0564246	Young_PBS	Young	PBS	gCap
0.0693304	Young_PBS	Young	PBS	gCap
0.0426139	Young_PBS	Young	PBS	gCap
-0.0322935	Young_PBS	Young	PBS	gCap
0.0670068	Young_PBS	Young	PBS	gCap
-0.029142	Young_PBS	Young	PBS	gCap
0.0688489	Young_PBS	Young	PBS	gCap
0.02956	Young_PBS	Young	PBS	gCap
0.065677	Young_PBS	Young	PBS	gCap
-0.0135363	Young_PBS	Young	PBS	gCap
0.011018	Young_PBS	Young	PBS	gCap
0.0905764	Young_PBS	Young	PBS	gCap
0.0818936	Young_PBS	Young	PBS	gCap
0.0820958	Young_PBS	Young	PBS	gCap
0.0526375	Young_PBS	Young	PBS	gCap
0.0338497	Young_PBS	Young	PBS	gCap
0.0621433	Young_PBS	Young	PBS	gCap
0.0569546	Young_PBS	Young	PBS	gCap
0.170029	Young_PBS	Young	PBS	gCap
0.1129	Young_PBS	Young	PBS	gCap
0.0865422	Young_PBS	Young	PBS	gCap
0.0677057	Young_PBS	Young	PBS	gCap
0.0250811	Young_PBS	Young	PBS	gCap
0.0483573	Young_PBS	Young	PBS	gCap
0.00964259	Young_PBS	Young	PBS	gCap
0.0713577	Young_PBS	Young	PBS	gCap
0.0340164	Young_PBS	Young	PBS	gCap
0.0237369	Young_PBS	Young	PBS	gCap
0.0805123	Young_PBS	Young	PBS	gCap
0.00520232	Young_PBS	Young	PBS	gCap
0.0577502	Young_PBS	Young	PBS	gCap
0.0358326	Young_PBS	Young	PBS	gCap
0.0654113	Young_PBS	Young	PBS	gCap
0.020561	Young_PBS	Young	PBS	gCap
0.0792879	Young_PBS	Young	PBS	gCap
0.0785659	Young_PBS	Young	PBS	gCap
0.0360484	Young_PBS	Young	PBS	gCap
0.0974775	Young_PBS	Young	PBS	gCap
-0.0166481	Young_PBS	Young	PBS	gCap
0.106745	Young_PBS	Young	PBS	gCap
0.0507396	Young_PBS	Young	PBS	gCap
0.193088	Young_PBS	Young	PBS	gCap
0.140071	Young_PBS	Young	PBS	gCap
-0.00160146	Young_PBS	Young	PBS	gCap
0.126516	Young_PBS	Young	PBS	gCap
0.254124	Young_PBS	Young	PBS	gCap
0.127673	Young_PBS	Young	PBS	gCap
0.026967	Young_PBS	Young	PBS	gCap
0.0392756	Young_PBS	Young	PBS	gCap
-0.0134145	Young_PBS	Young	PBS	gCap
0.0822629	Young_PBS	Young	PBS	gCap
0.0102792	Young_PBS	Young	PBS	gCap
0.0282045	Young_PBS	Young	PBS	gCap
0.0354401	Young_PBS	Young	PBS	gCap
0.123523	Young_PBS	Young	PBS	gCap
0.0385992	Young_PBS	Young	PBS	gCap
0.0690884	Young_PBS	Young	PBS	gCap
0.0617098	Young_PBS	Young	PBS	gCap
-0.00538537	Young_PBS	Young	PBS	gCap
-0.050937	Young_PBS	Young	PBS	gCap
0.0315509	Young_PBS	Young	PBS	gCap
0.101751	Young_PBS	Young	PBS	gCap
0.225994	Young_PBS	Young	PBS	gCap
0.0598513	Young_PBS	Young	PBS	gCap
0.0989986	Young_PBS	Young	PBS	gCap
0.0663031	Young_PBS	Young	PBS	gCap
0.0849067	Young_PBS	Young	PBS	gCap
0.0145907	Young_PBS	Young	PBS	gCap
0.0310991	Young_PBS	Young	PBS	gCap
0.191842	Young_PBS	Young	PBS	gCap
-0.00462745	Young_PBS	Young	PBS	gCap
0.0398086	Young_PBS	Young	PBS	gCap
0.0332794	Young_PBS	Young	PBS	gCap
0.00944906	Young_PBS	Young	PBS	gCap
0.0776638	Young_PBS	Young	PBS	gCap
0.0881068	Young_PBS	Young	PBS	gCap
0.0332962	Young_PBS	Young	PBS	gCap
0.143873	Young_PBS	Young	PBS	gCap
0.0118693	Young_PBS	Young	PBS	gCap
0.211719	Young_PBS	Young	PBS	gCap
0.0896865	Young_PBS	Young	PBS	gCap
0.0334838	Young_PBS	Young	PBS	gCap
0.06654	Young_PBS	Young	PBS	gCap
-0.0138303	Young_PBS	Young	PBS	gCap
0.07358	Young_PBS	Young	PBS	gCap
-0.0224674	Young_PBS	Young	PBS	gCap
0.0851519	Young_PBS	Young	PBS	gCap
0.0405206	Young_PBS	Young	PBS	gCap
0.0286419	Young_PBS	Young	PBS	gCap
0.0454956	Young_PBS	Young	PBS	gCap
0.0818774	Young_PBS	Young	PBS	gCap
0.131318	Young_PBS	Young	PBS	gCap
0.0339955	Young_PBS	Young	PBS	gCap
0.141569	Young_PBS	Young	PBS	gCap
0.0800839	Young_PBS	Young	PBS	gCap
-0.0592355	Young_PBS	Young	PBS	gCap
0.137285	Young_PBS	Young	PBS	gCap
0.048948	Young_PBS	Young	PBS	gCap
0.0907552	Young_PBS	Young	PBS	gCap
0.0862078	Young_PBS	Young	PBS	gCap
0.107886	Young_PBS	Young	PBS	gCap
0.32115	Young_PBS	Young	PBS	gCap
0.0497345	Young_PBS	Young	PBS	gCap
0.0293252	Young_PBS	Young	PBS	gCap
0.047328	Young_PBS	Young	PBS	gCap
-0.136961	Young_PBS	Young	PBS	gCap
-0.0322906	Young_PBS	Young	PBS	gCap
0.0519992	Young_PBS	Young	PBS	gCap
0.086412	Young_PBS	Young	PBS	gCap
0.0565311	Young_PBS	Young	PBS	gCap
-0.00172619	Young_PBS	Young	PBS	gCap
0.0470068	Young_PBS	Young	PBS	gCap
0.0697313	Young_PBS	Young	PBS	gCap
0.102553	Young_PBS	Young	PBS	gCap
-0.0315523	Young_PBS	Young	PBS	gCap
0.018857	Young_PBS	Young	PBS	gCap
0.139895	Young_PBS	Young	PBS	gCap
0.0962262	Young_PBS	Young	PBS	gCap
0.0709275	Young_PBS	Young	PBS	gCap
0.00268894	Young_PBS	Young	PBS	gCap
0.0391173	Young_PBS	Young	PBS	gCap
0.00178983	Young_PBS	Young	PBS	gCap
0.0612801	Young_PBS	Young	PBS	gCap
0.165674	Young_PBS	Young	PBS	gCap
0.0378291	Young_PBS	Young	PBS	gCap
0.073581	Young_PBS	Young	PBS	gCap
-0.00853642	Young_PBS	Young	PBS	gCap
0.104762	Young_PBS	Young	PBS	gCap
-0.0234263	Young_PBS	Young	PBS	gCap
0.128412	Young_PBS	Young	PBS	gCap
0.079122	Young_PBS	Young	PBS	gCap
0.00840108	Young_PBS	Young	PBS	gCap
0.200167	Young_PBS	Young	PBS	gCap
0.0817064	Young_PBS	Young	PBS	gCap
0.0790454	Young_PBS	Young	PBS	gCap
-0.000380003	Young_PBS	Young	PBS	gCap
0.0468902	Young_PBS	Young	PBS	gCap
-0.0446174	Young_PBS	Young	PBS	gCap
-0.000857788	Young_PBS	Young	PBS	gCap
0.0412076	Young_PBS	Young	PBS	gCap
0.0400569	Young_PBS	Young	PBS	gCap
-0.0216589	Young_PBS	Young	PBS	gCap
0.0584784	Young_PBS	Young	PBS	gCap
0.0242171	Young_PBS	Young	PBS	gCap
0.113897	Young_PBS	Young	PBS	gCap
0.0566541	Young_PBS	Young	PBS	gCap
0.0206137	Young_PBS	Young	PBS	gCap
0.0939261	Young_PBS	Young	PBS	gCap
-0.0376293	Young_PBS	Young	PBS	gCap
-0.0289823	Young_PBS	Young	PBS	gCap
0.0975577	Young_PBS	Young	PBS	gCap
0.00213571	Young_PBS	Young	PBS	gCap
0.0631222	Young_PBS	Young	PBS	gCap
0.052837	Young_PBS	Young	PBS	gCap
0.158585	Young_PBS	Young	PBS	gCap
0.117836	Young_PBS	Young	PBS	gCap
0.0506269	Young_PBS	Young	PBS	gCap
0.00869604	Young_PBS	Young	PBS	gCap
0.025393	Young_PBS	Young	PBS	gCap
0.159776	Young_PBS	Young	PBS	gCap
0.0663818	Young_PBS	Young	PBS	gCap
0.0555563	Young_PBS	Young	PBS	gCap
0.145485	Young_PBS	Young	PBS	gCap
0.077751	Young_PBS	Young	PBS	gCap
0.0612714	Young_PBS	Young	PBS	gCap
0.0992135	Young_PBS	Young	PBS	gCap
-0.0276171	Young_PBS	Young	PBS	gCap
0.0529584	Young_PBS	Young	PBS	gCap
0.106213	Young_PBS	Young	PBS	gCap
0.176614	Young_PBS	Young	PBS	gCap
-0.0207674	Young_PBS	Young	PBS	gCap
0.2057	Young_PBS	Young	PBS	gCap
-0.0306394	Young_PBS	Young	PBS	gCap
0.0356742	Young_PBS	Young	PBS	gCap
0.079707	Young_PBS	Young	PBS	gCap
0.0689784	Young_PBS	Young	PBS	gCap
-0.00668728	Young_PBS	Young	PBS	gCap
0.0678318	Young_PBS	Young	PBS	gCap
0.0670561	Young_PBS	Young	PBS	gCap
0.10762	Young_PBS	Young	PBS	gCap
0.0735158	Young_PBS	Young	PBS	gCap
0.000308769	Young_PBS	Young	PBS	gCap
-0.0179606	Young_PBS	Young	PBS	gCap
0.0413591	Young_PBS	Young	PBS	gCap
0.0883644	Young_PBS	Young	PBS	gCap
0.0802791	Young_PBS	Young	PBS	gCap
0.0487028	Young_PBS	Young	PBS	gCap
0.0641893	Young_PBS	Young	PBS	gCap
0.0958063	Young_PBS	Young	PBS	gCap
0.0680291	Young_PBS	Young	PBS	gCap
0.2179	Young_PBS	Young	PBS	gCap
0.0940623	Young_PBS	Young	PBS	gCap
0.000753485	Young_PBS	Young	PBS	gCap
-0.0270049	Young_PBS	Young	PBS	gCap
0.00496562	Young_PBS	Young	PBS	gCap
0.120631	Young_PBS	Young	PBS	gCap
0.0849367	Young_PBS	Young	PBS	gCap
0.106864	Young_PBS	Young	PBS	gCap
0.154669	Young_PBS	Young	PBS	gCap
0.106264	Young_PBS	Young	PBS	gCap
0.229086	Young_PBS	Young	PBS	gCap
0.057723	Young_PBS	Young	PBS	gCap
0.0657546	Young_PBS	Young	PBS	gCap
0.0162002	Young_PBS	Young	PBS	gCap
0.143995	Young_PBS	Young	PBS	gCap
0.0288608	Young_PBS	Young	PBS	gCap
0.0256353	Young_PBS	Young	PBS	gCap
0.0557058	Young_PBS	Young	PBS	gCap
0.155918	Young_PBS	Young	PBS	gCap
0.214975	Young_PBS	Young	PBS	gCap
-0.00940223	Young_PBS	Young	PBS	gCap
0.172394	Young_PBS	Young	PBS	gCap
0.0328456	Young_PBS	Young	PBS	gCap
0.0580801	Young_PBS	Young	PBS	gCap
0.0475868	Young_PBS	Young	PBS	gCap
-0.0219247	Young_PBS	Young	PBS	gCap
0.0594513	Young_PBS	Young	PBS	gCap
0.0276025	Young_PBS	Young	PBS	gCap
0.117788	Young_PBS	Young	PBS	gCap
0.0271578	Young_PBS	Young	PBS	gCap
0.0746957	Young_PBS	Young	PBS	gCap
-0.0434257	Young_PBS	Young	PBS	gCap
0.0529707	Young_PBS	Young	PBS	gCap
-0.0108745	Young_PBS	Young	PBS	gCap
0.285806	Young_PBS	Young	PBS	gCap
0.0330136	Young_PBS	Young	PBS	gCap
0.113975	Young_PBS	Young	PBS	gCap
0.0189652	Young_PBS	Young	PBS	gCap
0.0901973	Young_PBS	Young	PBS	gCap
0.0629514	Young_PBS	Young	PBS	gCap
0.174851	Young_PBS	Young	PBS	gCap
0.128523	Young_PBS	Young	PBS	gCap
0.113219	Young_PBS	Young	PBS	gCap
0.0185806	Young_PBS	Young	PBS	gCap
0.0569534	Young_PBS	Young	PBS	gCap
0.00798408	Young_PBS	Young	PBS	gCap
0.0902877	Young_PBS	Young	PBS	gCap
0.10279	Young_PBS	Young	PBS	gCap
0.0637446	Young_PBS	Young	PBS	gCap
0.0457909	Young_PBS	Young	PBS	gCap
0.0847701	Young_PBS	Young	PBS	gCap
0.00336836	Young_PBS	Young	PBS	gCap
0.0592093	Young_PBS	Young	PBS	gCap
0.0761274	Young_PBS	Young	PBS	gCap
0.0632114	Young_PBS	Young	PBS	gCap
-0.0269161	Young_PBS	Young	PBS	gCap
0.0184087	Young_PBS	Young	PBS	gCap
0.0536287	Young_PBS	Young	PBS	gCap
-0.0335424	Young_PBS	Young	PBS	gCap
0.00513143	Young_PBS	Young	PBS	gCap
0.0919008	Young_PBS	Young	PBS	gCap
-0.00582966	Young_PBS	Young	PBS	gCap
0.194877	Young_PBS	Young	PBS	gCap
0.146254	Young_PBS	Young	PBS	gCap
0.073872	Young_PBS	Young	PBS	gCap
0.126957	Young_PBS	Young	PBS	gCap
0.00952393	Young_PBS	Young	PBS	gCap
0.0421729	Young_PBS	Young	PBS	gCap
0.169683	Young_PBS	Young	PBS	gCap
0.128323	Young_PBS	Young	PBS	gCap
0.0353836	Young_PBS	Young	PBS	gCap
0.165702	Young_PBS	Young	PBS	gCap
0.0840535	Young_PBS	Young	PBS	gCap
0.0964313	Young_PBS	Young	PBS	gCap
0.118385	Young_PBS	Young	PBS	gCap
0.0784841	Young_PBS	Young	PBS	gCap
0.110801	Young_PBS	Young	PBS	gCap
0.11031	Young_PBS	Young	PBS	gCap
0.288163	Young_PBS	Young	PBS	gCap
0.0759482	Young_PBS	Young	PBS	gCap
0.0473173	Young_PBS	Young	PBS	gCap
0.0225553	Young_PBS	Young	PBS	gCap
0.14013	Young_PBS	Young	PBS	gCap
0.138527	Young_PBS	Young	PBS	gCap
0.0434934	Young_PBS	Young	PBS	gCap
0.0914859	Young_PBS	Young	PBS	gCap
-0.0446822	Young_PBS	Young	PBS	gCap
0.0419314	Young_PBS	Young	PBS	gCap
0.0481072	Young_PBS	Young	PBS	gCap
0.0944933	Young_PBS	Young	PBS	gCap
-0.0149147	Young_PBS	Young	PBS	gCap
0.139306	Young_PBS	Young	PBS	gCap
0.0615505	Young_PBS	Young	PBS	gCap
0.166312	Young_PBS	Young	PBS	gCap
0.0252213	Young_PBS	Young	PBS	gCap
0.0733496	Young_PBS	Young	PBS	gCap
-0.0746532	Young_PBS	Young	PBS	gCap
0.069153	Young_PBS	Young	PBS	gCap
0.231427	Young_PBS	Young	PBS	gCap
0.0837674	Young_PBS	Young	PBS	gCap
0.0327582	Young_PBS	Young	PBS	gCap
0.0159539	Young_PBS	Young	PBS	gCap
0.0822438	Young_PBS	Young	PBS	gCap
0.216519	Young_PBS	Young	PBS	gCap
0.242981	Young_PBS	Young	PBS	gCap
0.057671	Young_PBS	Young	PBS	gCap
0.0167459	Young_PBS	Young	PBS	gCap
0.0167783	Young_PBS	Young	PBS	gCap
0.116767	Young_PBS	Young	PBS	gCap
0.200423	Young_PBS	Young	PBS	gCap
0.139471	Young_PBS	Young	PBS	gCap
0.0918999	Young_PBS	Young	PBS	gCap
-0.0122001	Young_PBS	Young	PBS	gCap
0.0321496	Young_PBS	Young	PBS	gCap
-0.017969	Young_PBS	Young	PBS	gCap
0.0238555	Young_PBS	Young	PBS	gCap
-0.000560564	Young_PBS	Young	PBS	gCap
0.167581	Young_PBS	Young	PBS	gCap
0.0901174	Young_PBS	Young	PBS	gCap
0.147032	Young_PBS	Young	PBS	gCap
0.112008	Young_PBS	Young	PBS	gCap
0.142638	Young_PBS	Young	PBS	gCap
0.0860854	Young_PBS	Young	PBS	gCap
0.0337207	Young_PBS	Young	PBS	gCap
0.0485762	Young_PBS	Young	PBS	gCap
0.0442608	Young_PBS	Young	PBS	gCap
0.231366	Young_PBS	Young	PBS	gCap
0.0524992	Young_PBS	Young	PBS	gCap
0.0799207	Young_PBS	Young	PBS	gCap
-0.0210615	Young_PBS	Young	PBS	gCap
0.0950591	Young_PBS	Young	PBS	gCap
-0.0421059	Young_PBS	Young	PBS	gCap
0.0684002	Young_PBS	Young	PBS	gCap
0.125108	Young_PBS	Young	PBS	gCap
0.145825	Young_PBS	Young	PBS	gCap
0.0855125	Young_PBS	Young	PBS	gCap
0.0657771	Young_PBS	Young	PBS	gCap
0.0886545	Young_PBS	Young	PBS	gCap
0.135207	Young_PBS	Young	PBS	gCap
0.0231324	Young_PBS	Young	PBS	gCap
0.0543923	Young_PBS	Young	PBS	gCap
0.211399	Young_PBS	Young	PBS	gCap
0.0426089	Young_PBS	Young	PBS	gCap
0.0470795	Young_PBS	Young	PBS	gCap
0.147163	Young_PBS	Young	PBS	gCap
0.034271	Young_PBS	Young	PBS	gCap
0.150391	Young_PBS	Young	PBS	gCap
0.0777983	Young_PBS	Young	PBS	gCap
0.0616831	Young_PBS	Young	PBS	gCap
0.139317	Young_PBS	Young	PBS	gCap
0.0715177	Young_PBS	Young	PBS	gCap
0.0728256	Young_PBS	Young	PBS	gCap
0.0257722	Young_PBS	Young	PBS	gCap
-0.00906899	Young_PBS	Young	PBS	gCap
0.14191	Young_PBS	Young	PBS	gCap
-0.00999483	Young_PBS	Young	PBS	gCap
0.0778719	Young_PBS	Young	PBS	gCap
0.0429656	Young_PBS	Young	PBS	gCap
0.230093	Young_PBS	Young	PBS	gCap
0.0617458	Young_PBS	Young	PBS	gCap
0.249946	Young_PBS	Young	PBS	gCap
0.108336	Young_PBS	Young	PBS	gCap
0.014241	Young_PBS	Young	PBS	gCap
0.103962	Young_PBS	Young	PBS	gCap
0.164696	Young_PBS	Young	PBS	gCap
0.0409255	Young_PBS	Young	PBS	gCap
-0.00758434	Young_PBS	Young	PBS	gCap
0.088783	Young_PBS	Young	PBS	gCap
0.0765733	Young_PBS	Young	PBS	gCap
0.0329438	Young_PBS	Young	PBS	gCap
0.0496388	Young_PBS	Young	PBS	gCap
0.0891731	Young_PBS	Young	PBS	gCap
-0.0362547	Young_PBS	Young	PBS	gCap
0.0750233	Young_PBS	Young	PBS	gCap
0.166554	Young_PBS	Young	PBS	gCap
0.0818433	Young_PBS	Young	PBS	gCap
0.0548684	Young_PBS	Young	PBS	gCap
0.015302	Young_PBS	Young	PBS	gCap
-0.0172222	Young_PBS	Young	PBS	gCap
-0.00099237	Young_PBS	Young	PBS	gCap
0.0152612	Young_PBS	Young	PBS	gCap
0.0833476	Young_PBS	Young	PBS	gCap
-0.0280241	Young_PBS	Young	PBS	gCap
0.155391	Young_PBS	Young	PBS	gCap
-0.00504325	Young_PBS	Young	PBS	gCap
0.112673	Young_PBS	Young	PBS	gCap
0.109691	Young_PBS	Young	PBS	gCap
0.00453152	Young_PBS	Young	PBS	gCap
0.153484	Young_PBS	Young	PBS	gCap
0.0561861	Young_PBS	Young	PBS	gCap
0.00212738	Young_PBS	Young	PBS	gCap
0.190082	Young_PBS	Young	PBS	gCap
0.150934	Young_PBS	Young	PBS	gCap
0.0673537	Young_PBS	Young	PBS	gCap
0.0741288	Young_PBS	Young	PBS	gCap
-0.0575583	Young_PBS	Young	PBS	gCap
0.0904316	Young_PBS	Young	PBS	gCap
0.0251311	Young_PBS	Young	PBS	gCap
0.131495	Young_PBS	Young	PBS	gCap
0.170231	Young_PBS	Young	PBS	gCap
0.10625	Young_PBS	Young	PBS	gCap
0.073161	Young_PBS	Young	PBS	gCap
0.061654	Young_PBS	Young	PBS	gCap
0.16913	Young_PBS	Young	PBS	gCap
0.145324	Young_PBS	Young	PBS	gCap
0.0288825	Young_PBS	Young	PBS	gCap
0.0118946	Young_PBS	Young	PBS	gCap
0.0465857	Young_PBS	Young	PBS	gCap
0.0438867	Young_PBS	Young	PBS	gCap
0.0479471	Young_PBS	Young	PBS	gCap
0.0680532	Young_PBS	Young	PBS	gCap
0.0998052	Young_PBS	Young	PBS	gCap
0.124268	Young_PBS	Young	PBS	gCap
0.186256	Young_PBS	Young	PBS	gCap
0.0933514	Young_PBS	Young	PBS	gCap
0.0881325	Young_PBS	Young	PBS	gCap
-0.0336434	Young_PBS	Young	PBS	gCap
0.0440708	Young_PBS	Young	PBS	gCap
0.0374672	Young_PBS	Young	PBS	gCap
0.150347	Young_PBS	Young	PBS	gCap
0.153648	Young_PBS	Young	PBS	gCap
0.0518085	Young_PBS	Young	PBS	gCap
0.0604067	Young_PBS	Young	PBS	gCap
0.040986	Young_PBS	Young	PBS	gCap
0.0837355	Young_PBS	Young	PBS	gCap
0.112233	Young_PBS	Young	PBS	gCap
0.021578	Young_PBS	Young	PBS	gCap
-0.0379383	Young_PBS	Young	PBS	gCap
0.0435976	Young_PBS	Young	PBS	gCap
0.0416703	Young_PBS	Young	PBS	gCap
0.00963034	Young_PBS	Young	PBS	gCap
0.0284796	Young_PBS	Young	PBS	gCap
0.127553	Young_PBS	Young	PBS	gCap
0.0153089	Young_PBS	Young	PBS	gCap
0.0382362	Young_PBS	Young	PBS	gCap
0.0501238	Young_PBS	Young	PBS	gCap
0.0313381	Young_PBS	Young	PBS	gCap
-0.0576329	Young_PBS	Young	PBS	gCap
0.0395979	Young_PBS	Young	PBS	gCap
-0.0159186	Young_PBS	Young	PBS	gCap
0.0700368	Young_PBS	Young	PBS	gCap
0.152203	Young_PBS	Young	PBS	gCap
0.143434	Young_PBS	Young	PBS	gCap
-0.0449477	Young_PBS	Young	PBS	gCap
0.0438927	Young_PBS	Young	PBS	gCap
0.143699	Young_PBS	Young	PBS	gCap
0.051365	Young_PBS	Young	PBS	gCap
0.0625254	Young_PBS	Young	PBS	gCap
0.00840568	Young_PBS	Young	PBS	gCap
0.0783375	Young_PBS	Young	PBS	gCap
-0.004791	Young_PBS	Young	PBS	gCap
0.0309495	Young_PBS	Young	PBS	gCap
0.00893084	Young_PBS	Young	PBS	gCap
-0.00794766	Young_PBS	Young	PBS	gCap
0.0845791	Young_PBS	Young	PBS	gCap
0.0915627	Young_PBS	Young	PBS	gCap
0.0226828	Young_PBS	Young	PBS	gCap
0.102815	Young_PBS	Young	PBS	gCap
0.0679357	Young_PBS	Young	PBS	gCap
0.0696923	Young_PBS	Young	PBS	gCap
0.182127	Young_PBS	Young	PBS	gCap
0.0329682	Young_PBS	Young	PBS	gCap
0.0479818	Young_PBS	Young	PBS	gCap
0.0540599	Young_PBS	Young	PBS	gCap
0.0590138	Young_PBS	Young	PBS	gCap
0.0755933	Young_PBS	Young	PBS	gCap
0.273971	Young_PBS	Young	PBS	gCap
0.125168	Young_PBS	Young	PBS	gCap
0.0271729	Young_PBS	Young	PBS	gCap
0.15045	Young_PBS	Young	PBS	gCap
0.0709148	Young_PBS	Young	PBS	gCap
0.0721332	Young_PBS	Young	PBS	gCap
0.0414347	Young_PBS	Young	PBS	gCap
0.201523	Young_PBS	Young	PBS	gCap
-0.00349274	Young_PBS	Young	PBS	gCap
0.105512	Young_PBS	Young	PBS	gCap
-0.00858669	Young_PBS	Young	PBS	gCap
0.0977303	Young_PBS	Young	PBS	gCap
0.0664615	Young_PBS	Young	PBS	gCap
-0.00091373	Young_PBS	Young	PBS	gCap
0.0279372	Young_PBS	Young	PBS	gCap
0.0228329	Young_PBS	Young	PBS	gCap
0.110344	Young_PBS	Young	PBS	gCap
-0.0104936	Young_PBS	Young	PBS	gCap
0.0988086	Young_PBS	Young	PBS	gCap
0.122085	Young_PBS	Young	PBS	gCap
0.142237	Young_PBS	Young	PBS	gCap
0.0678591	Young_PBS	Young	PBS	gCap
0.0367831	Young_PBS	Young	PBS	gCap
0.250254	Young_PBS	Young	PBS	gCap
0.139717	Young_PBS	Young	PBS	gCap
0.00151559	Young_PBS	Young	PBS	gCap
0.148713	Young_PBS	Young	PBS	gCap
-0.0316515	Young_PBS	Young	PBS	gCap
0.112119	Young_PBS	Young	PBS	gCap
0.143212	Young_PBS	Young	PBS	gCap
0.0424906	Young_PBS	Young	PBS	gCap
0.256487	Young_PBS	Young	PBS	gCap
0.0638896	Young_PBS	Young	PBS	gCap
0.200104	Young_PBS	Young	PBS	gCap
0.0785254	Young_PBS	Young	PBS	gCap
0.103112	Young_PBS	Young	PBS	gCap
-0.0347672	Young_PBS	Young	PBS	gCap
0.0830808	Young_PBS	Young	PBS	gCap
-0.0353777	Young_PBS	Young	PBS	gCap
0.0445317	Young_PBS	Young	PBS	gCap
0.0983466	Young_PBS	Young	PBS	gCap
0.0237989	Young_PBS	Young	PBS	gCap
0.0881627	Young_PBS	Young	PBS	gCap
0.077998	Young_PBS	Young	PBS	gCap
0.130657	Young_PBS	Young	PBS	gCap
0.1585	Young_PBS	Young	PBS	gCap
0.116763	Young_PBS	Young	PBS	gCap
0.0466196	Young_PBS	Young	PBS	gCap
0.0429484	Young_PBS	Young	PBS	gCap
0.0909968	Young_PBS	Young	PBS	gCap
0.144011	Young_PBS	Young	PBS	gCap
0.0108276	Young_PBS	Young	PBS	gCap
0.2821	Young_PBS	Young	PBS	gCap
0.083813	Young_PBS	Young	PBS	gCap
0.169321	Young_PBS	Young	PBS	gCap
0.0339637	Young_PBS	Young	PBS	gCap
0.0475524	Young_PBS	Young	PBS	gCap
0.0704291	Young_PBS	Young	PBS	gCap
0.101821	Young_PBS	Young	PBS	gCap
0.151947	Young_PBS	Young	PBS	gCap
0.0437146	Young_PBS	Young	PBS	gCap
0.022468	Young_PBS	Young	PBS	gCap
0.00430488	Young_PBS	Young	PBS	gCap
0.00261685	Young_PBS	Young	PBS	gCap
-0.0205873	Young_PBS	Young	PBS	gCap
0.0960303	Young_PBS	Young	PBS	gCap
0.0491323	Young_PBS	Young	PBS	gCap
0.172358	Young_PBS	Young	PBS	gCap
0.0876663	Young_PBS	Young	PBS	gCap
0.0559401	Young_PBS	Young	PBS	gCap
0.10043	Young_PBS	Young	PBS	gCap
0.0263154	Young_PBS	Young	PBS	gCap
0.000712356	Young_PBS	Young	PBS	gCap
-0.017703	Young_PBS	Young	PBS	gCap
0.0761126	Young_PBS	Young	PBS	gCap
0.183525	Young_PBS	Young	PBS	gCap
0.0391882	Young_PBS	Young	PBS	gCap
0.0980873	Young_PBS	Young	PBS	gCap
0.011083	Young_PBS	Young	PBS	gCap
0.0449498	Young_PBS	Young	PBS	gCap
0.0743495	Young_PBS	Young	PBS	gCap
-0.0679196	Young_PBS	Young	PBS	gCap
0.109109	Young_PBS	Young	PBS	gCap
-0.0204594	Young_PBS	Young	PBS	gCap
0.0998825	Young_PBS	Young	PBS	gCap
-0.0230879	Young_PBS	Young	PBS	gCap
0.156985	Young_PBS	Young	PBS	gCap
0.0611632	Young_PBS	Young	PBS	gCap
0.029129	Young_PBS	Young	PBS	gCap
0.0241035	Young_PBS	Young	PBS	gCap
0.0718589	Young_PBS	Young	PBS	gCap
0.072929	Young_PBS	Young	PBS	gCap
-0.0228191	Young_PBS	Young	PBS	gCap
0.0519722	Young_PBS	Young	PBS	gCap
0.00104863	Young_PBS	Young	PBS	gCap
0.161038	Young_PBS	Young	PBS	gCap
0.125088	Young_PBS	Young	PBS	gCap
0.15725	Young_PBS	Young	PBS	gCap
0.0944283	Young_PBS	Young	PBS	gCap
0.13233	Young_PBS	Young	PBS	gCap
0.106057	Young_PBS	Young	PBS	gCap
-0.0151511	Young_PBS	Young	PBS	gCap
-0.0120281	Young_PBS	Young	PBS	gCap
0.101974	Young_PBS	Young	PBS	gCap
0.0113413	Young_PBS	Young	PBS	gCap
0.0382056	Young_PBS	Young	PBS	gCap
0.142948	Young_PBS	Young	PBS	gCap
0.172989	Young_PBS	Young	PBS	gCap
0.193348	Young_PBS	Young	PBS	gCap
0.227517	Young_PBS	Young	PBS	gCap
0.0260302	Young_PBS	Young	PBS	gCap
0.0693237	Young_PBS	Young	PBS	gCap
0.0689493	Young_PBS	Young	PBS	gCap
0.0918062	Young_PBS	Young	PBS	gCap
0.0653193	Young_PBS	Young	PBS	gCap
0.0642234	Young_PBS	Young	PBS	gCap
0.00818332	Young_PBS	Young	PBS	gCap
0.0291459	Young_PBS	Young	PBS	gCap
0.0660106	Young_PBS	Young	PBS	gCap
-0.0602132	Young_PBS	Young	PBS	gCap
0.0649513	Young_PBS	Young	PBS	gCap
-0.0380165	Young_PBS	Young	PBS	gCap
0.115595	Young_PBS	Young	PBS	gCap
0.0347047	Young_PBS	Young	PBS	gCap
0.032858	Young_PBS	Young	PBS	gCap
0.111716	Young_PBS	Young	PBS	gCap
-0.023203	Young_PBS	Young	PBS	gCap
0.0284416	Young_PBS	Young	PBS	gCap
-0.0516398	Young_PBS	Young	PBS	gCap
0.119045	Young_PBS	Young	PBS	gCap
0.0419282	Young_PBS	Young	PBS	gCap
0.184179	Young_PBS	Young	PBS	gCap
0.105516	Young_PBS	Young	PBS	gCap
0.0747626	Young_PBS	Young	PBS	gCap
0.0872006	Young_PBS	Young	PBS	gCap
0.00628467	Young_PBS	Young	PBS	gCap
-0.00781634	Young_PBS	Young	PBS	gCap
0.0182692	Young_PBS	Young	PBS	gCap
0.0960483	Young_PBS	Young	PBS	gCap
0.0709275	Young_PBS	Young	PBS	gCap
0.0251399	Young_PBS	Young	PBS	gCap
0.0629522	Young_PBS	Young	PBS	gCap
-0.0162604	Young_PBS	Young	PBS	gCap
0.0346097	Young_PBS	Young	PBS	gCap
0.0634605	Young_PBS	Young	PBS	gCap
0.00540838	Young_PBS	Young	PBS	gCap
0.132991	Young_PBS	Young	PBS	gCap
0.00591604	Young_PBS	Young	PBS	gCap
-0.0234569	Young_PBS	Young	PBS	gCap
-0.00288189	Young_PBS	Young	PBS	gCap
-0.0624643	Young_PBS	Young	PBS	gCap
0.124873	Young_PBS	Young	PBS	gCap
0.0130363	Young_PBS	Young	PBS	gCap
0.163391	Young_PBS	Young	PBS	gCap
0.107731	Young_PBS	Young	PBS	gCap
0.103214	Young_PBS	Young	PBS	gCap
0.0993883	Young_PBS	Young	PBS	gCap
0.131503	Young_PBS	Young	PBS	gCap
0.138492	Young_PBS	Young	PBS	gCap
-0.00218287	Young_PBS	Young	PBS	gCap
0.0530936	Young_PBS	Young	PBS	gCap
0.00878015	Young_PBS	Young	PBS	gCap
0.106016	Young_PBS	Young	PBS	gCap
-0.0390578	Young_PBS	Young	PBS	gCap
0.0631009	Young_PBS	Young	PBS	gCap
0.139395	Young_PBS	Young	PBS	gCap
0.138164	Young_PBS	Young	PBS	gCap
0.0604063	Young_PBS	Young	PBS	gCap
0.178713	Young_PBS	Young	PBS	gCap
0.125932	Young_PBS	Young	PBS	gCap
0.12482	Young_PBS	Young	PBS	gCap
0.201973	Young_PBS	Young	PBS	gCap
0.0338063	Young_PBS	Young	PBS	gCap
0.0997471	Young_PBS	Young	PBS	gCap
0.238522	Young_PBS	Young	PBS	gCap
0.048478	Young_PBS	Young	PBS	gCap
0.12037	Young_PBS	Young	PBS	gCap
0.038035	Young_PBS	Young	PBS	gCap
-0.0408025	Young_PBS	Young	PBS	gCap
0.122741	Young_PBS	Young	PBS	gCap
-0.00944478	Young_PBS	Young	PBS	gCap
0.014502	Young_PBS	Young	PBS	gCap
0.0676566	Young_PBS	Young	PBS	gCap
0.0947771	Young_PBS	Young	PBS	gCap
0.0323193	Young_PBS	Young	PBS	gCap
0.206133	Young_PBS	Young	PBS	gCap
-0.0395389	Young_PBS	Young	PBS	gCap
0.19	Young_PBS	Young	PBS	gCap
0.089293	Young_PBS	Young	PBS	gCap
0.0932567	Young_PBS	Young	PBS	gCap
0.0475816	Young_PBS	Young	PBS	gCap
0.0159932	Young_PBS	Young	PBS	gCap
-0.0015154	Young_PBS	Young	PBS	gCap
0.198354	Young_PBS	Young	PBS	gCap
0.192063	Young_PBS	Young	PBS	gCap
0.142517	Young_PBS	Young	PBS	gCap
-0.0106907	Young_PBS	Young	PBS	gCap
0.0158037	Young_PBS	Young	PBS	gCap
0.144007	Young_PBS	Young	PBS	gCap
0.0470888	Young_PBS	Young	PBS	gCap
0.0272479	Young_PBS	Young	PBS	gCap
-0.0265095	Young_PBS	Young	PBS	gCap
0.1176	Young_PBS	Young	PBS	gCap
0.143285	Young_PBS	Young	PBS	gCap
0.0765615	Young_PBS	Young	PBS	gCap
-0.0269346	Young_PBS	Young	PBS	gCap
0.013473	Young_PBS	Young	PBS	gCap
0.050462	Young_PBS	Young	PBS	gCap
0.0896785	Young_PBS	Young	PBS	gCap
-0.00886359	Young_PBS	Young	PBS	gCap
0.00877226	Young_PBS	Young	PBS	gCap
0.0714276	Young_PBS	Young	PBS	gCap
0.0524379	Young_PBS	Young	PBS	gCap
0.258959	Young_PBS	Young	PBS	gCap
-0.0194656	Young_PBS	Young	PBS	gCap
0.0538973	Young_PBS	Young	PBS	gCap
0.00650848	Young_PBS	Young	PBS	gCap
0.184867	Young_PBS	Young	PBS	gCap
0.0507707	Young_PBS	Young	PBS	gCap
0.0193957	Young_PBS	Young	PBS	gCap
-0.0246977	Young_PBS	Young	PBS	gCap
0.0755251	Young_PBS	Young	PBS	gCap
0.10126	Young_PBS	Young	PBS	gCap
0.173151	Young_PBS	Young	PBS	gCap
0.0366762	Young_PBS	Young	PBS	gCap
0.00690459	Young_PBS	Young	PBS	gCap
0.098854	Young_PBS	Young	PBS	gCap
0.00951208	Young_PBS	Young	PBS	gCap
0.441515	Young_D14	Young	D14	gCap
0.374042	Young_D14	Young	D14	gCap
0.26685	Young_D14	Young	D14	gCap
0.291446	Young_D14	Young	D14	gCap
0.273964	Young_D14	Young	D14	gCap
0.265713	Young_D14	Young	D14	gCap
0.169032	Young_D14	Young	D14	gCap
0.367392	Young_D14	Young	D14	gCap
0.264435	Young_D14	Young	D14	gCap
0.461915	Young_D14	Young	D14	gCap
0.184604	Young_D14	Young	D14	gCap
0.270614	Young_D14	Young	D14	gCap
0.222032	Young_D14	Young	D14	gCap
0.343704	Young_D14	Young	D14	gCap
0.487381	Young_D14	Young	D14	gCap
0.50535	Young_D14	Young	D14	gCap
0.324667	Young_D14	Young	D14	gCap
0.144966	Young_D14	Young	D14	gCap
0.308471	Young_D14	Young	D14	gCap
0.499998	Young_D14	Young	D14	gCap
0.172252	Young_D14	Young	D14	gCap
0.212575	Young_D14	Young	D14	gCap
0.443086	Young_D14	Young	D14	gCap
0.198951	Young_D14	Young	D14	gCap
0.453428	Young_D14	Young	D14	gCap
0.431218	Young_D14	Young	D14	gCap
0.382711	Young_D14	Young	D14	gCap
0.607891	Young_D14	Young	D14	gCap
0.422006	Young_D14	Young	D14	gCap
0.374699	Young_D14	Young	D14	gCap
0.285666	Young_D14	Young	D14	gCap
0.471285	Young_D14	Young	D14	gCap
0.48993	Young_D14	Young	D14	gCap
0.305411	Young_D14	Young	D14	gCap
0.146885	Young_D14	Young	D14	gCap
0.299811	Young_D14	Young	D14	gCap
0.140478	Young_D14	Young	D14	gCap
0.239867	Young_D14	Young	D14	gCap
0.443947	Young_D14	Young	D14	gCap
0.478008	Young_D14	Young	D14	gCap
0.203787	Young_D14	Young	D14	gCap
0.253674	Young_D14	Young	D14	gCap
0.359568	Young_D14	Young	D14	gCap
0.234877	Young_D14	Young	D14	gCap
0.349179	Young_D14	Young	D14	gCap
0.305982	Young_D14	Young	D14	gCap
0.367536	Young_D14	Young	D14	gCap
0.201839	Young_D14	Young	D14	gCap
0.299574	Young_D14	Young	D14	gCap
0.287235	Young_D14	Young	D14	gCap
0.395685	Young_D14	Young	D14	gCap
0.525572	Young_D14	Young	D14	gCap
0.445016	Young_D14	Young	D14	gCap
0.320508	Young_D14	Young	D14	gCap
0.256163	Young_D14	Young	D14	gCap
0.211881	Young_D14	Young	D14	gCap
0.262014	Young_D14	Young	D14	gCap
0.129058	Young_D14	Young	D14	gCap
0.183223	Young_D14	Young	D14	gCap
0.405169	Young_D14	Young	D14	gCap
0.242398	Young_D14	Young	D14	gCap
0.21828	Young_D14	Young	D14	gCap
0.20654	Young_D14	Young	D14	gCap
0.393053	Young_D14	Young	D14	gCap
0.378907	Young_D14	Young	D14	gCap
0.215434	Young_D14	Young	D14	gCap
0.434367	Young_D14	Young	D14	gCap
0.215689	Young_D14	Young	D14	gCap
0.223673	Young_D14	Young	D14	gCap
0.25654	Young_D14	Young	D14	gCap
0.372216	Young_D14	Young	D14	gCap
0.458164	Young_D14	Young	D14	gCap
0.429261	Young_D14	Young	D14	gCap
0.249433	Young_D14	Young	D14	gCap
0.404297	Young_D14	Young	D14	gCap
0.262608	Young_D14	Young	D14	gCap
0.422104	Young_D14	Young	D14	gCap
0.28118	Young_D14	Young	D14	gCap
0.213154	Young_D14	Young	D14	gCap
0.480439	Young_D14	Young	D14	gCap
0.523207	Young_D14	Young	D14	gCap
0.270364	Young_D14	Young	D14	gCap
0.130913	Young_D14	Young	D14	gCap
0.307128	Young_D14	Young	D14	gCap
0.295841	Young_D14	Young	D14	gCap
0.238507	Young_D14	Young	D14	gCap
0.477851	Young_D14	Young	D14	gCap
0.382142	Young_D14	Young	D14	gCap
0.402086	Young_D14	Young	D14	gCap
0.44474	Young_D14	Young	D14	gCap
0.31252	Young_D14	Young	D14	gCap
0.429091	Young_D14	Young	D14	gCap
0.158237	Young_D14	Young	D14	gCap
0.249874	Young_D14	Young	D14	gCap
0.370462	Young_D14	Young	D14	gCap
0.403326	Young_D14	Young	D14	gCap
0.268954	Young_D14	Young	D14	gCap
0.3205	Young_D14	Young	D14	gCap
0.57862	Young_D14	Young	D14	gCap
0.223521	Young_D14	Young	D14	gCap
0.0823162	Young_D14	Young	D14	gCap
0.4994	Young_D14	Young	D14	gCap
0.427696	Young_D14	Young	D14	gCap
0.391292	Young_D14	Young	D14	gCap
0.309252	Young_D14	Young	D14	gCap
0.378687	Young_D14	Young	D14	gCap
0.23803	Young_D14	Young	D14	gCap
0.253001	Young_D14	Young	D14	gCap
0.272408	Young_D14	Young	D14	gCap
0.258009	Young_D14	Young	D14	gCap
0.264262	Young_D14	Young	D14	gCap
0.428963	Young_D14	Young	D14	gCap
0.451453	Young_D14	Young	D14	gCap
0.273591	Young_D14	Young	D14	gCap
0.343014	Young_D14	Young	D14	gCap
0.162704	Young_D14	Young	D14	gCap
0.237815	Young_D14	Young	D14	gCap
0.207975	Young_D14	Young	D14	gCap
0.43637	Young_D14	Young	D14	gCap
0.0611047	Young_D14	Young	D14	gCap
0.367302	Young_D14	Young	D14	gCap
0.187706	Young_D14	Young	D14	gCap
0.294269	Young_D14	Young	D14	gCap
0.37118	Young_D14	Young	D14	gCap
0.490983	Young_D14	Young	D14	gCap
0.390724	Young_D14	Young	D14	gCap
0.113361	Young_D14	Young	D14	gCap
0.483388	Young_D14	Young	D14	gCap
0.185223	Young_D14	Young	D14	gCap
0.261758	Young_D14	Young	D14	gCap
0.32587	Young_D14	Young	D14	gCap
0.433349	Young_D14	Young	D14	gCap
0.281498	Young_D14	Young	D14	gCap
0.484648	Young_D14	Young	D14	gCap
0.411209	Young_D14	Young	D14	gCap
0.312253	Young_D14	Young	D14	gCap
0.407945	Young_D14	Young	D14	gCap
0.292121	Young_D14	Young	D14	gCap
0.0515918	Young_D14	Young	D14	gCap
0.487353	Young_D14	Young	D14	gCap
0.402524	Young_D14	Young	D14	gCap
0.227314	Young_D14	Young	D14	gCap
0.356663	Young_D14	Young	D14	gCap
0.356643	Young_D14	Young	D14	gCap
0.149981	Young_D14	Young	D14	gCap
0.434977	Young_D14	Young	D14	gCap
0.312389	Young_D14	Young	D14	gCap
0.133761	Young_D14	Young	D14	gCap
0.184301	Young_D14	Young	D14	gCap
0.179788	Young_D14	Young	D14	gCap
0.311056	Young_D14	Young	D14	gCap
0.332568	Young_D14	Young	D14	gCap
0.162811	Young_D14	Young	D14	gCap
0.346012	Young_D14	Young	D14	gCap
0.56604	Young_D14	Young	D14	gCap
0.131389	Young_D14	Young	D14	gCap
0.442023	Young_D14	Young	D14	gCap
0.511564	Young_D14	Young	D14	gCap
0.232617	Young_D14	Young	D14	gCap
0.282717	Young_D14	Young	D14	gCap
0.24239	Young_D14	Young	D14	gCap
0.342324	Young_D14	Young	D14	gCap
0.347621	Young_D14	Young	D14	gCap
0.301221	Young_D14	Young	D14	gCap
0.505746	Young_D14	Young	D14	gCap
0.348364	Young_D14	Young	D14	gCap
0.250882	Young_D14	Young	D14	gCap
0.27152	Young_D14	Young	D14	gCap
0.170013	Young_D14	Young	D14	gCap
0.23797	Young_D14	Young	D14	gCap
0.290697	Young_D14	Young	D14	gCap
0.472485	Young_D14	Young	D14	gCap
0.146111	Young_D14	Young	D14	gCap
0.170198	Young_D14	Young	D14	gCap
0.350939	Young_D14	Young	D14	gCap
0.327324	Young_D14	Young	D14	gCap
0.249431	Young_D14	Young	D14	gCap
0.522061	Young_D14	Young	D14	gCap
0.207191	Young_D14	Young	D14	gCap
0.347559	Young_D14	Young	D14	gCap
0.57205	Young_D14	Young	D14	gCap
0.282801	Young_D14	Young	D14	gCap
0.322157	Young_D14	Young	D14	gCap
0.315594	Young_D14	Young	D14	gCap
0.222487	Young_D14	Young	D14	gCap
0.274764	Young_D14	Young	D14	gCap
0.424261	Young_D14	Young	D14	gCap
0.507745	Young_D14	Young	D14	gCap
0.598992	Young_D14	Young	D14	gCap
0.256585	Young_D14	Young	D14	gCap
0.311468	Young_D14	Young	D14	gCap
0.0721009	Young_D14	Young	D14	gCap
0.225304	Young_D14	Young	D14	gCap
0.213572	Young_D14	Young	D14	gCap
0.301569	Young_D14	Young	D14	gCap
0.243049	Young_D14	Young	D14	gCap
0.229617	Young_D14	Young	D14	gCap
0.385453	Young_D14	Young	D14	gCap
0.324387	Young_D14	Young	D14	gCap
0.35881	Young_D14	Young	D14	gCap
0.139783	Young_D14	Young	D14	gCap
0.256052	Young_D14	Young	D14	gCap
0.195481	Young_D14	Young	D14	gCap
0.144095	Young_D14	Young	D14	gCap
0.416377	Young_D14	Young	D14	gCap
0.425077	Young_D14	Young	D14	gCap
0.310919	Young_D14	Young	D14	gCap
0.349525	Young_D14	Young	D14	gCap
0.307686	Young_D14	Young	D14	gCap
0.261203	Young_D14	Young	D14	gCap
0.256165	Young_D14	Young	D14	gCap
0.323823	Young_D14	Young	D14	gCap
0.157371	Young_D14	Young	D14	gCap
0.413713	Young_D14	Young	D14	gCap
0.245913	Young_D14	Young	D14	gCap
0.30363	Young_D14	Young	D14	gCap
0.389878	Young_D14	Young	D14	gCap
0.368862	Young_D14	Young	D14	gCap
0.24121	Young_D14	Young	D14	gCap
0.287696	Young_D14	Young	D14	gCap
0.406997	Young_D14	Young	D14	gCap
0.275886	Young_D14	Young	D14	gCap
0.18517	Young_D14	Young	D14	gCap
0.226574	Young_D14	Young	D14	gCap
0.338739	Young_D14	Young	D14	gCap
0.191578	Young_D14	Young	D14	gCap
0.217425	Young_D14	Young	D14	gCap
0.362781	Young_D14	Young	D14	gCap
0.460225	Young_D14	Young	D14	gCap
0.126144	Young_D14	Young	D14	gCap
0.321509	Young_D14	Young	D14	gCap
0.380396	Young_D14	Young	D14	gCap
0.39241	Young_D14	Young	D14	gCap
0.460716	Young_D14	Young	D14	gCap
0.177823	Young_D14	Young	D14	gCap
0.331269	Young_D14	Young	D14	gCap
0.588347	Young_D14	Young	D14	gCap
0.577585	Young_D14	Young	D14	gCap
0.387542	Young_D14	Young	D14	gCap
0.319716	Young_D14	Young	D14	gCap
0.282357	Young_D14	Young	D14	gCap
0.350526	Young_D14	Young	D14	gCap
0.164402	Young_D14	Young	D14	gCap
0.181693	Young_D14	Young	D14	gCap
0.269201	Young_D14	Young	D14	gCap
0.220682	Young_D14	Young	D14	gCap
0.387478	Young_D14	Young	D14	gCap
0.204056	Young_D14	Young	D14	gCap
0.410809	Young_D14	Young	D14	gCap
0.193213	Young_D14	Young	D14	gCap
0.338265	Young_D14	Young	D14	gCap
0.320171	Young_D14	Young	D14	gCap
0.268943	Young_D14	Young	D14	gCap
0.404783	Young_D14	Young	D14	gCap
0.40039	Young_D14	Young	D14	gCap
0.362449	Young_D14	Young	D14	gCap
0.0852552	Young_D14	Young	D14	gCap
0.429419	Young_D14	Young	D14	gCap
0.147975	Young_D14	Young	D14	gCap
0.319769	Young_D14	Young	D14	gCap
0.330409	Young_D14	Young	D14	gCap
0.242372	Young_D14	Young	D14	gCap
0.422765	Young_D14	Young	D14	gCap
0.217444	Young_D14	Young	D14	gCap
0.148261	Young_D14	Young	D14	gCap
0.115501	Young_D14	Young	D14	gCap
0.312637	Young_D14	Young	D14	gCap
0.279779	Young_D14	Young	D14	gCap
0.576014	Young_D14	Young	D14	gCap
0.203577	Young_D14	Young	D14	gCap
0.137975	Young_D14	Young	D14	gCap
0.313518	Young_D14	Young	D14	gCap
0.458282	Young_D14	Young	D14	gCap
0.354266	Young_D14	Young	D14	gCap
0.392394	Young_D14	Young	D14	gCap
0.332856	Young_D14	Young	D14	gCap
0.491319	Young_D14	Young	D14	gCap
0.426964	Young_D14	Young	D14	gCap
0.303166	Young_D14	Young	D14	gCap
0.185659	Young_D14	Young	D14	gCap
0.155422	Young_D14	Young	D14	gCap
0.042443	Young_D14	Young	D14	gCap
0.21351	Young_D14	Young	D14	gCap
0.155946	Young_D14	Young	D14	gCap
0.219901	Young_D14	Young	D14	gCap
0.325715	Young_D14	Young	D14	gCap
0.422265	Young_D14	Young	D14	gCap
0.356648	Young_D14	Young	D14	gCap
0.325485	Young_D14	Young	D14	gCap
0.449566	Young_D14	Young	D14	gCap
0.441458	Young_D14	Young	D14	gCap
0.188157	Young_D14	Young	D14	gCap
0.335865	Young_D14	Young	D14	gCap
0.330978	Young_D14	Young	D14	gCap
0.50267	Young_D14	Young	D14	gCap
0.237525	Young_D14	Young	D14	gCap
0.232332	Young_D14	Young	D14	gCap
0.0421713	Young_D14	Young	D14	gCap
0.385395	Young_D14	Young	D14	gCap
0.204395	Young_D14	Young	D14	gCap
0.287163	Young_D14	Young	D14	gCap
0.462164	Young_D14	Young	D14	gCap
0.390565	Young_D14	Young	D14	gCap
0.308063	Young_D14	Young	D14	gCap
0.200235	Young_D14	Young	D14	gCap
0.318853	Young_D14	Young	D14	gCap
0.249933	Young_D14	Young	D14	gCap
0.27822	Young_D14	Young	D14	gCap
0.363605	Young_D14	Young	D14	gCap
0.340424	Young_D14	Young	D14	gCap
0.190432	Young_D14	Young	D14	gCap
0.314604	Young_D14	Young	D14	gCap
0.294279	Young_D14	Young	D14	gCap
0.422761	Young_D14	Young	D14	gCap
0.427451	Young_D14	Young	D14	gCap
0.0474667	Young_D14	Young	D14	gCap
0.465959	Young_D14	Young	D14	gCap
0.462397	Young_D14	Young	D14	gCap
0.278844	Young_D14	Young	D14	gCap
0.144917	Young_D14	Young	D14	gCap
0.157152	Young_D14	Young	D14	gCap
0.119391	Young_D14	Young	D14	gCap
0.197699	Young_D14	Young	D14	gCap
0.186649	Young_D14	Young	D14	gCap
0.235447	Young_D14	Young	D14	gCap
0.196572	Young_D14	Young	D14	gCap
0.256475	Young_D14	Young	D14	gCap
0.424162	Young_D14	Young	D14	gCap
0.261912	Young_D14	Young	D14	gCap
0.283681	Young_D14	Young	D14	gCap
0.402962	Young_D14	Young	D14	gCap
0.21628	Young_D14	Young	D14	gCap
0.34772	Young_D14	Young	D14	gCap
0.254677	Young_D14	Young	D14	gCap
0.412337	Young_D14	Young	D14	gCap
0.509537	Young_D14	Young	D14	gCap
0.387291	Young_D14	Young	D14	gCap
0.363105	Young_D14	Young	D14	gCap
0.275559	Young_D14	Young	D14	gCap
0.326515	Young_D14	Young	D14	gCap
0.319782	Young_D14	Young	D14	gCap
0.258445	Young_D14	Young	D14	gCap
0.273901	Young_D14	Young	D14	gCap
0.35461	Young_D14	Young	D14	gCap
0.398153	Young_D14	Young	D14	gCap
0.439368	Young_D14	Young	D14	gCap
0.269	Young_D14	Young	D14	gCap
0.27993	Young_D14	Young	D14	gCap
0.341131	Young_D14	Young	D14	gCap
0.181915	Young_D14	Young	D14	gCap
0.293569	Young_D14	Young	D14	gCap
0.283143	Young_D14	Young	D14	gCap
0.333389	Young_D14	Young	D14	gCap
0.407581	Young_D14	Young	D14	gCap
0.413323	Young_D14	Young	D14	gCap
0.466852	Young_D14	Young	D14	gCap
0.117219	Young_D14	Young	D14	gCap
0.339984	Young_D14	Young	D14	gCap
0.413456	Young_D14	Young	D14	gCap
0.189014	Young_D14	Young	D14	gCap
0.400385	Young_D14	Young	D14	gCap
0.389397	Young_D14	Young	D14	gCap
0.272978	Young_D14	Young	D14	gCap
0.397002	Young_D14	Young	D14	gCap
0.213349	Young_D14	Young	D14	gCap
0.244806	Young_D14	Young	D14	gCap
0.278348	Young_D14	Young	D14	gCap
0.228386	Young_D14	Young	D14	gCap
0.296165	Young_D14	Young	D14	gCap
0.376185	Young_D14	Young	D14	gCap
0.519763	Young_D14	Young	D14	gCap
0.323026	Young_D14	Young	D14	gCap
0.509365	Young_D14	Young	D14	gCap
0.396898	Young_D14	Young	D14	gCap
0.352931	Young_D14	Young	D14	gCap
0.434489	Young_D14	Young	D14	gCap
0.273083	Young_D14	Young	D14	gCap
0.231421	Young_D14	Young	D14	gCap
0.248127	Young_D14	Young	D14	gCap
0.32102	Young_D14	Young	D14	gCap
0.373128	Young_D14	Young	D14	gCap
0.187443	Young_D14	Young	D14	gCap
0.279755	Young_D14	Young	D14	gCap
0.103208	Young_D14	Young	D14	gCap
0.180418	Young_D14	Young	D14	gCap
0.198675	Young_D14	Young	D14	gCap
0.417218	Young_D14	Young	D14	gCap
0.447562	Young_D14	Young	D14	gCap
0.407641	Young_D14	Young	D14	gCap
0.413464	Young_D14	Young	D14	gCap
0.360857	Young_D14	Young	D14	gCap
0.443671	Young_D14	Young	D14	gCap
0.224209	Young_D14	Young	D14	gCap
0.329694	Young_D14	Young	D14	gCap
0.250124	Young_D14	Young	D14	gCap
0.450468	Young_D14	Young	D14	gCap
0.179446	Young_D14	Young	D14	gCap
0.301179	Young_D14	Young	D14	gCap
0.340961	Young_D14	Young	D14	gCap
0.19723	Young_D14	Young	D14	gCap
0.354193	Young_D14	Young	D14	gCap
0.394612	Young_D14	Young	D14	gCap
0.479672	Young_D14	Young	D14	gCap
0.34933	Young_D14	Young	D14	gCap
0.247528	Young_D14	Young	D14	gCap
0.178742	Young_D14	Young	D14	gCap
0.138461	Young_D14	Young	D14	gCap
0.242134	Young_D14	Young	D14	gCap
0.436887	Young_D14	Young	D14	gCap
0.119597	Young_D14	Young	D14	gCap
0.297146	Young_D14	Young	D14	gCap
0.382198	Young_D14	Young	D14	gCap
0.38425	Young_D14	Young	D14	gCap
0.330649	Young_D14	Young	D14	gCap
0.406677	Young_D14	Young	D14	gCap
0.249788	Young_D14	Young	D14	gCap
0.421025	Young_D14	Young	D14	gCap
0.230628	Young_D14	Young	D14	gCap
0.30833	Young_D14	Young	D14	gCap
0.262179	Young_D14	Young	D14	gCap
0.460675	Young_D14	Young	D14	gCap
0.334604	Young_D14	Young	D14	gCap
0.292645	Young_D14	Young	D14	gCap
0.276242	Young_D14	Young	D14	gCap
0.319691	Young_D14	Young	D14	gCap
0.442296	Young_D14	Young	D14	gCap
0.455453	Young_D14	Young	D14	gCap
0.292704	Young_D14	Young	D14	gCap
0.209722	Young_D14	Young	D14	gCap
0.257323	Young_D14	Young	D14	gCap
0.501965	Young_D14	Young	D14	gCap
0.372889	Young_D14	Young	D14	gCap
0.145304	Young_D14	Young	D14	gCap
0.17524	Young_D14	Young	D14	gCap
0.427302	Young_D14	Young	D14	gCap
0.440011	Young_D14	Young	D14	gCap
0.241714	Young_D14	Young	D14	gCap
0.346525	Young_D14	Young	D14	gCap
0.334054	Young_D14	Young	D14	gCap
0.62277	Young_D14	Young	D14	gCap
0.289926	Young_D14	Young	D14	gCap
0.288625	Young_D14	Young	D14	gCap
0.410686	Young_D14	Young	D14	gCap
0.286029	Young_D14	Young	D14	gCap
0.393125	Young_D14	Young	D14	gCap
0.20345	Young_D14	Young	D14	gCap
0.31607	Young_D14	Young	D14	gCap
0.359046	Young_D14	Young	D14	gCap
0.251384	Young_D14	Young	D14	gCap
0.230566	Young_D14	Young	D14	gCap
0.113051	Young_D14	Young	D14	gCap
0.439834	Young_D14	Young	D14	gCap
0.132022	Young_D14	Young	D14	gCap
0.404728	Young_D14	Young	D14	gCap
0.331365	Young_D14	Young	D14	gCap
0.14853	Young_D14	Young	D14	gCap
0.222967	Young_D14	Young	D14	gCap
0.196102	Young_D14	Young	D14	gCap
0.331122	Young_D14	Young	D14	gCap
0.269678	Young_D14	Young	D14	gCap
0.186556	Young_D14	Young	D14	gCap
0.369443	Young_D14	Young	D14	gCap
0.277812	Young_D14	Young	D14	gCap
0.0960051	Young_D14	Young	D14	gCap
0.341105	Young_D14	Young	D14	gCap
0.362536	Young_D14	Young	D14	gCap
0.400399	Young_D14	Young	D14	gCap
0.351259	Young_D14	Young	D14	gCap
0.511334	Young_D14	Young	D14	gCap
0.330244	Young_D14	Young	D14	gCap
0.205781	Young_D14	Young	D14	gCap
0.343153	Young_D14	Young	D14	gCap
0.123018	Young_D14	Young	D14	gCap
0.391133	Young_D14	Young	D14	gCap
0.32386	Young_D14	Young	D14	gCap
0.287926	Young_D14	Young	D14	gCap
0.283023	Young_D14	Young	D14	gCap
0.377101	Young_D14	Young	D14	gCap
0.480353	Young_D14	Young	D14	gCap
0.267136	Young_D14	Young	D14	gCap
0.29148	Young_D14	Young	D14	gCap
0.332189	Young_D14	Young	D14	gCap
0.594539	Young_D14	Young	D14	gCap
0.461232	Young_D14	Young	D14	gCap
0.425092	Young_D14	Young	D14	gCap
0.237507	Young_D14	Young	D14	gCap
0.170395	Young_D14	Young	D14	gCap
0.468511	Young_D14	Young	D14	gCap
0.279067	Young_D14	Young	D14	gCap
0.335033	Young_D14	Young	D14	gCap
0.218496	Young_D14	Young	D14	gCap
0.0766367	Young_D14	Young	D14	gCap
0.255742	Young_D14	Young	D14	gCap
0.0606873	Young_D14	Young	D14	gCap
0.544152	Young_D14	Young	D14	gCap
0.512553	Young_D14	Young	D14	gCap
0.243319	Young_D14	Young	D14	gCap
0.208743	Young_D14	Young	D14	gCap
0.154007	Young_D14	Young	D14	gCap
0.306243	Young_D14	Young	D14	gCap
0.281781	Young_D14	Young	D14	gCap
0.261811	Young_D14	Young	D14	gCap
0.4796	Young_D14	Young	D14	gCap
0.394794	Young_D14	Young	D14	gCap
0.227398	Young_D14	Young	D14	gCap
0.383417	Young_D14	Young	D14	gCap
0.454749	Young_D14	Young	D14	gCap
0.418596	Young_D14	Young	D14	gCap
0.239473	Young_D14	Young	D14	gCap
0.1973	Young_D14	Young	D14	gCap
0.250501	Young_D14	Young	D14	gCap
0.0695535	Young_D14	Young	D14	gCap
0.199777	Young_D14	Young	D14	gCap
0.223535	Young_D14	Young	D14	gCap
0.299235	Young_D14	Young	D14	gCap
0.230224	Young_D14	Young	D14	gCap
0.213758	Young_D14	Young	D14	gCap
0.436025	Young_D14	Young	D14	gCap
0.399103	Young_D14	Young	D14	gCap
0.280666	Young_D14	Young	D14	gCap
0.420482	Young_D14	Young	D14	gCap
0.298331	Young_D14	Young	D14	gCap
0.209915	Young_D14	Young	D14	gCap
0.354248	Young_D14	Young	D14	gCap
0.378724	Young_D14	Young	D14	gCap
0.391133	Young_D14	Young	D14	gCap
0.347553	Young_D14	Young	D14	gCap
0.245549	Young_D14	Young	D14	gCap
0.379929	Young_D14	Young	D14	gCap
0.312824	Young_D14	Young	D14	gCap
0.244943	Young_D14	Young	D14	gCap
0.26748	Young_D14	Young	D14	gCap
0.280413	Young_D14	Young	D14	gCap
0.14758	Young_D14	Young	D14	gCap
0.307436	Young_D14	Young	D14	gCap
0.143543	Young_D14	Young	D14	gCap
0.280424	Young_D14	Young	D14	gCap
0.233769	Young_D14	Young	D14	gCap
0.378682	Young_D14	Young	D14	gCap
0.401562	Young_D14	Young	D14	gCap
0.193509	Young_D14	Young	D14	gCap
0.308478	Young_D14	Young	D14	gCap
0.0676501	Young_D14	Young	D14	gCap
0.284951	Young_D14	Young	D14	gCap
0.18737	Young_D14	Young	D14	gCap
0.33611	Young_D14	Young	D14	gCap
0.0294854	Young_D14	Young	D14	gCap
0.515584	Young_D14	Young	D14	gCap
0.271329	Young_D14	Young	D14	gCap
0.180388	Young_D14	Young	D14	gCap
0.461718	Young_D14	Young	D14	gCap
0.248345	Young_D14	Young	D14	gCap
0.264853	Young_D14	Young	D14	gCap
0.472785	Young_D14	Young	D14	gCap
0.0493826	Young_D14	Young	D14	gCap
0.421623	Young_D14	Young	D14	gCap
0.325231	Young_D14	Young	D14	gCap
0.291956	Young_D14	Young	D14	gCap
0.449707	Young_D14	Young	D14	gCap
0.127908	Young_D14	Young	D14	gCap
0.114577	Young_D14	Young	D14	gCap
0.154395	Young_D14	Young	D14	gCap
0.228184	Young_D14	Young	D14	gCap
0.542792	Young_D14	Young	D14	gCap
0.335884	Young_D14	Young	D14	gCap
0.176857	Young_D14	Young	D14	gCap
0.318554	Young_D14	Young	D14	gCap
0.457546	Young_D14	Young	D14	gCap
0.267968	Young_D14	Young	D14	gCap
0.247279	Young_D14	Young	D14	gCap
-0.0623056	Young_D14	Young	D14	gCap
0.0643602	Young_D14	Young	D14	gCap
0.177025	Young_D14	Young	D14	gCap
0.420542	Young_D14	Young	D14	gCap
0.258251	Young_D14	Young	D14	gCap
0.237011	Young_D14	Young	D14	gCap
0.244687	Young_D14	Young	D14	gCap
0.293085	Young_D14	Young	D14	gCap
0.324323	Young_D14	Young	D14	gCap
0.375234	Young_D14	Young	D14	gCap
0.354318	Young_D14	Young	D14	gCap
0.398393	Young_D14	Young	D14	gCap
0.4012	Young_D14	Young	D14	gCap
0.25615	Young_D14	Young	D14	gCap
0.111881	Young_D14	Young	D14	gCap
0.389966	Young_D14	Young	D14	gCap
0.177997	Young_D14	Young	D14	gCap
0.33492	Young_D14	Young	D14	gCap
0.343446	Young_D14	Young	D14	gCap
0.432746	Young_D14	Young	D14	gCap
0.232012	Young_D14	Young	D14	gCap
0.451792	Young_D14	Young	D14	gCap
0.215097	Young_D14	Young	D14	gCap
0.285372	Young_D14	Young	D14	gCap
0.293655	Young_D14	Young	D14	gCap
0.22675	Young_D14	Young	D14	gCap
0.342963	Young_D14	Young	D14	gCap
0.491576	Young_D14	Young	D14	gCap
0.181745	Young_D14	Young	D14	gCap
0.253619	Young_D14	Young	D14	gCap
0.367574	Young_D14	Young	D14	gCap
0.210454	Young_D14	Young	D14	gCap
0.38685	Young_D14	Young	D14	gCap
0.318974	Young_D14	Young	D14	gCap
0.466818	Young_D14	Young	D14	gCap
0.311265	Young_D14	Young	D14	gCap
0.259994	Young_D14	Young	D14	gCap
0.310016	Young_D14	Young	D14	gCap
0.272011	Young_D14	Young	D14	gCap
0.222613	Young_D14	Young	D14	gCap
0.426653	Young_D14	Young	D14	gCap
0.151103	Young_D14	Young	D14	gCap
0.341301	Young_D14	Young	D14	gCap
0.504291	Young_D14	Young	D14	gCap
0.33866	Young_D14	Young	D14	gCap
0.294826	Young_D14	Young	D14	gCap
0.323665	Young_D14	Young	D14	gCap
0.241531	Young_D14	Young	D14	gCap
0.242885	Young_D14	Young	D14	gCap
0.111907	Young_D14	Young	D14	gCap
0.306405	Young_D14	Young	D14	gCap
0.373538	Young_D14	Young	D14	gCap
0.281623	Young_D14	Young	D14	gCap
0.325682	Young_D14	Young	D14	gCap
0.370234	Young_D14	Young	D14	gCap
0.232927	Young_D14	Young	D14	gCap
0.337905	Young_D14	Young	D14	gCap
0.27393	Young_D14	Young	D14	gCap
0.289962	Young_D14	Young	D14	gCap
0.174231	Young_D14	Young	D14	gCap
0.258721	Young_D14	Young	D14	gCap
0.314055	Young_D14	Young	D14	gCap
0.0696912	Young_D14	Young	D14	gCap
0.42146	Young_D14	Young	D14	gCap
0.374172	Young_D14	Young	D14	gCap
0.177184	Young_D14	Young	D14	gCap
0.51183	Young_D14	Young	D14	gCap
0.265978	Young_D14	Young	D14	gCap
0.37823	Young_D14	Young	D14	gCap
0.494994	Young_D14	Young	D14	gCap
0.0672864	Young_D14	Young	D14	gCap
0.265462	Young_D14	Young	D14	gCap
0.255319	Young_D14	Young	D14	gCap
0.312126	Young_D14	Young	D14	gCap
0.396127	Young_D14	Young	D14	gCap
0.213192	Young_D14	Young	D14	gCap
0.421188	Young_D14	Young	D14	gCap
0.245323	Young_D14	Young	D14	gCap
0.279572	Young_D14	Young	D14	gCap
0.368514	Young_D14	Young	D14	gCap
0.328036	Young_D14	Young	D14	gCap
0.315063	Young_D14	Young	D14	gCap
0.3605	Young_D14	Young	D14	gCap
0.384872	Young_D14	Young	D14	gCap
0.222024	Young_D14	Young	D14	gCap
0.174745	Young_D14	Young	D14	gCap
0.326561	Young_D14	Young	D14	gCap
0.566097	Young_D14	Young	D14	gCap
0.0248704	Young_D14	Young	D14	gCap
0.278386	Young_D14	Young	D14	gCap
0.272759	Young_D14	Young	D14	gCap
0.379222	Young_D14	Young	D14	gCap
0.269668	Young_D14	Young	D14	gCap
0.216133	Young_D14	Young	D14	gCap
0.0190016	Young_D14	Young	D14	gCap
0.423569	Young_D14	Young	D14	gCap
0.238128	Young_D14	Young	D14	gCap
0.366035	Young_D14	Young	D14	gCap
0.370605	Young_D14	Young	D14	gCap
0.193838	Young_D14	Young	D14	gCap
0.378388	Young_D14	Young	D14	gCap
0.513042	Young_D14	Young	D14	gCap
0.235308	Young_D14	Young	D14	gCap
0.358364	Young_D14	Young	D14	gCap
0.629278	Young_D14	Young	D14	gCap
0.42426	Young_D14	Young	D14	gCap
0.266299	Young_D14	Young	D14	gCap
0.46841	Young_D14	Young	D14	gCap
0.390128	Young_D14	Young	D14	gCap
0.22481	Young_D14	Young	D14	gCap
0.497457	Young_D14	Young	D14	gCap
0.204635	Young_D14	Young	D14	gCap
0.503863	Young_D14	Young	D14	gCap
0.41458	Young_D14	Young	D14	gCap
0.418528	Young_D14	Young	D14	gCap
0.459209	Young_D14	Young	D14	gCap
0.405394	Young_D14	Young	D14	gCap
0.326787	Young_D14	Young	D14	gCap
0.414133	Young_D14	Young	D14	gCap
0.362555	Young_D14	Young	D14	gCap
0.377685	Young_D14	Young	D14	gCap
0.432096	Young_D14	Young	D14	gCap
0.237026	Young_D14	Young	D14	gCap
0.398408	Young_D14	Young	D14	gCap
0.0439606	Young_D14	Young	D14	gCap
0.189533	Young_D14	Young	D14	gCap
0.261997	Young_D14	Young	D14	gCap
0.175098	Young_D14	Young	D14	gCap
0.336866	Young_D14	Young	D14	gCap
0.486417	Young_D14	Young	D14	gCap
0.193595	Young_D14	Young	D14	gCap
0.338279	Young_D14	Young	D14	gCap
0.293986	Young_D14	Young	D14	gCap
0.190789	Young_D14	Young	D14	gCap
0.429783	Young_D14	Young	D14	gCap
0.404134	Young_D14	Young	D14	gCap
0.304806	Young_D14	Young	D14	gCap
0.138015	Young_D14	Young	D14	gCap
0.262988	Young_D14	Young	D14	gCap
0.229233	Young_D14	Young	D14	gCap
0.24296	Young_D14	Young	D14	gCap
0.325531	Young_D14	Young	D14	gCap
0.370542	Young_D14	Young	D14	gCap
0.409138	Young_D14	Young	D14	gCap
0.433568	Young_D14	Young	D14	gCap
0.265904	Young_D14	Young	D14	gCap
0.255881	Young_D14	Young	D14	gCap
0.441209	Young_D14	Young	D14	gCap
0.400949	Young_D14	Young	D14	gCap
0.286263	Young_D14	Young	D14	gCap
0.355671	Young_D14	Young	D14	gCap
0.269116	Young_D14	Young	D14	gCap
0.227458	Young_D14	Young	D14	gCap
0.430369	Young_D14	Young	D14	gCap
0.431814	Young_D14	Young	D14	gCap
0.309637	Young_D14	Young	D14	gCap
0.374629	Young_D14	Young	D14	gCap
0.188899	Young_D14	Young	D14	gCap
0.293471	Young_D14	Young	D14	gCap
0.368906	Young_D14	Young	D14	gCap
0.394644	Young_D14	Young	D14	gCap
0.491346	Young_D14	Young	D14	gCap
0.270352	Young_D14	Young	D14	gCap
0.378416	Young_D14	Young	D14	gCap
0.345777	Young_D14	Young	D14	gCap
0.175296	Young_D14	Young	D14	gCap
0.172356	Young_D14	Young	D14	gCap
0.368173	Young_D14	Young	D14	gCap
0.300416	Young_D14	Young	D14	gCap
0.210487	Young_D14	Young	D14	gCap
0.266593	Young_D14	Young	D14	gCap
0.130623	Young_D14	Young	D14	gCap
0.494311	Young_D14	Young	D14	gCap
0.24249	Young_D14	Young	D14	gCap
0.420127	Young_D14	Young	D14	gCap
0.211819	Young_D14	Young	D14	gCap
0.271181	Young_D14	Young	D14	gCap
0.194873	Young_D14	Young	D14	gCap
0.400679	Young_D14	Young	D14	gCap
0.259093	Young_D14	Young	D14	gCap
0.191309	Young_D14	Young	D14	gCap
0.404132	Young_D14	Young	D14	gCap
0.135232	Young_D14	Young	D14	gCap
0.353676	Young_D14	Young	D14	gCap
0.301362	Young_D14	Young	D14	gCap
0.30422	Young_D14	Young	D14	gCap
0.514751	Young_D14	Young	D14	gCap
0.278299	Young_D14	Young	D14	gCap
0.18197	Young_D14	Young	D14	gCap
0.23816	Young_D14	Young	D14	gCap
0.159473	Young_D14	Young	D14	gCap
0.308255	Young_D14	Young	D14	gCap
0.503407	Young_D14	Young	D14	gCap
0.262496	Young_D14	Young	D14	gCap
0.317423	Young_D14	Young	D14	gCap
0.355791	Young_D14	Young	D14	gCap
0.299551	Young_D14	Young	D14	gCap
0.393594	Young_D14	Young	D14	gCap
0.360466	Young_D14	Young	D14	gCap
0.212111	Young_D14	Young	D14	gCap
0.387241	Young_D14	Young	D14	gCap
0.34445	Young_D14	Young	D14	gCap
0.345186	Young_D14	Young	D14	gCap
0.246418	Young_D14	Young	D14	gCap
0.314709	Young_D14	Young	D14	gCap
0.237383	Young_D14	Young	D14	gCap
0.170169	Young_D14	Young	D14	gCap
0.432854	Young_D14	Young	D14	gCap
0.443259	Young_D14	Young	D14	gCap
0.127133	Young_D14	Young	D14	gCap
0.414261	Young_D14	Young	D14	gCap
0.0947306	Young_D14	Young	D14	gCap
0.328059	Young_D14	Young	D14	gCap
0.569587	Young_D14	Young	D14	gCap
0.421793	Young_D14	Young	D14	gCap
0.111029	Young_D14	Young	D14	gCap
0.468478	Young_D14	Young	D14	gCap
0.190582	Young_D14	Young	D14	gCap
0.297473	Young_D14	Young	D14	gCap
0.212295	Young_D14	Young	D14	gCap
0.397504	Young_D14	Young	D14	gCap
0.495678	Young_D14	Young	D14	gCap
0.402716	Young_D14	Young	D14	gCap
0.316762	Young_D14	Young	D14	gCap
0.200141	Young_D14	Young	D14	gCap
0.356714	Young_D14	Young	D14	gCap
0.293578	Young_D14	Young	D14	gCap
0.177554	Young_D14	Young	D14	gCap
0.280396	Young_D14	Young	D14	gCap
0.426102	Young_D14	Young	D14	gCap
0.533485	Young_D14	Young	D14	gCap
0.483837	Young_D14	Young	D14	gCap
0.134117	Young_D14	Young	D14	gCap
0.485647	Young_D14	Young	D14	gCap
0.163018	Young_D14	Young	D14	gCap
0.344429	Young_D14	Young	D14	gCap
0.2448	Young_D14	Young	D14	gCap
0.285106	Young_D14	Young	D14	gCap
0.200969	Young_D14	Young	D14	gCap
0.306452	Young_D14	Young	D14	gCap
0.392784	Young_D14	Young	D14	gCap
0.290832	Young_D14	Young	D14	gCap
0.197011	Young_D14	Young	D14	gCap
0.435014	Young_D14	Young	D14	gCap
0.209535	Young_D14	Young	D14	gCap
0.203191	Young_D14	Young	D14	gCap
0.239416	Young_D14	Young	D14	gCap
0.26774	Young_D14	Young	D14	gCap
0.198706	Young_D14	Young	D14	gCap
0.0832858	Young_D14	Young	D14	gCap
0.258593	Young_D14	Young	D14	gCap
0.369584	Young_D14	Young	D14	gCap
0.385797	Young_D14	Young	D14	gCap
0.176454	Young_D14	Young	D14	gCap
0.325587	Young_D14	Young	D14	gCap
0.304446	Young_D14	Young	D14	gCap
0.402944	Young_D14	Young	D14	gCap
0.132469	Young_D14	Young	D14	gCap
0.477156	Young_D14	Young	D14	gCap
0.169652	Young_D14	Young	D14	gCap
0.406388	Young_D14	Young	D14	gCap
0.202971	Young_D14	Young	D14	gCap
0.443169	Young_D14	Young	D14	gCap
0.363842	Young_D14	Young	D14	gCap
0.319332	Young_D14	Young	D14	gCap
0.380394	Young_D14	Young	D14	gCap
0.333795	Young_D14	Young	D14	gCap
0.24185	Young_D14	Young	D14	gCap
0.374548	Young_D14	Young	D14	gCap
0.400888	Young_D14	Young	D14	gCap
0.318518	Young_D14	Young	D14	gCap
0.253652	Young_D14	Young	D14	gCap
0.0533921	Young_D14	Young	D14	gCap
0.384825	Young_D14	Young	D14	gCap
0.415528	Young_D14	Young	D14	gCap
0.248946	Young_D14	Young	D14	gCap
0.476104	Young_D14	Young	D14	gCap
0.151001	Young_D14	Young	D14	gCap
0.363001	Young_D14	Young	D14	gCap
0.363466	Young_D14	Young	D14	gCap
0.315719	Young_D14	Young	D14	gCap
0.213355	Young_D14	Young	D14	gCap
0.373553	Young_D14	Young	D14	gCap
0.281853	Young_D14	Young	D14	gCap
0.366762	Young_D14	Young	D14	gCap
0.527888	Young_D14	Young	D14	gCap
0.318024	Young_D14	Young	D14	gCap
0.350307	Young_D14	Young	D14	gCap
0.283494	Young_D14	Young	D14	gCap
0.152021	Young_D14	Young	D14	gCap
0.395247	Young_D14	Young	D14	gCap
0.348883	Young_D14	Young	D14	gCap
0.180763	Young_D14	Young	D14	gCap
0.364564	Young_D14	Young	D14	gCap
0.334226	Young_D14	Young	D14	gCap
0.246054	Young_D14	Young	D14	gCap
0.248978	Young_D14	Young	D14	gCap
0.244058	Young_D14	Young	D14	gCap
0.128078	Young_D14	Young	D14	gCap
0.351479	Young_D14	Young	D14	gCap
0.557495	Young_D14	Young	D14	gCap
0.15401	Young_D14	Young	D14	gCap
0.409997	Young_D14	Young	D14	gCap
0.316517	Young_D14	Young	D14	gCap
0.425883	Young_D14	Young	D14	gCap
0.370351	Young_D14	Young	D14	gCap
0.222221	Young_D14	Young	D14	gCap
0.423493	Young_D14	Young	D14	gCap
0.109703	Young_D14	Young	D14	gCap
0.255537	Young_D14	Young	D14	gCap
0.169417	Young_D14	Young	D14	gCap
0.375376	Young_D14	Young	D14	gCap
0.262198	Young_D14	Young	D14	gCap
0.230621	Young_D14	Young	D14	gCap
0.376507	Young_D14	Young	D14	gCap
0.341409	Young_D14	Young	D14	gCap
0.333283	Young_D14	Young	D14	gCap
0.47432	Young_D14	Young	D14	gCap
0.244678	Young_D14	Young	D14	gCap
0.35519	Young_D14	Young	D14	gCap
0.475311	Young_D14	Young	D14	gCap
0.360571	Young_D14	Young	D14	gCap
0.152667	Young_D14	Young	D14	gCap
0.355546	Young_D14	Young	D14	gCap
0.410646	Young_D14	Young	D14	gCap
0.189942	Young_D14	Young	D14	gCap
0.309294	Young_D14	Young	D14	gCap
0.301353	Young_D14	Young	D14	gCap
-0.0248155	Young_D14	Young	D14	gCap
0.44829	Young_D14	Young	D14	gCap
0.432054	Young_D14	Young	D14	gCap
0.378114	Young_D14	Young	D14	gCap
0.174959	Old_PBS	Old	PBS	gCap
0.197037	Old_PBS	Old	PBS	gCap
0.00559974	Old_PBS	Old	PBS	gCap
-0.0617693	Old_PBS	Old	PBS	gCap
0.0204436	Old_PBS	Old	PBS	gCap
0.0432748	Old_PBS	Old	PBS	gCap
0.0199446	Old_PBS	Old	PBS	gCap
0.177743	Old_PBS	Old	PBS	gCap
0.0599547	Old_PBS	Old	PBS	gCap
0.122517	Old_PBS	Old	PBS	gCap
0.00425874	Old_PBS	Old	PBS	gCap
-0.0129125	Old_PBS	Old	PBS	gCap
-0.00463852	Old_PBS	Old	PBS	gCap
0.0834915	Old_PBS	Old	PBS	gCap
-0.0510902	Old_PBS	Old	PBS	gCap
-0.131077	Old_PBS	Old	PBS	gCap
-0.0159644	Old_PBS	Old	PBS	gCap
0.120718	Old_PBS	Old	PBS	gCap
0.0571045	Old_PBS	Old	PBS	gCap
0.191734	Old_PBS	Old	PBS	gCap
-0.0606876	Old_PBS	Old	PBS	gCap
0.0589347	Old_PBS	Old	PBS	gCap
0.106264	Old_PBS	Old	PBS	gCap
0.0386224	Old_PBS	Old	PBS	gCap
0.0331966	Old_PBS	Old	PBS	gCap
0.00210959	Old_PBS	Old	PBS	gCap
0.0488414	Old_PBS	Old	PBS	gCap
0.0321432	Old_PBS	Old	PBS	gCap
0.195114	Old_PBS	Old	PBS	gCap
0.090881	Old_PBS	Old	PBS	gCap
0.0855711	Old_PBS	Old	PBS	gCap
-0.0558876	Old_PBS	Old	PBS	gCap
-0.0375465	Old_PBS	Old	PBS	gCap
0.000554023	Old_PBS	Old	PBS	gCap
0.0532918	Old_PBS	Old	PBS	gCap
0.145407	Old_PBS	Old	PBS	gCap
0.0370303	Old_PBS	Old	PBS	gCap
0.0894521	Old_PBS	Old	PBS	gCap
-0.00149324	Old_PBS	Old	PBS	gCap
0.0561673	Old_PBS	Old	PBS	gCap
-0.0634089	Old_PBS	Old	PBS	gCap
0.0194514	Old_PBS	Old	PBS	gCap
0.04447	Old_PBS	Old	PBS	gCap
0.0325939	Old_PBS	Old	PBS	gCap
0.19389	Old_PBS	Old	PBS	gCap
-0.00853193	Old_PBS	Old	PBS	gCap
0.0494363	Old_PBS	Old	PBS	gCap
-0.0453386	Old_PBS	Old	PBS	gCap
0.0576722	Old_PBS	Old	PBS	gCap
0.153179	Old_PBS	Old	PBS	gCap
0.0356169	Old_PBS	Old	PBS	gCap
-0.0687232	Old_PBS	Old	PBS	gCap
0.00959598	Old_PBS	Old	PBS	gCap
0.101433	Old_PBS	Old	PBS	gCap
0.105181	Old_PBS	Old	PBS	gCap
0.14214	Old_PBS	Old	PBS	gCap
0.138162	Old_PBS	Old	PBS	gCap
0.0506441	Old_PBS	Old	PBS	gCap
-0.0307467	Old_PBS	Old	PBS	gCap
0.0130676	Old_PBS	Old	PBS	gCap
0.0954291	Old_PBS	Old	PBS	gCap
-0.0810908	Old_PBS	Old	PBS	gCap
0.0465479	Old_PBS	Old	PBS	gCap
-0.152931	Old_PBS	Old	PBS	gCap
0.136746	Old_PBS	Old	PBS	gCap
0.0466831	Old_PBS	Old	PBS	gCap
0.0285475	Old_PBS	Old	PBS	gCap
0.0442004	Old_PBS	Old	PBS	gCap
-0.102181	Old_PBS	Old	PBS	gCap
0.137945	Old_PBS	Old	PBS	gCap
0.0704543	Old_PBS	Old	PBS	gCap
0.0936719	Old_PBS	Old	PBS	gCap
0.0718022	Old_PBS	Old	PBS	gCap
0.0781617	Old_PBS	Old	PBS	gCap
-0.0256504	Old_PBS	Old	PBS	gCap
0.124685	Old_PBS	Old	PBS	gCap
-0.0606801	Old_PBS	Old	PBS	gCap
0.0941499	Old_PBS	Old	PBS	gCap
-0.0313453	Old_PBS	Old	PBS	gCap
0.117332	Old_PBS	Old	PBS	gCap
0.0703948	Old_PBS	Old	PBS	gCap
0.111426	Old_PBS	Old	PBS	gCap
0.0123922	Old_PBS	Old	PBS	gCap
0.0608435	Old_PBS	Old	PBS	gCap
0.206111	Old_PBS	Old	PBS	gCap
0.016407	Old_PBS	Old	PBS	gCap
-0.00730991	Old_PBS	Old	PBS	gCap
0.0436712	Old_PBS	Old	PBS	gCap
-0.00770111	Old_PBS	Old	PBS	gCap
-0.0740229	Old_PBS	Old	PBS	gCap
0.00175016	Old_PBS	Old	PBS	gCap
0.0707406	Old_PBS	Old	PBS	gCap
0.0189386	Old_PBS	Old	PBS	gCap
0.14795	Old_PBS	Old	PBS	gCap
0.114316	Old_PBS	Old	PBS	gCap
0.130111	Old_PBS	Old	PBS	gCap
0.0429276	Old_PBS	Old	PBS	gCap
-0.0905903	Old_PBS	Old	PBS	gCap
-0.0135631	Old_PBS	Old	PBS	gCap
0.117379	Old_PBS	Old	PBS	gCap
0.00113469	Old_PBS	Old	PBS	gCap
-0.0174893	Old_PBS	Old	PBS	gCap
0.0500461	Old_PBS	Old	PBS	gCap
-0.0486062	Old_PBS	Old	PBS	gCap
0.134273	Old_PBS	Old	PBS	gCap
-0.11215	Old_PBS	Old	PBS	gCap
-0.0316592	Old_PBS	Old	PBS	gCap
0.105736	Old_PBS	Old	PBS	gCap
0.0888567	Old_PBS	Old	PBS	gCap
0.0707164	Old_PBS	Old	PBS	gCap
0.0671115	Old_PBS	Old	PBS	gCap
0.0868552	Old_PBS	Old	PBS	gCap
-0.0144414	Old_PBS	Old	PBS	gCap
0.147078	Old_PBS	Old	PBS	gCap
0.0472891	Old_PBS	Old	PBS	gCap
0.152361	Old_PBS	Old	PBS	gCap
-0.0124918	Old_PBS	Old	PBS	gCap
-0.0216948	Old_PBS	Old	PBS	gCap
0.157991	Old_PBS	Old	PBS	gCap
0.0852316	Old_PBS	Old	PBS	gCap
0.0466467	Old_PBS	Old	PBS	gCap
0.132793	Old_PBS	Old	PBS	gCap
-0.0434583	Old_PBS	Old	PBS	gCap
0.0623168	Old_PBS	Old	PBS	gCap
0.0400507	Old_PBS	Old	PBS	gCap
0.114368	Old_PBS	Old	PBS	gCap
0.153685	Old_PBS	Old	PBS	gCap
-0.0303715	Old_PBS	Old	PBS	gCap
-0.0569147	Old_PBS	Old	PBS	gCap
-0.0552013	Old_PBS	Old	PBS	gCap
0.100947	Old_PBS	Old	PBS	gCap
0.00901422	Old_PBS	Old	PBS	gCap
0.0300447	Old_PBS	Old	PBS	gCap
0.0683984	Old_PBS	Old	PBS	gCap
0.0438909	Old_PBS	Old	PBS	gCap
0.0414347	Old_PBS	Old	PBS	gCap
0.231484	Old_PBS	Old	PBS	gCap
-0.00826039	Old_PBS	Old	PBS	gCap
0.0304652	Old_PBS	Old	PBS	gCap
-0.0338774	Old_PBS	Old	PBS	gCap
-0.0767935	Old_PBS	Old	PBS	gCap
0.0384727	Old_PBS	Old	PBS	gCap
0.118738	Old_PBS	Old	PBS	gCap
-0.0176403	Old_PBS	Old	PBS	gCap
0.136163	Old_PBS	Old	PBS	gCap
0.0199734	Old_PBS	Old	PBS	gCap
0.0143451	Old_PBS	Old	PBS	gCap
0.100024	Old_PBS	Old	PBS	gCap
0.230575	Old_PBS	Old	PBS	gCap
-0.00102211	Old_PBS	Old	PBS	gCap
0.0738115	Old_PBS	Old	PBS	gCap
-0.0138631	Old_PBS	Old	PBS	gCap
0.0684945	Old_PBS	Old	PBS	gCap
-0.0752479	Old_PBS	Old	PBS	gCap
0.14503	Old_PBS	Old	PBS	gCap
-0.0342966	Old_PBS	Old	PBS	gCap
0.0392504	Old_PBS	Old	PBS	gCap
-0.0298527	Old_PBS	Old	PBS	gCap
-0.00475945	Old_PBS	Old	PBS	gCap
0.129833	Old_PBS	Old	PBS	gCap
0.164406	Old_PBS	Old	PBS	gCap
0.0901759	Old_PBS	Old	PBS	gCap
0.0548933	Old_PBS	Old	PBS	gCap
-0.0634258	Old_PBS	Old	PBS	gCap
0.211073	Old_PBS	Old	PBS	gCap
-0.0655787	Old_PBS	Old	PBS	gCap
0.00546434	Old_PBS	Old	PBS	gCap
-0.0330589	Old_PBS	Old	PBS	gCap
-0.0338464	Old_PBS	Old	PBS	gCap
0.2017	Old_PBS	Old	PBS	gCap
-0.0371132	Old_PBS	Old	PBS	gCap
0.0355441	Old_PBS	Old	PBS	gCap
-0.0252552	Old_PBS	Old	PBS	gCap
0.0618212	Old_PBS	Old	PBS	gCap
0.187951	Old_PBS	Old	PBS	gCap
0.0258512	Old_PBS	Old	PBS	gCap
0.0868504	Old_PBS	Old	PBS	gCap
0.0432283	Old_PBS	Old	PBS	gCap
0.0837166	Old_PBS	Old	PBS	gCap
0.227041	Old_PBS	Old	PBS	gCap
0.113332	Old_PBS	Old	PBS	gCap
0.0702896	Old_PBS	Old	PBS	gCap
-0.0473513	Old_PBS	Old	PBS	gCap
0.0266471	Old_PBS	Old	PBS	gCap
0.185224	Old_PBS	Old	PBS	gCap
0.01573	Old_PBS	Old	PBS	gCap
-0.00332732	Old_PBS	Old	PBS	gCap
0.0327816	Old_PBS	Old	PBS	gCap
0.0149552	Old_PBS	Old	PBS	gCap
0.0729722	Old_PBS	Old	PBS	gCap
0.0713049	Old_PBS	Old	PBS	gCap
0.0445458	Old_PBS	Old	PBS	gCap
0.0431271	Old_PBS	Old	PBS	gCap
0.00804018	Old_PBS	Old	PBS	gCap
0.113986	Old_PBS	Old	PBS	gCap
0.0398227	Old_PBS	Old	PBS	gCap
-0.0170659	Old_PBS	Old	PBS	gCap
0.0637986	Old_PBS	Old	PBS	gCap
0.0895106	Old_PBS	Old	PBS	gCap
-0.016901	Old_PBS	Old	PBS	gCap
0.0202363	Old_PBS	Old	PBS	gCap
-0.0322734	Old_PBS	Old	PBS	gCap
-0.00247693	Old_PBS	Old	PBS	gCap
0.061743	Old_PBS	Old	PBS	gCap
0.0837963	Old_PBS	Old	PBS	gCap
0.0343388	Old_PBS	Old	PBS	gCap
0.00793222	Old_PBS	Old	PBS	gCap
0.178912	Old_PBS	Old	PBS	gCap
0.234068	Old_PBS	Old	PBS	gCap
0.0135846	Old_PBS	Old	PBS	gCap
0.0556783	Old_PBS	Old	PBS	gCap
-0.048869	Old_PBS	Old	PBS	gCap
0.0408186	Old_PBS	Old	PBS	gCap
0.0195112	Old_PBS	Old	PBS	gCap
-0.0674476	Old_PBS	Old	PBS	gCap
0.0572256	Old_PBS	Old	PBS	gCap
0.120723	Old_PBS	Old	PBS	gCap
0.150869	Old_PBS	Old	PBS	gCap
0.115349	Old_PBS	Old	PBS	gCap
-0.0337118	Old_PBS	Old	PBS	gCap
0.0105851	Old_PBS	Old	PBS	gCap
0.0368992	Old_PBS	Old	PBS	gCap
0.219125	Old_PBS	Old	PBS	gCap
0.0409357	Old_PBS	Old	PBS	gCap
0.0556125	Old_PBS	Old	PBS	gCap
0.0999617	Old_PBS	Old	PBS	gCap
0.0136677	Old_PBS	Old	PBS	gCap
0.0940453	Old_PBS	Old	PBS	gCap
0.119434	Old_PBS	Old	PBS	gCap
-0.00400735	Old_PBS	Old	PBS	gCap
0.109949	Old_PBS	Old	PBS	gCap
-0.047912	Old_PBS	Old	PBS	gCap
0.112404	Old_PBS	Old	PBS	gCap
0.00778394	Old_PBS	Old	PBS	gCap
0.0934402	Old_PBS	Old	PBS	gCap
0.103882	Old_PBS	Old	PBS	gCap
0.172283	Old_PBS	Old	PBS	gCap
0.161349	Old_PBS	Old	PBS	gCap
0.0948614	Old_PBS	Old	PBS	gCap
0.0108624	Old_PBS	Old	PBS	gCap
-0.0664461	Old_PBS	Old	PBS	gCap
0.106777	Old_PBS	Old	PBS	gCap
0.00751769	Old_PBS	Old	PBS	gCap
0.138805	Old_PBS	Old	PBS	gCap
0.0016657	Old_PBS	Old	PBS	gCap
0.187743	Old_PBS	Old	PBS	gCap
0.00639809	Old_PBS	Old	PBS	gCap
-0.0260222	Old_PBS	Old	PBS	gCap
0.0810543	Old_PBS	Old	PBS	gCap
0.0880687	Old_PBS	Old	PBS	gCap
0.0976492	Old_PBS	Old	PBS	gCap
-0.00813575	Old_PBS	Old	PBS	gCap
0.157723	Old_PBS	Old	PBS	gCap
0.123872	Old_PBS	Old	PBS	gCap
-0.00568428	Old_PBS	Old	PBS	gCap
0.0510524	Old_PBS	Old	PBS	gCap
0.105066	Old_PBS	Old	PBS	gCap
0.0872938	Old_PBS	Old	PBS	gCap
-0.0385421	Old_PBS	Old	PBS	gCap
0.00693763	Old_PBS	Old	PBS	gCap
0.402971	Old_PBS	Old	PBS	gCap
0.113271	Old_PBS	Old	PBS	gCap
0.0979288	Old_PBS	Old	PBS	gCap
-0.0432842	Old_PBS	Old	PBS	gCap
0.083378	Old_PBS	Old	PBS	gCap
0.140575	Old_PBS	Old	PBS	gCap
0.0655645	Old_PBS	Old	PBS	gCap
0.0236138	Old_PBS	Old	PBS	gCap
0.0993832	Old_PBS	Old	PBS	gCap
0.168115	Old_PBS	Old	PBS	gCap
0.0449799	Old_PBS	Old	PBS	gCap
0.160616	Old_PBS	Old	PBS	gCap
0.0191065	Old_PBS	Old	PBS	gCap
0.118133	Old_PBS	Old	PBS	gCap
-0.0849303	Old_PBS	Old	PBS	gCap
0.106904	Old_PBS	Old	PBS	gCap
-0.0733328	Old_PBS	Old	PBS	gCap
-0.0061182	Old_PBS	Old	PBS	gCap
0.0628252	Old_PBS	Old	PBS	gCap
-0.0381483	Old_PBS	Old	PBS	gCap
-0.0258617	Old_PBS	Old	PBS	gCap
0.0902563	Old_PBS	Old	PBS	gCap
0.0565717	Old_PBS	Old	PBS	gCap
0.101094	Old_PBS	Old	PBS	gCap
0.0320584	Old_PBS	Old	PBS	gCap
0.156834	Old_PBS	Old	PBS	gCap
-0.0279904	Old_PBS	Old	PBS	gCap
-0.00676689	Old_PBS	Old	PBS	gCap
-0.0522734	Old_PBS	Old	PBS	gCap
-0.0158777	Old_PBS	Old	PBS	gCap
0.0466213	Old_PBS	Old	PBS	gCap
-0.0994757	Old_PBS	Old	PBS	gCap
0.105809	Old_PBS	Old	PBS	gCap
-0.0717743	Old_PBS	Old	PBS	gCap
0.0379191	Old_PBS	Old	PBS	gCap
-0.0724335	Old_PBS	Old	PBS	gCap
-0.0546961	Old_PBS	Old	PBS	gCap
-0.0216209	Old_PBS	Old	PBS	gCap
0.10387	Old_PBS	Old	PBS	gCap
0.132512	Old_PBS	Old	PBS	gCap
0.121406	Old_PBS	Old	PBS	gCap
0.036798	Old_PBS	Old	PBS	gCap
-0.00550135	Old_PBS	Old	PBS	gCap
0.18846	Old_PBS	Old	PBS	gCap
-0.0137824	Old_PBS	Old	PBS	gCap
0.0735781	Old_PBS	Old	PBS	gCap
-0.0216819	Old_PBS	Old	PBS	gCap
0.115027	Old_PBS	Old	PBS	gCap
0.0276125	Old_PBS	Old	PBS	gCap
0.164957	Old_PBS	Old	PBS	gCap
0.0934636	Old_PBS	Old	PBS	gCap
0.0485958	Old_PBS	Old	PBS	gCap
0.00421095	Old_PBS	Old	PBS	gCap
0.0621628	Old_PBS	Old	PBS	gCap
-0.0295624	Old_PBS	Old	PBS	gCap
-0.0353442	Old_PBS	Old	PBS	gCap
-0.0172406	Old_PBS	Old	PBS	gCap
0.0917335	Old_PBS	Old	PBS	gCap
0.0828228	Old_PBS	Old	PBS	gCap
0.141154	Old_PBS	Old	PBS	gCap
-0.0477939	Old_PBS	Old	PBS	gCap
0.00459744	Old_PBS	Old	PBS	gCap
0.171628	Old_PBS	Old	PBS	gCap
0.0862058	Old_PBS	Old	PBS	gCap
-0.0294172	Old_PBS	Old	PBS	gCap
0.0341513	Old_PBS	Old	PBS	gCap
0.0521278	Old_PBS	Old	PBS	gCap
0.170938	Old_PBS	Old	PBS	gCap
0.0100019	Old_PBS	Old	PBS	gCap
0.0692409	Old_PBS	Old	PBS	gCap
0.0587818	Old_PBS	Old	PBS	gCap
0.0752604	Old_PBS	Old	PBS	gCap
-0.0161721	Old_PBS	Old	PBS	gCap
0.0741665	Old_PBS	Old	PBS	gCap
-0.0402192	Old_PBS	Old	PBS	gCap
0.00167092	Old_PBS	Old	PBS	gCap
0.0557068	Old_PBS	Old	PBS	gCap
0.0484385	Old_PBS	Old	PBS	gCap
0.140638	Old_PBS	Old	PBS	gCap
0.140788	Old_PBS	Old	PBS	gCap
-0.0532319	Old_PBS	Old	PBS	gCap
0.0622764	Old_PBS	Old	PBS	gCap
-0.0143558	Old_PBS	Old	PBS	gCap
0.132186	Old_PBS	Old	PBS	gCap
0.0530684	Old_PBS	Old	PBS	gCap
0.103857	Old_PBS	Old	PBS	gCap
0.0706191	Old_PBS	Old	PBS	gCap
0.16995	Old_PBS	Old	PBS	gCap
0.0112967	Old_PBS	Old	PBS	gCap
0.112996	Old_PBS	Old	PBS	gCap
0.0355807	Old_PBS	Old	PBS	gCap
0.0283625	Old_PBS	Old	PBS	gCap
0.126752	Old_PBS	Old	PBS	gCap
0.0900014	Old_PBS	Old	PBS	gCap
-0.00311875	Old_PBS	Old	PBS	gCap
-0.0417331	Old_PBS	Old	PBS	gCap
0.00491069	Old_PBS	Old	PBS	gCap
0.0376727	Old_PBS	Old	PBS	gCap
-0.0463654	Old_PBS	Old	PBS	gCap
0.115986	Old_PBS	Old	PBS	gCap
0.118079	Old_PBS	Old	PBS	gCap
0.0503203	Old_PBS	Old	PBS	gCap
0.0490277	Old_PBS	Old	PBS	gCap
-0.0272816	Old_PBS	Old	PBS	gCap
0.138504	Old_PBS	Old	PBS	gCap
0.0431746	Old_PBS	Old	PBS	gCap
0.03471	Old_PBS	Old	PBS	gCap
-0.0628456	Old_PBS	Old	PBS	gCap
0.175632	Old_PBS	Old	PBS	gCap
-0.0105839	Old_PBS	Old	PBS	gCap
0.0391445	Old_PBS	Old	PBS	gCap
0.118886	Old_PBS	Old	PBS	gCap
0.108393	Old_PBS	Old	PBS	gCap
0.0574789	Old_PBS	Old	PBS	gCap
-0.0106481	Old_PBS	Old	PBS	gCap
0.0304297	Old_PBS	Old	PBS	gCap
0.162781	Old_PBS	Old	PBS	gCap
0.0777457	Old_PBS	Old	PBS	gCap
0.0522192	Old_PBS	Old	PBS	gCap
0.099943	Old_PBS	Old	PBS	gCap
0.150512	Old_PBS	Old	PBS	gCap
0.0201141	Old_PBS	Old	PBS	gCap
-0.00891104	Old_PBS	Old	PBS	gCap
0.13248	Old_PBS	Old	PBS	gCap
0.0264163	Old_PBS	Old	PBS	gCap
0.172454	Old_PBS	Old	PBS	gCap
0.0278826	Old_PBS	Old	PBS	gCap
[truncated: 5,500 more rows]

## Sheet: Fig4D
Label	Mice (n)	Age	Condition	Value
Ednrb/Lrg1	a	Young	PBS	0
Ednrb/Lrg1	b	Young	PBS	1
Ednrb/Lrg1	c	Young	PBS	3
Ednrb/Lrg1	a	Young	BLM D14	22
Ednrb/Lrg1	b	Young	BLM D14	8
Ednrb/Lrg1	c	Young	BLM D14	16
Ednrb/Lrg1	a	Young	BLM D28	5
Ednrb/Lrg1	b	Young	BLM D28	14
Ednrb/Lrg1	c	Young	BLM D28	6
Ednrb/Lrg1	a	Young	BLM D60	0
Ednrb/Lrg1	b	Young	BLM D60	0
Ednrb/Lrg1	c	Young	BLM D60	2
Ednrb/Lrg1	a	Old	PBS	0
Ednrb/Lrg1	b	Old	PBS	0
Ednrb/Lrg1	c	Old	PBS	0
Ednrb/Lrg1	a	Old	BLM D14	12
Ednrb/Lrg1	b	Old	BLM D14	3
Ednrb/Lrg1	c	Old	BLM D14	5
Ednrb/Lrg1	a	Old	BLM D28	6
Ednrb/Lrg1	b	Old	BLM D28	2
Ednrb/Lrg1	c	Old	BLM D28	2
Ednrb/Lrg1	a	Old	BLM D60	8
Ednrb/Lrg1	b	Old	BLM D60	3
Ednrb/Lrg1	c	Old	BLM D60	2
Label	Mice (n)	Age	Condition	Value
Aplnr/Lrg1	a	Young	PBS	1
Aplnr/Lrg1	b	Young	PBS	5
Aplnr/Lrg1	c	Young	PBS	2
Aplnr/Lrg1	a	Young	BLM D14	28
Aplnr/Lrg1	b	Young	BLM D14	16
Aplnr/Lrg1	c	Young	BLM D14	27
Aplnr/Lrg1	a	Young	BLM D28	14
Aplnr/Lrg1	b	Young	BLM D28	13
Aplnr/Lrg1	c	Young	BLM D28	21
Aplnr/Lrg1	a	Young	BLM D60	1
Aplnr/Lrg1	b	Young	BLM D60	4
Aplnr/Lrg1	c	Young	BLM D60	3
Aplnr/Lrg1	a	Old	PBS	0
Aplnr/Lrg1	b	Old	PBS	0
Aplnr/Lrg1	c	Old	PBS	0
Aplnr/Lrg1	a	Old	BLM D14	21
Aplnr/Lrg1	b	Old	BLM D14	16
Aplnr/Lrg1	c	Old	BLM D14	13
Aplnr/Lrg1	a	Old	BLM D28	28
Aplnr/Lrg1	b	Old	BLM D28	14
Aplnr/Lrg1	c	Old	BLM D28	19
Aplnr/Lrg1	a	Old	BLM D60	15
Aplnr/Lrg1	b	Old	BLM D60	19
Aplnr/Lrg1	c	Old	BLM D60	14

## Sheet: Fig5B
Value	sample	condition	time.point	gene
1722.13	gCap_Old_D14.A0304_Bleo	Old	D14	Cd74
1379.12	gCap_Old_D14.A0305_Bleo	Old	D14	Cd74
1689.04	gCap_Old_D14.A0306_Bleo	Old	D14	Cd74
1734.62	gCap_Old_D28.A0304_Bleo	Old	D28	Cd74
1297.32	gCap_Old_D28.A0305_Bleo	Old	D28	Cd74
356.578	gCap_Old_D28.A0306_Bleo	Old	D28	Cd74
181.862	gCap_Young_D14.A0304_Bleo	Young	D14	Cd74
298.35	gCap_Young_D14.A0305_Bleo	Young	D14	Cd74
454.488	gCap_Young_D14.A0306_Bleo	Young	D14	Cd74
602.18	gCap_Young_D28.A0304_Bleo	Young	D28	Cd74
92.2466	gCap_Young_D28.A0305_Bleo	Young	D28	Cd74
199.703	gCap_Young_D28.A0306_Bleo	Young	D28	Cd74
568.881	gCap_Old_D14.A0304_Bleo	Old	D14	H2-Ab1
497.998	gCap_Old_D14.A0305_Bleo	Old	D14	H2-Ab1
520.467	gCap_Old_D14.A0306_Bleo	Old	D14	H2-Ab1
560.531	gCap_Old_D28.A0304_Bleo	Old	D28	H2-Ab1
431.934	gCap_Old_D28.A0305_Bleo	Old	D28	H2-Ab1
250.719	gCap_Old_D28.A0306_Bleo	Old	D28	H2-Ab1
132.082	gCap_Young_D14.A0304_Bleo	Young	D14	H2-Ab1
160.952	gCap_Young_D14.A0305_Bleo	Young	D14	H2-Ab1
213.224	gCap_Young_D14.A0306_Bleo	Young	D14	H2-Ab1
272.863	gCap_Young_D28.A0304_Bleo	Young	D28	H2-Ab1
130.091	gCap_Young_D28.A0305_Bleo	Young	D28	H2-Ab1
172.101	gCap_Young_D28.A0306_Bleo	Young	D28	H2-Ab1
135.251	gCap_Old_D14.A0304_Bleo	Old	D14	Gbp4
121.391	gCap_Old_D14.A0305_Bleo	Old	D14	Gbp4
136.548	gCap_Old_D14.A0306_Bleo	Old	D14	Gbp4
107.129	gCap_Old_D28.A0304_Bleo	Old	D28	Gbp4
113.667	gCap_Old_D28.A0305_Bleo	Old	D28	Gbp4
122.574	gCap_Old_D28.A0306_Bleo	Old	D28	Gbp4
52.4346	gCap_Young_D14.A0304_Bleo	Young	D14	Gbp4
59.1653	gCap_Young_D14.A0305_Bleo	Young	D14	Gbp4
70.6851	gCap_Young_D14.A0306_Bleo	Young	D14	Gbp4
65.8635	gCap_Young_D28.A0304_Bleo	Young	D28	Gbp4
54.4019	gCap_Young_D28.A0305_Bleo	Young	D28	Gbp4
81.1799	gCap_Young_D28.A0306_Bleo	Young	D28	Gbp4
488.35	gCap_Old_D14.A0304_Bleo	Old	D14	Klf2
611.099	gCap_Old_D14.A0305_Bleo	Old	D14	Klf2
486.825	gCap_Old_D14.A0306_Bleo	Old	D14	Klf2
363.588	gCap_Old_D28.A0304_Bleo	Old	D28	Klf2
327.361	gCap_Old_D28.A0305_Bleo	Old	D28	Klf2
473.58	gCap_Old_D28.A0306_Bleo	Old	D28	Klf2
936.853	gCap_Young_D14.A0304_Bleo	Young	D14	Klf2
863.646	gCap_Young_D14.A0305_Bleo	Young	D14	Klf2
890.574	gCap_Young_D14.A0306_Bleo	Young	D14	Klf2
853.537	gCap_Young_D28.A0304_Bleo	Young	D28	Klf2
896.448	gCap_Young_D28.A0305_Bleo	Young	D28	Klf2
798.81	gCap_Young_D28.A0306_Bleo	Young	D28	Klf2
59.8822	gCap_Old_D14.A0304_Bleo	Old	D14	Klf10
49.1485	gCap_Old_D14.A0305_Bleo	Old	D14	Klf10
28.6949	gCap_Old_D14.A0306_Bleo	Old	D14	Klf10
40.038	gCap_Old_D28.A0304_Bleo	Old	D28	Klf10
37.889	gCap_Old_D28.A0305_Bleo	Old	D28	Klf10
22.2861	gCap_Old_D28.A0306_Bleo	Old	D28	Klf10
89.9352	gCap_Young_D14.A0304_Bleo	Young	D14	Klf10
76.27	gCap_Young_D14.A0305_Bleo	Young	D14	Klf10
82.9528	gCap_Young_D14.A0306_Bleo	Young	D14	Klf10
145.168	gCap_Young_D28.A0304_Bleo	Young	D28	Klf10
70.959	gCap_Young_D28.A0305_Bleo	Young	D28	Klf10
53.5787	gCap_Young_D28.A0306_Bleo	Young	D28	Klf10
8.25962	gCap_Old_D14.A0304_Bleo	Old	D14	Peg3
3.5529	gCap_Old_D14.A0305_Bleo	Old	D14	Peg3
0	gCap_Old_D14.A0306_Bleo	Old	D14	Peg3
2.16421	gCap_Old_D28.A0304_Bleo	Old	D28	Peg3
3.03112	gCap_Old_D28.A0305_Bleo	Old	D28	Peg3
0	gCap_Old_D28.A0306_Bleo	Old	D28	Peg3
41.1512	gCap_Young_D14.A0304_Bleo	Young	D14	Peg3
57.2025	gCap_Young_D14.A0305_Bleo	Young	D14	Peg3
33.2979	gCap_Young_D14.A0306_Bleo	Young	D14	Peg3
61.831	gCap_Young_D28.A0304_Bleo	Young	D28	Peg3
11.8265	gCap_Young_D28.A0305_Bleo	Young	D28	Peg3
3.2472	gCap_Young_D28.A0306_Bleo	Young	D28	Peg3

## Sheet: Fig5E
Value	sample	condition	time.point	gene
33.6359	gCap_Old_D14.A0301_PBS	Old	D14	Lrg1
25.5717	gCap_Old_D14.A0302_PBS	Old	D14	Lrg1
26.3192	gCap_Old_D14.A0303_PBS	Old	D14	Lrg1
21.5107	gCap_Old_D28.A0301_PBS	Old	D28	Lrg1
46.9031	gCap_Old_D28.A0302_PBS	Old	D28	Lrg1
50.8679	gCap_Old_D28.A0303_PBS	Old	D28	Lrg1
36.3057	gCap_Old_D60.A0301_PBS	Old	D60	Lrg1
20.6432	gCap_Old_D60.A0302_PBS	Old	D60	Lrg1
27.4196	gCap_Old_D60.A0303_PBS	Old	D60	Lrg1
6.27071	gCap_Young_D14.A0301_PBS	Young	D14	Lrg1
16.7046	gCap_Young_D14.A0302_PBS	Young	D14	Lrg1
21.8771	gCap_Young_D14.A0303_PBS	Young	D14	Lrg1
15.2925	gCap_Young_D28.A0301_PBS	Young	D28	Lrg1
8.20638	gCap_Young_D28.A0302_PBS	Young	D28	Lrg1
9.76378	gCap_Young_D28.A0303_PBS	Young	D28	Lrg1
23.7333	gCap_Young_D60.A0301_PBS	Young	D60	Lrg1
13.8816	gCap_Young_D60.A0302_PBS	Young	D60	Lrg1
20.3279	gCap_Young_D60.A0303_PBS	Young	D60	Lrg1
1.86866	gCap_Old_D14.A0301_PBS	Old	D14	Col15a1
7.52108	gCap_Old_D14.A0302_PBS	Old	D14	Col15a1
6.01582	gCap_Old_D14.A0303_PBS	Old	D14	Col15a1
0	gCap_Old_D28.A0301_PBS	Old	D28	Col15a1
15.6344	gCap_Old_D28.A0302_PBS	Old	D28	Col15a1
0	gCap_Old_D28.A0303_PBS	Old	D28	Col15a1
8.19805	gCap_Old_D60.A0301_PBS	Old	D60	Col15a1
7.50663	gCap_Old_D60.A0302_PBS	Old	D60	Col15a1
4.64023	gCap_Old_D60.A0303_PBS	Old	D60	Col15a1
1.9596	gCap_Young_D14.A0301_PBS	Young	D14	Col15a1
3.03719	gCap_Young_D14.A0302_PBS	Young	D14	Col15a1
0	gCap_Young_D14.A0303_PBS	Young	D14	Col15a1
0	gCap_Young_D28.A0301_PBS	Young	D28	Col15a1
1.36773	gCap_Young_D28.A0302_PBS	Young	D28	Col15a1
0	gCap_Young_D28.A0303_PBS	Young	D28	Col15a1
0	gCap_Young_D60.A0301_PBS	Young	D60	Col15a1
1.7352	gCap_Young_D60.A0302_PBS	Young	D60	Col15a1
2.36371	gCap_Young_D60.A0303_PBS	Young	D60	Col15a1
52.9454	gCap_Old_D14.A0301_PBS	Old	D14	Ntrk2
52.6476	gCap_Old_D14.A0302_PBS	Old	D14	Ntrk2
53.7664	gCap_Old_D14.A0303_PBS	Old	D14	Ntrk2
38.7193	gCap_Old_D28.A0301_PBS	Old	D28	Ntrk2
52.1146	gCap_Old_D28.A0302_PBS	Old	D28	Ntrk2
46.7985	gCap_Old_D28.A0303_PBS	Old	D28	Ntrk2
49.1883	gCap_Old_D60.A0301_PBS	Old	D28	Ntrk2
55.6741	gCap_Old_D60.A0302_PBS	Old	D28	Ntrk2
52.7299	gCap_Old_D60.A0303_PBS	Old	D28	Ntrk2
47.4222	gCap_Young_D14.A0301_PBS	Young	D14	Ntrk2
27.8409	gCap_Young_D14.A0302_PBS	Young	D14	Ntrk2
35.2857	gCap_Young_D14.A0303_PBS	Young	D14	Ntrk2
27.1867	gCap_Young_D28.A0301_PBS	Young	D28	Ntrk2
21.8837	gCap_Young_D28.A0302_PBS	Young	D28	Ntrk2
37.1024	gCap_Young_D28.A0303_PBS	Young	D28	Ntrk2
18.9866	gCap_Young_D60.A0301_PBS	Young	D60	Ntrk2
19.0872	gCap_Young_D60.A0302_PBS	Young	D60	Ntrk2
32.6191	gCap_Young_D60.A0303_PBS	Young	D60	Ntrk2
34.8817	gCap_Old_D14.A0301_PBS	Old	D14	Aplnr
46.6307	gCap_Old_D14.A0302_PBS	Old	D14	Aplnr
34.215	gCap_Old_D14.A0303_PBS	Old	D14	Aplnr
21.5107	gCap_Old_D28.A0301_PBS	Old	D28	Aplnr
20.8458	gCap_Old_D28.A0302_PBS	Old	D28	Aplnr
22.3819	gCap_Old_D28.A0303_PBS	Old	D28	Aplnr
42.1614	gCap_Old_D60.A0301_PBS	Old	D60	Aplnr
42.5375	gCap_Old_D60.A0302_PBS	Old	D60	Aplnr
52.3081	gCap_Old_D60.A0303_PBS	Old	D60	Aplnr
118.752	gCap_Young_D14.A0301_PBS	Young	D14	Aplnr
114.907	gCap_Young_D14.A0302_PBS	Young	D14	Aplnr
101.623	gCap_Young_D14.A0303_PBS	Young	D14	Aplnr
73.0642	gCap_Young_D28.A0301_PBS	Young	D28	Aplnr
80.696	gCap_Young_D28.A0302_PBS	Young	D28	Aplnr
83.9685	gCap_Young_D28.A0303_PBS	Young	D28	Aplnr
148.729	gCap_Young_D60.A0301_PBS	Young	D60	Aplnr
144.6	gCap_Young_D60.A0302_PBS	Young	D60	Aplnr
124.804	gCap_Young_D60.A0303_PBS	Young	D60	Aplnr
321.41	gCap_Old_D14.A0301_PBS	Old	D14	Vwf
181.258	gCap_Old_D14.A0302_PBS	Old	D14	Vwf
239.505	gCap_Old_D14.A0303_PBS	Old	D14	Vwf
81.7408	gCap_Old_D28.A0301_PBS	Old	D28	Vwf
130.286	gCap_Old_D28.A0302_PBS	Old	D28	Vwf
113.944	gCap_Old_D28.A0303_PBS	Old	D28	Vwf
268.193	gCap_Old_D60.A0301_PBS	Old	D60	Vwf
243.34	gCap_Old_D60.A0302_PBS	Old	D60	Vwf
221.466	gCap_Old_D60.A0303_PBS	Old	D60	Vwf
54.8687	gCap_Young_D14.A0301_PBS	Young	D14	Vwf
50.6199	gCap_Young_D14.A0302_PBS	Young	D14	Vwf
88.9199	gCap_Young_D14.A0303_PBS	Young	D14	Vwf
42.4792	gCap_Young_D28.A0301_PBS	Young	D28	Vwf
36.9287	gCap_Young_D28.A0302_PBS	Young	D28	Vwf
19.5276	gCap_Young_D28.A0303_PBS	Young	D28	Vwf
136.071	gCap_Young_D60.A0301_PBS	Young	D60	Vwf
88.4951	gCap_Young_D60.A0302_PBS	Young	D60	Vwf
69.493	gCap_Young_D60.A0303_PBS	Young	D60	Vwf
6.85176	gCap_Old_D14.A0301_PBS	Old	D14	Slc6a2
1.50422	gCap_Old_D14.A0302_PBS	Old	D14	Slc6a2
2.63192	gCap_Old_D14.A0303_PBS	Old	D14	Slc6a2
0	gCap_Old_D28.A0301_PBS	Old	D28	Slc6a2
0	gCap_Old_D28.A0302_PBS	Old	D28	Slc6a2
4.06943	gCap_Old_D28.A0303_PBS	Old	D28	Slc6a2
1.17115	gCap_Old_D60.A0301_PBS	Old	D60	Slc6a2
3.12776	gCap_Old_D60.A0302_PBS	Old	D60	Slc6a2
8.85863	gCap_Old_D60.A0303_PBS	Old	D60	Slc6a2
0.391919	gCap_Young_D14.A0301_PBS	Young	D14	Slc6a2
0.506199	gCap_Young_D14.A0302_PBS	Young	D14	Slc6a2
2.11714	gCap_Young_D14.A0303_PBS	Young	D14	Slc6a2
0	gCap_Young_D28.A0301_PBS	Young	D28	Slc6a2
1.36773	gCap_Young_D28.A0302_PBS	Young	D28	Slc6a2
0	gCap_Young_D28.A0303_PBS	Young	D28	Slc6a2
0	gCap_Young_D60.A0301_PBS	Young	D60	Slc6a2
0	gCap_Young_D60.A0302_PBS	Young	D60	Slc6a2
0	gCap_Young_D60.A0303_PBS	Young	D60	Slc6a2
72.8778	gCap_Old_D14.A0301_PBS	Old	D14	Prss23
54.9039	gCap_Old_D14.A0302_PBS	Old	D14	Prss23
51.5105	gCap_Old_D14.A0303_PBS	Old	D14	Prss23
55.9279	gCap_Old_D28.A0301_PBS	Old	D28	Prss23
36.4802	gCap_Old_D28.A0302_PBS	Old	D28	Prss23
91.5622	gCap_Old_D28.A0303_PBS	Old	D28	Prss23
99.5478	gCap_Old_D60.A0301_PBS	Old	D60	Prss23
81.3218	gCap_Old_D60.A0302_PBS	Old	D60	Prss23
71.2909	gCap_Old_D60.A0303_PBS	Old	D60	Prss23
34.8808	gCap_Young_D14.A0301_PBS	Young	D14	Prss23
32.3967	gCap_Young_D14.A0302_PBS	Young	D14	Prss23
41.6371	gCap_Young_D14.A0303_PBS	Young	D14	Prss23
50.9751	gCap_Young_D28.A0301_PBS	Young	D28	Prss23
36.9287	gCap_Young_D28.A0302_PBS	Young	D28	Prss23
15.622	gCap_Young_D28.A0303_PBS	Young	D28	Prss23
50.631	gCap_Young_D60.A0301_PBS	Young	D60	Prss23
52.6343	gCap_Young_D60.A0302_PBS	Young	D60	Prss23
40.6557	gCap_Young_D60.A0303_PBS	Young	D60	Prss23
46.0937	gCap_Old_D14.A0301_PBS	Old	D14	Plat
45.1265	gCap_Old_D14.A0302_PBS	Old	D14	Plat
59.4063	gCap_Old_D14.A0303_PBS	Old	D14	Plat
21.5107	gCap_Old_D28.A0301_PBS	Old	D28	Plat
57.326	gCap_Old_D28.A0302_PBS	Old	D28	Plat
63.0762	gCap_Old_D28.A0303_PBS	Old	D28	Plat
60.8998	gCap_Old_D60.A0301_PBS	Old	D60	Plat
75.0663	gCap_Old_D60.A0302_PBS	Old	D60	Plat
65.807	gCap_Old_D60.A0303_PBS	Old	D60	Plat
23.5152	gCap_Young_D14.A0301_PBS	Young	D14	Plat
18.7294	gCap_Young_D14.A0302_PBS	Young	D14	Plat
25.4057	gCap_Young_D14.A0303_PBS	Young	D14	Plat
32.2842	gCap_Young_D28.A0301_PBS	Young	D28	Plat
25.9869	gCap_Young_D28.A0302_PBS	Young	D28	Plat
39.0551	gCap_Young_D28.A0303_PBS	Young	D28	Plat
28.48	gCap_Young_D60.A0301_PBS	Young	D60	Plat
29.4984	gCap_Young_D60.A0302_PBS	Young	D60	Plat
38.7648	gCap_Young_D60.A0303_PBS	Young	D60	Plat

## Sheet: FigS2F
id	group	age	cluster	value
Young_D14.A0301_PBS	PBS	Young	AM1	0.978417
Young_D14.A0302_PBS	PBS	Young	AM1	0.97619
Young_D14.A0303_PBS	PBS	Young	AM1	0.962963
Young_D14.A0304_Bleo	D14	Young	AM1	0.180758
Young_D14.A0305_Bleo	D14	Young	AM1	0.0625
Young_D14.A0306_Bleo	D14	Young	AM1	0.226891
Young_D28.A0301_PBS	PBS	Young	AM1	0.968553
Young_D28.A0302_PBS	PBS	Young	AM1	0.968254
Young_D28.A0303_PBS	PBS	Young	AM1	0.969388
Young_D28.A0304_Bleo	D28	Young	AM1	0.0857143
Young_D28.A0305_Bleo	D28	Young	AM1	0.990566
Young_D28.A0306_Bleo	D28	Young	AM1	0.184971
Young_D60.A0301_PBS	PBS	Young	AM1	1
Young_D60.A0302_PBS	PBS	Young	AM1	0.966292
Young_D60.A0303_PBS	PBS	Young	AM1	0.933333
Young_D60.A0304_Bleo	D60	Young	AM1	0.565217
Young_D60.A0305_Bleo	D60	Young	AM1	0.603093
Young_D60.A0306_Bleo	D60	Young	AM1	0.598131
Young_D14.A0301_PBS	PBS	Young	AM2	0.0215827
Young_D14.A0302_PBS	PBS	Young	AM2	0.0238095
Young_D14.A0303_PBS	PBS	Young	AM2	0.0123457
Young_D14.A0304_Bleo	D14	Young	AM2	0.451895
Young_D14.A0305_Bleo	D14	Young	AM2	0.541667
Young_D14.A0306_Bleo	D14	Young	AM2	0.428571
Young_D28.A0301_PBS	PBS	Young	AM2	0.0188679
Young_D28.A0302_PBS	PBS	Young	AM2	0.0238095
Young_D28.A0303_PBS	PBS	Young	AM2	0.0306122
Young_D28.A0304_Bleo	D28	Young	AM2	0.685714
Young_D28.A0305_Bleo	D28	Young	AM2	0.00943396
Young_D28.A0306_Bleo	D28	Young	AM2	0.49711
Young_D60.A0301_PBS	PBS	Young	AM2	0
Young_D60.A0302_PBS	PBS	Young	AM2	0.0337079
Young_D60.A0303_PBS	PBS	Young	AM2	0.0583333
Young_D60.A0304_Bleo	D60	Young	AM2	0.408696
Young_D60.A0305_Bleo	D60	Young	AM2	0.376289
Young_D60.A0306_Bleo	D60	Young	AM2	0.336449
Young_D14.A0301_PBS	PBS	Young	AM3	0
Young_D14.A0302_PBS	PBS	Young	AM3	0
Young_D14.A0303_PBS	PBS	Young	AM3	0.0246914
Young_D14.A0304_Bleo	D14	Young	AM3	0.367347
Young_D14.A0305_Bleo	D14	Young	AM3	0.395833
Young_D14.A0306_Bleo	D14	Young	AM3	0.344538
Young_D28.A0301_PBS	PBS	Young	AM3	0.0125786
Young_D28.A0302_PBS	PBS	Young	AM3	0.00793651
Young_D28.A0303_PBS	PBS	Young	AM3	0
Young_D28.A0304_Bleo	D28	Young	AM3	0.228571
Young_D28.A0305_Bleo	D28	Young	AM3	0
Young_D28.A0306_Bleo	D28	Young	AM3	0.317919
Young_D60.A0301_PBS	PBS	Young	AM3	0
Young_D60.A0302_PBS	PBS	Young	AM3	0
Young_D60.A0303_PBS	PBS	Young	AM3	0.00833333
Young_D60.A0304_Bleo	D60	Young	AM3	0.026087
Young_D60.A0305_Bleo	D60	Young	AM3	0.0206186
Young_D60.A0306_Bleo	D60	Young	AM3	0.0654206
Old_D14.A0301_PBS	PBS	Old	AM1	0.875
Old_D14.A0302_PBS	PBS	Old	AM1	0.794118
Old_D14.A0303_PBS	PBS	Old	AM1	0.940678
Old_D14.A0304_Bleo	D14	Old	AM1	0.0367647
Old_D14.A0305_Bleo	D14	Old	AM1	0.935484
Old_D14.A0306_Bleo	D14	Old	AM1	0.194175
Old_D28.A0301_PBS	PBS	Old	AM1	0.864407
Old_D28.A0302_PBS	PBS	Old	AM1	0.917431
Old_D28.A0303_PBS	PBS	Old	AM1	0.93956
Old_D28.A0304_Bleo	D28	Old	AM1	0.0592105
Old_D28.A0305_Bleo	D28	Old	AM1	0.0495868
Old_D28.A0306_Bleo	D28	Old	AM1	0.95122
Old_D60.A0301_PBS	PBS	Old	AM1	0.909091
Old_D60.A0302_PBS	PBS	Old	AM1	0.914286
Old_D60.A0303_PBS	PBS	Old	AM1	0.921053
Old_D60.A0304_Bleo	D60	Old	AM1	0.454545
Old_D60.A0305_Bleo	D60	Old	AM1	0.614458
Old_D60.A0306_Bleo	D60	Old	AM1	0.813953
Old_D14.A0301_PBS	PBS	Old	AM2	0.0555556
Old_D14.A0302_PBS	PBS	Old	AM2	0.132353
Old_D14.A0303_PBS	PBS	Old	AM2	0.0508475
Old_D14.A0304_Bleo	D14	Old	AM2	0.448529
Old_D14.A0305_Bleo	D14	Old	AM2	0.0483871
Old_D14.A0306_Bleo	D14	Old	AM2	0.407767
Old_D28.A0301_PBS	PBS	Old	AM2	0.101695
Old_D28.A0302_PBS	PBS	Old	AM2	0.0642202
Old_D28.A0303_PBS	PBS	Old	AM2	0.043956
Old_D28.A0304_Bleo	D28	Old	AM2	0.730263
Old_D28.A0305_Bleo	D28	Old	AM2	0.710744
Old_D28.A0306_Bleo	D28	Old	AM2	0.0487805
Old_D60.A0301_PBS	PBS	Old	AM2	0.0681818
Old_D60.A0302_PBS	PBS	Old	AM2	0.0285714
Old_D60.A0303_PBS	PBS	Old	AM2	0.0394737
Old_D60.A0304_Bleo	D60	Old	AM2	0.506494
Old_D60.A0305_Bleo	D60	Old	AM2	0.349398
Old_D60.A0306_Bleo	D60	Old	AM2	0.139535
Old_D14.A0301_PBS	PBS	Old	AM3	0.0694444
Old_D14.A0302_PBS	PBS	Old	AM3	0.0735294
Old_D14.A0303_PBS	PBS	Old	AM3	0.00847458
Old_D14.A0304_Bleo	D14	Old	AM3	0.514706
Old_D14.A0305_Bleo	D14	Old	AM3	0.016129
Old_D14.A0306_Bleo	D14	Old	AM3	0.398058
Old_D28.A0301_PBS	PBS	Old	AM3	0.0338983
Old_D28.A0302_PBS	PBS	Old	AM3	0.0183486
Old_D28.A0303_PBS	PBS	Old	AM3	0.0164835
Old_D28.A0304_Bleo	D28	Old	AM3	0.210526
Old_D28.A0305_Bleo	D28	Old	AM3	0.239669
Old_D28.A0306_Bleo	D28	Old	AM3	0
Old_D60.A0301_PBS	PBS	Old	AM3	0.0227273
Old_D60.A0302_PBS	PBS	Old	AM3	0.0571429
Old_D60.A0303_PBS	PBS	Old	AM3	0.0394737
Old_D60.A0304_Bleo	D60	Old	AM3	0.038961
Old_D60.A0305_Bleo	D60	Old	AM3	0.0361446
Old_D60.A0306_Bleo	D60	Old	AM3	0.0465116

## Sheet: FigS4C
RT-qPCR
VEGFA		pEmtpy			pLRG1
Control	1	1	1	1.3491	1.08828	1.09983
TGFβ 3ng/mL	3.76402	2.61853	3.44511	4.15936	2.87767	3.75568
TGFβ 10ng/mL	3.48109	2.22928	2.71637	4.02509	2.79867	3.44791
Smad2		pEmtpy			pLRG1
Control	1	1	1	1.14975	0.897429	1.05442
TGFβ 3ng/mL	1.2624	0.93458	1.41449	1.01259	0.956706	1.0336
TGFβ 10ng/mL	1.01797	0.827032	1.16857	0.93519	1.00267	1.01422

## Sheet: FigS4E
	Migrating cells						Distance maximal (Lmax)						Volume spheroid (um3)
pEmpty NT	pLRG1 NT	pEmpty TGF	pLRG1 TGF			pEmpty NT	pLRG1 NT	pEmpty TGF	pLRG1 TGF			pEmpty NT	pLRG1 NT	pEmpty TGF	pLRG1 TGF
176	65	109	168			283.7	395.92	320.05	502.74			2291545	4048792	2294067	4824468
102	162	117	137			242.07	329.62	270.67	257.09			2341061	3438129	3003003	4459933
70	121	164	116			207.07	134.01	393.64	389.35			4328278	2904957	5718081	1339496
91	77	84	195			128.74	405.77	353.05	271.53			4639142	3713942	4403837	2669462
119	165	20	130			258.5	316.89	371.21	221.3			9755584	8671462	5278390	4183527
119	98	171	187			154.01	343.42	409.12	303.25			3032284	5156939	1450538	5951561
98	170	77	151			207.55	165.85	311.67	378.87			2951470	10748905	4344350	5282056
62	137	95	244			300.21	404.16	302.5	393.43			2227027	4012666	5638825	5436044
		116	199				363.38	235.51	377.98				2368877	4018774	5393551
		59	158				255.9	344.77	396.05				4986387	2492104	3473495
			110					296.48	344.28					5962684	2208936
			111					287.78	301.71					4354012	4037135
								260.37						4216883

## Sheet: FigS5B
value	sample	condition	gene
53.3389	gCap_Old_D14.A0301_PBS	PBS	Ackr3
46.8075	gCap_Old_D14.A0302_PBS	PBS	Ackr3
62.1539	gCap_Old_D14.A0303_PBS	PBS	Ackr3
271.315	gCap_Old_D14.A0304_Bleo	Bleo	Ackr3
52.7835	gCap_Old_D14.A0305_Bleo	Bleo	Ackr3
72.2291	gCap_Old_D14.A0306_Bleo	Bleo	Ackr3
56.5202	gCap_Old_D28.A0301_PBS	PBS	Ackr3
40.2727	gCap_Old_D28.A0302_PBS	PBS	Ackr3
64.1007	gCap_Old_D28.A0303_PBS	PBS	Ackr3
202.634	gCap_Old_D28.A0304_Bleo	Bleo	Ackr3
140.755	gCap_Old_D28.A0305_Bleo	Bleo	Ackr3
39.5968	gCap_Old_D28.A0306_Bleo	Bleo	Ackr3
85.7418	gCap_Old_D60.A0301_PBS	PBS	Ackr3
39.6488	gCap_Old_D60.A0302_PBS	PBS	Ackr3
79.5776	gCap_Old_D60.A0303_PBS	PBS	Ackr3
60.7454	gCap_Young_D14.A0301_PBS	PBS	Ackr3
67.3523	gCap_Young_D14.A0302_PBS	PBS	Ackr3
81.6619	gCap_Young_D14.A0303_PBS	PBS	Ackr3
225.633	gCap_Young_D14.A0304_Bleo	Bleo	Ackr3
219.539	gCap_Young_D14.A0305_Bleo	Bleo	Ackr3
209.446	gCap_Young_D14.A0306_Bleo	Bleo	Ackr3
70.3273	gCap_Young_D28.A0301_PBS	PBS	Ackr3
57.7184	gCap_Young_D28.A0302_PBS	PBS	Ackr3
77.9719	gCap_Young_D28.A0303_PBS	PBS	Ackr3
216.113	gCap_Young_D28.A0304_Bleo	Bleo	Ackr3
71.3899	gCap_Young_D28.A0305_Bleo	Bleo	Ackr3
59.7873	gCap_Young_D28.A0306_Bleo	Bleo	Ackr3
78.2609	gCap_Young_D60.A0301_PBS	PBS	Ackr3
61.3341	gCap_Young_D60.A0302_PBS	PBS	Ackr3
84.7049	gCap_Young_D60.A0303_PBS	PBS	Ackr3
1120.8	gCap_Old_D14.A0301_PBS	PBS	Bmpr2
1167.72	gCap_Old_D14.A0302_PBS	PBS	Bmpr2
1115.07	gCap_Old_D14.A0303_PBS	PBS	Bmpr2
782.99	gCap_Old_D14.A0304_Bleo	Bleo	Bmpr2
1136.15	gCap_Old_D14.A0305_Bleo	Bleo	Bmpr2
1050.37	gCap_Old_D14.A0306_Bleo	Bleo	Bmpr2
1069.17	gCap_Old_D28.A0301_PBS	PBS	Bmpr2
978.051	gCap_Old_D28.A0302_PBS	PBS	Bmpr2
1025.61	gCap_Old_D28.A0303_PBS	PBS	Bmpr2
674.202	gCap_Old_D28.A0304_Bleo	Bleo	Bmpr2
699.831	gCap_Old_D28.A0305_Bleo	Bleo	Bmpr2
1088.91	gCap_Old_D28.A0306_Bleo	Bleo	Bmpr2
1306.6	gCap_Old_D60.A0301_PBS	PBS	Bmpr2
1314.56	gCap_Old_D60.A0302_PBS	PBS	Bmpr2
1253	gCap_Old_D60.A0303_PBS	PBS	Bmpr2
1074.03	gCap_Young_D14.A0301_PBS	PBS	Bmpr2
1026.98	gCap_Young_D14.A0302_PBS	PBS	Bmpr2
1123.05	gCap_Young_D14.A0303_PBS	PBS	Bmpr2
615.627	gCap_Young_D14.A0304_Bleo	Bleo	Bmpr2
585.027	gCap_Young_D14.A0305_Bleo	Bleo	Bmpr2
630.646	gCap_Young_D14.A0306_Bleo	Bleo	Bmpr2
1003.09	gCap_Young_D28.A0301_PBS	PBS	Bmpr2
1200.25	gCap_Young_D28.A0302_PBS	PBS	Bmpr2
1026.28	gCap_Young_D28.A0303_PBS	PBS	Bmpr2
613.669	gCap_Young_D28.A0304_Bleo	Bleo	Bmpr2
964.783	gCap_Young_D28.A0305_Bleo	Bleo	Bmpr2
994.138	gCap_Young_D28.A0306_Bleo	Bleo	Bmpr2
1276.52	gCap_Young_D60.A0301_PBS	PBS	Bmpr2
1332.91	gCap_Young_D60.A0302_PBS	PBS	Bmpr2
1308.28	gCap_Young_D60.A0303_PBS	PBS	Bmpr2
14.3605	gCap_Old_D14.A0301_PBS	PBS	Il1r1
14.7813	gCap_Old_D14.A0302_PBS	PBS	Il1r1
9.46716	gCap_Old_D14.A0303_PBS	PBS	Il1r1
28.224	gCap_Old_D14.A0304_Bleo	Bleo	Il1r1
16.2009	gCap_Old_D14.A0305_Bleo	Bleo	Il1r1
13.0534	gCap_Old_D14.A0306_Bleo	Bleo	Il1r1
9.42003	gCap_Old_D28.A0301_PBS	PBS	Il1r1
17.2597	gCap_Old_D28.A0302_PBS	PBS	Il1r1
8.84148	gCap_Old_D28.A0303_PBS	PBS	Il1r1
21.4773	gCap_Old_D28.A0304_Bleo	Bleo	Il1r1
30.2559	gCap_Old_D28.A0305_Bleo	Bleo	Il1r1
4.9496	gCap_Old_D28.A0306_Bleo	Bleo	Il1r1
19.1959	gCap_Old_D60.A0301_PBS	PBS	Il1r1
9.5704	gCap_Old_D60.A0302_PBS	PBS	Il1r1
10.1197	gCap_Old_D60.A0303_PBS	PBS	Il1r1
9.47801	gCap_Young_D14.A0301_PBS	PBS	Il1r1
12.2459	gCap_Young_D14.A0302_PBS	PBS	Il1r1
13.9992	gCap_Young_D14.A0303_PBS	PBS	Il1r1
31.3621	gCap_Young_D14.A0304_Bleo	Bleo	Il1r1
33.6053	gCap_Young_D14.A0305_Bleo	Bleo	Il1r1
36.4031	gCap_Young_D14.A0306_Bleo	Bleo	Il1r1
11.1043	gCap_Young_D28.A0301_PBS	PBS	Il1r1
14.7996	gCap_Young_D28.A0302_PBS	PBS	Il1r1
10.5367	gCap_Young_D28.A0303_PBS	PBS	Il1r1
40.449	gCap_Young_D28.A0304_Bleo	Bleo	Il1r1
10.1986	gCap_Young_D28.A0305_Bleo	Bleo	Il1r1
16.6848	gCap_Young_D28.A0306_Bleo	Bleo	Il1r1
8.69565	gCap_Young_D60.A0301_PBS	PBS	Il1r1
9.48466	gCap_Young_D60.A0302_PBS	PBS	Il1r1
13.4288	gCap_Young_D60.A0303_PBS	PBS	Il1r1
361.064	gCap_Old_D14.A0301_PBS	PBS	Itgb1
411.413	gCap_Old_D14.A0302_PBS	PBS	Itgb1
370.866	gCap_Old_D14.A0303_PBS	PBS	Itgb1
523.51	gCap_Old_D14.A0304_Bleo	Bleo	Itgb1
343.354	gCap_Old_D14.A0305_Bleo	Bleo	Itgb1
422.932	gCap_Old_D14.A0306_Bleo	Bleo	Itgb1
522.812	gCap_Old_D28.A0301_PBS	PBS	Itgb1
454.506	gCap_Old_D28.A0302_PBS	PBS	Itgb1
444.284	gCap_Old_D28.A0303_PBS	PBS	Itgb1
558.411	gCap_Old_D28.A0304_Bleo	Bleo	Itgb1
503.826	gCap_Old_D28.A0305_Bleo	Bleo	Itgb1
455.363	gCap_Old_D28.A0306_Bleo	Bleo	Itgb1
399.275	gCap_Old_D60.A0301_PBS	PBS	Itgb1
380.765	gCap_Old_D60.A0302_PBS	PBS	Itgb1
390.528	gCap_Old_D60.A0303_PBS	PBS	Itgb1
391.183	gCap_Young_D14.A0301_PBS	PBS	Itgb1
389.642	gCap_Young_D14.A0302_PBS	PBS	Itgb1
391.977	gCap_Young_D14.A0303_PBS	PBS	Itgb1
492.501	gCap_Young_D14.A0304_Bleo	Bleo	Itgb1
505.552	gCap_Young_D14.A0305_Bleo	Bleo	Itgb1
455.039	gCap_Young_D14.A0306_Bleo	Bleo	Itgb1
481.187	gCap_Young_D28.A0301_PBS	PBS	Itgb1
535.745	gCap_Young_D28.A0302_PBS	PBS	Itgb1
482.583	gCap_Young_D28.A0303_PBS	PBS	Itgb1
652.963	gCap_Young_D28.A0304_Bleo	Bleo	Itgb1
503.808	gCap_Young_D28.A0305_Bleo	Bleo	Itgb1
486.641	gCap_Young_D28.A0306_Bleo	Bleo	Itgb1
380.87	gCap_Young_D60.A0301_PBS	PBS	Itgb1
354.094	gCap_Young_D60.A0302_PBS	PBS	Itgb1
381.689	gCap_Young_D60.A0303_PBS	PBS	Itgb1
4.103	gCap_Old_D14.A0301_PBS	PBS	Nrp2
4.10592	gCap_Old_D14.A0302_PBS	PBS	Nrp2
2.05808	gCap_Old_D14.A0303_PBS	PBS	Nrp2
35.5077	gCap_Old_D14.A0304_Bleo	Bleo	Nrp2
4.18087	gCap_Old_D14.A0305_Bleo	Bleo	Nrp2
15.6641	gCap_Old_D14.A0306_Bleo	Bleo	Nrp2
9.42003	gCap_Old_D28.A0301_PBS	PBS	Nrp2
11.5065	gCap_Old_D28.A0302_PBS	PBS	Nrp2
8.84148	gCap_Old_D28.A0303_PBS	PBS	Nrp2
25.2125	gCap_Old_D28.A0304_Bleo	Bleo	Nrp2
31.5713	gCap_Old_D28.A0305_Bleo	Bleo	Nrp2
4.9496	gCap_Old_D28.A0306_Bleo	Bleo	Nrp2
6.39864	gCap_Old_D60.A0301_PBS	PBS	Nrp2
9.5704	gCap_Old_D60.A0302_PBS	PBS	Nrp2
7.81977	gCap_Old_D60.A0303_PBS	PBS	Nrp2
6.46228	gCap_Young_D14.A0301_PBS	PBS	Nrp2
3.89642	gCap_Young_D14.A0302_PBS	PBS	Nrp2
5.44413	gCap_Young_D14.A0303_PBS	PBS	Nrp2
19.4561	gCap_Young_D14.A0304_Bleo	Bleo	Nrp2
20.3594	gCap_Young_D14.A0305_Bleo	Bleo	Nrp2
19.4834	gCap_Young_D14.A0306_Bleo	Bleo	Nrp2
1.85072	gCap_Young_D28.A0301_PBS	PBS	Nrp2
0	gCap_Young_D28.A0302_PBS	PBS	Nrp2
2.10735	gCap_Young_D28.A0303_PBS	PBS	Nrp2
50.8502	gCap_Young_D28.A0304_Bleo	Bleo	Nrp2
6.11913	gCap_Young_D28.A0305_Bleo	Bleo	Nrp2
5.56161	gCap_Young_D28.A0306_Bleo	Bleo	Nrp2
3.47826	gCap_Young_D60.A0301_PBS	PBS	Nrp2
1.89693	gCap_Young_D60.A0302_PBS	PBS	Nrp2
2.58247	gCap_Young_D60.A0303_PBS	PBS	Nrp2
108.729	gCap_Old_D14.A0301_PBS	PBS	Scarb1
81.2973	gCap_Old_D14.A0302_PBS	PBS	Scarb1
93.8483	gCap_Old_D14.A0303_PBS	PBS	Scarb1
294.987	gCap_Old_D14.A0304_Bleo	Bleo	Scarb1
104.522	gCap_Old_D14.A0305_Bleo	Bleo	Scarb1
164.473	gCap_Old_D14.A0306_Bleo	Bleo	Scarb1
42.3901	gCap_Old_D28.A0301_PBS	PBS	Scarb1
57.5324	gCap_Old_D28.A0302_PBS	PBS	Scarb1
75.1526	gCap_Old_D28.A0303_PBS	PBS	Scarb1
180.223	gCap_Old_D28.A0304_Bleo	Bleo	Scarb1
110.5	gCap_Old_D28.A0305_Bleo	Bleo	Scarb1
29.6976	gCap_Old_D28.A0306_Bleo	Bleo	Scarb1
81.9026	gCap_Old_D60.A0301_PBS	PBS	Scarb1
79.2976	gCap_Old_D60.A0302_PBS	PBS	Scarb1
95.6771	gCap_Old_D60.A0303_PBS	PBS	Scarb1
94.7801	gCap_Young_D14.A0301_PBS	PBS	Scarb1
99.0803	gCap_Young_D14.A0302_PBS	PBS	Scarb1
88.6615	gCap_Young_D14.A0303_PBS	PBS	Scarb1
268.32	gCap_Young_D14.A0304_Bleo	Bleo	Scarb1
305.146	gCap_Young_D14.A0305_Bleo	Bleo	Scarb1
327.116	gCap_Young_D14.A0306_Bleo	Bleo	Scarb1
74.0287	gCap_Young_D28.A0301_PBS	PBS	Scarb1
62.1583	gCap_Young_D28.A0302_PBS	PBS	Scarb1
52.6837	gCap_Young_D28.A0303_PBS	PBS	Scarb1
136.371	gCap_Young_D28.A0304_Bleo	Bleo	Scarb1
69.3501	gCap_Young_D28.A0305_Bleo	Bleo	Scarb1
84.8146	gCap_Young_D28.A0306_Bleo	Bleo	Scarb1
99.1304	gCap_Young_D60.A0301_PBS	PBS	Scarb1
96.7435	gCap_Young_D60.A0302_PBS	PBS	Scarb1
117.244	gCap_Young_D60.A0303_PBS	PBS	Scarb1
16.412	gCap_Old_D14.A0301_PBS	PBS	Sdc4
18.0661	gCap_Old_D14.A0302_PBS	PBS	Sdc4
20.5808	gCap_Old_D14.A0303_PBS	PBS	Sdc4
37.3286	gCap_Old_D14.A0304_Bleo	Bleo	Sdc4
17.7687	gCap_Old_D14.A0305_Bleo	Bleo	Sdc4
38.2901	gCap_Old_D14.A0306_Bleo	Bleo	Sdc4
18.8401	gCap_Old_D28.A0301_PBS	PBS	Sdc4
5.75324	gCap_Old_D28.A0302_PBS	PBS	Sdc4
24.3141	gCap_Old_D28.A0303_PBS	PBS	Sdc4
55.0941	gCap_Old_D28.A0304_Bleo	Bleo	Sdc4
51.3034	gCap_Old_D28.A0305_Bleo	Bleo	Sdc4
39.5968	gCap_Old_D28.A0306_Bleo	Bleo	Sdc4
19.1959	gCap_Old_D60.A0301_PBS	PBS	Sdc4
18.4572	gCap_Old_D60.A0302_PBS	PBS	Sdc4
20.6994	gCap_Old_D60.A0303_PBS	PBS	Sdc4
28.434	gCap_Young_D14.A0301_PBS	PBS	Sdc4
23.9351	gCap_Young_D14.A0302_PBS	PBS	Sdc4
21.7765	gCap_Young_D14.A0303_PBS	PBS	Sdc4
37.4603	gCap_Young_D14.A0304_Bleo	Bleo	Sdc4
37.53	gCap_Young_D14.A0305_Bleo	Bleo	Sdc4
29.2251	gCap_Young_D14.A0306_Bleo	Bleo	Sdc4
18.5072	gCap_Young_D28.A0301_PBS	PBS	Sdc4
23.6793	gCap_Young_D28.A0302_PBS	PBS	Sdc4
21.0735	gCap_Young_D28.A0303_PBS	PBS	Sdc4
70.4968	gCap_Young_D28.A0304_Bleo	Bleo	Sdc4
46.9133	gCap_Young_D28.A0305_Bleo	Bleo	Sdc4
18.0752	gCap_Young_D28.A0306_Bleo	Bleo	Sdc4
13.913	gCap_Young_D60.A0301_PBS	PBS	Sdc4
17.0724	gCap_Young_D60.A0302_PBS	PBS	Sdc4
12.3958	gCap_Young_D60.A0303_PBS	PBS	Sdc4
50.6036	gCap_Old_D14.A0301_PBS	PBS	Tgfbr2
43.5228	gCap_Old_D14.A0302_PBS	PBS	Tgfbr2
44.8661	gCap_Old_D14.A0303_PBS	PBS	Tgfbr2
119.269	gCap_Old_D14.A0304_Bleo	Bleo	Tgfbr2
61.6679	gCap_Old_D14.A0305_Bleo	Bleo	Tgfbr2
71.3588	gCap_Old_D14.A0306_Bleo	Bleo	Tgfbr2
32.9701	gCap_Old_D28.A0301_PBS	PBS	Tgfbr2
92.0518	gCap_Old_D28.A0302_PBS	PBS	Tgfbr2
48.6281	gCap_Old_D28.A0303_PBS	PBS	Tgfbr2
114.857	gCap_Old_D28.A0304_Bleo	Bleo	Tgfbr2
98.6604	gCap_Old_D28.A0305_Bleo	Bleo	Tgfbr2
54.4456	gCap_Old_D28.A0306_Bleo	Bleo	Tgfbr2
53.7486	gCap_Old_D60.A0301_PBS	PBS	Tgfbr2
61.524	gCap_Old_D60.A0302_PBS	PBS	Tgfbr2
60.2582	gCap_Old_D60.A0303_PBS	PBS	Tgfbr2
49.1133	gCap_Young_D14.A0301_PBS	PBS	Tgfbr2
60.1161	gCap_Young_D14.A0302_PBS	PBS	Tgfbr2
46.6639	gCap_Young_D14.A0303_PBS	PBS	Tgfbr2
74.3398	gCap_Young_D14.A0304_Bleo	Bleo	Tgfbr2
106.458	gCap_Young_D14.A0305_Bleo	Bleo	Tgfbr2
90.7515	gCap_Young_D14.A0306_Bleo	Bleo	Tgfbr2
49.9694	gCap_Young_D28.A0301_PBS	PBS	Tgfbr2
54.7585	gCap_Young_D28.A0302_PBS	PBS	Tgfbr2
44.2543	gCap_Young_D28.A0303_PBS	PBS	Tgfbr2
83.2094	gCap_Young_D28.A0304_Bleo	Bleo	Tgfbr2
40.7942	gCap_Young_D28.A0305_Bleo	Bleo	Tgfbr2
79.253	gCap_Young_D28.A0306_Bleo	Bleo	Tgfbr2
38.2609	gCap_Young_D60.A0301_PBS	PBS	Tgfbr2
58.1726	gCap_Young_D60.A0302_PBS	PBS	Tgfbr2
59.9132	gCap_Young_D60.A0303_PBS	PBS	Tgfbr2
34.8755	gCap_Old_D14.A0301_PBS	PBS	Tgfbr3
45.1652	gCap_Old_D14.A0302_PBS	PBS	Tgfbr3
48.159	gCap_Old_D14.A0303_PBS	PBS	Tgfbr3
39.1495	gCap_Old_D14.A0304_Bleo	Bleo	Tgfbr3
61.6679	gCap_Old_D14.A0305_Bleo	Bleo	Tgfbr3
26.9771	gCap_Old_D14.A0306_Bleo	Bleo	Tgfbr3
47.1001	gCap_Old_D28.A0301_PBS	PBS	Tgfbr3
28.7662	gCap_Old_D28.A0302_PBS	PBS	Tgfbr3
37.5763	gCap_Old_D28.A0303_PBS	PBS	Tgfbr3
21.4773	gCap_Old_D28.A0304_Bleo	Bleo	Tgfbr3
22.363	gCap_Old_D28.A0305_Bleo	Bleo	Tgfbr3
44.5464	gCap_Old_D28.A0306_Bleo	Bleo	Tgfbr3
42.231	gCap_Old_D60.A0301_PBS	PBS	Tgfbr3
38.2816	gCap_Old_D60.A0302_PBS	PBS	Tgfbr3
56.5783	gCap_Old_D60.A0303_PBS	PBS	Tgfbr3
45.236	gCap_Young_D14.A0301_PBS	PBS	Tgfbr3
57.333	gCap_Young_D14.A0302_PBS	PBS	Tgfbr3
38.8866	gCap_Young_D14.A0303_PBS	PBS	Tgfbr3
21.1985	gCap_Young_D14.A0304_Bleo	Bleo	Tgfbr3
23.0577	gCap_Young_D14.A0305_Bleo	Bleo	Tgfbr3
23.8415	gCap_Young_D14.A0306_Bleo	Bleo	Tgfbr3
42.5665	gCap_Young_D28.A0301_PBS	PBS	Tgfbr3
51.7985	gCap_Young_D28.A0302_PBS	PBS	Tgfbr3
69.5425	gCap_Young_D28.A0303_PBS	PBS	Tgfbr3
32.3592	gCap_Young_D28.A0304_Bleo	Bleo	Tgfbr3
40.7942	gCap_Young_D28.A0305_Bleo	Bleo	Tgfbr3
34.7601	gCap_Young_D28.A0306_Bleo	Bleo	Tgfbr3
86.9565	gCap_Young_D60.A0301_PBS	PBS	Tgfbr3
72.7157	gCap_Young_D60.A0302_PBS	PBS	Tgfbr3
69.2101	gCap_Young_D60.A0303_PBS	PBS	Tgfbr3

[truncated: 5 more sheets: FigS5C, FigS6C, FigS6E, FigS6G,  ]
